# Supplementary material for: Gene Expression Signatures of a Preclinical Mouse Model during Colorectal Cancer Progression under Low-Dose Metronomic Chemotherapy
Source: Cancers (Basel). 2020 Dec 26;13(1):49. doi: 10.3390/cancers13010049 (PMC7795790; doi:10.3390/cancers13010049)
Supplement: Supplementary file 1 [file cancers-13-00049-s001.zip]

Archive with 6 entries (5 files):
- cancers-1037071-suppl-XML/
- cancers-1037071-suppl-XML/Figures S1-S8 final.docx
- cancers-1037071-suppl-XML/Table S1 List of oligos for qPCR analysis, northern blot analysis, circRNA, plasmids and stable cell lines.xlsx
- cancers-1037071-suppl-XML/Table S2 microRNA analysis.xlsx
- cancers-1037071-suppl-XML/Table S3 mRNA and lncRNA analysis.xlsx
- cancers-1037071-suppl-XML/Table S4 circRNAs analysis.xlsx
