# Supplementary material for: Gene Expression Signatures of a Preclinical Mouse Model during Colorectal Cancer Progression under Low-Dose Metronomic Chemotherapy
Source: Cancers (Basel). 2020 Dec 26;13(1):49. doi: 10.3390/cancers13010049 (PMC7795790; doi:10.3390/cancers13010049)
Supplement: Supplementary file 1 [file cancers-13-00049-s001.zip › cancers-1037071-suppl-XML/Table S1 List of oligos for qPCR analysis, northern blot analysis, circRNA, plasmids and stable cell lines.xlsx]

## Sheet: circRNAs
Ho-Xuan et al., circRNAs analyzed in this manuscript
Name	circBase ID	Position: GRCh37/hg19		Size
circCPSF6	hsa_circ_0000417	chr12:69644909-69656342		1599 bp
circFAT1	hsa_circ_0001461	chr4:187627717-187630999		3283 bp
circNRIP1	hsa_circ_0004771	chr21:16386664-16415895		203 bp
circTANK	hsa_circ_0005227	chr2:162036125-162061304		376 bp
circTNFRSF21	hsa_circ_0001610	chr6:47251674-47254331		1147 bp
circZKSCAN1	hsa_circ_0001727	chr7:99621042-99621930		668 bp
circCCDC9	hsa_circ_0000944	chr19:47767860-47768203		258 bp
circITPKC	hsa_circ_0004321	chr19:41242891-41243674		174 bp
circUBAP2	hsa_circ_0001851	chr9:33971648-33973235		159 bp
circRERE	hsa_circ_0114356	chr1:8716031-8716500		469 bp
circYPEL2	hsa_circ_0005600	chr17:57430576-57430887		312 bp
circZNF609	hsa_circ_0000615	chr15:64791491-64792365		874

## Sheet: Oligo-1
	Ho-Xuan et al., Oligos for qPCR analysis
	qPCR oligos
	Name		Fw Primer	Rv Primer
	circCPSF6		TCCCGTAGTAGAGACCGTCA	CTCGGTCTTCTGGGGCATC
	circFAT1		AGGTGAAGAGACAGATTCCCG	GTCGTTGGCTGCCATCACTG
	circNRIP1		GCTCAGAGCTTGGAGACAGAC	GGCTGTGTTTCTCCCAAATGTTAAA
	circTANK		AGCAAGAGAAAAACTACCAAAGACC	ACGCTTTATTGAGTTGCTCGC
	circTNFRSF21		AATGGCCATGCTTGGATTCCT	CACGGTCAACATGGCGGTAT
	circZKSCAN1		ACATTCGTCTCGGAAACCCC	TCCAAACAGGGTCTGTGCTC
	circCCDC9		CGGCAGGAGTGGGAGGA	CGCTCATACTCGGCGATCTT
	circITPKC		GACCACGTCATCCTGCAAAAG	CATCTGCCTTCTCGTGGGTC
	circUBAP2		GATGTGTGTGGGACAAAGCTA	TGAGAACCTTCCTGCCCCTC
	circRERE		TGAAAGGACAGATACCGGTGAGA	AGGGAAAATCCAACCACTCCA
	circYPEL2		CCAGGCATATCTGCCCTCCT	TCTCAGCAGCCTTGGAAATTAGT
	circDOPEY1		AGGGATCCTCTTCCGTTTACT	AGGGTGAGTGGATAATCTGGAG
	circZNF609		CAGCGCTCAATCCTTTGGGA	GACCTGCCACATTGGTCAGTA
	circHIPK3		TCGGCCAGTCATGTATCAAA	CCCTTAGTGGGAGGATGAGA
	NEAT1		GGGGCGGATCGGTGTTGCTT	CCCGGTTCCATCTGCTCGCC
	human GAPDH		TGGTATCGTGGAAGGACTCATGAC	ATGCCAGTGAGCTTCCCGTTCAGC
	ZNF609 01		CTGGCTTACCCAAGGAGGTG	GTCAGGTAGTCCGGAGGTCT
	ZNF609 02
	murine Gapdh		AGCTTCGGCACATATTTCATCTG	CGTTCACTCCCATGACAAACA
	RPL32		AGGCATTGACAACAGGGTTC	GTTGCACATCAGCAGCACTT
	murine-circZfp609 F1		GAAGGGGAGAATGAGTGCCG
	murine-circZfp609 R1			GTC AAC GTC CCA CCT CAA GGT TC
	murine-Zfp609 R1			TGA CCA CTG GCA CTA ACA GG
	BHLHE40		ATAAAGCGGAGCGAGGACAG	TCCAAGTGACCCAAAGTTGTA
	EFNA1		CTGTCTGAGAAGTTCCAGCGCT	CCACTGACAGTCACCTTCAACC
	NDRG1		GATTGGGGTTCTGGAGGTCG	TCACCTGCCTAGTCCCTTCT
	PFKFB3		GGCAGGAGAATGTGCTGGTCAT	CATAAGCGACAGGCGTCAGTTTC
	ZBED9		TGCTAAAGCCATCAGGGACACC	ACTACTGTGTTCAGAAAAGGCATG
	FOS		GCCTCTCTTACTACCACTCACC	AGATGGCAGTGACCGTGGGAAT
	SLC5A9		TTCCGCAGGAAGTCAACAGAGC	GGTAACTGGTGACAGCCTGGAT
	ZG16		GGAGAGTATGGAAGTGGTGGTG	CTTGCCATAGCGCACCTGAAGA
	IFI6		TGATGAGCTGGTCTGCGATCCT	GTAGCCCATCAGGGCACCAATA
	OASL		GTGCCTGAAACAGGACTGTTGC	CCTCTGCTCCACTGTCAAGTGG
	IFI44		GTGAGGTCTGTTTTCCAAGGGC	CGGCAGGTATTTGCCATCTTTCC
	XAF1		CCTCCATGAGGCTTACTGCCTG	GAAACTCCAGCGAGGACTTCTG
	HERC5		CAACTGGGAGAGCCTTGTGGTT	CTGGACCAGTTTGCTGAAAGTGG
	RSAD2		CCAGTGCAACTACAAATGCGGC	CGGTCTTGAAGAAATGGCTCTCC
	IFITM1		GGCTTCATAGCATTCGCCTACTC	AGATGTTCAGGCACTTGGCGGT
	P21		TGGAGACTCTCAGGGTCGAAA	CCGGCGTTTGGAGTGGTA
	LINC00483		GCTGAACCGGAACAGGACAT	CCCCAGTTCACAGCAACTCA
	LINC01133		GCT GTG GTG GAG AGA ATG GA	CCC CAG CTT TCC AGA TCC AAA
	CASC7		TAGATCGGGGTGCTCGTGTA	CAGCTTCTTGGGACAGAGGG
	ELFN1-AS1		ACCATCCGCCACATTCCTAC	GCAGGTGGATTAGATGCTGC
	LINC00493		CTGTGTTGGGCTCACTGCTT	TTGGGCGTTCAGAGAGTTCA
	FAM83H-AS1		CTGGGTCAGCAACACCCTAC	CCCGGGTTGATATTGGGGAA
	LINC00941		GGGCAGGTCAGGTTATGCAA	TTGGACACAAAAATCGCGGC
	AC068580.7		TCTGAACTCCACCAGCCTTG	GGGTGAGGAAAAGGGGTTCA
	CTD-2377D24.6		GACTGTACCAGCCACACCTC	GTACCCTTGGCAGCCTGAAT
	RP11-381O7.3		GCTGCTAACTTAAGCTGTGACTG	GGTGAGGTACACGGGTGAAA
	MLLT4-AS1		TGATTCCTTTCCGCTGGGTC	AGAGCGCGGTTCAGAAAACA
	LINC00342		ACTTTATAGGTCAAGAGCTCTGTTT	CAGCCCAACTTTCTTTACTGTGT
	LINC01207		AGACACAGGCCATTCAGTCC	CTCCATGAACCACCACCGAA
	RP5-884M6.1		ATTCCCGGCAAGTTGCAATG	GCTGGCTAACTACGCCTGAT
	LINC00261		ACATTTGGTAGCCCGTGGAG	TCTTCCCCGGAGAACTAGCA
	LOC102723854		AGTTACCTGAGCAAGCAGCC	TTGTCCCTGGTCTCCACTGA
	XLOC_047903		CGTCAGTACATGCATCGGG	GAGCTGCTGATGAAGTCAGTG
	MIR210HG 01		AGGCAGATTTAGTGGACGCC	ACAGCCTTTCTCAGGTGCAG
	MIR210HG 02		CTGTGTGTTTCTGCCGCTTC	ACTTGAGAAGGCAGGCTCAG

## Sheet: Oligo-2
	Ho-Xuan et al., Oligos for northern blot analysis
	Northern blot oligos
	Name		Fw Primer	Rv Primer
	circZNF609 short probes			TCAGTACATGCCCAGTGGACAACATCATTGcttttcagacttgactttct
	hGAPDH NB 01			CATGGACTGTGGTCATGAGTCCTTCCACGATACCAAAGTT
	hGAPDH NB 02			GAATTTGCCATGGGTGGAATCATATTGGAACATGTAAACCATGTAGTTGAGG
	hGAPDH NB 03			TGTTGCTGTAGCCAAATTCGTTGTCATACCAGGAAATGAGCTT
	circZNF609 cDNA probe- 100 nt		CAGCGCTCAATCCTTTGGGA	GACCTGCCACATTGGTCAGTA
	NEAT1			TAAGAACTTCTCCGAGAAACGCACAAGAAGGCAGGCAAACAG
				AGCACTGCCACCTGGAAAATAAAGCGTTGGTCAA
	MALAT1			GATTCTAACAGCACATCATGCTATTCCTTTCATAGAGCCTTCAGAGATTC
	miR-210-3p			TCAGCCGCTGTCACACGCACAG
	miR-200c-3p			TCCATCATTACCCGGCAGTATTA
	miR-429			ACGGTTTTACCAGACAGTATTA
	U6			GAATTTGCGTGTCATCCTTGCGCAGGGGCCATGCTAA
	18S			CATGCATGGCTTAATCTTTGAGACAAGC
	let7a			AACTATACAACCTACTACCTCA

## Sheet: Oligo-3
Ho-Xuan et al., Oligo for plasmids
No.		Sequence	Name
H-X-1		GATCCTTAAGGCTAGAGCCACCATGGCCAAGTTGACCAGTGCCG	AflII-Zeo-F
H-X-2		TTCGAACCCCAGAGTCCCGCTCAGTCCTGCTCCTCGGCCA	BstBI-Zeo-R
H-X-3		CGGTAGAATTCTGCTTTGCATACTTCTGCCTG	pTRE3G-TetOn F
H-X-4		TGTCAGCAGATCTACGCGTTTTACGAGGGTAGGAAGTG	pTRE3G-TetOn R
H-X-5		GTAAAACGCGTAGATCTCCTGCAGGGCTGACAACGTACAGAAGGCTCC	shRNAZ609 R
H-X-6		AGCTGGGTACCGTCGACTTAATTAAGATATCGGGCCCCCCCTCGAGGAAGACTTTG	shRNAZ609 F
H-X-7		ATTCTTCTGACACAACAGTCTCGAAGCCCCTCTCCCTCCCCCCCCCCTAAC	pS-IRES-Zeo F
H-X-8		CTTGGCCATGGTGGCTCTAGCCTTAAGTGTGGCAAGCTTATCATCGTGTTTTTC	pS-IRES-Zeo R
H-X-9		GTAGTGAGGAGGCTTTTTTGGAGGCCTAGGCTTTTGCAAAACGCGACCATG	pLVL-Ven-IRES-HyB F
H-X-10		TCCAGAGGTTGATTGTTCCAGACGCGTCTATTCCTTTGCCCTCGGACGAG	pLVL-Ven-IRES-HyB R
H-X-11		GTCTGGATCCGGTACCGTCGACTTAATTAAGATA	BamHI-sh609-lenti F
H-X-12		TCGAGAATTCACGCGTAGATCTCCTGCAGGGCTG	EcoRI-sh609-lenti R
H-X-13		ACATGTCCAGTGGACAACATCATTGCTGAAGTATAAAAAAAAAGTCATTAG	pCDNA-ZK-ciZFP Rv
H-X-14		ACTAAAGAAAGTCAAGTCTGAAAAGGTAAGAAGCAAGGTTTCATTTAGG	pCDNA-ZK-ciZFP Fw
H-X-15		TAATGACTTTTTTTTTATACTTCAGCAATGATGTTGTCCACTGGACATGT	ciZFP-pCDNA-ZK Fw
H-X-16		CCTAAATGAAACCTTGCTTCTTACCTTTTCAGACTTGACTTTCTTTAGT	ciZFP-pCDNA-ZK Rv
H-X-17		GTAAAACGCGTAGATCTAGTGACAGTGGAGATTGTACAG	TRE-ciZFP609-BglII F
H-X-18		AGCTGGTCGACGCCGCTACAGGGCGCGTGGGGAT	TRE-ciZFP609-SalI R

## Sheet: construction of plasmids
Ho-Xuan et al., Construction of plasmids
No	Name	Source/plasmid backbone	Oligos	Cloning enzyme		Notes
1	pSuperior CMV-pri-miR-331-GFP-IRES-Zeocin	pSuperior CMV-pri-miR-331 GFP	H-X-1, H-X-2	AfllI, BstBI
2	pSuperior TRE-pri-miR-331-GFP- IRES-Zeocin	pSuperior CMV-pri-miR-331 GFP- Zeocin	H-X-3, H-X-4	EcoRI, BglII
3	pSuperior TRE-sh ZNF609 01 GFP- Zeocin	pSuperior TRE-pri-miR-331 GFP- Zeocin	H-X-5, H-X-6	KpnI, MluI
4	pSuperior TRE-sh ZNF609 01 GFP-IRES-Zeocin	pSuperior TRE-sh ZNF609 01 GFP- Zeocin	H-X-7, H-X-8	AflII & SLIC
5	pLVX Tet One Venus-IRES-HygB	pLVX Tet One Puro	H-X-9, H-X-10	AvrII, MluI & SLIC
6	pLVX Tet One -sh ZNF609 01 Venus-IRES-HygB	pLVX Tet One Venus-IRES-HygB	H-X-11, H-X-12	BamHI, EcoRI
7	pcDNA3.1(+) ZKSCAN1 circZfp609	Addgene plasmid #69908 and pcDNA3.1(+)-ZNF609i	H-X-13, H-X-14, H-X-15, H-X-16	SLIC
8	pSuperior TRE-ZKSCAN1-circZNF609- GFP-IRES-Zeocin	pSuperior TRE-pri- sh ZNF609 01 GFP-IRES-Zeocin	H-X-17, H-X-18	BglII, SalI

## Sheet: Stable cell lines
Ho-Xuan et al., Generation of stable cell lines
No	Name of cell lines	Parental cell lines used	Source/plasmid backbone	Methods	Notes
1	HEK293T-sh-circZNF609	HEK293T	pSuperior TRE-pri- sh ZNF609 01 GFP-IRES-Zeocin	Transient transfection, Zeocin selection and GFP sorted
2	HT29-sh-circZNF609	HT29.Luc.hCG	pLVX Tet One -sh ZNF609 01 Venus-IRES-HygB	Lentivirus transduction, Hygromycine B selection and Venus sorted
3	HCT116-sh-circZNF609	HCT116.Luc.hCG	pLVX Tet One -sh ZNF609 01 Venus-IRES-HygB	Lentivirus transduction, Hygromycine B selection and Venus sorted
4	CMT93-sh-circZNF609	CMT93.Luc.hCG	pSuperior TRE-pri- sh ZNF609 01 GFP-IRES-Zeocin	Transient transfection, Zeocin selection and GFP sorted
5	CMT93-circZNF609	CMT93.Luc.hCG	pSuperior TRE-ZKSCAN1-circZNF609- GFP-IRES-Zeocin	Transient transfection, Zeocin selection and GFP sorted

## Sheet: predicted miRNAs 
	miRNA	#Sites			C-LM_01	C-PT_01	C-LM_02	C-PT_02	T-LM_04	C-LM_03	C-PT_03	T-LM_05	HT29-1	HT29-2	HT29-3	no.	Low abundant
1	miR-1200	1		not found
2	miR-1203	1		not found
3	miR-1224-3p	2		not found
4	miR-1225-3p	1		not found
5	miR-1231	1		not found
6	miR-1233	1		not found
7	miR-1236	1		not found
8	miR-1247	1		miR-1247-3p	1.76021	11.8735	10.0327	17.0225	6.34972	19.5168	8.36635	20.9768	31.286	3.6693	12.9268	1
				miR-1247-5p	5.28062	7.30676	4.29971	18.1574	2.9881	6.50559	10.4579	13.3186	43.0183	15.5945	18.4669	2
9	miR-1248	2		miR-1248	8.80104	17.3535	3.58309	30.6405	2.9881	16.264	25.099	3.99557	0	0.917326	0.923343	3
10	miR-1272	1		not found
11	miR-1273	1			0	0	0.716619	1.13483	0.373513	6.50559	1.04579	0	1.30358	0.917326	0	4
12	miR-1280	1		not found
13	miR-1290	1			1286.71	180.842	77.3948	124.832	14.9405	3519.52	254.128	5.32743	10.4287	1.83465	2.77003
14	miR-142-3p	1			15.8419	102.295	35.8309	291.653	41.4599	22.7696	152.686	47.9469	5.21434	23.8505	13.8501
15	miR-145	1			3.52041	31.0537	5.01633	44.2586	5.9762	9.75838	20.9159	9.98893	0	0	0	5
16	miR-149	1			0	0	0	0	0	0	0	0.998893	2.60717	0	0	6
17	miR-324-5p	1			98.5716	122.388	104.626	88.5171	57.1475	78.067	99.3504	82.2422	97.7688	148.607	124.651
18	miR-337-3p	1			0	0	0	0	1.49405	0	0	0	0	0	0	7
19	miR-338-3p	1			200.664	215.549	138.307	179.304	163.225	178.904	175.693	147.17	112.108	94.4846	101.568
20	miR-339-3p	2			93.291	77.6343	93.1604	27.236	72.835	91.0782	50.1981	85.5719	130.358	72.4687	68.3274
21	miR-361-3p	1			524.542	346.158	535.314	326.832	749.267	605.02	302.234	637.294	199.448	357.757	313.937
22	miR-384	1			0	3.65338	0	1.13483	0	0	2.09159	0	1.30358	1.83465	0.923343	8
23	miR-432	1		not found
24	miR-487a	1		not found
25	miR-492	1			1.76021	0	1.43324	0	2.61459	0	2.09159	4.99447	0	0	0	9
26	miR-502-5p	1			1.76021	0	0	0	0.747026	0	1.04579	1.99779	0	2.75198	2.77003	10
27	miR-503	1			7.04083	9.13345	7.88281	18.1574	17.9286	3.25279	16.7327	16.3153	31.286	11.9252	19.3902	11
28	miR-556-5p	1		not found
29	miR-558	1		not found
30	miR-578	1		not found
31	miR-615-5p	1			15.8419	1.82669	10.7493	4.53934	17.1816	9.75838	2.09159	4.99447	23.4645	11.0079	12.0035	12
32	miR-621	1		not found
33	miR-623	1		not found
34	miR-629	1			1.76021	1.82669	1.43324	1.13483	0	0	1.04579	0.998893	1.30358	0	0	13
35	miR-644	1		not found
36	miR-646	1		not found
37	miR-648	1		not found
38	miR-654-3p	1			0	0	0	0	0	0	1.04579	0.665929	0	0	0	14
39	miR-663b	1			3.52041	1.82669	2.14986	1.13483	1.49405	6.50559	5.22897	1.33186	0	0	0	15
40	miR-766	1			0	0	0	1.13483	2.9881	3.25279	0	0.332964	1.30358	0.917326	0	16
41	miR-767-3p	1			5.28062	5.48007	6.44957	7.94384	1.12054	16.264	4.18317	1.66482	0	9.17326	11.0801	17
42	miR-767-5p	1			954.032	469.459	646.39	365.417	588.656	1011.62	424.592	625.973	511.005	485.265	581.706
43	miR-890	1		not found
44	miR-892b	1		not found
45	miR-942	2			14.0817	10.0468	11.4659	10.2135	14.1935	0	10.4579	12.9856	16.9466	49.5356	47.0905	18
