# Supplementary material for: Gene Expression Signatures of a Preclinical Mouse Model during Colorectal Cancer Progression under Low-Dose Metronomic Chemotherapy
Source: Cancers (Basel). 2020 Dec 26;13(1):49. doi: 10.3390/cancers13010049 (PMC7795790; doi:10.3390/cancers13010049)
Supplement: Supplementary file 1 [file cancers-13-00049-s001.zip › cancers-1037071-suppl-XML/Table S2 microRNA analysis.xlsx]

## Sheet: C-PT_vs_HT29
ID	C-PT	HT29	baseMean	log2FoldChange	lfcSE	stat	pvalue	padj
let-7a-3p	97.1774	62.5185	57.8749	0.623983	0.505889	1.23344	0.217412	0.342452
let-7a-5p	25473.5	11978	12534.1	1.08859	0.364327	2.98794	0.00280864	0.00948697
let-7b-3p	30.3118	23.5185	19.2499	0.352016	0.609332	0.577708	0.563462	0.710757
let-7b-5p	9124.94	4713.2	7125.96	0.953264	0.478877	1.99062	0.0465223	0.102114
let-7c-3p	1.00164	0	0.428209	2.40195	3.42819	0.700647	0.483523
let-7c-5p	6108.77	208.547	2755.25	4.87232	0.472426	10.3134	6.12832e-25	3.10501e-23
let-7d-3p	229.868	288.943	181.6	-0.33151	0.446007	-0.743284	0.45731	0.605761
let-7d-5p	1739.86	1449.5	1039.15	0.263376	0.404855	0.650544	0.515341	0.667752
let-7e-3p	14.9645	14.997	10.2574	-0.020337	0.734082	-0.027704	0.977898	0.989288
let-7e-5p	3509.07	2898.86	2066.98	0.275367	0.366971	0.750378	0.453027	0.602715
let-7f-1-3p	7.8183	11.5973	5.61628	-0.591596	1.0899	-0.542796	0.58727	0.732404
let-7f-2-3p	55.1656	47.1777	34.249	0.213079	0.516328	0.412682	0.67984	0.79591
let-7f-5p	30368.3	18625.2	14201.3	0.705265	0.448471	1.5726	0.115811	0.212729
let-7g-3p	17.4092	15.4919	13.0133	0.155849	0.669455	0.2328	0.815916	0.889486
let-7g-5p	3997.52	1656.43	1859.78	1.27053	0.355971	3.56919	0.000358086	0.00161271
let-7i-3p	54.4234	72.6155	40.0154	-0.419909	0.513489	-0.817757	0.413496	0.564956
let-7i-5p	26695.7	27570.7	29517.9	-0.0465689	0.371964	-0.125197	0.900367	0.945463
miR-100-3p	2.39678	0	2.71687	3.65359	1.6993	2.15006	0.0315505	0.0761219
miR-100-5p	85.0579	6.58826	59.8846	3.70215	0.618046	5.99009	2.09729e-09	2.83367e-08
miR-101-2-5p	0.653046	4.24662	2.0201	-2.67445	1.55409	-1.72092	0.085266
miR-101-3p	21209.5	10926	22363.6	0.956868	0.341491	2.80203	0.00507819	0.0159976
miR-101-5p	4.26762	0.305775	2.33326	3.53692	1.71467	2.06274	0.0391374	0.0884592
miR-10392-5p	0.348598	0.869056	0.758223	-1.1549	2.80375	-0.411912	0.680404
miR-10394-3p	0.682726	1.91915	2.20567	-1.42537	1.65907	-0.859142	0.390262
miR-10394-5p	0	0.921337	0.251274	-2.30162	4.17482	-0.551311	0.581421
miR-10395-3p	6.89961	2.15046	11.3712	1.59121	0.970775	1.63911	0.10119	0.189969
miR-10396a-3p	0	0.307781	0.144479	-0.97066	4.24714	-0.228544	0.819223
miR-10396a-5p	0.348598	0	1.12015	0.952921	2.69653	0.353388	0.723797
miR-10396b-3p	5.7069	2.27319	19.6394	1.29326	0.910988	1.41963	0.155717	0.267446
miR-10396b-5p	0.348598	0	1.99519	0.952922	2.31703	0.411268	0.680876
miR-10399-3p	40.131	104.267	133.146	-1.37262	0.365375	-3.75673	0.000172147	0.000798972
miR-10399-5p	8.42259	24.8824	11.0085	-1.56005	0.660355	-2.36245	0.0181547	0.0479917
miR-103a-1-5p	0	0.917326	0.315327	-2.2959	4.17519	-0.549893	0.582393
miR-103a-2-5p	2.32295	16.8337	6.53547	-2.84827	0.966572	-2.94677	0.00321112	0.0106515
miR-103a-3p	22529	25245.1	28276.4	-0.164258	0.266835	-0.615579	0.538172	0.685972
miR-10400-5p	41.6617	16.1134	99.8172	1.37124	1.37065	1.00043	0.317103	0.456869
miR-10401-3p	1.72852	15.2064	6.09894	-3.12945	1.19238	-2.62453	0.00867681	0.0247676
miR-10401-5p	1.00164	0.869056	0.871047	0.30588	2.55812	0.119572	0.904822
miR-10527-5p	10.298	9.00826	16.187	0.200713	0.65476	0.306544	0.75919	0.851638
miR-105-3p	33.5854	56.7776	45.9138	-0.750132	0.390517	-1.92087	0.0547483	0.115982
miR-105-5p	46.1828	63.9671	49.6408	-0.468724	0.389603	-1.20308	0.228945	0.35692
miR-106a-5p	23.6459	20.2092	15.2533	0.208789	0.627136	0.332925	0.739191	0.838485
miR-106b-3p	3037.27	4123.58	6646.39	-0.441307	0.293625	-1.50296	0.132849	0.236869
miR-106b-5p	805.964	790.644	595.765	0.0271797	0.274985	0.0988406	0.921265	0.964078
miR-107	6153.42	5173.53	6400.55	0.2502	0.342736	0.730008	0.465385	0.612742
miR-10a-3p	78.5747	84.4116	70.8025	-0.113991	0.470687	-0.242179	0.808641	0.887462
miR-10a-5p	109738	141911	199214	-0.370924	0.281218	-1.31899	0.187172	0.305096
miR-10b-5p	1512.76	512.701	828.682	1.56018	0.504904	3.09005	0.00200125	0.00732987
miR-11399	1.00164	0.917326	2.04796	0.0730795	1.93962	0.0376773	0.969945
miR-1179	0.304448	0.613556	0.349468	-0.783367	3.31617	-0.236226	0.813257
miR-1180-3p	42.3855	140.383	106.13	-1.71884	0.382862	-4.48947	7.14013e-06	4.7187e-05
miR-1185-1-3p	1.43928	0	0.392532	2.91552	4.14116	0.704035	0.481411
miR-1197	3.47225	0	1.20296	4.188	2.19861	1.90484	0.0568008
miR-12114	0	0.921337	0.409994	-2.30934	3.43321	-0.672648	0.501172
miR-12135	10.5439	21.3597	13.4195	-1.03098	0.758248	-1.35969	0.173929	0.28893
miR-12136	80.5596	31.9455	107.337	1.34761	0.543764	2.47831	0.0132008	0.0355137
miR-122-3p	0.987175	0	11.2371	2.40272	1.82513	1.31647	0.188016	0.305652
miR-1224-5p	1.68437	0.305775	13.8959	2.19723	1.50204	1.46283	0.143514	0.253652
miR-122-5p	58.1255	0.919332	4378.99	5.86554	1.1203	5.23571	1.64356e-07	1.44824e-06
miR-1226-3p	1.68437	5.49592	2.40968	-1.67407	1.25522	-1.33368	0.182308	0.297966
miR-1226-5p	0.726876	9.69428	6.33664	-3.79058	1.28687	-2.94558	0.00322347	0.0106515
miR-1227-3p	0.653046	0	0.178103	1.7885	4.21178	0.424642	0.671098
miR-1228-3p	1.35024	7.20984	3.74368	-2.40651	1.39055	-1.73062	0.0835193	0.161719
miR-1228-5p	0.653046	1.73811	0.905349	-1.33924	2.52844	-0.529668	0.596342
miR-1229-3p	2.0185	9.79282	3.60662	-2.27178	1.11296	-2.04121	0.04123	0.0918235
miR-1229-5p	0	1.73811	0.634594	-3.17495	3.50428	-0.906021	0.364925
miR-122b-5p	0	0	0.211886	0	4.24714	0	1
miR-1234-3p	2.68601	3.39775	4.06756	-0.269805	1.10379	-0.244435	0.806894	0.887462
miR-1237-3p	0	0.434528	0.152463	-0.97066	4.24714	-0.228544	0.819223
miR-124-3p	3.23629	3.80808	1.92119	-0.239545	1.54754	-0.154791	0.876986
miR-1244	0	0.307781	0.117896	-0.97066	4.24714	-0.228544	0.819223
miR-124-5p	1.78788	3.32328	1.39395	-0.918192	1.69992	-0.540137	0.589102
miR-1246	2896.18	62.0907	10413.7	5.54686	1.08823	5.09712	3.44862e-07	2.72306e-06
miR-1247-3p	12.4208	15.9607	13.071	-0.342643	0.848964	-0.403601	0.686506	0.798079
miR-1247-5p	11.974	25.6932	13.2177	-1.09779	0.72855	-1.50681	0.131859	0.235937
miR-1248	24.3644	0.613556	10.0514	5.17934	1.22231	4.23735	2.26177e-05	0.000136154
miR-1249-3p	18.8188	14.7134	12.9889	0.36242	0.585367	0.619133	0.535828	0.68442
miR-1249-5p	0	0.307781	0.480352	-0.970662	3.88716	-0.24971	0.802812
miR-1250-5p	5.87741	14.4901	12.5024	-1.26488	0.748344	-1.69024	0.0909812	0.1745
miR-1251-5p	0.987175	0	0.269229	2.38046	4.16809	0.571115	0.567922
miR-1255a	6.50686	16.3308	7.83891	-1.32262	0.706989	-1.87077	0.0613765	0.127361
miR-1255b-5p	0.653046	0.615562	0.476278	0.0548258	3.34957	0.016368	0.986941
miR-1256	0	0.305775	0.506765	-0.970664	3.34683	-0.290025	0.771797
miR-125a-3p	22.2165	43.9149	31.0202	-0.975487	0.574262	-1.69868	0.0893796	0.171971
miR-125a-5p	1575.46	1245.44	1106.55	0.338622	0.303415	1.11604	0.264406	0.403917
miR-125b-1-3p	96.9635	2.27319	52.1174	5.36645	0.795068	6.74967	1.48185e-11	2.50268e-10
miR-125b-2-3p	69.0598	15.148	49.3044	2.19193	0.491546	4.45927	8.22397e-06	5.31934e-05
miR-125b-5p	1097.54	23.6835	406.026	5.52609	0.45704	12.091	1.17789e-33	1.1936e-31
miR-1260a	1569.46	147.866	686.741	3.40899	0.608875	5.59883	2.15802e-08	2.42977e-07
miR-1260b	1686.3	162.678	732.794	3.37477	0.617888	5.46178	4.71386e-08	4.71451e-07
miR-1262	11.6193	11.7582	22.6525	-0.0269307	0.520734	-0.0517167	0.958754	0.985289
miR-126-3p	749.313	7.26614	444.926	6.66106	0.478939	13.908	5.66679e-44	6.89081e-42
miR-126-5p	371.114	5.10966	143.838	6.18306	0.631286	9.79439	1.19018e-22	5.56637e-21
miR-1266-5p	25.1963	77.8158	90.1529	-1.62254	0.424736	-3.82011	0.00013339	0.000643659
miR-1268a	16.2881	63.7262	31.9459	-1.95502	0.765503	-2.5539	0.0106522	0.0295734
miR-1268b	18.3507	74.183	36.8834	-2.00411	0.750787	-2.66934	0.00760003	0.0226511
miR-1269a	53.3456	22.5106	50.282	1.25825	0.480759	2.61721	0.00886511	0.0250697
miR-1269b	37.6414	0.307781	24.0888	6.67376	1.282	5.20575	1.93218e-07	1.67824e-06
miR-1273h-5p	0.726876	0.740303	1.09066	-0.00996378	2.24228	-0.00444359	0.996455
miR-127-3p	4990.12	1024.32	2852.39	2.28467	0.442868	5.1588	2.48538e-07	2.07001e-06
miR-1275	9.69826	8.46917	23.7832	0.222351	0.97086	0.229025	0.818849	0.890627
miR-127-5p	180.421	19.4972	105.304	3.22879	0.555367	5.81378	6.10762e-09	8.02983e-08
miR-1276	2.33742	8.13519	5.19557	-1.78435	0.971137	-1.83738	0.0661534	0.135425
miR-1277-3p	4.30264	0.307781	1.25739	3.53273	2.30924	1.52982	0.126061
miR-1277-5p	6.35007	4.41964	3.1987	0.483728	1.10801	0.436573	0.662421	0.788164
miR-1278	0.957494	2.45423	1.15341	-1.35396	1.98125	-0.683387	0.494362
miR-128-1-5p	14.3152	72.6558	50.0489	-2.32528	0.483034	-4.8139	1.4801e-06	1.09744e-05
miR-1283	0	0	0.060539	0	4.24714	0	1
miR-128-3p	290.246	766.079	403.184	-1.39841	0.373201	-3.74706	0.000178917	0.000819602
miR-1284	0.653046	0	0.178103	1.7885	4.21178	0.424642	0.671098
miR-1285-3p	7.69572	27.5298	14.0184	-1.82812	0.610047	-2.99669	0.00272924	0.00927026
miR-1285-5p	4.5774	5.55021	6.59045	-0.28462	0.924282	-0.307936	0.758131	0.851638
miR-1286	19.5952	34.0215	63.6381	-0.792135	0.436247	-1.8158	0.0694018	0.140187
miR-1287-3p	0.653046	0	0.246015	1.7885	4.21177	0.424642	0.671098
miR-1287-5p	38.334	55.2226	65.9989	-0.514867	0.479172	-1.07449	0.282602	0.423207
miR-1288-3p	1.64022	1.05009	1.28186	0.681402	1.6789	0.405861	0.684845
miR-1290	186.601	5.01112	498.067	5.25605	1.16508	4.51131	6.44298e-06	4.35259e-05
miR-1291	1.98882	0.305775	1.19721	2.43434	2.0568	1.18356	0.236589
miR-129-1-3p	1.29162	0	1.06373	2.78049	2.43073	1.14389	0.252669
miR-129-2-3p	29.1571	13.8866	11.7392	1.08698	0.701981	1.54845	0.121513	0.221198
miR-1292-3p	0	0.742309	0.202448	-1.95866	4.19969	-0.466382	0.640942
miR-1292-5p	0.987175	5.84997	3.44192	-2.53242	1.30936	-1.93409	0.0531019	0.113683
miR-1293	0	0	0.693417	0	3.56254	0	1
miR-1294	1.35024	0.742309	1.31489	0.929429	1.97735	0.470038	0.638328
miR-129-5p	20.8616	21.2715	19.8728	-0.0100631	0.550869	-0.0182678	0.985425	0.994451
miR-1296-3p	0	2.52869	0.815329	-3.73165	2.49313	-1.49677	0.134453
miR-1296-5p	155.503	348.746	181.934	-1.16377	0.354032	-3.28718	0.00101197	0.00394409
miR-1298-3p	3.13278	2.40194	1.50947	0.401865	1.87486	0.214343	0.830279
miR-1298-5p	6.50152	4.36936	2.96479	0.579917	1.22189	0.474605	0.635069	0.770702
miR-1299	0.304448	0.613556	0.880235	-0.800561	2.57122	-0.311355	0.755531
miR-1301-3p	6.60503	33.7923	18.8745	-2.31979	0.661726	-3.50566	0.000455473	0.00198473
miR-1303	42.1998	166.205	85.5335	-1.98014	0.373998	-5.29452	1.19329e-07	1.08287e-06
miR-1304-3p	137.046	563.988	510.055	-2.04259	0.3609	-5.65971	1.51633e-08	1.77294e-07
miR-1304-5p	0	1.05009	0.286388	-2.4707	4.16452	-0.593275	0.552997
miR-1305	3.36874	6.82158	3.48679	-1.02691	1.05508	-0.973303	0.330403	0.47267
miR-1306-3p	13.0731	31.4788	21.7491	-1.25763	0.535206	-2.3498	0.0187834	0.0494385
miR-1306-5p	24.4701	46.6609	25.1341	-0.911034	0.556691	-1.63652	0.101732	0.190316
miR-1307-3p	4238.08	11835.3	15644.3	-1.4815	0.368873	-4.01628	5.91228e-05	0.000326788
miR-1307-5p	1299.23	2373.69	1952.56	-0.868862	0.330745	-2.62698	0.00861463	0.0247434
miR-130a-3p	192.602	3.7538	89.575	5.68344	0.673056	8.44423	3.0605e-17	1.09458e-15
miR-130a-5p	8.13261	0	7.04979	5.42111	1.39773	3.87852	0.000105093	0.000519484
miR-130b-3p	138.965	122.097	120.922	0.193791	0.363904	0.532535	0.594356	0.734488
miR-130b-5p	23.6618	30.5694	23.3871	-0.383509	0.473266	-0.810346	0.417741	0.569477
miR-1322	0.304448	0	0.775151	0.95292	3.05731	0.311685	0.75528
miR-132-3p	866.972	103.372	291.549	3.06755	0.401162	7.64666	2.06269e-14	4.64486e-13
miR-132-5p	19.7405	3.50231	7.33537	2.4471	0.935832	2.61489	0.00892556	0.0251238
miR-133a-3p	41.1418	0.307781	15.1634	6.7994	1.32254	5.14119	2.73006e-07	2.21317e-06
miR-133a-5p	0.682726	0	0.288065	1.84369	4.20692	0.438251	0.661204
miR-133b	2.47061	0	0.928315	3.69247	2.24905	1.64179	0.100634
miR-1343-3p	4.90545	5.05939	4.07638	-0.00030256	1.00732	-0.000300362	0.99976	1
miR-1343-5p	1.061	3.96103	1.7938	-1.88665	1.69676	-1.11192	0.266175
miR-134-3p	2.09233	0	0.570635	3.45791	3.37777	1.02373	0.305964
miR-134-5p	80.6715	13.088	51.8561	2.6487	0.595228	4.4499	8.59121e-06	5.49838e-05
miR-135a-2-3p	2.03297	2.22492	1.16124	-0.101724	1.83945	-0.0553014	0.955898
miR-135a-5p	1.68437	1.17483	0.779782	0.567755	2.39775	0.236786	0.812822
miR-135b-3p	21.8184	24.4962	26.008	-0.14008	0.505295	-0.277224	0.781608	0.870362
miR-135b-5p	67.8132	55.3512	40.1457	0.283905	0.440584	0.644383	0.519327	0.668964
miR-136-3p	158.235	30.4287	58.8999	2.38015	0.593748	4.00869	6.10571e-05	0.00032852
miR-136-5p	5.08887	0.434528	2.16086	3.76852	1.83797	2.05037	0.0403285
miR-137-3p	4.86204	4.50212	3.53983	0.122854	1.57388	0.0780581	0.937782	0.971331
miR-138-5p	21.23	6.41726	8.81584	1.75693	0.709927	2.47481	0.0133307	0.0357051
miR-139-3p	20.0998	0.615562	18.8862	4.89986	1.1716	4.18221	2.88693e-05	0.000167167
miR-139-5p	100.44	1.35587	48.1443	6.20479	0.860627	7.20962	5.61098e-13	1.13716e-11
miR-1-3p	57.003	3.45203	18.0811	4.05488	0.765682	5.29578	1.18513e-07	1.08287e-06
miR-140-3p	9521.46	1946.27	7625.81	2.29057	0.457598	5.00565	5.56732e-07	4.28472e-06
miR-140-5p	77.5913	10.4768	32.7508	2.89364	0.81561	3.54782	0.00038843	0.00173651
miR-141-3p	3060.7	2884.63	2414.59	0.0854652	0.292988	0.291702	0.770514	0.861163
miR-141-5p	64.7359	92.362	48.557	-0.51386	0.384206	-1.33746	0.181073	0.297399
miR-142-3p	182.211	14.305	68.4906	3.63972	0.561257	6.48494	8.87643e-11	1.38381e-09
miR-142-5p	871.618	32.0641	302.317	4.76173	0.420735	11.3176	1.07333e-29	8.15728e-28
miR-143-3p	163467	142.799	183454	10.1633	0.288745	35.1983	2.12342e-271	1.29104e-268
miR-143-5p	25.6202	0	13.3788	7.07396	1.2999	5.44194	5.27024e-08	5.16823e-07
miR-144-3p	250.796	0	85.5956	10.3661	1.31947	7.85625	3.95808e-15	9.62606e-14
miR-144-5p	81.1069	0.611551	26.5584	6.91656	1.20048	5.76151	8.33666e-09	1.05305e-07
miR-145-3p	32.076	0	11.8626	7.39656	1.33315	5.54819	2.88639e-08	3.07882e-07
miR-145-5p	782.479	1.48061	888.416	9.15555	0.806316	11.3548	7.02086e-30	6.09812e-28
miR-1468-5p	1.35024	2.89076	4.59385	-1.1237	1.2293	-0.914096	0.360667	0.508783
miR-1469	7.6371	0	8.05084	5.33304	1.60913	3.31424	0.000918912	0.00365162
miR-146a-3p	0.608896	0	0.196332	1.70101	4.21984	0.403099	0.686875
miR-146a-5p	330.073	16.5642	231.008	4.35182	0.585148	7.43713	1.02899e-13	2.15732e-12
miR-146b-3p	2.44093	2.83848	2.18748	-0.207809	1.27089	-0.163514	0.870114
miR-146b-5p	4432.96	313.349	2679.15	3.82278	0.39254	9.73857	2.06437e-22	8.96526e-21
miR-147b-3p	53.058	9.18127	33.7572	2.52987	0.489678	5.16638	2.3867e-07	2.01544e-06
miR-147b-5p	8.37844	0.740303	5.46453	3.60048	1.32468	2.718	0.00656776	0.0200663
miR-148a-3p	9696.53	1205.84	12237.3	3.0071	0.550632	5.46117	4.73002e-08	4.71451e-07
miR-148a-5p	53.4066	31.2957	109.552	0.785095	0.519563	1.51107	0.130772	0.235234
miR-148b-3p	1745.49	1328.33	1306.51	0.393384	0.314323	1.25153	0.210742	0.334858
miR-148b-5p	15.0764	21.549	16.3054	-0.518893	0.677516	-0.765875	0.443751	0.594274
miR-149-3p	0	0.869056	0.327824	-2.1659	4.18398	-0.517666	0.604691
miR-149-5p	52.7817	72.5491	41.8891	-0.462402	0.52335	-0.883543	0.376943	0.529287
miR-150-3p	0.348598	1.66365	2.0983	-2.18784	1.89854	-1.15238	0.249164
miR-150-5p	38.0448	15.9968	29.4457	1.24197	0.472868	2.62647	0.00862762	0.0247434
miR-151a-3p	10777.1	13224.6	15593.5	-0.295199	0.220573	-1.33833	0.18079	0.297399
miR-151a-5p	6353.4	6473.27	3960.51	-0.0270055	0.379023	-0.0712502	0.943199	0.97528
miR-151b	335.721	267.8	240.106	0.327252	0.377199	0.867585	0.385622	0.536517
miR-152-3p	881.919	37.9079	440.473	4.53252	0.419145	10.8137	2.96384e-27	1.80202e-25
miR-152-5p	91.7307	4.24261	55.3077	4.38962	0.58054	7.56128	3.99136e-14	8.66696e-13
miR-153-3p	7.74899	6.97653	4.05001	0.184416	1.08958	0.169254	0.865597	0.924926
miR-1537-5p	0	0	0.130294	0	4.24714	0	1
miR-1538	0.653046	1.17684	0.959151	-0.7645	2.23791	-0.341614	0.732641
miR-154-3p	1.43928	0.434528	0.544995	1.95005	3.18297	0.61265	0.540108
miR-154-5p	1.81756	0	0.725096	3.24752	2.95133	1.10036	0.271176
miR-155-5p	100.956	105.556	127.72	-0.072141	0.496638	-0.145259	0.884507	0.933646
miR-1587	0	0	0.20097	0	4.24714	0	1
miR-15a-3p	2.33742	1.84067	1.16975	0.313625	1.85986	0.168628	0.866089
miR-15a-5p	245.008	172.336	142.75	0.503559	0.320546	1.57094	0.116196	0.212792
miR-15b-3p	29.7897	49.6861	27.7092	-0.745867	0.777964	-0.958743	0.337688	0.479707
miR-15b-5p	173.029	183.8	121.775	-0.0917742	0.418035	-0.219537	0.826232	0.895452
miR-16-1-3p	39.1218	6.07325	23.6961	2.64706	0.659957	4.01096	6.04716e-05	0.00032852
miR-16-2-3p	24.9725	39.9437	22.0002	-0.689227	0.515798	-1.33624	0.181472	0.297399
miR-16-5p	2067.83	2330.05	1509.83	-0.172667	0.41893	-0.412161	0.680221	0.79591
miR-17-3p	138.529	323.283	239.041	-1.21981	0.272618	-4.47442	7.66199e-06	5.00913e-05
miR-17-5p	904.235	1158.32	738.713	-0.358136	0.409229	-0.875148	0.381493	0.534442
miR-181a-2-3p	778.991	276.315	898.004	1.49204	0.317416	4.70059	2.59407e-06	1.85553e-05
miR-181a-3p	552.479	730.657	667	-0.404219	0.334674	-1.2078	0.227124	0.355905
miR-181a-5p	43881	39425.1	29425.2	0.154508	0.344563	0.448417	0.653852	0.785656
miR-181b-2-3p	1.6699	0.740303	0.756431	1.22037	2.35475	0.518258	0.604278
miR-181b-3p	11.2212	29.9721	12.0514	-1.39457	0.733976	-1.90002	0.0574301	0.120405
miR-181b-5p	9220.59	14907.9	8170.57	-0.693071	0.330035	-2.1	0.0357293	0.0831695
miR-181c-3p	139.936	23.2067	81.3402	2.58543	0.360078	7.18019	6.96126e-13	1.358e-11
miR-181c-5p	1206.68	228.825	479.12	2.40201	0.334702	7.17659	7.14739e-13	1.358e-11
miR-181d-3p	0.378278	0	0.233461	0.952916	4.24714	0.224366	0.822472
miR-181d-5p	160.052	175.249	128.088	-0.127961	0.341629	-0.374562	0.707986	0.813547
miR-182-3p	2.13648	1.84067	2.43588	0.13779	1.46106	0.0943084	0.924864	0.964727
miR-182-5p	13073.5	10899.3	19240	0.26234	0.246895	1.06256	0.287982	0.430204
miR-183-3p	14.0245	27.6042	16.2719	-0.964728	0.592418	-1.62846	0.103428	0.192896
miR-183-5p	4465.15	4671.11	5884.25	-0.0650495	0.279617	-0.232638	0.816042	0.889486
miR-184	80.8535	0.613556	32.6038	6.90079	1.0925	6.31654	2.6749e-10	3.87224e-09
miR-1843	139.338	43.6373	173.936	1.67925	0.407668	4.11917	3.80247e-05	0.000218104
miR-185-3p	126.24	179.742	130.416	-0.506048	0.4815	-1.05098	0.293267	0.436793
miR-185-5p	1060.51	1403.01	1654.01	-0.403	0.363177	-1.10965	0.267149	0.405054
miR-186-3p	1.4096	1.78839	2.37364	-0.332294	1.37125	-0.24233	0.808525	0.887462
miR-186-5p	1839	3683.91	2393.65	-1.00194	0.321855	-3.11302	0.00185182	0.00682368
miR-187-3p	2.32295	0.305775	3.19953	2.66342	1.64004	1.624	0.104377	0.194037
miR-188-3p	0.304448	0.434528	0.330911	-0.00887248	3.40788	-0.00260352	0.997923
miR-188-5p	3.47225	2.27319	2.41238	0.575374	1.22421	0.469997	0.638357	0.77315
miR-18a-3p	27.8739	66.6206	38.7993	-1.26369	0.477342	-2.64735	0.00811247	0.0238279
miR-18a-5p	260.416	417.657	230.807	-0.683262	0.381719	-1.78996	0.07346	0.147405
miR-18b-5p	2.00329	2.75799	1.76285	-0.479531	1.92345	-0.249308	0.803123
miR-1909-3p	0	1.53088	0.417513	-3.02854	4.13781	-0.731918	0.464219
miR-1909-5p	0	0.742309	0.236404	-1.95866	4.19969	-0.466382	0.640942
miR-190a-5p	30.3095	7.74292	13.4636	1.93916	0.782021	2.47967	0.0131504	0.0355137
miR-190b-5p	33.0062	3.49629	26.2549	3.16971	0.666745	4.75401	1.99423e-06	1.44344e-05
miR-1910-3p	0.378278	2.35167	1.3311	-2.63191	2.03599	-1.29269	0.196118
miR-1910-5p	6.9445	37.025	14.3899	-2.41658	0.61357	-3.93856	8.19737e-05	0.000425983
miR-191-3p	5.25405	18.2319	7.97479	-1.7587	0.847741	-2.07457	0.0380267	0.0862961
miR-1914-3p	0	2.09617	0.85701	-3.46456	2.27351	-1.52388	0.127538
miR-1914-5p	0	1.22511	0.33412	-2.70938	4.15185	-0.652573	0.514031
miR-191-5p	2084.26	2944.57	2688.97	-0.498054	0.359402	-1.38579	0.165813	0.278006
miR-192-3p	26.0913	21.1528	20.5146	0.29756	0.536315	0.554824	0.579015	0.727358
miR-192-5p	11912.7	7643.58	9890.2	0.640135	0.285037	2.2458	0.0247171	0.0626167
miR-193a-3p	8.85415	10.1973	8.36455	-0.172523	1.01386	-0.170165	0.864881	0.924926
miR-193a-5p	4.51804	10.8489	8.42656	-1.27665	0.786802	-1.62259	0.104678	0.194037
miR-193b-3p	948.275	753.878	597.811	0.331098	0.399522	0.828735	0.407254	0.558941
miR-193b-5p	8.55504	11.5471	12.6172	-0.395061	0.687695	-0.574471	0.565649	0.712039
miR-194-3p	136.602	143.088	249.741	-0.0705853	0.361183	-0.195428	0.845058	0.909372
miR-194-5p	1237.88	669.853	1445.02	0.884623	0.327495	2.70118	0.00690944	0.0207967
miR-195-3p	13.3334	0.307781	6.11213	5.16978	1.47507	3.50477	0.00045701	0.00198473
miR-195-5p	181.504	1.17483	66.9825	7.44624	0.960375	7.75347	8.94181e-15	2.09101e-13
miR-196a-1-3p	4.35591	5.59246	4.1148	-0.366774	0.981879	-0.373543	0.708745	0.813547
miR-196a-3p	4.11083	5.31489	3.92775	-0.32903	1.04538	-0.314748	0.752953	0.849342
miR-196a-5p	421.475	690.404	405.408	-0.713687	0.324228	-2.20119	0.0277228	0.0682407
miR-196b-3p	3.90915	4.82808	2.41315	-0.282582	1.61926	-0.174513	0.861463	0.923755
miR-196b-5p	470.364	419.363	716.475	0.163334	0.398064	0.410322	0.68157	0.79591
miR-1972	0	0.869056	0.892658	-2.12884	3.005	-0.708434	0.478676
miR-197-3p	474.845	785.222	471.748	-0.724725	0.417106	-1.73751	0.0822973	0.160683
miR-197-5p	0	0.613556	0.295784	-1.73863	3.86139	-0.45026	0.652523
miR-199a-3p	6809.44	7.69064	2532.84	9.77588	0.492128	19.8645	8.25683e-88	2.51007e-85
miR-199a-5p	520.37	0.305775	301.643	10.4567	1.27989	8.16998	3.08446e-16	9.87026e-15
miR-199b-3p	6766.5	7.69064	2519.5	9.76678	0.49284	19.8174	2.10896e-87	4.27417e-85
miR-199b-5p	27.2582	0	11.1441	7.16087	1.42283	5.03282	4.83316e-07	3.76739e-06
miR-19a-3p	3218.51	5519.45	16907.9	-0.778272	0.380404	-2.04591	0.0407653	0.0914587
miR-19a-5p	0.378278	1.5369	0.718683	-2.08795	2.64387	-0.789732	0.429684
miR-19b-1-5p	1.71405	10.3561	3.71025	-2.61277	1.28251	-2.03723	0.0416267	0.0923686
miR-19b-3p	4435.64	7357.15	39872.2	-0.730097	0.351949	-2.07444	0.0380384	0.0862961
miR-200a-3p	18465.3	23106.3	15965.2	-0.323516	0.324692	-0.996376	0.319067	0.458612
miR-200a-5p	1285.62	2499.75	1425.44	-0.958875	0.276844	-3.46359	0.000533009	0.00221965
miR-200b-3p	11287.2	14727.1	9544.05	-0.383871	0.348648	-1.10103	0.270885	0.408714
miR-200b-5p	203.704	368.554	189.683	-0.856619	0.334599	-2.56013	0.0104633	0.0291819
miR-200c-3p	4930.7	3704.92	3270.65	0.412415	0.292635	1.40931	0.158742	0.271874
miR-200c-5p	8.94171	9.70432	7.13917	-0.123595	0.954374	-0.129503	0.896959	0.943514
miR-203a-3p	3125.61	2183.77	2551.32	0.516945	0.354369	1.45877	0.144627	0.254143
miR-203a-5p	2.13648	2.96121	1.85276	-0.459629	1.56731	-0.29326	0.769323
miR-203b-3p	72.2727	100.594	173.089	-0.480988	0.329381	-1.46028	0.144213	0.254143
miR-204-3p	0.348598	0.434528	0.21358	-0.00887245	4.24714	-0.00208904	0.998333
miR-204-5p	50.4503	10.8852	17.4369	2.20139	0.630733	3.49022	0.00048263	0.00206647
miR-205-3p	0.682726	0	0.186198	1.84369	4.20693	0.438251	0.661204
miR-205-5p	180.345	1031.67	365.24	-2.51667	0.732104	-3.43759	0.00058692	0.00241113
miR-206	3.64959	0	1.41373	4.25028	2.05187	2.07141	0.0383202
miR-20a-3p	2.54444	3.4983	2.1593	-0.503864	1.46907	-0.342982	0.731612
miR-20a-5p	1327.92	1592.22	1099.45	-0.262449	0.504931	-0.519773	0.603222	0.740927
miR-20b-5p	4.70985	2.2752	2.03531	1.02385	1.64199	0.623542	0.532928
miR-210-3p	2890.73	386.804	6938.43	2.90118	0.363988	7.97054	1.57984e-15	4.17628e-14
miR-210-5p	27.561	2.53471	16.2293	3.50606	0.797619	4.39565	1.1044e-05	6.92244e-05
miR-2110	13.9666	40.9176	27.7056	-1.52703	0.605973	-2.51996	0.0117369	0.0321638
miR-211-5p	0	0.613556	3.77243	-1.80763	1.85257	-0.975745	0.329191	0.472047
miR-2116-3p	29.4951	23.943	23.6545	0.315893	0.490141	0.644493	0.519256	0.668964
miR-2116-5p	0.608896	0.305775	0.413706	0.748094	3.55417	0.210483	0.83329
miR-212-3p	25.2937	6.35896	11.7313	2.03858	0.773569	2.6353	0.00840638	0.0244549
miR-212-5p	4.76921	0.307781	2.72491	3.67066	1.75944	2.08627	0.0369541	0.0847852
miR-21-3p	19187.3	15272.7	23521.1	0.329227	0.295546	1.11396	0.265296	0.40426
miR-214-3p	180.784	0	92.8326	9.89374	1.2453	7.94484	1.94447e-15	4.92598e-14
miR-214-5p	33.0275	0	14.7976	7.44079	1.29942	5.72623	1.02687e-08	1.22419e-07
miR-215-3p	2.38157	0	1.3258	3.64806	2.17136	1.68008	0.0929419
miR-215-5p	324.185	73.2369	844.656	2.14219	0.38513	5.56224	2.66333e-08	2.94419e-07
miR-21-5p	352837	122777	229142	1.52296	0.371962	4.0944	4.23265e-05	0.00024051
miR-216a-3p	1.39439	0	0.380288	2.87335	4.14295	0.693551	0.487964
miR-216a-5p	3.47151	0	0.946775	4.18958	2.91303	1.43822	0.150371
miR-216b-3p	0.697196	0	0.190144	1.87211	4.2045	0.445264	0.656129
miR-216b-5p	11.4451	0	3.12139	5.91155	4.08818	1.44601	0.148174	0.258879
miR-217-5p	46.639	0	12.9803	7.93839	2.68584	2.95565
miR-218-5p	41.769	5.72723	13.4592	2.8594	0.876417	3.2626	0.00110395	0.00427519
miR-219a-1-3p	7.31744	18.8253	10.1352	-1.34297	0.765447	-1.75449	0.0793466	0.157142
miR-219a-2-3p	14.6113	7.77312	6.10484	0.923851	0.901016	1.02534	0.305201	0.448218
miR-219a-5p	7.96136	5.74741	4.64382	0.510769	1.00137	0.510069	0.610003	0.747428
miR-219b-3p	2.19584	10.0685	3.67148	-2.2178	1.28001	-1.73264	0.0831595	0.161537
miR-219b-5p	0.348598	0.740303	0.676251	-0.967104	2.58517	-0.374097	0.708332
miR-221-3p	4021.2	5665.04	3353.23	-0.494523	0.315906	-1.56541	0.117487	0.21451
miR-221-5p	38.4109	139.743	64.5708	-1.86965	0.411072	-4.54824	5.40976e-06	3.73765e-05
miR-222-3p	4545.52	34553.9	13151.4	-2.9263	0.408345	-7.16625	7.70824e-13	1.42019e-11
miR-222-5p	5.01504	7.51562	5.74279	-0.607606	0.863897	-0.703332	0.481849	0.630031
miR-223-3p	271.006	0	86.9321	10.4761	1.30705	8.01505	1.10094e-15	3.04258e-14
miR-223-5p	9.288	0	4.03615	5.60288	1.6336	3.42978	0.00060406	0.00246489
miR-22-3p	9688.86	4412.12	11612.6	1.13501	0.368485	3.08022	0.00206848	0.00744162
miR-224-3p	3.4281	3.06979	2.45318	0.121148	1.45501	0.0832628	0.933643	0.969026
miR-224-5p	693.578	650.131	509.454	0.0930789	0.306259	0.303922	0.761187	0.852306
miR-22-5p	18.4961	4.36936	8.96409	2.06711	0.746884	2.76765	0.00564624	0.0175487
miR-2276-3p	1.26194	2.09617	1.41413	-0.690452	1.89592	-0.364178	0.715725
miR-2276-5p	0.304448	1.83666	0.830702	-2.3413	2.67584	-0.874978	0.381586
miR-2277-3p	1.33577	4.62285	2.50828	-1.76172	1.3517	-1.30334	0.192459	0.310384
miR-2277-5p	4.02179	9.00625	5.42305	-1.14657	0.899532	-1.27463	0.202442	0.323907
miR-2278	0	3.88656	1.50109	-4.35614	2.18672	-1.99209	0.0463614
miR-23a-3p	1119.11	398.194	551.737	1.4917	0.350867	4.25147	2.12371e-05	0.000129121
miR-23a-5p	3.61991	1.91513	2.94549	0.964642	1.40656	0.685815	0.49283	0.640258
miR-23b-3p	704.835	335.952	356.038	1.06938	0.275687	3.87896	0.000104905	0.000519484
miR-23b-5p	0.987175	1.48061	0.673031	-0.5603	2.85443	-0.196292	0.844382
miR-24-1-5p	4.00732	1.66164	2.6071	1.26144	1.30755	0.964736	0.334677	0.477661
miR-24-2-5p	44.2685	14.8482	32.0857	1.58563	0.461001	3.43952	0.000582737	0.00241023
miR-24-3p	4476.41	2521.68	4331.94	0.828402	0.307812	2.69126	0.00711833	0.0213199
miR-2467-3p	0.348598	1.61137	0.534535	-2.11121	3.59124	-0.587878	0.556614
miR-2467-5p	9.83071	56.9003	31.0799	-2.52815	0.597464	-4.23148	2.32162e-05	0.000138387
miR-25-3p	17379.1	23352.5	20359.1	-0.426248	0.296391	-1.43813	0.150398	0.261262
miR-25-5p	29.8909	70.8073	49.5006	-1.23042	0.620245	-1.98376	0.0472821	0.103408
miR-26a-1-3p	1.98882	1.35185	1.18352	0.561858	2.08843	0.269034	0.787904
miR-26a-2-3p	11.0691	1.53289	5.76845	2.77103	1.20657	2.29663	0.0216401	0.0559879
miR-26a-5p	9879.88	2776.28	6409.2	1.83107	0.344573	5.31402	1.07232e-07	1.00303e-06
miR-26b-3p	6.06084	8.62	5.47057	-0.535405	0.888525	-0.602577	0.54679	0.692601
miR-26b-5p	3155.42	1346.94	2059.22	1.22752	0.448386	2.73764	0.0061881	0.0190019
miR-27a-3p	2449.65	686.114	1336.93	1.83561	0.30507	6.01702	1.77658e-09	2.512e-08
miR-27a-5p	80.9151	37.3106	122.092	1.11772	0.387755	2.88253	0.00394498	0.0126907
miR-27b-3p	9880.69	4089.88	7611.26	1.27246	0.247867	5.13363	2.84205e-07	2.27364e-06
miR-27b-5p	60.5109	45.128	56.5331	0.443241	0.435374	1.01807	0.308644	0.452182
miR-28-3p	2685.5	1757.38	3702.01	0.612036	0.272424	2.24663	0.0246639	0.0626167
miR-28-5p	274.385	107.238	128.969	1.35793	0.418032	3.2484	0.00116057	0.00446599
miR-296-3p	39.0495	6.41124	43.6955	2.64066	0.581939	4.53768	5.68753e-06	3.88541e-05
miR-296-5p	4.25849	1.22711	2.46969	1.71174	1.46275	1.17022	0.241913	0.375212
miR-299-3p	51.3058	2.58097	25.9051	4.26143	0.828117	5.14593	2.66205e-07	2.1872e-06
miR-299-5p	29.1381	0.611551	8.30438	5.45936	1.45121	3.76194	0.000168602	0.000788537
miR-29a-3p	2495.97	1935.05	1595.74	0.367054	0.272561	1.34669	0.178081	0.295023
miR-29a-5p	12.5776	9.71234	10.4982	0.351401	0.707096	0.496963	0.619215	0.754474
miR-29b-1-5p	2.64186	2.40194	1.64801	0.149858	1.65133	0.0907502	0.927691
miR-29b-2-5p	6.21763	6.031	4.90597	0.030298	0.850261	0.0356338	0.971574	0.986172
miR-29b-3p	186.052	188.287	127.735	-0.0200181	0.391527	-0.0511284	0.959223	0.985289
miR-29c-3p	213.277	117.502	132.563	0.859784	0.456343	1.88407	0.0595551	0.124431
miR-29c-5p	13.6919	13.2388	12.8708	0.0325802	0.804101	0.0405175	0.967681	0.985289
miR-301a-3p	100.141	126.82	76.6405	-0.345881	0.496968	-0.695983	0.486439	0.634668
miR-301a-5p	7.61202	11.714	5.63435	-0.639183	1.03114	-0.61988	0.535337	0.68442
miR-301b-3p	25.9041	32.0439	23.5492	-0.310778	0.517498	-0.60054	0.548147	0.692876
miR-301b-5p	0.378278	0.742309	0.622134	-0.979738	2.92362	-0.335111	0.737541
miR-302a-5p	0	0	0.135823	0	4.24714	0	1
miR-3064-3p	0.378278	0.434528	0.286822	-0.00887245	4.24714	-0.00208904	0.998333
miR-3064-5p	4.31711	2.83848	2.96899	0.608422	1.33753	0.454884	0.649193	0.783153
miR-3065-3p	2.75984	8.3062	5.45739	-1.60704	0.914238	-1.75779	0.0787837	0.157051
miR-3065-5p	7.17512	16.3288	11.276	-1.17902	0.631335	-1.86751	0.0618309	0.127868
miR-3074-3p	0.304448	1.22912	0.418245	-1.75382	3.87836	-0.452206	0.65112
miR-3074-5p	2.26359	2.40395	2.63383	-0.0548751	1.3413	-0.0409119	0.967366	0.985289
miR-3085-3p	0.957494	0.740303	0.463036	0.40826	3.28772	0.124178	0.901175
miR-30a-3p	372.777	14.8803	292.769	4.62392	0.540948	8.54782	1.25436e-17	4.76658e-16
miR-30a-5p	7617.38	379.05	13144.2	4.32814	0.483534	8.95107	3.52063e-19	1.42703e-17
miR-30b-3p	21.4546	25.327	28.4356	-0.220808	0.513313	-0.430162	0.667078	0.792155
miR-30b-5p	1039.84	799.195	779.464	0.379054	0.491049	0.771927	0.440158	0.593383
miR-30c-1-3p	10.9282	8.58388	16.1989	0.383242	0.69566	0.550904	0.5817	0.729224
miR-30c-2-3p	64.1277	2.2752	228.025	4.77194	0.821181	5.81108	6.20727e-09	8.02983e-08
miR-30c-5p	411.127	438.589	375.636	-0.0941001	0.594791	-0.158207	0.874294	0.930947
miR-30d-3p	95.942	70.1633	112.216	0.452923	0.345501	1.31092	0.189885	0.307049
miR-30d-5p	18527.2	15500.3	29713.2	0.257295	0.271078	0.949154	0.342543	0.484339
miR-30e-3p	444.91	265.325	278.005	0.742604	0.443421	1.67471	0.0939906	0.179142
miR-30e-5p	4449.09	3977.55	6740.83	0.161383	0.326778	0.493862	0.621404	0.755627
miR-3116	2.00329	4.54438	3.4171	-1.18634	1.17432	-1.01023	0.312384	0.453605
miR-3121-3p	0.348598	0.613556	0.673252	-0.791089	2.9053	-0.272291	0.785398
miR-3124-5p	0.957494	0.307781	0.345075	1.37928	4.15667	0.331823	0.740023
miR-3125	0	0	0.386517	0	4.24714	0	1
miR-3127-3p	0.304448	2.53471	1.61133	-2.76325	1.94699	-1.41925	0.155827
miR-3127-5p	2.68601	3.88456	7.27486	-0.489877	0.909987	-0.538333	0.590347	0.732512
miR-3128	2.03297	3.14626	1.67403	-0.615146	1.38011	-0.445724	0.655797
miR-3130-5p	0.653046	4.93264	2.10324	-2.8686	1.61141	-1.78018	0.075047
miR-3131	14.4081	27.7168	71.0111	-0.949903	0.44775	-2.1215	0.0338795	0.0795318
miR-3133	4.54772	3.44802	4.51964	0.39581	0.971652	0.407358	0.683745	0.796393
miR-3134	0.348598	0.307781	0.179012	-0.00887245	4.24714	-0.00208904	0.998333
miR-3136-5p	0.304448	1.04808	0.436784	-1.50318	3.07732	-0.488471	0.625216
miR-3138	0.682726	3.14225	1.4876	-2.19462	1.65732	-1.3242	0.185437
miR-3139	1.80235	2.5327	1.4796	-0.490899	1.78657	-0.274772	0.783492
miR-31-3p	422.682	677.048	347.227	-0.680027	0.608638	-1.11729	0.263869	0.403917
miR-3140-5p	0	0	0.060539	0	4.24714	0	1
miR-3141	0	0	0.181617	0	4.24714	0	1
miR-3144-3p	5.76552	4.80991	3.22915	0.267477	1.03604	0.258172	0.796274	0.880455
miR-3145-3p	1.72852	1.22711	1.51256	0.425408	1.66299	0.25581	0.798098
miR-3145-5p	0	1.30358	0.419748	-2.75972	3.97553	-0.694177	0.487571
miR-3149	0.304448	0.613556	0.386188	-0.778959	3.65429	-0.213163	0.8312
miR-3150a-3p	0	0.740303	0.72554	-1.93636	2.84309	-0.681075	0.495824
miR-3150a-5p	0	0.615562	0.235792	-1.73894	4.21718	-0.412346	0.680086
miR-3150b-3p	0	0	0.0954167	0	4.24714	0	1
miR-3155a	0.378278	0.869056	0.755804	-1.15281	2.77367	-0.415628	0.677682
miR-3155b	0	0	0.260589	0	4.24714	0	1
miR-3157-3p	0	0	0.193975	0	4.24714	0	1
miR-3157-5p	0	1.05009	0.671573	-2.46697	2.99048	-0.824942	0.409405
miR-3158-3p	20.1036	54.7922	45.2935	-1.42322	0.539208	-2.63945	0.00830395	0.0242731
miR-3158-5p	0.304448	0	0.250046	0.952916	4.24714	0.224366	0.822472
miR-3159	1.78788	1.84267	1.24613	-0.0971958	1.85166	-0.0524911	0.958137
miR-31-5p	14945.2	28803.5	28323.2	-0.946514	0.34207	-2.76702	0.00565714	0.0175487
miR-3160-3p	0.653046	1.91714	1.57466	-1.46212	1.78592	-0.818695	0.41296
miR-3162-3p	0.348598	0.434528	0.278727	-0.00887245	4.24714	-0.00208904	0.998333
miR-3162-5p	0.378278	2.2772	0.8453	-2.63818	2.51362	-1.04955	0.293924
miR-3163	0	1.17684	0.386103	-2.62138	4.01339	-0.653158	0.513654
miR-3164	0	0.742309	0.528182	-1.9415	2.92233	-0.664368	0.506455
miR-3165	0	1.04808	0.773839	-2.46257	2.66697	-0.923357	0.355821
miR-3168	0	0	2.02819	0	2.31722	0	1
miR-3170	0.682726	0	0.251345	1.84369	4.20693	0.438251	0.661204
miR-3173-3p	0.608896	0.305775	0.283412	0.739224	4.21984	0.175178	0.860939
miR-3173-5p	0.348598	3.70753	2.01781	-3.31268	1.95684	-1.69287	0.0904801
miR-3174	4.44421	18.5013	12.4249	-2.07519	0.692457	-2.99684	0.00272792	0.00927026
miR-3175	0	0.919332	0.250727	-2.29877	4.175	-0.550602	0.581906
miR-3176	41.3771	301.367	163.084	-2.86302	0.430227	-6.65467	2.83932e-11	4.54291e-10
miR-3177-3p	6.64918	43.1003	22.7596	-2.66596	0.605675	-4.40164	1.07438e-05	6.80442e-05
miR-3177-5p	0	1.84067	0.862612	-3.30967	2.49046	-1.32894	0.183868
miR-3180	0	0.434528	1.4419	-0.970666	2.4191	-0.401252	0.688235
miR-3180-3p	0	0.434528	1.4419	-0.970666	2.4191	-0.401252	0.688235
miR-3181	0	1.35787	0.469431	-2.84568	3.32959	-0.854665	0.392737
miR-3182	0.756556	0	0.206334	1.97639	4.19598	0.471019	0.637627
miR-3183	0.304448	1.48261	1.61072	-1.9754	2.15645	-0.916043	0.359644
miR-3186-3p	0	0.305775	0.117349	-0.97066	4.24714	-0.228544	0.819223
miR-3187-3p	3.38395	56.2547	22.3332	-4.04109	0.714434	-5.65636	1.54621e-08	1.77376e-07
miR-3187-5p	0	1.48261	0.434618	-2.95928	3.34013	-0.885979	0.375629
miR-3189-3p	0	0.611551	0.200742	-1.73249	4.21755	-0.410781	0.681233
miR-3189-5p	0.304448	0.742309	0.346018	-0.992667	3.73295	-0.265921	0.7903
miR-3190-3p	0.682726	1.30358	2.09532	-0.794564	1.87138	-0.424587	0.671138
miR-3191-3p	0.682726	0.434528	0.456053	0.881612	3.47623	0.253612	0.799795
miR-3192-5p	0.378278	1.35587	0.853148	-1.88297	2.11571	-0.889993	0.37347
miR-3193	0.304448	0	0.471148	0.952919	3.38359	0.28163	0.778228
miR-3194-3p	0.726876	0	0.198239	1.92496	4.20011	0.458313	0.646727
miR-3194-5p	1.4096	0.613556	0.877506	1.12266	2.28487	0.491346	0.623182
miR-3195	1.65469	0	2.01984	3.1347	2.00219	1.56563	0.117435
miR-3196	0.348598	0	0.850739	0.95292	2.9342	0.324763	0.74536
miR-3197	0	0	0.060539	0	4.24714	0	1
miR-3198	0	0.305775	0.308559	-0.97066	4.24714	-0.228544	0.819223
miR-3200-3p	85.399	132.129	119.409	-0.624552	0.298536	-2.09205	0.0364343	0.0840524
miR-3200-5p	0.653046	1.04808	0.529092	-0.653319	2.58343	-0.252889	0.800354
miR-3202	0.697196	0.615562	0.448833	0.139794	3.92462	0.0356197	0.971586
miR-320a-3p	2223.85	2493.55	4653.18	-0.164826	0.413821	-0.398303	0.690407	0.799557
miR-320a-5p	0	0.307781	0.246346	-0.97066	4.24714	-0.228544	0.819223
miR-320b	313.878	315.561	683.701	-0.0060468	0.591278	-0.0102267	0.99184	0.998409
miR-320c	84.2839	53.7563	127.029	0.658957	0.57181	1.1524	0.249155	0.385461
miR-320d	64.2503	28.9422	89.4822	1.16775	0.668203	1.7476	0.0805335	0.158461
miR-320e	1.6699	1.78839	1.61976	-0.0607733	1.50723	-0.0403213	0.967837
miR-323a-3p	33.6105	21.6014	15.2394	0.642118	0.736964	0.871302	0.383589	0.535897
miR-323a-5p	0.913345	0.307781	0.333034	1.31768	4.17436	0.31566	0.75226
miR-32-3p	2.87782	3.4983	1.73894	-0.306364	1.8059	-0.169647	0.865288
miR-324-3p	29.5582	67.4797	51.2192	-1.17821	0.521154	-2.26078	0.0237729	0.0607309
miR-324-5p	103.419	123.676	100.176	-0.259795	0.336401	-0.772276	0.439951	0.593383
miR-32-5p	19.07	27.059	16.9076	-0.512138	0.593854	-0.862397	0.388469	0.539245
miR-326	50.9086	44.7336	64.5894	0.193711	0.511213	0.378924	0.704745	0.813547
miR-328-3p	197.551	51.4144	128.578	1.95017	0.324853	6.00325	1.93412e-09	2.6726e-08
miR-329-5p	41.2156	3.09398	20.7443	3.8201	0.911314	4.19185	2.76684e-05	0.000161754
miR-330-3p	35.6313	86.4579	59.4168	-1.26848	0.412304	-3.07657	0.00209394	0.0074889
miR-330-5p	42.2873	53.7077	38.4331	-0.34253	0.393708	-0.870011	0.384294	0.535897
miR-331-3p	126.788	97.0775	117.389	0.384443	0.555134	0.692523	0.488609	0.636134
miR-331-5p	5.47554	3.93283	3.34898	0.457964	1.04325	0.438979	0.660677	0.787771
miR-335-3p	238.145	321.879	183.278	-0.437116	0.569283	-0.767836	0.442585	0.594021
miR-335-5p	96.5471	100.145	72.5368	-0.0531991	0.351945	-0.151158	0.879851	0.931366
miR-337-3p	0	0	0.135823	0	4.24714	0	1
miR-338-3p	190.182	102.72	155.18	0.89219	0.291622	3.0594	0.0022178	0.00788551
miR-338-5p	12.7047	9.05051	9.35589	0.488878	0.656143	0.745078	0.456224	0.605643
miR-339-3p	51.6895	90.3848	78.3781	-0.792325	0.435903	-1.81766	0.0691155	0.140074
miR-339-5p	581.696	841.98	630.39	-0.532032	0.306273	-1.73712	0.0823663	0.160683
miR-33a-3p	4.26762	2.57897	2.12231	0.712005	1.31398	0.541868	0.587909
miR-33a-5p	40.4621	19.1955	29.5657	1.10092	0.5301	2.07682	0.0378177	0.0862961
miR-33b-3p	0.653046	11.0904	3.59217	-4.036	1.39377	-2.89575	0.0037825	0.0122328
miR-33b-5p	3.91828	8.49124	8.60067	-1.10676	1.00526	-1.10097	0.270908	0.408714
miR-340-3p	3.31546	2.14845	1.68283	0.575517	1.75743	0.327477	0.743307
miR-340-5p	1581.06	654.315	986.204	1.27144	0.39524	3.21688	0.00129594	0.00495554
miR-342-3p	57.9269	0.434528	20.2163	7.28899	1.35649	5.37342	7.72555e-08	7.45576e-07
miR-342-5p	5.02951	0	4.94258	4.70496	1.50835	3.11928	0.00181295	0.00676242
miR-345-3p	3.2561	0	2.35938	4.08176	1.82097	2.24153	0.0249917	0.0630495
miR-345-5p	87.1183	212.192	138.535	-1.27746	0.34097	-3.74654	0.000179288	0.000819602
miR-34a-3p	2.6274	2.70972	2.01925	-0.0325052	1.43038	-0.0227248	0.98187
miR-34a-5p	431.176	162.179	283.298	1.40521	0.36389	3.86164	0.000112627	0.000547815
miR-34b-3p	18.9695	0	5.82405	6.63569	1.55202	4.27552	1.90689e-05	0.00011711
miR-34b-5p	44.7907	1.53289	14.3948	4.76828	1.01584	4.69393	2.68005e-06	1.89473e-05
miR-34c-3p	2.09233	0	0.570635	3.45791	3.37777	1.02373	0.305964
miR-34c-5p	262.445	16.1438	112.005	4.03344	0.582281	6.92696	4.29978e-12	7.46932e-11
miR-3529-5p	0.348598	0.305775	0.815022	-0.0088725	2.74511	-0.00323211	0.997421
miR-3605-3p	3.96317	2.83447	2.75196	0.514804	1.23923	0.415422	0.677833	0.79591
miR-3605-5p	1.86171	4.65106	2.39226	-1.31282	1.65442	-0.793523	0.427473	0.580142
miR-3609	1.87084	0.917326	4.36994	0.986852	1.52004	0.649229	0.51619	0.667752
miR-3610	0	0.742309	0.948488	-1.92919	2.50985	-0.768648	0.442102
miR-3611	0	0.434528	0.239586	-0.97066	4.24714	-0.228544	0.819223
miR-3613-3p	3.4281	5.28869	5.93979	-0.645409	0.909947	-0.709282	0.47815	0.626541
miR-3613-5p	13.3007	7.35265	8.67357	0.812382	0.96731	0.839836	0.401001	0.552853
miR-361-3p	325.075	290.381	445.255	0.159835	0.292692	0.546085	0.585007	0.731861
miR-3614-3p	0	0	0.418219	0	4.03178	0	1
miR-3614-5p	3.5164	9.61179	7.68812	-1.46961	0.795178	-1.84815	0.0645808	0.133102
miR-3615	74.6245	324.565	169.914	-2.11671	0.463098	-4.57077	4.85933e-06	3.39594e-05
miR-361-5p	188.645	144.623	126.228	0.377508	0.373851	1.00978	0.3126	0.453605
miR-3617-5p	0	0	0.101867	0	4.24714	0	1
miR-3619-3p	0	0.305775	0.447013	-0.970662	3.98415	-0.243631	0.807517
miR-3619-5p	0.348598	2.96522	0.90377	-2.99821	2.56431	-1.16921	0.24232
miR-3620-3p	0.378278	3.39975	1.12855	-3.18629	2.10581	-1.5131	0.130255
miR-3620-5p	0.697196	12.0138	6.24497	-4.09843	1.4333	-2.85943	0.00424399	0.0135808
miR-362-3p	39.6941	1.04608	20.4416	5.27313	0.984527	5.35601	8.50819e-08	8.08278e-07
miR-362-5p	4.926	12.241	6.95937	-1.34161	1.09652	-1.22351	0.221136	0.347418
miR-363-3p	0.304448	0	0.729047	0.95292	3.08027	0.309363	0.757046
miR-3646	0	1.73811	0.474031	-3.18292	4.13204	-0.770302	0.441121
miR-3648	2.99046	1.35787	18.5573	1.1548	1.14211	1.01111	0.311963	0.453605
miR-3651	17.872	1.60936	20.5474	3.62851	1.03439	3.50789	0.000451679	0.00198473
miR-3652	0	0	0.0679114	0	4.24714	0	1
miR-3654	0	1.60936	0.438916	-3.07627	4.13596	-0.743787	0.457005
miR-3657	0	0	0.101867	0	4.24714	0	1
miR-3659	0.304448	0.613556	0.250365	-0.773931	4.21736	-0.183511	0.854397
miR-365a-3p	64.245	51.6015	38.9949	0.308761	0.571562	0.540206	0.589055	0.732404
miR-365a-5p	5.02951	5.5482	6.67897	-0.156193	0.939697	-0.166216	0.867987	0.925853
miR-365b-3p	64.245	51.6015	38.9949	0.308761	0.571562	0.540206	0.589055	0.732404
miR-365b-5p	0.682726	0.869056	0.979509	-0.235669	2.39049	-0.0985861	0.921467
miR-3661	3.58489	5.85398	5.21684	-0.671628	0.888741	-0.755708	0.449825	0.601084
miR-3662	0.682726	2.22091	1.06355	-1.68713	2.46224	-0.685199	0.493219
miR-3664-3p	2.74537	0.305775	1.11784	2.88847	2.00354	1.44168	0.149393
miR-3664-5p	0.653046	0.434528	0.296611	0.826709	4.21178	0.196285	0.844387
miR-3677-3p	8.85949	41.5149	22.7101	-2.22771	0.527231	-4.2253	2.38618e-05	0.000140854
miR-3677-5p	0	1.22912	0.399439	-2.7191	3.48517	-0.78019	0.435279
miR-3678-3p	0	0.611551	0.166787	-1.73249	4.21755	-0.410782	0.681233
miR-3679-5p	1.64022	5.62467	4.14676	-1.71988	1.23174	-1.39631	0.162623	0.274861
miR-3680-5p	2.89303	4.06559	2.42475	-0.517847	1.24953	-0.414433	0.678557	0.79591
miR-3682-3p	0	0.434528	1.21243	-0.970666	2.45392	-0.395558	0.692431
miR-3684	0.726876	1.83666	0.699145	-1.37433	2.88687	-0.476063	0.634029
miR-3685	0	0.307781	0.214235	-0.97066	4.24714	-0.228544	0.819223
miR-3688-3p	0.304448	2.52669	1.22116	-2.76146	2.02673	-1.36252	0.173034
miR-3691-3p	0	0.742309	0.522486	-1.95429	3.71731	-0.525726	0.599079
miR-3691-5p	6.88514	17.1234	13.4602	-1.31762	0.604185	-2.18083	0.0291963	0.0710053
miR-369-3p	26.6028	6.41325	9.09519	2.06464	0.925626	2.23053	0.0257122	0.0640697
miR-369-5p	2.15095	0.305775	0.80031	2.53193	2.81702	0.898797	0.368761
miR-370-3p	7.29918	3.14024	4.83488	1.21251	1.06361	1.13999	0.254292	0.39241
miR-370-5p	1.7582	0	0.479509	3.20629	3.60431	0.889571	0.373696
miR-373-3p	0	0	0.320038	0	4.24714	0	1
miR-374a-3p	72.4782	62.4361	46.2903	0.206281	0.715411	0.288339	0.773087	0.862453
miR-374a-5p	45.3547	30.4847	22.6418	0.559527	0.788	0.71006	0.477667	0.626541
miR-374b-3p	4.73953	3.67733	2.45553	0.335238	1.74943	0.191626	0.848035	0.910963
miR-374b-5p	100.147	92.4845	56.1364	0.107031	0.494411	0.216482	0.828612	0.896434
miR-375-3p	15640.3	5861.56	23202	1.41587	0.365871	3.86986	0.0001089	0.00053396
miR-375-5p	0.348598	0	0.125342	0.952916	4.24714	0.224366	0.822472
miR-376a-3p	32.4315	4.06358	10.8261	2.9903	0.786776	3.80069	0.000144292	0.000690783
miR-376a-5p	0.653046	0	0.338122	1.7885	4.21178	0.424642	0.671098
miR-376b-3p	1.56639	0	0.427197	3.04943	4.13583	0.73732	0.460928
miR-376b-5p	4.362	0.307781	1.36438	3.55047	2.26073	1.5705	0.116299
miR-376c-3p	6.00222	0.305775	1.72036	4.01486	2.10759	1.90495	0.0567862
miR-376c-5p	3.98372	0.307781	1.26122	3.41966	2.29427	1.49052	0.136087
miR-377-5p	0.756556	0	0.391637	1.97531	4.06842	0.485524	0.627305
miR-378a-3p	12843.6	17449.7	18441.6	-0.442087	0.32362	-1.36607	0.171918	0.287159
miR-378a-5p	18.3964	29.2859	28.2712	-0.670059	0.480538	-1.39439	0.163199	0.274861
miR-378b	5.41692	4.31908	5.32947	0.364091	0.909256	0.400427	0.688842	0.799267
miR-378c	2059.59	1676.44	2362.82	0.29741	0.3868	0.768899	0.441953	0.594021
miR-378d	217.416	179.003	308.655	0.282818	0.541775	0.522022	0.601655	0.740927
miR-378e	4.99375	3.45003	4.15465	0.552396	1.03048	0.536056	0.59192	0.732968
miR-378f	55.008	43.1082	61.1423	0.360175	0.47845	0.752796	0.451572	0.602097
miR-378g	10.8042	16.4636	10.4578	-0.591787	0.616793	-0.959458	0.337328	0.479707
miR-378h	7.4651	3.88656	5.20492	0.962495	1.0137	0.949484	0.342375	0.484339
miR-378i	190.649	100.21	186.272	0.932747	0.471118	1.97986	0.0477194	0.103991
miR-378j	0.726876	0.740303	0.499243	-0.014756	2.71858	-0.00542783	0.995669
miR-379-3p	5.93373	0.919332	2.02405	2.61856	1.85385	1.4125	0.157804
miR-379-5p	574.356	45.0958	237.586	3.67316	0.578101	6.35385	2.09996e-10	3.11409e-09
miR-380-3p	19.3508	12.8808	9.17838	0.591626	0.743228	0.796023	0.426019	0.579462
miR-380-5p	7.51533	2.22292	3.33117	1.79631	1.2337	1.45603	0.145384	0.254737
miR-381-3p	151.183	26.0633	60.5384	2.54036	0.52798	4.81147	1.49824e-06	1.09751e-05
miR-382-3p	140.792	28.9038	47.5214	2.28785	0.587035	3.89729	9.72741e-05	0.000492856
miR-382-5p	248.755	36.5603	217.404	2.77829	0.572015	4.85702	1.19168e-06	8.94494e-06
miR-383-5p	15.1015	11.9755	7.38462	0.346602	0.845978	0.409706	0.682021	0.79591
miR-384	2.29327	1.35386	0.994671	0.768289	1.95754	0.392477	0.694706
miR-3909	5.80967	10.1731	7.29666	-0.795396	0.738526	-1.077	0.281478	0.422565
miR-3911	1.00164	0.307781	0.916855	1.4449	2.44153	0.591802	0.553983
miR-3912-3p	3.82085	3.67331	2.26442	0.0226817	1.49788	0.0151426	0.987918
miR-3913-5p	15.0414	12.7238	12.5092	0.22988	0.616363	0.372961	0.709177	0.813547
miR-3916	0	0.307781	0.471889	-0.970662	3.92657	-0.247204	0.804751
miR-3917	0.304448	0.742309	0.285479	-0.99687	4.19969	-0.237368	0.812372
miR-3922-3p	0.653046	0	0.178103	1.7885	4.21178	0.424642	0.671098
miR-3928-3p	0.378278	1.48261	0.703877	-1.98388	2.42093	-0.819471	0.412518
miR-3929	0.378278	0.740303	0.610669	-0.982771	3.24989	-0.302401	0.762346
miR-3934-3p	1.03132	1.23112	1.19715	-0.311486	1.91686	-0.162498	0.870914
miR-3934-5p	26.0868	54.4903	47.6248	-1.05317	0.418298	-2.51775	0.0118108	0.0322017
miR-3939	0	2.7862	0.793827	-3.86362	2.79314	-1.38325	0.166587
miR-3940-3p	0.608896	2.39793	1.37333	-1.90601	2.11599	-0.900764	0.367714
miR-3940-5p	0.697196	3.88857	1.31581	-2.48299	2.06881	-1.2002	0.230063
miR-3942-3p	0	0.307781	0.149087	-0.97066	4.24714	-0.228544	0.819223
miR-3942-5p	1.07547	2.57897	1.27776	-1.29901	1.90549	-0.681719	0.495417
miR-3944-3p	3.71734	23.239	11.3632	-2.61952	0.8226	-3.18444	0.00145035	0.00544327
miR-3960	8.55356	18.2661	58.2596	-1.08601	1.39543	-0.778259	0.436417	0.59096
miR-409-3p	136.664	26.3591	85.8919	2.38563	0.600253	3.97438	7.05637e-05	0.000373067
miR-410-3p	152.354	42.7824	61.0344	1.83251	0.486242	3.76872	0.000164085	0.000773361
miR-410-5p	0.378278	0	0.263186	0.952916	4.24714	0.224366	0.822472
miR-411-3p	6.77324	1.96742	2.90759	1.75737	1.41625	1.24086	0.214656	0.33899
miR-411-5p	145.192	17.5659	60.2074	3.0495	0.552843	5.51604	3.4673e-08	3.63468e-07
miR-412-3p	0.653046	0	0.178103	1.7885	4.21178	0.424642	0.671098
miR-412-5p	2.09233	0.740303	0.772536	1.53382	2.44008	0.628592	0.529616
miR-421	182.079	178.102	124.956	0.0333421	0.402391	0.0828599	0.933963	0.969026
miR-422a	32.5662	38.399	25.4648	-0.224677	0.512007	-0.438816	0.660795	0.787771
miR-423-3p	3575.36	6798.91	3931.08	-0.92704	0.378577	-2.44875	0.0143354	0.0382279
miR-423-5p	1768.86	3199.95	4111.7	-0.854961	0.315136	-2.71299	0.00666783	0.0201713
miR-424-3p	0.682726	1.35787	0.928055	-0.994711	2.19796	-0.452561	0.650865
miR-424-5p	29.8779	5.7755	12.6842	2.3363	0.79896	2.92417	0.00345377	0.0113508
miR-425-3p	125.616	206.736	195.161	-0.716817	0.333379	-2.15016	0.0315428	0.0761219
miR-425-5p	327.668	422.106	360.376	-0.36292	0.29116	-1.24646	0.212595	0.336608
miR-4284	1.65469	2.66146	1.24504	-0.656386	2.1551	-0.304574	0.760691
miR-4286	170.815	42.5248	147.078	2.01083	0.652139	3.08344	0.00204624	0.00740545
miR-429	5216.36	7539.61	4745.53	-0.53158	0.378241	-1.4054	0.159903	0.273092
miR-431-3p	13.6294	5.49793	7.14324	1.33938	0.893523	1.49898	0.133878	0.238005
miR-431-5p	16.3512	1.78839	9.80202	3.23071	0.981322	3.2922	0.000994077	0.00389935
miR-4326	0.304448	1.35386	1.0936	-1.88145	2.07912	-0.904926	0.365505
miR-433-3p	19.3706	6.71902	8.91075	1.5406	0.779577	1.9762	0.0481325	0.104144
miR-433-5p	3.95404	1.35587	1.67609	1.52946	1.58804	0.96311	0.335493
miR-4423-5p	0.608896	0	0.287141	1.70101	4.21984	0.403099	0.686875
miR-4425	0	0.307781	0.304498	-0.97066	4.24714	-0.228544	0.819223
miR-4426	0	0.919332	0.250727	-2.29877	4.175	-0.550602	0.581906
miR-4428	0	0.305775	0.216452	-0.97066	4.24714	-0.228544	0.819223
miR-4429	0	0	0.387949	0	4.24714	0	1
miR-4430	0.378278	0	0.171078	0.952916	4.24714	0.224366	0.822472
miR-4433a-5p	0	0.869056	0.237015	-2.16591	4.18398	-0.517666	0.604691
miR-4435	0.653046	2.96322	1.24684	-2.12638	1.88229	-1.12967	0.258614
miR-4436b-3p	0.682726	2.78419	1.5887	-1.98687	1.92226	-1.03361	0.301318
miR-4440	0	4.24662	2.64727	-4.50451	1.66037	-2.71296	0.00666846	0.0201713
miR-4443	3.28044	0	1.54614	4.11467	2.29973	1.7892	0.0735824
miR-4446-3p	12.7724	6.06121	13.7148	1.14739	0.776562	1.47752	0.139536	0.24734
miR-4446-5p	0	0.305775	0.204471	-0.97066	4.24714	-0.228544	0.819223
miR-4448	11.5371	8.21567	17.8583	0.502915	0.78831	0.637965	0.523496	0.672908
miR-4449	17.7023	1.17684	42.8564	4.05411	1.15822	3.50029	0.000464759	0.00200407
miR-4451	0.378278	0	0.267417	0.952916	4.24714	0.224366	0.822472
miR-4454	454.674	274.258	206.291	0.73018	0.523333	1.39525	0.162941	0.274861
miR-4458	0	0	0.166092	0	4.24714	0	1
miR-4466	0	1.04808	0.806716	-2.46027	2.40678	-1.02222	0.306674
miR-4467	0	3.83629	1.63426	-4.32206	2.10806	-2.05025	0.0403401
miR-4469	1.98882	0	0.542405	3.38969	3.43215	0.987631	0.323333
miR-4470	0.378278	0	0.137122	0.952916	4.24714	0.224366	0.822472
miR-4473	1.71405	2.2752	2.4256	-0.437605	1.36565	-0.320436	0.748638	0.846044
miR-4474-3p	1.72852	4.31708	3.07897	-1.30329	1.17325	-1.11083	0.26664	0.405054
miR-4479	1.4096	9.63999	7.1471	-2.77442	1.04163	-2.66354	0.00773225	0.0229327
miR-448	2.09233	4.80589	1.91529	-1.20787	1.39623	-0.865095	0.386987
miR-4482-3p	0	0.919332	0.250727	-2.29877	4.175	-0.550602	0.581906
miR-4484	0.348598	0.917326	0.838002	-1.35021	2.98303	-0.452631	0.650815
miR-4485-3p	4.11009	2.65945	5.32346	0.698072	1.10319	0.632775	0.526881	0.67583
miR-4485-5p	0	0.307781	0.379649	-0.97066	4.24714	-0.228544	0.819223
miR-4488	45.287	0.434528	64.1305	6.9338	1.34116	5.16999	2.341e-07	2.00469e-06
miR-4489	0.348598	0.307781	0.432227	-0.00887248	3.45149	-0.00257062	0.997949
miR-4491	0	0	0.644475	0	3.05603	0	1
miR-4492	8.77045	0.305775	17.5379	4.56902	1.47987	3.08744	0.0020189	0.00735025
miR-4498	0.378278	0.869056	1.4154	-1.09389	2.21864	-0.493048	0.621979
miR-449a	5.19543	9.88535	6.31665	-0.926471	0.882557	-1.04976	0.293829	0.436793
miR-449b-5p	0	0.611551	0.886024	-1.75277	2.79685	-0.626695	0.530859
miR-449c-5p	3.89468	14.4418	12.4172	-1.94229	0.738428	-2.63031	0.00853077	0.0246986
miR-4502	0	0	0.192676	0	4.24714	0	1
miR-4504	1.26194	5.11367	2.82126	-1.95826	1.28682	-1.52178	0.128065	0.231049
miR-4507	0	0.305775	0.739957	-0.970664	3.37781	-0.287365	0.773833
miR-4508	17.139	2.40596	23.5222	2.84035	0.911403	3.11646	0.00183035	0.0067857
miR-450a-1-3p	5.30502	0.919332	1.92326	2.46148	1.85379	1.32781	0.184242
miR-450a-5p	11.1939	0.919332	3.43666	3.51177	1.44181	2.43568	0.014864	0.0394641
miR-450b-5p	2.87857	1.22711	1.64668	1.15797	1.72321	0.671983	0.501594
miR-4510	8.85036	0	2.69814	5.53509	1.67392	3.30667	0.00094411	0.0037274
miR-4511	0.304448	3.01951	1.36441	-3.04034	1.96847	-1.54452	0.122463
miR-4515	0.304448	3.88456	2.10792	-3.38625	1.67911	-2.01669	0.0437277
miR-4516	35.3825	12.1224	180.751	1.58392	0.683768	2.31646	0.0205333	0.0535805
miR-4517	0	0.307781	0.174749	-0.97066	4.24714	-0.228544	0.819223
miR-451a	3093.03	0.615562	1109.04	12.1594	1.10163	11.0376	2.51623e-28	1.69985e-26
miR-4521	5.05311	186.712	56.5847	-5.19589	0.643133	-8.07903	6.52818e-16	1.89006e-14
miR-4522	0	0	0.121078	0	4.24714	0	1
miR-4523	2.07712	5.59647	4.75284	-1.45638	1.01896	-1.42928	0.152923	0.264892
miR-452-5p	728.612	1081.37	1143.42	-0.568673	0.266374	-2.13487	0.0327716	0.0787555
miR-454-3p	23.8879	25.8158	16.1293	-0.127629	0.828848	-0.153984	0.877622	0.931366
miR-454-5p	9.76296	12.4463	7.78992	-0.352682	0.699327	-0.504317	0.614039	0.74967
miR-455-3p	69.372	111.738	65.8807	-0.693473	0.413482	-1.67715	0.0935125	0.178791
miR-455-5p	1067.69	1318.03	774.17	-0.304471	0.293558	-1.03717	0.299655	0.441138
miR-4635	0	0.615562	0.201836	-1.73894	4.21718	-0.412346	0.680085
miR-4638-3p	0.653046	0.307781	0.262044	0.826709	4.21178	0.196285	0.844387
miR-4638-5p	0.304448	0	0.116987	0.952916	4.24714	0.224366	0.822472
miR-4639-5p	0.304448	0	0.37874	0.952916	4.24714	0.224366	0.822472
miR-4641	0	0	0.101867	0	4.24714	0	1
miR-4644	0	0.742309	0.266673	-1.95729	4.0281	-0.485909	0.627032
miR-4645-3p	0.682726	0	0.186198	1.84369	4.20693	0.438251	0.661204
miR-4647	0	1.17684	0.485206	-2.61277	3.32745	-0.785215	0.432327
miR-4648	0.682726	1.79039	1.6418	-1.36396	1.69173	-0.806256	0.420096
miR-4650-3p	0.913345	0	0.249094	2.27947	4.17436	0.546064	0.585022
miR-4651	0	0	0.682359	0	3.10256	0	1
miR-4652-3p	0.682726	1.35787	0.556527	-0.993591	3.09734	-0.320789	0.748371
miR-4652-5p	3.32459	13.3133	6.83729	-1.97757	0.896166	-2.2067	0.027335	0.0677434
miR-4654	1.78788	8.21166	6.70383	-2.22214	0.992353	-2.23927	0.0251387	0.0631583
miR-4657	0.378278	0	0.693418	0.95292	3.08482	0.308906	0.757393
miR-4658	0.304448	0.869056	1.60176	-1.09061	2.19812	-0.496158	0.619783
miR-4659a-3p	0	0	0.060539	0	4.24714	0	1
miR-4659b-3p	0	0	0.060539	0	4.24714	0	1
miR-4660	0	0	0.533398	0	4.24714	0	1
miR-4661-5p	4.23794	3.37757	5.7001	0.289129	1.06318	0.271948	0.785662	0.873277
miR-4662a-5p	0.608896	0	0.166063	1.70101	4.21984	0.403099	0.686875
miR-4664-3p	30.958	80.4147	49.6659	-1.37593	0.428624	-3.21011	0.00132684	0.00504199
miR-4664-5p	1.30609	5.0352	1.88908	-1.94006	1.49925	-1.29402	0.195658
miR-4665-5p	0.304448	1.53489	1.25307	-2.09258	2.40178	-0.871261	0.383612
miR-4666a-5p	0.304448	0.307781	0.200927	-0.00887245	4.24714	-0.00208904	0.998333
miR-4667-5p	0.608896	0.742309	0.52723	-0.210565	2.91237	-0.0723001	0.942363
miR-4673	0.304448	0.434528	0.361558	-0.00887246	4.17875	-0.00212323	0.998306
miR-4676-3p	0.726876	0.742309	0.635613	-0.0174048	2.65933	-0.00654482	0.994778
miR-4676-5p	0.304448	0	0.211482	0.952916	4.24714	0.224366	0.822472
miR-4677-3p	21.9326	59.3061	60.9425	-1.44834	0.436928	-3.31483	0.000916994	0.00365162
miR-4677-5p	0	0.740303	0.235857	-1.95503	4.19998	-0.465486	0.641583
miR-4680-5p	0.348598	0.305775	0.178465	-0.00887245	4.24714	-0.00208904	0.998333
miR-4685-3p	2.17529	2.27319	1.24349	-0.0525853	1.91421	-0.027471	0.978084
miR-4687-3p	0	2.52869	1.64167	-3.72176	1.93389	-1.92449	0.0542929
miR-4687-5p	0	0.869056	0.237015	-2.16591	4.18398	-0.517666	0.604691
miR-4688	0	1.48261	0.791921	-2.93961	2.22041	-1.3239	0.185536
miR-4689	0	1.35587	0.46059	-2.84372	3.32902	-0.854223	0.392982
miR-4690-3p	0.348598	1.22912	1.44442	-1.79038	2.12577	-0.842227	0.399661
miR-4690-5p	0	2.53471	0.789465	-3.73743	2.7979	-1.3358	0.181616
miR-4691-3p	0	0.305775	0.117349	-0.97066	4.24714	-0.228544	0.819223
miR-4695-5p	0	0	0.101867	0	4.24714	0	1
miR-4697-3p	0.378278	0.307781	1.14228	-0.0088725	2.73342	-0.00324593	0.99741
miR-4700-3p	0.653046	2.35367	0.989793	-1.80484	2.49106	-0.724527	0.468743
miR-4701-5p	2.04818	0.921337	1.03927	1.10062	2.1252	0.517889	0.604536
miR-4706	0	0.921337	0.548582	-2.31204	3.25455	-0.710402	0.477455
miR-4707-3p	1.07547	3.88255	2.42966	-1.87413	1.45293	-1.2899	0.197085	0.317005
miR-4708-3p	0.304448	0.307781	0.46428	-0.00887248	3.50528	-0.00253118	0.99798
miR-4713-3p	1.61054	0.307781	0.523178	2.12717	3.55929	0.59764	0.55008
miR-4713-5p	15.8527	26.2725	15.9942	-0.725177	0.69596	-1.04198	0.297421	0.43907
miR-4714-3p	0.726876	0.307781	0.805818	0.945616	2.59826	0.363941	0.715902
miR-4714-5p	1.78788	1.96742	1.12604	-0.166552	1.8482	-0.0901158	0.928195
miR-4717-3p	0.348598	2.35167	1.18086	-2.62825	1.97798	-1.32875	0.183929
miR-4724-5p	3.33906	0.611551	2.2994	2.3628	1.74012	1.35784	0.174514
miR-4726-5p	2.30774	1.53088	2.02773	0.547864	1.58106	0.346517	0.728954
miR-4727-3p	0.304448	0.305775	0.268292	-0.00887245	4.24714	-0.00208904	0.998333
miR-4728-3p	3.20661	4.2969	3.38694	-0.43597	1.2111	-0.359979	0.718863	0.821558
miR-4728-5p	0.957494	1.97143	1.44566	-1.01934	1.92014	-0.530866	0.595511
miR-4730	0	0.307781	0.372033	-0.970663	3.61773	-0.268307	0.788463
miR-4734	0	0.434528	0.879703	-0.970664	3.3985	-0.285615	0.775173
miR-4738-3p	0	0	0.193975	0	4.24714	0	1
miR-4739	0	0.305775	0.117349	-0.97066	4.24714	-0.228544	0.819223
miR-4740-5p	0	0.434528	0.152463	-0.97066	4.24714	-0.228544	0.819223
miR-4741	1.04579	6.73106	3.2171	-2.69056	1.36917	-1.9651	0.0494032	0.106138
miR-4742-3p	1.03132	1.79039	0.994725	-0.778802	1.82505	-0.426728	0.669577
miR-4743-5p	0	0	0.101867	0	4.24714	0	1
miR-4745-3p	0	0	0.0908085	0	4.24714	0	1
miR-4745-5p	0	1.05009	0.422211	-2.47031	3.96945	-0.622331	0.533724
miR-4746-5p	2.44093	19.5958	11.1772	-3.01703	0.865389	-3.48632	0.000489708	0.00208212
miR-4747-3p	0.304448	0	0.25281	0.952916	4.24714	0.224366	0.822472
miR-4747-5p	0	0.869056	0.237015	-2.16591	4.18398	-0.517666	0.604691
miR-4748	0.304448	1.79039	1.44373	-2.25626	1.85927	-1.21352	0.224931
miR-4749-5p	0	0.307781	0.439401	-0.970662	3.85828	-0.251579	0.801366
miR-4750-5p	1.30609	0.869056	1.95783	0.779775	1.86908	0.417197	0.676534
miR-4752	0	0.305775	0.277368	-0.97066	4.24714	-0.228544	0.819223
miR-4754	0	0.611551	0.462495	-1.73249	4.21755	-0.410782	0.681233
miR-4755-3p	0.987175	2.53471	1.34109	-1.33178	2.08336	-0.639247	0.522662
miR-4756-3p	0	0	0.130294	0	4.24714	0	1
miR-4758-3p	3.97764	10.5874	5.37088	-1.40519	0.909506	-1.54501	0.122345	0.222047
miR-4758-5p	0	3.22072	1.35546	-4.05546	2.09368	-1.937	0.0527459
miR-4761-3p	0	0.307781	0.276616	-0.97066	4.24714	-0.228544	0.819223
miR-4761-5p	0	0	0.151347	0	4.24714	0	1
miR-4762-5p	0.304448	0.434528	1.08866	-0.00887249	3.15954	-0.00280816	0.997759
miR-4763-3p	0	1.48462	0.438852	-2.96433	3.81542	-0.776933	0.437199
miR-4764-5p	0.378278	0	0.193975	0.952916	4.24714	0.224366	0.822472
miR-4765	0	0	0.0908085	0	4.24714	0	1
miR-4766-3p	0	0	0.418219	0	4.03178	0	1
miR-4767	0	1.17483	0.354364	-2.62016	4.14523	-0.632089	0.527329
miR-4768-5p	5.8835	11.1689	6.04484	-0.911985	0.802479	-1.13646	0.255764	0.393682
miR-4769-5p	0.756556	0	0.236603	1.97638	4.19598	0.471017	0.637628
miR-4775	0.378278	1.23112	0.799784	-1.76709	2.92567	-0.603996	0.545846
miR-4778-3p	0.653046	0.613556	0.540878	0.054146	2.89289	0.0187169	0.985067
miR-4779	0	0.615562	0.167881	-1.73894	4.21718	-0.412347	0.680085
miR-4781-3p	0	0.611551	0.387344	-1.73323	4.11866	-0.420824	0.673883
miR-4783-3p	0	0	0.22793	0	4.24714	0	1
miR-4784	0	0.307781	0.244504	-0.97066	4.24714	-0.228544	0.819223
miR-4786-3p	0.348598	0	0.511859	0.952917	3.84375	0.247913	0.804202
miR-4786-5p	0.653046	2.2752	1.26187	-1.78618	2.04658	-0.872763	0.382792
miR-4787-3p	0.348598	2.53471	2.12951	-2.7667	2.08101	-1.32949	0.183685
miR-4787-5p	0.697196	0	0.255291	1.87211	4.2045	0.445264	0.656129
miR-4791	1.07547	3.01951	4.78636	-1.54686	1.23651	-1.25099	0.210938	0.334858
miR-4793-3p	0.608896	1.17483	0.962633	-0.835014	2.37122	-0.352145	0.72473
miR-4796-3p	0.726876	0	0.263386	1.92496	4.20011	0.458312	0.646728
miR-4797-3p	0	1.35787	0.370328	-2.84552	4.14548	-0.686414	0.492452
miR-4800-3p	1.061	0	0.540192	2.47295	3.27152	0.755903	0.449707
miR-4802-3p	0.726876	2.96723	1.62353	-2.04736	1.81861	-1.12579	0.260256
miR-4802-5p	0.608896	2.09416	1.09119	-1.70928	2.19844	-0.777496	0.436866
miR-4804-5p	1.77267	5.62267	2.2546	-1.66318	1.72614	-0.963528	0.335283
miR-483-3p	3.39842	13.0638	4.64842	-1.93788	0.916879	-2.11356	0.0345529	0.0808005
miR-483-5p	2.86335	7.97434	3.02365	-1.4758	1.30376	-1.13195	0.257655	0.395591
miR-484	241.748	393.232	373.788	-0.703543	0.385947	-1.8229	0.0683188	0.138922
miR-485-3p	5.8599	0.742309	2.14592	3.03807	1.71287	1.77367	0.076117
miR-485-5p	8.03519	1.97143	3.9664	1.99599	1.135	1.75858	0.078649	0.157051
miR-486-3p	12.8082	0	6.36955	6.07554	1.56632	3.87885	0.000104951	0.000519484
miR-486-5p	8095.64	41.8146	8266.44	7.59375	0.520438	14.5911	3.20183e-48	4.86678e-46
miR-487b-3p	9.07564	4.67313	3.74966	0.953093	1.07591	0.885845	0.375701	0.528764
miR-488-3p	2.96152	1.9634	1.34316	0.588961	2.28134	0.258164	0.79628
miR-489-3p	1.48343	0	0.890569	2.9449	2.61858	1.12462	0.260752
miR-490-3p	9.72794	1.04608	4.68808	3.24411	1.27944	2.53556	0.0112266	0.0310264
miR-491-3p	0.378278	0	0.205034	0.952916	4.24714	0.224366	0.822472
miR-491-5p	3.44257	2.44821	3.68238	0.420353	1.15343	0.364438	0.715531	0.81929
miR-492	0.697196	0	1.17219	1.86529	2.3976	0.777983	0.436579
miR-493-5p	3.99819	0	1.25043	4.38739	2.40207	1.8265	0.0677752
miR-494-3p	1.71405	0.307781	0.551409	2.20973	3.04593	0.725472	0.468163
miR-495-3p	7.91721	1.48261	2.68467	2.46949	1.41277	1.74798	0.0804678	0.158461
miR-496	6.78846	1.35787	2.72338	2.31461	1.69751	1.36353	0.172716	0.287702
miR-497-3p	0.653046	0	0.272598	1.78945	3.98706	0.448815	0.653565
miR-497-5p	20.7399	0	8.32012	6.76979	1.36318	4.96616	6.82902e-07	5.19006e-06
miR-4999-5p	0.756556	0	1.18955	1.94257	2.47654	0.784387	0.432813
miR-499a-5p	1.33577	0.434528	0.516765	1.85519	2.85353	0.650139	0.515602
miR-5000-3p	4.86738	14.2809	9.24978	-1.56632	0.736933	-2.12546	0.0335486	0.0793679
miR-5001-3p	3.82085	13.6754	8.18538	-1.85194	0.734971	-2.51974	0.011744	0.0321638
miR-5001-5p	0.378278	4.19434	2.992	-3.49787	1.53974	-2.27173	0.0231031	0.0592686
miR-5006-3p	0.608896	0	0.166063	1.70101	4.21984	0.403099	0.686875
miR-5009-5p	1.03132	1.04808	1.41925	-0.00951189	1.73274	-0.0054895	0.99562
miR-500a-3p	20.2573	38.0469	30.9526	-0.906386	0.553044	-1.6389	0.101233	0.189969
miR-500a-5p	1.35024	4.84815	2.21718	-1.84771	1.70344	-1.08469	0.278058
miR-500b-5p	0.653046	2.70571	1.34086	-2.02197	1.93876	-1.04292	0.296985
miR-5010-3p	3.87487	3.75781	2.95906	0.0622265	1.29898	0.0479043	0.961793	0.985289
miR-5010-5p	0.726876	0	0.422483	1.9169	3.16085	0.60645	0.544216
miR-501-3p	3.70287	3.4983	4.18206	0.0505818	1.06187	0.0476348	0.962007	0.985289
miR-501-5p	3.62904	12.6233	6.04068	-1.77586	0.846153	-2.09874	0.0358395	0.0831695
miR-502-3p	15.7005	12.3255	13.1961	0.352264	0.580397	0.606937	0.543893	0.690369
miR-502-5p	0.348598	1.84067	1.00662	-2.35473	2.24795	-1.0475	0.294868
miR-503-5p	14.6745	20.8672	14.4587	-0.499118	0.601207	-0.830194	0.406429	0.558941
miR-504-5p	4.52791	1.97143	1.86336	1.19485	1.61178	0.741325	0.458497
miR-505-3p	45.9559	81.817	62.5256	-0.825878	0.449065	-1.8391	0.0658999	0.135362
miR-505-5p	1.061	0.742309	0.72121	0.543897	2.45781	0.221293	0.824864
miR-508-3p	0	0	4.63842	0	2.04058	0	1	1
miR-508-5p	0	0	0.293077	0	4.24714	0	1
miR-5088-5p	0	0.742309	0.396422	-1.95264	3.57562	-0.546098	0.584998
miR-5090	0	0.305775	0.469123	-0.970664	3.3745	-0.287647	0.773617
miR-5091	0.608896	1.17684	0.617313	-0.882699	3.07398	-0.287152	0.773996
miR-5092	1.65469	0.434528	0.729805	2.16534	2.88682	0.750079	0.453207
miR-509-3-5p	0	0	0.515479	0	4.14838	0	1
miR-509-3p	0	0	6.0768	0	1.93837	0	1	1
miR-5094	0.608896	3.27301	1.49998	-2.32698	1.88572	-1.234	0.217204
miR-5100	138.752	8.1392	69.2952	4.09117	0.608643	6.72179	1.7951e-11	2.94979e-10
miR-511-3p	12.0874	0	5.58622	5.98774	1.49311	4.01024	6.06563e-05	0.00032852
miR-514a-3p	0	0	0.0954167	0	4.24714	0	1
miR-5188	0.348598	0.307781	0.179012	-0.00887245	4.24714	-0.00208904	0.998333
miR-5189-3p	0	0	0.160564	0	4.24714	0	1
miR-5189-5p	0	1.35386	0.628901	-2.84243	2.51712	-1.12924	0.258796
miR-518e-5p	0	0	0.060539	0	4.24714	0	1
miR-519a-5p	0	0	0.060539	0	4.24714	0	1
miR-519b-5p	0	0	0.060539	0	4.24714	0	1
miR-519c-5p	0	0	0.060539	0	4.24714	0	1
miR-519d-3p	0	0	0.101867	0	4.24714	0	1
miR-522-5p	0	0	0.060539	0	4.24714	0	1
miR-523-5p	0	0	0.060539	0	4.24714	0	1
miR-532-3p	10.8338	8.66024	11.702	0.292431	0.657442	0.444802	0.656463	0.787238
miR-532-5p	930.54	693.495	882.857	0.424002	0.244155	1.73661	0.0824555	0.160683
miR-539-3p	0.653046	0.305775	0.261497	0.826709	4.21178	0.196285	0.844387
miR-542-3p	46.2269	11.2955	49.69	1.98449	0.570329	3.47955	0.000502249	0.00210598
miR-542-5p	3.12365	0.742309	2.27601	2.14448	1.61503	1.32783	0.184235
miR-543	12.4261	2.5307	4.11309	2.32618	1.11229	2.09135	0.0364965	0.0840524
miR-545-3p	0.304448	0	0.218854	0.952916	4.24714	0.224366	0.822472
miR-545-5p	1.10515	0.921337	0.55268	0.220054	3.07024	0.0716731	0.942862
miR-548aa	0.304448	2.58097	0.786933	-2.81796	2.68571	-1.04924	0.294066
miR-548ab	0.726876	1.22912	1.52264	-0.846289	2.04499	-0.413835	0.678995
miR-548ad-5p	6.45358	4.91447	11.5638	0.323374	0.939372	0.344245	0.730662	0.831915
miR-548ae-5p	6.46805	5.22024	12.0391	0.245986	0.97395	0.252566	0.800604	0.883425
miR-548ah-3p	0	1.04608	0.353206	-2.46551	4.16482	-0.591986	0.55386
miR-548aj-5p	0.348598	0.305775	0.178465	-0.00887245	4.24714	-0.00208904	0.998333
miR-548al	0.304448	0.307781	0.166972	-0.00887245	4.24714	-0.00208904	0.998333
miR-548am-3p	0.348598	0.307781	0.382747	-0.00887246	4.18422	-0.00212046	0.998308
miR-548am-5p	5.85382	6.21003	8.39766	-0.115042	0.767272	-0.149937	0.880815	0.931366
miR-548an	0.726876	0.921337	0.517424	-0.393282	2.91434	-0.134947	0.892654
miR-548aq-3p	0	1.5369	0.487066	-3.03625	3.73361	-0.813221	0.416091
miR-548aq-5p	0.378278	0	0.514013	0.952917	3.83207	0.248669	0.803617
miR-548ar-5p	0.348598	0.305775	0.178465	-0.00887245	4.24714	-0.00208904	0.998333
miR-548as-5p	0.348598	0.307781	0.179012	-0.00887245	4.24714	-0.00208904	0.998333
miR-548at-5p	0	0.919332	0.284683	-2.29876	4.175	-0.550602	0.581906
miR-548au-5p	5.54937	5.2907	7.67039	0.0404051	0.78782	0.0512873	0.959097	0.985289
miR-548av-3p	0	0	0.060539	0	4.24714	0	1
miR-548av-5p	0.348598	0	0.129028	0.952916	4.24714	0.224366	0.822472
miR-548ay-3p	0	0.307781	0.179357	-0.97066	4.24714	-0.228544	0.819223
miR-548ay-5p	9.45852	11.7381	15.5386	-0.344921	0.763077	-0.452014	0.651259	0.78409
miR-548az-5p	14.3647	6.0893	17.3433	1.20563	0.790346	1.52545	0.127146	0.230075
miR-548b-5p	0	0.307781	0.151852	-0.97066	4.24714	-0.228544	0.819223
miR-548bc	3.67319	9.96984	5.10519	-1.4354	0.860081	-1.66891	0.0951352	0.180194
miR-548c-3p	0.304448	0.611551	0.249818	-0.770703	4.21755	-0.182737	0.855004
miR-548c-5p	6.89961	6.95033	9.08021	-0.0324743	0.733469	-0.0442749	0.964685	0.985289
miR-548d-3p	3.58489	9.17325	4.16584	-1.3356	1.06604	-1.25287	0.210254	0.334858
miR-548d-5p	10.534	16.0289	17.8017	-0.635744	0.75535	-0.841654	0.399981	0.552853
miR-548e-3p	22.9928	47.2582	29.3554	-1.0455	0.511997	-2.04201	0.0411508	0.0918235
miR-548e-5p	21.7149	34.0095	44.1727	-0.626002	0.467095	-1.3402	0.180179	0.297399
miR-548f-3p	2.8192	12.4663	7.80013	-2.19003	0.876298	-2.49919	0.0124479	0.0337871
miR-548f-5p	0.348598	0.305775	0.178465	-0.00887245	4.24714	-0.00208904	0.998333
miR-548g-5p	0.348598	0.305775	0.178465	-0.00887245	4.24714	-0.00208904	0.998333
miR-548h-3p	0.608896	0.742309	0.566716	-0.212245	2.94601	-0.0720448	0.942566
miR-548h-5p	0.653046	0.919332	1.41518	-0.528604	2.01029	-0.262949	0.79259
miR-548i	0	0.615562	0.559006	-1.74918	3.25037	-0.538149	0.590474
miR-548j-5p	1.72852	2.45423	2.11752	-0.550365	1.6052	-0.342864	0.7317
miR-548k	44.3896	114.086	62.3946	-1.36914	0.448086	-3.05552	0.00224667	0.00794173
miR-548l	3.53087	3.68535	4.34519	-0.116133	1.23463	-0.0940631	0.925059	0.964727
miR-548n	7.44076	8.37866	8.1521	-0.17563	0.834077	-0.210568	0.833225	0.899823
miR-548o-3p	6.08518	7.82139	6.23765	-0.358674	0.812126	-0.441648	0.658744	0.787771
miR-548o-5p	6.89961	6.95033	9.08021	-0.0324743	0.733469	-0.0442749	0.964685	0.985289
miR-548p	0.378278	1.96541	1.06126	-2.43005	2.08491	-1.16554	0.243801
miR-548t-3p	0.304448	2.58097	0.786933	-2.81796	2.68571	-1.04924	0.294066
miR-548t-5p	1.07547	1.48261	3.46357	-0.434538	1.40838	-0.308537	0.757674	0.851638
miR-548u	1.13483	2.70972	1.24488	-1.30293	1.9314	-0.674605	0.499927
miR-548v	0.378278	0.307781	0.187107	-0.00887245	4.24714	-0.00208904	0.998333
miR-548w	0.304448	0.305775	0.166425	-0.00887245	4.24714	-0.00208904	0.998333
miR-548x-5p	0.348598	0.305775	0.178465	-0.00887245	4.24714	-0.00208904	0.998333
miR-548z	0.608896	0.742309	0.566716	-0.212245	2.94601	-0.0720448	0.942566
miR-549a-3p	16.0932	163.659	60.3401	-3.35116	0.412002	-8.13386	4.15826e-16	1.26411e-14
miR-549a-5p	17.9344	179.554	60.7521	-3.31862	0.5763	-5.7585	8.48672e-09	1.05305e-07
miR-550a-3-5p	10.8285	25.6067	18.3409	-1.21087	0.629611	-1.9232	0.0544547	0.115764
miR-550a-3p	41.119	57.3146	77.152	-0.485823	0.347185	-1.39932	0.161718	0.274793
miR-550a-5p	10.8285	25.6067	18.3409	-1.21087	0.629611	-1.9232	0.0544547	0.115764
miR-550b-2-5p	0	0	0.0679114	0	4.24714	0	1
miR-551a	2.09233	10.5391	4.25091	-2.3487	1.07286	-2.18921	0.0285819	0.0700718
miR-551b-3p	0.304448	0.615562	0.250912	-0.777153	4.21718	-0.184283	0.853792
miR-552-3p	582.768	27.2743	289.486	4.39757	0.414407	10.6117	2.62863e-26	1.45291e-24
miR-552-5p	37.6939	5.11568	13.8008	2.8824	0.641221	4.49518	6.95107e-06	4.64423e-05
miR-556-3p	1.7582	1.53489	1.02749	0.136618	1.7656	0.0773779	0.938323
miR-556-5p	0.348598	1.23112	0.498745	-1.75674	3.77944	-0.464816	0.642063
miR-5580-3p	0.378278	0.615562	0.271047	-0.777153	4.21718	-0.184283	0.853792
miR-5581-3p	1.4096	5.33094	2.31579	-1.95923	1.45046	-1.35077	0.17677
miR-5582-3p	0.348598	0	0.251028	0.952916	4.24714	0.224366	0.822472
miR-5584-5p	0	0	0.060539	0	4.24714	0	1
miR-5585-3p	1.81756	2.26918	1.6339	-0.357592	1.80337	-0.198292	0.842817
miR-5587-5p	1.64022	2.27921	2.92613	-0.475507	1.39387	-0.341141	0.732997	0.833014
miR-5588-5p	0.348598	0	0.526603	0.952917	3.82388	0.249202	0.803205
miR-559	0.378278	1.17483	0.423575	-1.65599	3.88383	-0.42638	0.669831
miR-561-3p	0.682726	0.613556	0.418679	0.104092	3.09016	0.0336849	0.973128
miR-561-5p	57.4802	160.82	90.5419	-1.48391	0.376761	-3.93859	8.19619e-05	0.000425983
miR-5680	0	1.2231	0.401484	-2.70719	4.15195	-0.652027	0.514384
miR-5683	0	0.305775	0.174202	-0.97066	4.24714	-0.228544	0.819223
miR-5687	0.378278	0.305775	0.18656	-0.00887245	4.24714	-0.00208904	0.998333
miR-5696	0.348598	0.305775	0.178465	-0.00887245	4.24714	-0.00208904	0.998333
miR-5697	0.304448	0.615562	0.250912	-0.777153	4.21718	-0.184283	0.853792
miR-5698	0	0.434528	0.152463	-0.97066	4.24714	-0.228544	0.819223
miR-5699-3p	3.47225	6.67075	3.59404	-0.92497	1.126	-0.821463	0.411383	0.563335
miR-5699-5p	13.5199	15.0052	15.5268	-0.112919	0.577005	-0.195698	0.844847	0.909372
miR-5701	5.52956	0	3.33697	4.87168	1.75164	2.78121	0.00541573	0.016973
miR-572	0	0	0.220181	0	4.24714	0	1
miR-573	0.348598	5.91027	2.63348	-4.01347	1.728	-2.32261	0.0202	0.052938
miR-574-3p	353.728	133.217	278.375	1.40876	0.612839	2.29875	0.0215192	0.0559131
miR-574-5p	224.176	90.5634	257.06	1.30188	0.320585	4.06095	4.88742e-05	0.000275144
miR-576-3p	22.906	66.5	48.7254	-1.53995	0.386348	-3.98591	6.72217e-05	0.000358516
miR-576-5p	7.74521	15.6588	7.10347	-1.03949	0.863947	-1.20319	0.228905	0.35692
miR-577	120.412	177.767	119.166	-0.565506	0.397073	-1.42419	0.154393	0.265923
miR-579-3p	0.608896	2.09416	0.737198	-1.73321	2.75724	-0.628602	0.52961
miR-579-5p	0.304448	2.65945	1.29685	-2.82159	2.01559	-1.39988	0.16155
miR-580-3p	1.48343	1.84267	1.1906	-0.374757	1.98909	-0.188407	0.850558
miR-580-5p	0.304448	0.305775	0.166425	-0.00887245	4.24714	-0.00208904	0.998333
miR-581	1.03132	0.305775	0.364663	1.47644	3.55879	0.414871	0.678236
miR-582-3p	638.347	679.117	1482.99	-0.0893778	0.341767	-0.261517	0.793694	0.880455
miR-582-5p	88.0956	66.2967	56.9335	0.404372	0.662039	0.610797	0.541334	0.688559
miR-584-3p	0.378278	0.305775	0.482269	-0.00887247	3.83928	-0.00231097	0.998156
miR-584-5p	281.38	1265.89	944.246	-2.17066	0.341144	-6.36287	1.98017e-10	3.00987e-09
miR-588	0	1.04608	0.285294	-2.46551	4.16482	-0.591986	0.55386
miR-589-3p	9.17307	26.6386	13.2881	-1.51635	0.711153	-2.13223	0.0329877	0.0789626
miR-589-5p	47.8861	136.102	77.8615	-1.49807	0.384296	-3.89821	9.69066e-05	0.000492856
miR-590-3p	29.4282	35.8419	19.332	-0.299667	0.718983	-0.416793	0.67683	0.79591
miR-590-5p	4.91153	6.20802	5.2071	-0.371828	0.890078	-0.417748	0.676131	0.79591
miR-592	0.913345	0.307781	0.398181	1.31893	4.01722	0.328318	0.742671
miR-597-3p	0.348598	0.434528	0.763425	-0.0088725	2.577	-0.00344296	0.997253
miR-597-5p	1.4096	2.83848	2.24826	-1.01227	1.53082	-0.661262	0.508444
miR-598-3p	118.621	213.655	103.192	-0.853075	0.401838	-2.12293	0.0337596	0.0795318
miR-598-5p	0	0.742309	0.202448	-1.95866	4.19969	-0.466382	0.640942
miR-600	0.378278	0.305775	0.251707	-0.00887245	4.24714	-0.00208904	0.998333
miR-609	0.653046	0	0.689518	1.79997	2.72932	0.659495	0.509578
miR-610	0.378278	1.35787	0.867143	-1.88416	2.63033	-0.716323	0.473792
miR-612	0.348598	0	0.185881	0.952916	4.24714	0.224366	0.822472
miR-6125	0.304448	0	0.34362	0.952916	4.24714	0.224366	0.822472
miR-6128	0.304448	0.923343	0.395391	-1.34357	4.06214	-0.330754	0.74083
miR-615-3p	17.2608	99.0026	46.1645	-2.50565	0.456631	-5.48726	4.08217e-08	4.20671e-07
miR-615-5p	2.8192	15.492	10.3145	-2.46774	0.849752	-2.90407	0.0036835	0.0120407
miR-616-3p	0	0.613556	0.470171	-1.74287	3.47869	-0.501013	0.616362
miR-616-5p	1.37992	2.83447	1.41273	-1.03031	1.66671	-0.618168	0.536464
miR-619-5p	20.9804	3.68535	13.257	2.42876	0.799735	3.03695	0.00238985	0.00830302
miR-622	0.726876	17.1175	5.16235	-4.6023	1.5079	-3.05213	0.00227224	0.00798568
miR-624-3p	0.378278	0.307781	0.187107	-0.00887245	4.24714	-0.00208904	0.998333
miR-624-5p	0.682726	0.917326	0.561142	-0.461261	2.87036	-0.160698	0.872331
miR-625-3p	13.2588	54.6793	40.2881	-2.04071	0.576231	-3.54148	0.000397883	0.00176579
miR-625-5p	3.62904	12.5508	5.60308	-1.7784	0.879436	-2.0222	0.0431557	0.0954133
miR-627-3p	3.76149	4.67514	3.71499	-0.323355	1.00221	-0.322643	0.746966	0.845726
miR-627-5p	3.36874	3.26699	5.19232	0.0927092	1.03919	0.0892129	0.928913	0.967087
miR-628-3p	4.601	2.89076	2.92114	0.654963	1.25878	0.520314	0.602845	0.740927
miR-628-5p	0.726876	0	0.198239	1.92496	4.20011	0.458313	0.646727
miR-629-3p	1.33577	0.434528	0.863931	1.85855	2.2245	0.835488	0.403443
miR-629-5p	251.653	459.171	349.803	-0.868804	0.272364	-3.18986	0.00142343	0.00537543
miR-636	1.72852	7.26614	3.41763	-2.08966	1.15183	-1.81421	0.0696459	0.140214
miR-641	20.6805	52.7804	27.2474	-1.34183	0.462844	-2.8991	0.00374238	0.0121677
miR-642a-3p	4.26762	0.740303	1.75115	2.60608	1.68591	1.5458	0.122153
miR-642a-5p	1.00164	0.615562	1.07078	0.640964	2.12326	0.301877	0.762746
miR-643	1.45375	2.88274	1.62949	-1.03845	1.61639	-0.642452	0.52058
miR-6501-5p	0	1.23112	0.560927	-2.72025	3.58208	-0.759407	0.447609
miR-6505-5p	0	1.48061	0.597776	-2.95516	3.09538	-0.9547	0.339729
miR-6509-5p	0	1.48261	1.21369	-2.92942	1.9904	-1.47178	0.141082
miR-6510-3p	0.348598	0.307781	0.179012	-0.00887245	4.24714	-0.00208904	0.998333
miR-6511a-3p	1.07547	2.22492	1.65921	-1.04051	1.5858	-0.65614	0.511734
miR-6511a-5p	0.682726	3.22273	2.18207	-2.18669	1.7224	-1.26956	0.204242
miR-6511b-3p	2.30774	2.09216	1.49581	0.157022	1.96849	0.0797678	0.936422
miR-6511b-5p	1.29162	6.57221	4.63242	-2.26704	1.36325	-1.66297	0.0963185	0.181868
miR-6513-5p	1.59607	0.307781	0.774291	2.12387	2.45461	0.865259	0.386896
miR-6514-5p	0.682726	5.50194	2.90575	-2.99283	1.5726	-1.90311	0.0570263	0.120389
miR-6515-5p	1.29162	0.869056	1.85506	0.761271	1.90153	0.400346	0.688902
miR-651-5p	3.5164	6.74912	7.53456	-0.996349	0.994988	-1.00137	0.316649	0.456869
miR-6516-3p	1.91499	0.305775	1.05272	2.38381	2.54164	0.937903	0.348294
miR-6516-5p	2.44093	0.613556	1.55525	1.91049	2.01723	0.947086	0.343595
miR-652-3p	156.953	143.457	153.352	0.130407	0.284901	0.457726	0.647149	0.78224
miR-652-5p	115.612	192.169	146.123	-0.733166	0.514656	-1.42457	0.15428	0.265923
miR-653-3p	1.26194	0.740303	1.03169	0.860695	2.02505	0.425024	0.670819
miR-653-5p	20.4978	9.43075	10.8104	1.13979	0.682321	1.67047	0.0948273	0.180172
miR-654-3p	0.348598	0	0.155611	0.952916	4.24714	0.224366	0.822472
miR-654-5p	1.33577	0.307781	0.448242	1.85404	3.29233	0.563138	0.573341
miR-659-5p	0.608896	3.782	1.94109	-2.50953	1.90397	-1.31805	0.187487
miR-660-3p	0	0.307781	0.379649	-0.97066	4.24714	-0.228544	0.819223
miR-660-5p	448.207	692.801	616.172	-0.629055	0.318077	-1.97768	0.0479643	0.104144
miR-662	0.304448	0.307781	0.430325	-0.00887248	3.55877	-0.00249313	0.998011
miR-663a	0.304448	5.85197	2.70657	-3.98835	1.74384	-2.2871	0.0221899	0.0571673
miR-663b	2.73016	0	2.10839	3.84473	1.7257	2.22792	0.0258857
miR-664a-3p	6.8562	3.62705	3.37994	0.901382	1.07179	0.841008	0.400343	0.552853
miR-664a-5p	4.2973	0.740303	2.70608	2.61683	1.65079	1.5852	0.11292	0.208526
miR-664b-3p	1.91499	1.22711	1.11753	0.618922	2.1949	0.281982	0.777958
miR-664b-5p	1.71405	1.66365	3.17387	0.0233781	1.35882	0.0172047	0.986273	0.994451
miR-665	0	0	0.0908085	0	4.24714	0	1
miR-668-3p	7.14544	0.921337	2.68817	2.86126	1.34292	2.13063	0.0331192	0.0789666
miR-671-3p	84.1286	138.583	132.002	-0.710643	0.361116	-1.96791	0.0490786	0.105815
miR-6715b-3p	0.348598	0	0.397767	0.952916	4.24714	0.224366	0.822472
miR-671-5p	26.408	50.1049	54.0527	-0.919056	0.447353	-2.05443	0.0399341	0.0899256
miR-6716-3p	4.77834	9.43677	4.34564	-0.973836	0.934809	-1.04175	0.297528	0.43907
miR-6717-5p	0	0	0.0679114	0	4.24714	0	1
miR-6724-5p	0.348598	4.26881	2.59165	-3.48906	1.64117	-2.12595	0.0335071	0.0793679
miR-6726-5p	0	0	0.261886	0	4.24714	0	1
miR-6727-5p	0	1.30358	0.48766	-2.75683	3.79007	-0.727382	0.466992
miR-6728-5p	0	0.921337	0.696244	-2.32425	2.69965	-0.860943	0.389269
miR-6729-5p	0	0.434528	0.186419	-0.97066	4.24714	-0.228544	0.819223
miR-6730-5p	0.957494	0	0.876881	2.3517	2.83961	0.828177	0.40757
miR-6732-3p	0.378278	3.09398	1.30206	-3.04134	2.05327	-1.48122	0.138549
miR-6733-5p	0	0	0.121078	0	4.24714	0	1
miR-6734-5p	0.304448	0	0.868726	0.95292	2.89991	0.328604	0.742455
miR-6735-3p	0	1.79039	0.590156	-3.23642	3.06818	-1.05483	0.291501
miR-6735-5p	0	0	0.0679114	0	4.24714	0	1
miR-6738-3p	0.756556	0	0.206334	1.97639	4.19598	0.471019	0.637627
miR-6739-5p	0	0.742309	0.293256	-1.95866	4.19969	-0.466382	0.640942
miR-6740-5p	0.348598	0	0.289047	0.952916	4.24714	0.224366	0.822472
miR-6741-3p	1.061	3.45605	1.38696	-1.72017	1.79069	-0.960619	0.336744
miR-6742-3p	0.608896	0	0.226602	1.70101	4.21984	0.403099	0.686875
miR-6742-5p	0	0.307781	0.11421	-0.97066	4.24714	-0.228544	0.819223
miR-6743-3p	0.682726	0.434528	0.494994	0.881349	3.02532	0.291325	0.770803
miR-6743-5p	0	0.434528	0.244194	-0.97066	4.24714	-0.228544	0.819223
miR-6746-5p	0	0.434528	0.447008	-0.970662	3.93498	-0.246675	0.80516
miR-6747-3p	1.33577	0.434528	1.05807	1.85931	2.13988	0.868881	0.384912
miR-6748-5p	0.348598	0.305775	0.771483	-0.0088725	2.81282	-0.00315431	0.997483
miR-6751-3p	0.348598	0	0.129028	0.952916	4.24714	0.224366	0.822472
miR-6751-5p	0	1.17684	0.548509	-2.60269	2.86793	-0.907515	0.364134
miR-6753-3p	2.74537	3.19854	4.07881	-0.260434	1.10938	-0.234756	0.814398	0.889486
miR-6753-5p	0	0	0.281097	0	4.24714	0	1
miR-6755-5p	0	0.919332	0.734261	-2.32338	2.64868	-0.877181	0.380388
miR-6757-5p	0	0	0.36362	0	4.24714	0	1
miR-6758-5p	0	0	0.060539	0	4.24714	0	1
miR-6759-5p	0.378278	0.869056	0.834096	-1.14921	2.72414	-0.42186	0.673127
miR-6761-3p	0.304448	0	0.218854	0.952916	4.24714	0.224366	0.822472
miR-6761-5p	0.304448	0.434528	2.39805	-0.00887252	2.02728	-0.00437655	0.996508	1
miR-6762-3p	0	0.307781	0.713668	-0.970666	2.76119	-0.351539	0.725184
miR-6763-3p	0.378278	0.615562	0.271047	-0.777153	4.21718	-0.184283	0.853792
miR-6763-5p	0.348598	1.91714	1.24466	-2.33959	2.09523	-1.11662	0.264156
miR-676-3p	0.653046	1.83866	1.22203	-1.50163	2.09614	-0.716378	0.473758
miR-6764-5p	0.348598	0.305775	0.499591	-0.00887249	3.2947	-0.00269296	0.997851
miR-676-5p	0.726876	0.307781	0.282179	0.963176	4.20011	0.229322	0.818619
miR-6766-5p	0	0	0.101867	0	4.24714	0	1
miR-6770-3p	0.304448	0.307781	0.296344	-0.00887248	3.51924	-0.00252114	0.997988
miR-6770-5p	0.304448	1.35587	0.713401	-1.88233	2.63135	-0.715351	0.474392
miR-6772-3p	0.348598	0.305775	0.348244	-0.00887245	4.24714	-0.00208904	0.998333
miR-6773-3p	0	0	0.060539	0	4.24714	0	1
miR-6779-3p	0	0	0.227553	0	4.24714	0	1
miR-6779-5p	1.64022	1.30358	1.53906	0.484443	1.72584	0.280699	0.778941
miR-6780a-5p	0	1.60936	0.734625	-3.06751	3.30905	-0.927007	0.353923
miR-6781-3p	0	0	0.101867	0	4.24714	0	1
miR-6782-3p	0	0.305775	0.278835	-0.97066	4.24714	-0.228544	0.819223
miR-6783-3p	0.682726	1.53489	0.695614	-1.19494	2.64466	-0.451829	0.651392
miR-6783-5p	0	0.742309	0.267595	-1.95866	4.19969	-0.466382	0.640942
miR-6784-3p	0.987175	0	0.269229	2.38046	4.16809	0.571115	0.567922
miR-6787-3p	0	0	0.060539	0	4.24714	0	1
miR-6787-5p	0	0	1.05414	0	3.17375	0	1
miR-6793-5p	0.378278	1.05009	0.974655	-1.49706	2.14328	-0.698488	0.484872
miR-6796-5p	0	0.434528	0.805232	-0.970665	3.00898	-0.322589	0.747007
miR-6797-3p	0.348598	4.26881	1.96455	-3.50385	1.83444	-1.91004	0.0561275
miR-6797-5p	0	0	0.583391	0	3.55794	0	1
miR-6798-3p	0	0.615562	0.167881	-1.73894	4.21718	-0.412347	0.680085
miR-6799-3p	0.348598	1.83465	0.595432	-2.32695	4.00556	-0.580929	0.561288
miR-6799-5p	0.378278	0.869056	1.34328	-1.10615	2.30205	-0.480506	0.630868
miR-6800-5p	0	0.434528	0.709925	-0.970662	3.90747	-0.248412	0.803816
miR-6802-5p	0.348598	0.305775	0.239004	-0.00887245	4.24714	-0.00208904	0.998333
miR-6804-5p	0	0	0.225166	0	4.24714	0	1
miR-6805-5p	1.30609	7.90388	3.79417	-2.54221	1.1644	-2.18327	0.0290161	0.0708505
miR-6806-3p	0	1.91513	0.743412	-3.32326	2.94704	-1.12766	0.259464
miR-6807-5p	0	0	0.35969	0	4.13544	0	1
miR-6808-3p	0	0.305775	0.177888	-0.97066	4.24714	-0.228544	0.819223
miR-6810-3p	0	0.307781	0.205018	-0.97066	4.24714	-0.228544	0.819223
miR-6811-5p	2.3671	5.46973	3.39883	-1.22479	1.12156	-1.09204	0.274816	0.413584
miR-6812-5p	0.608896	1.48061	0.862565	-1.19346	2.32575	-0.513152	0.607845
miR-6813-5p	0.682726	1.60936	0.918192	-1.18427	2.20189	-0.537846	0.590684
miR-6816-3p	1.061	2.65744	1.04808	-1.31637	2.04986	-0.642176	0.520759
miR-6820-5p	0.378278	0.434528	0.25563	-0.00887245	4.24714	-0.00208904	0.998333
miR-6821-5p	0	0	0.220558	0	4.24714	0	1
miR-6824-3p	0.304448	0	0.14357	0.952916	4.24714	0.224366	0.822472
miR-6825-5p	0.348598	0.305775	0.341793	-0.00887248	3.37769	-0.00262679	0.997904
miR-6826-5p	0	0	0.260589	0	4.24714	0	1
miR-6835-5p	0	0.740303	0.266126	-1.95371	4.03072	-0.484706	0.627885
miR-6836-5p	0	0	0.0908085	0	4.24714	0	1
miR-6837-3p	2.12127	0.742309	1.20988	1.55754	2.14607	0.725762	0.467985
miR-6838-5p	0.348598	0.305775	0.37244	-0.00887247	3.68406	-0.00240834	0.998078
miR-6839-5p	0	0.434528	0.379096	-0.97066	4.24714	-0.228544	0.819223
miR-6840-3p	0	1.30358	0.45094	-2.75835	3.88432	-0.710126	0.477626
miR-6840-5p	1.37992	9.71445	3.82064	-2.79613	1.25121	-2.23474	0.0254347	0.063639
miR-6842-3p	2.21944	2.57897	2.47324	-0.207116	1.36141	-0.152133	0.879082	0.931366
miR-6844	0.304448	0.613556	0.250365	-0.773931	4.21736	-0.183511	0.854397
miR-6847-5p	0	4.44784	4.03612	-4.52407	1.59631	-2.83409	0.00459564	0.0146291
miR-6848-5p	0	1.17684	0.913042	-2.58618	2.43176	-1.0635	0.287554
miR-6850-3p	0.726876	6.67476	2.25079	-3.2318	1.689	-1.91344	0.0556923
miR-6850-5p	0.987175	1.48462	1.51504	-0.530467	1.88117	-0.281987	0.777953
miR-6852-5p	0.653046	2.60717	2.35378	-1.89007	1.87697	-1.00698	0.313945	0.454472
miR-6853-3p	0	0	0.060539	0	4.24714	0	1
miR-6854-5p	0	0	0.450877	0	3.82781	0	1
miR-6857-3p	0	0.434528	0.152463	-0.97066	4.24714	-0.228544	0.819223
miR-6857-5p	0	0.740303	0.201901	-1.95503	4.19998	-0.465486	0.641583
miR-6858-3p	0	0.742309	0.358404	-1.95428	3.71643	-0.525849	0.598993
miR-6858-5p	0.682726	1.48061	0.816631	-1.0909	2.29088	-0.476194	0.633936
miR-6859-3p	0.348598	0.307781	0.24416	-0.00887245	4.24714	-0.00208904	0.998333
miR-6859-5p	1.6699	3.89057	4.427	-1.18592	1.17198	-1.0119	0.311587	0.453605
miR-6862-3p	0.304448	0.615562	0.944196	-0.791364	3.02623	-0.261502	0.793706
miR-6862-5p	0.304448	2.22492	1.62093	-2.55601	1.80402	-1.41684	0.15653
miR-6866-5p	1.45375	2.76	1.57718	-0.979043	1.80373	-0.542788	0.587276
miR-6868-3p	0.348598	0.307781	0.179012	-0.00887245	4.24714	-0.00208904	0.998333
miR-6870-5p	0	0	0.0944947	0	4.24714	0	1
miR-6871-5p	0	0.434528	0.216689	-0.97066	4.24714	-0.228544	0.819223
miR-6874-3p	0.378278	0.305775	0.380535	-0.00887247	3.65915	-0.00242474	0.998065
miR-6877-3p	0	0.307781	0.151852	-0.97066	4.24714	-0.228544	0.819223
miR-6877-5p	0	5.44765	3.48253	-4.81683	1.71344	-2.81121	0.00493555	0.0156292
miR-6880-5p	0	1.17483	0.320409	-2.62026	4.15634	-0.630424	0.528417
miR-6881-3p	0.348598	1.04608	0.380366	-1.50347	4.02226	-0.373789	0.708562
miR-6882-3p	0	0	0.356248	0	4.24714	0	1
miR-6882-5p	0.608896	3.09398	3.25567	-2.18048	1.57409	-1.38523	0.165981	0.278006
miR-6884-5p	0.348598	0	0.160219	0.952916	4.24714	0.224366	0.822472
miR-6886-3p	0.682726	0	0.220154	1.84369	4.20693	0.438251	0.661204
miR-6886-5p	0.378278	0.742309	0.54054	-0.982284	3.03991	-0.323129	0.746598
miR-6889-5p	0	0.434528	0.313949	-0.97066	4.24714	-0.228544	0.819223
miR-6890-5p	0	0	0.200048	0	4.24714	0	1
miR-6893-3p	0	0	0.060539	0	4.24714	0	1
miR-6894-5p	0	0.434528	0.674938	-0.970664	3.1331	-0.30981	0.756706
miR-708-3p	22.3451	4.24261	8.61081	2.37228	0.780698	3.03867	0.00237629	0.00830302
miR-708-5p	4.48376	1.78638	1.77427	1.35465	1.81198	0.74761	0.454695
miR-7109-5p	0.304448	0.305775	0.397664	-0.00887249	3.25723	-0.00272394	0.997827
miR-7110-3p	0	0	0.0954167	0	4.24714	0	1
miR-7111-3p	0	0	0.28625	0	4.24714	0	1
miR-7111-5p	0	0.740303	0.485385	-1.94521	3.2908	-0.591107	0.554449
miR-7113-5p	0.348598	0	0.424736	0.952916	4.01023	0.237621	0.812175
miR-7114-5p	0	0.307781	0.363738	-0.970661	4.13187	-0.234921	0.81427
miR-7-1-3p	15.9851	32.4141	15.3387	-1.00738	0.550629	-1.8295	0.0673243	0.13736
miR-7151-3p	0	0.307781	0.960685	-0.970666	2.6614	-0.36472	0.71532
miR-7-2-3p	0.378278	0	0.171078	0.952916	4.24714	0.224366	0.822472
miR-744-3p	7.47957	7.86966	6.67348	-0.0909008	0.747023	-0.121684	0.903149	0.94675
miR-744-5p	559.286	979.622	574.739	-0.807811	0.536217	-1.5065	0.131939	0.235937
miR-758-3p	1.37992	2.04389	1.18459	-0.517497	1.98155	-0.261157	0.793971
miR-7-5p	8280.8	13511.4	10293.7	-0.706409	0.489355	-1.44355	0.148865	0.25934
miR-760	14.6395	57.3492	38.1487	-1.95703	0.652502	-2.99927	0.00270623	0.00927026
miR-765	0	0	0.455727	0	4.24714	0	1
miR-766-3p	0.378278	0.740303	0.902691	-0.965596	2.54152	-0.379929	0.703998
miR-767-3p	5.86903	6.75113	6.24	-0.246265	0.954793	-0.257926	0.796464	0.880455
miR-767-5p	419.823	525.992	605.829	-0.324871	0.276797	-1.17368	0.240523	0.374011
miR-769-3p	36.9237	90.596	69.7573	-1.2826	0.384499	-3.33578	0.000850607	0.00342496
miR-769-5p	2951.85	5041.68	6806.4	-0.772167	0.294436	-2.62253	0.00872795	0.0247972
miR-7702	0	0	0.0679114	0	4.24714	0	1
miR-7703	1.68437	2.7862	2.29739	-0.656424	1.47131	-0.446148	0.65549
miR-7704	161.369	4.81592	357.651	5.06941	1.24934	4.05767	4.95638e-05	0.000276466
miR-7705	17.0888	4.37337	21.1582	1.96349	0.660442	2.97299	0.00294913	0.00990646
miR-7706	110.355	288.049	379.289	-1.37896	0.365691	-3.77084	0.000162696	0.000772805
miR-7844-5p	0	0	0.0679114	0	4.24714	0	1
miR-7851-3p	2.21944	6.16376	4.05902	-1.4248	1.10887	-1.28492	0.198821	0.318952
miR-7854-3p	0	0	0.412856	0	3.93163	0	1
miR-7974	27.2346	404.148	204.166	-3.88303	0.467002	-8.3148	9.19043e-17	3.10432e-15
miR-7976	1.00164	1.35587	0.938666	-0.42842	2.2057	-0.194234	0.845993
miR-7977	370.384	27.8053	123.201	3.73862	0.526702	7.09815	1.26434e-12	2.26093e-11
miR-802	21.5688	0	9.24852	6.82504	2.57156	2.65405	0.00795331	0.0234738
miR-8072	0	0	0.186225	0	4.24714	0	1
miR-8485	0.304448	0.307781	0.355961	-0.00887247	3.67832	-0.0024121	0.998075
miR-873-5p	7.44455	4.11787	3.4795	0.837151	1.1429	0.732481	0.463875	0.612742
miR-874-3p	46.0085	73.9233	59.6519	-0.671652	0.424007	-1.58406	0.11318	0.208526
miR-874-5p	7.07769	6.23422	5.89916	0.203434	0.875897	0.232258	0.816338	0.889486
miR-877-3p	4.02179	7.03081	4.54931	-0.788636	1.08084	-0.729651	0.465604	0.612742
miR-877-5p	66.8184	323.437	209.815	-2.27461	0.409178	-5.55897	2.71365e-08	2.94625e-07
miR-889-3p	0.726876	0	0.198239	1.92496	4.20011	0.458313	0.646727
miR-891a-5p	0.348598	3.52851	3.45674	-3.20703	1.68694	-1.90109	0.0572897	0.120405
miR-92a-1-5p	46.7666	224.189	91.5612	-2.25808	0.64842	-3.48244	0.000496872	0.00209791
miR-92a-3p	65860.4	160618	94916.9	-1.28616	0.300034	-4.28671	1.8134e-05	0.000112505
miR-92b-3p	631.125	392.02	411.4	0.687272	0.311598	2.20564	0.0274093	0.0677434
miR-92b-5p	5.14141	5.85598	8.95583	-0.182368	0.810935	-0.224886	0.822068	0.892531
miR-93-3p	41.119	92.4767	55.2791	-1.16528	0.422344	-2.75908	0.00579639	0.0178894
miR-934	71.3593	23.267	62.5408	1.60649	0.541108	2.96888	0.00298886	0.00998477
miR-935	7.902	9.40857	7.7751	-0.276689	0.739254	-0.374282	0.708195	0.813547
miR-93-5p	6791.01	7603.8	18459.1	-0.163221	0.395724	-0.412462	0.680001	0.79591
miR-937-3p	24.4763	84.1243	36.2067	-1.77896	0.477273	-3.72734	0.000193508	0.000878008
miR-937-5p	0.756556	1.05009	1.20812	-0.525593	1.97315	-0.266372	0.789952
miR-939-3p	1.42407	0.611551	1.20873	1.12527	2.06114	0.545946	0.585103
miR-939-5p	3.33906	7.03081	11.4856	-1.03561	0.789864	-1.31113	0.189815	0.307049
miR-9-3p	13.3715	16.2483	8.07812	-0.277004	0.778321	-0.355899	0.721916	0.823499
miR-940	11.0492	47.1638	23.6762	-2.08167	0.612288	-3.39982	0.000674309	0.0027332
miR-941	263.164	555.286	437.28	-1.07927	0.274934	-3.92555	8.65312e-05	0.000445856
miR-942-5p	10.2394	37.8576	17.9107	-1.89744	0.626808	-3.02715	0.00246872	0.00852831
miR-943	0.653046	4.85416	1.73228	-2.87014	1.70084	-1.68748	0.0915102
miR-944	0.653046	0	0.406034	1.79165	3.58314	0.500023	0.617059
miR-95-3p	8.86483	0.305775	2.53134	4.57662	1.77166	2.58324	0.00978777	0.0274238
miR-95-5p	2.42646	0	0.95747	3.6718	2.9889	1.22848	0.219269
miR-9-5p	1272.03	1326.87	732.645	-0.0605887	0.448323	-0.135145	0.892497	0.940448
miR-96-3p	0.682726	0	0.186198	1.84369	4.20693	0.438251	0.661204
miR-96-5p	28.0566	28.2681	22.7494	-0.0181829	0.542889	-0.0334929	0.973282	0.986259
miR-98-3p	10.7212	8.04669	6.96899	0.382657	0.752248	0.508684	0.610974	0.747428
miR-98-5p	1080.19	1090.9	2178.2	-0.0151607	0.391165	-0.0387579	0.969083	0.985289
miR-9898	2.24912	6.02899	2.42468	-1.39964	1.34239	-1.04265	0.29711	0.43907
miR-9901	1.30609	1.84267	2.06052	-0.521967	1.63331	-0.319576	0.74929
miR-9902	0	0	0.166092	0	4.24714	0	1
miR-9903	2.0185	6.24224	4.50017	-1.59444	1.13967	-1.39903	0.161802	0.274793
miR-9985	8.22091	2.40194	4.20862	1.78029	1.04803	1.69871	0.0893746	0.171971
miR-9986	0.304448	3.8121	2.93347	-3.39801	1.68415	-2.01764	0.0436286	0.0961093
miR-99a-3p	65.7261	1.17483	40.845	5.96199	1.03775	5.74509	9.18722e-09	1.11717e-07
miR-99a-5p	45.0852	2.70571	33.3285	4.0479	0.764988	5.29146	1.21345e-07	1.08497e-06
miR-99b-3p	906.129	1434.41	1358.33	-0.661933	0.353532	-1.87234	0.0611595	0.127346
miR-99b-5p	7245.33	9681.97	10044.3	-0.418164	0.238315	-1.75467	0.0793156	0.157142

## Sheet: C-LM_vs_HT29
ID	C-LM	HT29	baseMean	log2FoldChange	lfcSE	stat	pvalue	padj
let-7a-3p	33.8648	62.5185	57.8749	-0.906422	0.533965	-1.69753	0.0895967	0.145798
let-7a-5p	5337.79	11978	12534.1	-1.16682	0.364629	-3.20001	0.00137421	0.0041692
let-7b-3p	10.3376	23.5185	19.2499	-1.03164	0.669269	-1.54144	0.123209	0.194598
let-7b-5p	7575.13	4713.2	7125.96	0.684386	0.478978	1.42885	0.153048	0.23482
let-7c-3p	0	0	0.428209	0	3.52543	0	1
let-7c-5p	1427.72	208.547	2755.25	2.77317	0.473282	5.85944	4.64444e-09	4.79628e-08
let-7d-3p	78.2268	288.943	181.6	-1.93381	0.461021	-4.19463	2.73313e-05	0.000132224
let-7d-5p	351.45	1449.5	1039.15	-2.0594	0.40897	-5.03557	4.76429e-07	3.50469e-06
let-7e-3p	3.32333	14.997	10.2574	-1.8608	0.868595	-2.14231	0.0321689	0.0610413
let-7e-5p	702.561	2898.86	2066.98	-2.04978	0.369243	-5.55129	2.83574e-08	2.45612e-07
let-7f-1-3p	0.955492	11.5973	5.61628	-3.04698	1.35185	-2.25392	0.024201	0.0479555
let-7f-2-3p	13.8976	47.1777	34.249	-1.73186	0.578378	-2.99434	0.00275042	0.00745946
let-7f-5p	1855.82	18625.2	14201.3	-3.32761	0.449238	-7.40724	1.28959e-13	3.14778e-12
let-7g-3p	8.77562	15.4919	13.0133	-0.619079	0.722026	-0.85742	0.391213	0.497823
let-7g-5p	662.024	1656.43	1859.78	-1.32635	0.358502	-3.69972	0.000215841	0.000777897
let-7i-3p	10.4268	72.6155	40.0154	-2.57785	0.586803	-4.39304	1.11778e-05	6.00245e-05
let-7i-5p	34775.7	27570.7	29517.9	0.334888	0.371979	0.900287	0.367968	0.474226
miR-100-3p	5.01522	0	2.71687	4.84018	1.67698	2.88625	0.00389867
miR-100-5p	57.9744	6.58826	59.8846	3.10337	0.629392	4.93075	8.19163e-07	5.56824e-06
miR-101-2-5p	1.80088	4.24662	2.0201	-1.32807	1.41535	-0.938331	0.348074
miR-101-3p	26543.2	10926	22363.6	1.2805	0.341514	3.74949	0.000177197	0.000670102
miR-101-5p	3.30243	0.305775	2.33326	3.24385	1.76435	1.83855	0.0659816
miR-10392-5p	1.06448	0.869056	0.758223	0.575431	2.71293	0.212107	0.832024
miR-10394-3p	3.56109	1.91915	2.20567	0.919311	1.43173	0.642099	0.520809
miR-10394-5p	0	0.921337	0.251274	-1.6615	4.17482	-0.397981	0.690644
miR-10395-3p	26.7868	2.15046	11.3712	3.49141	0.942207	3.70557	0.000210919	0.000770501
miR-10396a-3p	0	0.307781	0.144479	-0.330536	4.24714	-0.0778255	0.937967
miR-10396a-5p	1.08426	0	1.12015	1.78204	2.65236	0.671868	0.501668
miR-10396b-3p	49.4951	2.27319	19.6394	4.36126	0.855651	5.097	3.45071e-07	2.57365e-06
miR-10396b-5p	2.75526	0	1.99519	3.60996	2.12161	1.70152	0.0888447
miR-10399-3p	79.0382	104.267	133.146	-0.430999	0.362913	-1.18761	0.234987	0.335607
miR-10399-5p	1.56201	24.8824	11.0085	-4.23093	1.03112	-4.10325	4.07389e-05	0.000185397
miR-103a-1-5p	0.238873	0.917326	0.315327	-0.808358	4.1566	-0.194476	0.845803
miR-103a-2-5p	3.10424	16.8337	6.53547	-2.37161	0.983756	-2.41077	0.015919	0.0333268
miR-103a-3p	36255.7	25245.1	28276.4	0.522112	0.266844	1.95662	0.0503923	0.0885761
miR-10400-5p	276.936	16.1134	99.8172	4.09959	1.36613	3.00089	0.00269194	0.00733794
miR-10401-3p	3.71187	15.2064	6.09894	-1.85891	1.13556	-1.63699	0.101632	0.163893
miR-10401-5p	1.32314	0.869056	0.871047	0.341052	2.60887	0.130728	0.895991
miR-10527-5p	20.86	9.00826	16.187	1.1347	0.648356	1.75011	0.0800988	0.132348
miR-105-3p	48.7971	56.7776	45.9138	-0.249517	0.395638	-0.630669	0.528257	0.626212
miR-105-5p	46.885	63.9671	49.6408	-0.513978	0.403926	-1.27245	0.203212	0.298155
miR-106a-5p	8.05678	20.2092	15.2533	-1.42624	0.714934	-1.99493	0.0460505	0.0824305
miR-106b-3p	9646.66	4123.58	6646.39	1.22578	0.293458	4.17703	2.95334e-05	0.000141602
miR-106b-5p	367.286	790.644	595.765	-1.11557	0.279757	-3.98765	6.67303e-05	0.00029615
miR-107	8294.34	5173.53	6400.55	0.680373	0.3428	1.98476	0.0471716	0.083878
miR-10a-3p	61.9967	84.4116	70.8025	-0.477391	0.482749	-0.9889	0.322712	0.428951
miR-10a-5p	296053	141911	199214	1.06087	0.281214	3.77246	0.000161646	0.00062449
miR-10b-5p	514.986	512.701	828.682	0.00673645	0.506962	0.0132879	0.989398	0.991244
miR-11399	4.42627	0.917326	2.04796	2.03703	1.83581	1.10961	0.267169
miR-1179	0.238873	0.613556	0.349468	-0.252472	3.29205	-0.0766913	0.938869
miR-1180-3p	117.074	140.383	106.13	-0.264408	0.375019	-0.705052	0.480778	0.586308
miR-1185-1-3p	0	0	0.392532	0	4.24714	0	1
miR-1197	0.716619	0	1.20296	2.41652	2.3648	1.02187	0.306841
miR-12114	0	0.921337	0.409994	-1.66921	3.43321	-0.486196	0.626828
miR-12135	3.47188	21.3597	13.4195	-2.89597	0.93614	-3.09352	0.00197795	0.00559032
miR-12136	231.409	31.9455	107.337	2.84893	0.540876	5.26726	1.38477e-07	1.09356e-06
miR-122-3p	12.4203	0	11.2371	6.12599	1.64866	3.71573	0.000202617	0.000745244
miR-1224-5p	27.8512	0.305775	13.8959	6.27393	1.37145	4.57466	4.77001e-06	2.84611e-05
miR-122-5p	3268.95	0.919332	4378.99	11.6812	1.11497	10.4767	1.1054e-25	5.39637e-24
miR-1226-3p	0.477746	5.49592	2.40968	-2.7119	1.47683	-1.83631	0.0663123
miR-1226-5p	8.46621	9.69428	6.33664	-0.192024	0.877342	-0.218871	0.826751	0.867119
miR-1227-3p	0	0	0.178103	0	4.24714	0	1
miR-1228-3p	4.27882	7.20984	3.74368	-0.561547	1.28725	-0.436237	0.662665	0.744458
miR-1228-5p	0	1.73811	0.905349	-2.50823	2.58893	-0.968827	0.332632
miR-1229-3p	0.955492	9.79282	3.60662	-2.75328	1.26248	-2.18084	0.029195	0.0565983
miR-1229-5p	0.477746	1.73811	0.634594	-1.20144	3.4673	-0.346508	0.728961
miR-122b-5p	0	0	0.211886	0	4.24714	0	1
miR-1234-3p	4.14783	3.39775	4.06756	0.290977	1.114	0.2612	0.793939	0.843541
miR-1237-3p	0	0.434528	0.152463	-0.330536	4.24714	-0.0778255	0.937967
miR-124-3p	0	3.80808	1.92119	-3.71089	1.88777	-1.96575	0.0493278
miR-1244	0	0.307781	0.117896	-0.330536	4.24714	-0.0778255	0.937967
miR-124-5p	0	3.32328	1.39395	-3.50238	1.96798	-1.77968	0.0751286
miR-1246	34988.5	62.0907	10413.7	9.14146	1.08814	8.40101	4.42672e-17	1.48572e-15
miR-1247-3p	10.4365	15.9607	13.071	-0.679096	0.886635	-0.765925	0.443721	0.554135
miR-1247-5p	5.36197	25.6932	13.2177	-2.31943	0.830485	-2.79286	0.00522449	0.0122513
miR-1248	9.54937	0.613556	10.0514	3.63467	1.26625	2.87043	0.00409917	0.0103345
miR-1249-3p	5.25298	14.7134	12.9889	-1.49544	0.71383	-2.09496	0.0361749	0.0684011
miR-1249-5p	0.955492	0.307781	0.480352	1.63865	3.82873	0.427988	0.66866
miR-1250-5p	12.2871	14.4901	12.5024	-0.205469	0.732227	-0.280608	0.779011	0.830018
miR-1251-5p	0	0	0.269229	0	4.24714	0	1
miR-1255a	2.95457	16.3308	7.83891	-2.25409	0.836532	-2.69457	0.00704798	0.0159695
miR-1255b-5p	0.477746	0.615562	0.476278	0.23213	3.35581	0.0691726	0.944852
miR-1256	1.30335	0.305775	0.506765	1.95	3.26206	0.597782	0.549986
miR-125a-3p	28.4234	43.9149	31.0202	-0.721365	0.586329	-1.23031	0.218582	0.31724
miR-125a-5p	711.246	1245.44	1106.55	-0.803412	0.305682	-2.62826	0.00858217	0.0192026
miR-125b-1-3p	57.6694	2.27319	52.1174	4.58978	0.804559	5.70471	1.1654e-08	1.09793e-07
miR-125b-2-3p	42.9167	15.148	49.3044	1.48224	0.510251	2.90491	0.00367356	0.00952995
miR-125b-5p	208.432	23.6835	406.026	3.1288	0.46311	6.75607	1.41787e-11	2.37936e-10
miR-1260a	503.936	147.866	686.741	1.77188	0.610645	2.90165	0.00371199	0.00958336
miR-1260b	517.799	162.678	732.794	1.67303	0.619602	2.70017	0.0069305	0.0157698
miR-1262	42.2012	11.7582	22.6525	1.81741	0.488645	3.71928	0.00019979	0.000739913
miR-126-3p	396.077	7.26614	444.926	5.74325	0.481374	11.9309	8.16542e-33	6.26404e-31
miR-126-5p	54.6632	5.10966	143.838	3.44449	0.647566	5.31913	1.04263e-07	8.3566e-07
miR-1266-5p	150.688	77.8158	90.1529	0.976676	0.400606	2.438	0.014769	0.0313231
miR-1268a	22.6553	63.7262	31.9459	-1.50555	0.773603	-1.94615	0.0516365	0.0900287
miR-1268b	24.8052	74.183	36.8834	-1.5781	0.75877	-2.07982	0.0375424	0.0702448
miR-1269a	59.9988	22.5106	50.282	1.4015	0.488785	2.86731	0.00413979	0.0103882
miR-1269b	27.1786	0.307781	24.0888	6.16948	1.29231	4.774	1.80604e-06	1.14099e-05
miR-1273h-5p	2.4074	0.740303	1.09066	1.50509	2.14907	0.700342	0.483714
miR-127-3p	2463.5	1024.32	2852.39	1.26728	0.443312	2.85866	0.00425435	0.0105768
miR-1275	33.6838	8.46917	23.7832	1.93986	0.953607	2.03423	0.0419282	0.0765832
miR-127-5p	121.472	19.4972	105.304	2.6628	0.561343	4.74362	2.09927e-06	1.31083e-05
miR-1276	5.14288	8.13519	5.19557	-0.925331	0.950405	-0.973618	0.330246	0.435797
miR-1277-3p	0	0.307781	1.25739	-0.330538	2.55994	-0.129119	0.897263
miR-1277-5p	0.238873	4.41964	3.1987	-3.05185	1.52046	-2.00719	0.0447297
miR-1278	0	2.45423	1.15341	-3.08748	2.14107	-1.44203	0.149295
miR-128-1-5p	50.4143	72.6558	50.0489	-0.471436	0.455656	-1.03463	0.300841	0.406781
miR-1283	0	0	0.060539	0	4.24714	0	1
miR-128-3p	210.866	766.079	403.184	-1.85025	0.378023	-4.89456	9.85258e-07	6.45224e-06
miR-1284	0	0	0.178103	0	4.24714	0	1
miR-1285-3p	11.728	27.5298	14.0184	-1.20884	0.613472	-1.97049	0.0487828	0.0861722
miR-1285-5p	8.63455	5.55021	6.59045	0.392147	0.926779	0.423129	0.672201	0.752025
miR-1286	99.9302	34.0215	63.6381	1.58154	0.407736	3.87883	0.000104959	0.000432483
miR-1287-3p	0	0	0.246015	0	4.24714	0	1
miR-1287-5p	91.1648	55.2226	65.9989	0.70599	0.474592	1.48757	0.136863	0.21365
miR-1288-3p	1.30335	1.05009	1.28186	0.573599	1.76372	0.32522	0.745014
miR-1290	1627.88	5.01112	498.067	8.38002	1.16379	7.20064	5.9932e-13	1.39928e-11
miR-1291	1.65122	0.305775	1.19721	2.24767	2.1318	1.05435	0.291721
miR-129-1-3p	2.49772	0	1.06373	3.85025	2.41191	1.59635	0.11041
miR-129-2-3p	0	13.8866	11.7392	-5.54502	1.3623	-4.07033	4.69472e-05	0.000211854
miR-1292-3p	0	0.742309	0.202448	-1.31853	4.19969	-0.31396	0.753552
miR-1292-5p	3.6503	5.84997	3.44192	-0.618112	1.14555	-0.539578	0.589488
miR-1293	1.671	0	0.693417	3.02467	3.47912	0.86938	0.384639
miR-1294	2.25774	0.742309	1.31489	1.48735	1.99455	0.745709	0.455843
miR-129-5p	23.2521	21.2715	19.8728	0.20092	0.564754	0.355765	0.722017	0.793626
miR-1296-3p	0.238873	2.52869	0.815329	-2.23108	2.45953	-0.907115	0.364346
miR-1296-5p	88.2323	348.746	181.934	-2.02031	0.367739	-5.49388	3.93205e-08	3.29923e-07
miR-1298-3p	0	2.40194	1.50947	-3.0256	2.16265	-1.39902	0.161806
miR-1298-5p	0	4.36936	2.96479	-3.89519	1.66477	-2.33977	0.0192956
miR-1299	1.06448	0.613556	0.880235	0.939366	2.46882	0.380492	0.70358
miR-1301-3p	13.7677	33.7923	18.8745	-1.26135	0.644884	-1.95593	0.0504735	0.0885761
miR-1303	58.0251	166.205	85.5335	-1.57273	0.380353	-4.13492	3.55083e-05	0.000164379
miR-1304-3p	812.266	563.988	510.055	0.527043	0.355875	1.48098	0.138612	0.215129
miR-1304-5p	0	1.05009	0.286388	-1.83058	4.16452	-0.439565	0.660252
miR-1305	1.99908	6.82158	3.48679	-1.79541	1.20304	-1.4924	0.135595
miR-1306-3p	20.2558	31.4788	21.7491	-0.596156	0.537457	-1.10922	0.267337	0.369049
miR-1306-5p	14.5041	46.6609	25.1341	-1.68049	0.601388	-2.79435	0.00520044	0.0122484
miR-1307-3p	27918.1	11835.3	15644.3	1.2382	0.368708	3.35823	0.000784445	0.00255301
miR-1307-5p	2272.92	2373.69	1952.56	-0.0621164	0.330792	-0.187781	0.851048	0.887404
miR-130a-3p	57.139	3.7538	89.575	3.94837	0.686435	5.75199	8.81996e-09	8.77096e-08
miR-130a-5p	10.2484	0	7.04979	5.85992	1.40512	4.17042	3.04044e-05	0.000144488
miR-130b-3p	124.788	122.097	120.922	0.00707339	0.37101	0.0190653	0.984789	0.988471
miR-130b-5p	21.1299	30.5694	23.3871	-0.492544	0.496948	-0.991139	0.321618	0.428557
miR-1322	2.03976	0	0.775151	3.40979	2.92976	1.16385	0.244487
miR-132-3p	60.6837	103.372	291.549	-0.770514	0.424918	-1.81332	0.0697821	0.116376
miR-132-5p	0.716619	3.50231	7.33537	-1.62283	1.28333	-1.26454	0.206036	0.301475
miR-133a-3p	2.49661	0.307781	15.1634	2.40753	1.49877	1.60634	0.108199	0.173441
miR-133a-5p	0	0	0.288065	0	4.24714	0	1
miR-133b	0.586736	0	0.928315	1.75339	2.43308	0.720644	0.471128
miR-1343-3p	2.12896	5.05939	4.07638	-1.00872	1.14641	-0.879891	0.378918	0.48563
miR-1343-5p	1.08426	3.96103	1.7938	-2.64494	1.83086	-1.44464	0.148558
miR-134-3p	0	0	0.570635	0	3.5291	0	1
miR-134-5p	58.4468	13.088	51.8561	2.19126	0.605908	3.61649	0.000298621	0.00102795
miR-135a-2-3p	0	2.22492	1.16124	-2.89148	2.10246	-1.37528	0.169044
miR-135a-5p	0	1.17483	0.779782	-1.95109	2.59101	-0.753024	0.451436
miR-135b-3p	28.8496	24.4962	26.008	0.210365	0.515365	0.408187	0.683136	0.759512
miR-135b-5p	15.7403	55.3512	40.1457	-1.71493	0.500906	-3.42366	0.000617833	0.00203544
miR-136-3p	11.9172	30.4287	58.8999	-1.45625	0.673063	-2.16362	0.0304938	0.0586923
miR-136-5p	1.08426	0.434528	2.16086	0.730101	2.0959	0.348347	0.72758
miR-137-3p	1.17347	4.50212	3.53983	-1.93091	1.78744	-1.08026	0.280024
miR-138-5p	1.7811	6.41726	8.81584	-1.39137	0.948201	-1.46738	0.142273	0.220175
miR-139-3p	26.2321	0.615562	18.8862	5.29211	1.17622	4.49925	6.81927e-06	3.98038e-05
miR-139-5p	38.2956	1.35587	48.1443	4.85213	0.874589	5.5479	2.89121e-08	2.46441e-07
miR-1-3p	2.58582	3.45203	18.0811	-0.47962	0.997037	-0.481045	0.630484	0.720362
miR-140-3p	9915.27	1946.27	7625.81	2.34914	0.457662	5.13291	2.85289e-07	2.21791e-06
miR-140-5p	17.3367	10.4768	32.7508	0.762994	0.852334	0.895182	0.37069	0.476221
miR-141-3p	1944.22	2884.63	2414.59	-0.569588	0.293746	-1.93905	0.0524954	0.0912299
miR-141-5p	11.4812	92.362	48.557	-3.0436	0.481909	-6.31572	2.68905e-10	3.52199e-09
miR-142-3p	24.8141	14.305	68.4906	0.811512	0.598768	1.3553	0.175321	0.265204
miR-142-5p	82.0887	32.0641	302.317	1.33636	0.43783	3.05222	0.00227153	0.00632028
miR-143-3p	267725	142.799	183454	10.8751	0.288746	37.6632	0	0
miR-143-5p	17.518	0	13.3788	6.45382	1.31639	4.90268	9.45386e-07	6.26756e-06
miR-144-3p	38.9977	0	85.5956	7.63148	1.33101	5.7336	9.8322e-09	9.42838e-08
miR-144-5p	11.3096	0.611551	26.5584	3.9174	1.24395	3.14916	0.0016374	0.00480482
miR-145-3p	6.09838	0	11.8626	4.87265	1.39777	3.48601	0.000490274	0.00163526
miR-145-5p	1113.21	1.48061	888.416	9.66559	0.806482	11.9849	4.26479e-33	3.81699e-31
miR-1468-5p	8.22623	2.89076	4.59385	1.34167	1.07118	1.25252	0.21038	0.306994
miR-1469	10.8031	0	8.05084	5.68665	1.61975	3.51082	0.000446729	0.00149933
miR-146a-3p	0	0	0.196332	0	4.24714	0	1
miR-146a-5p	263.788	16.5642	231.008	4.02699	0.587547	6.8539	7.18619e-12	1.28633e-10
miR-146b-3p	1.41234	2.83848	2.18748	-0.94793	1.4293	-0.663213	0.507194
miR-146b-5p	2661.56	313.349	2679.15	3.08661	0.392968	7.85462	4.00975e-15	1.19624e-13
miR-147b-3p	36.8866	9.18127	33.7572	1.97787	0.509337	3.88323	0.000103078	0.000429092
miR-147b-5p	8.88239	0.740303	5.46453	3.65166	1.34452	2.71596	0.00660838	0.0151654
miR-148a-3p	9751.24	1205.84	12237.3	3.01538	0.550689	5.47565	4.359e-08	3.6012e-07
miR-148a-5p	86.114	31.2957	109.552	1.46538	0.521066	2.81227	0.00491936	0.0116889
miR-148b-3p	1118.13	1328.33	1306.51	-0.245834	0.315536	-0.7791	0.435921	0.546938
miR-148b-5p	14.6803	21.549	16.3054	-0.635939	0.705486	-0.901419	0.367366	0.474226
miR-149-3p	0	0.869056	0.327824	-1.52578	4.18398	-0.364672	0.715356
miR-149-5p	13.1149	72.5491	41.8891	-2.28181	0.581723	-3.92251	8.76302e-05	0.000379495
miR-150-3p	3.49167	1.66365	2.0983	0.751207	1.62463	0.462387	0.643804
miR-150-5p	16.6738	15.9968	29.4457	0.0651591	0.521656	0.124908	0.900596	0.925411
miR-151a-3p	20564.3	13224.6	15593.5	0.636891	0.220568	2.8875	0.00388315	0.00992975
miR-151a-5p	1071.24	6473.27	3960.51	-2.59151	0.380491	-6.81096	9.69518e-12	1.67946e-10
miR-151b	164.509	267.8	240.106	-0.726381	0.384815	-1.88761	0.0590782	0.100714
miR-152-3p	335.728	37.9079	440.473	3.13462	0.422818	7.41363	1.22885e-13	3.14235e-12
miR-152-5p	51.5912	4.24261	55.3077	3.57527	0.59408	6.01816	1.76412e-09	2.05942e-08
miR-153-3p	0	6.97653	4.05001	-4.54557	1.57585	-2.88452	0.00392013	0.00992975
miR-1537-5p	0.477746	0	0.130294	1.95291	4.21754	0.463043	0.643333
miR-1538	1.06448	1.17684	0.959151	0.130059	2.18964	0.0593974	0.952636
miR-154-3p	0	0.434528	0.544995	-0.330537	3.31951	-0.0995739	0.920683
miR-154-5p	0.716619	0	0.725096	2.34107	3.05559	0.766159	0.443581
miR-155-5p	191.349	105.556	127.72	0.861021	0.496311	1.73484	0.082769	0.135155
miR-1587	0.238873	0	0.20097	1.47867	4.22887	0.349661	0.726593
miR-15a-3p	0	1.84067	1.16975	-2.68079	2.13124	-1.25786	0.208443
miR-15a-5p	54.988	172.336	142.75	-1.63646	0.348383	-4.6973	2.63619e-06	1.62717e-05
miR-15b-3p	16.24	49.6861	27.7092	-1.52667	0.808036	-1.88935	0.0588444	0.100635
miR-15b-5p	49.0337	183.8	121.775	-1.96298	0.443386	-4.42724	9.54446e-06	5.28389e-05
miR-16-1-3p	25.7178	6.07325	23.6961	1.99713	0.682907	2.92445	0.00345066	0.00908336
miR-16-2-3p	8.99249	39.9437	22.0002	-2.09432	0.596014	-3.51388	0.00044162	0.00149151
miR-16-5p	669.78	2330.05	1509.83	-1.79897	0.420858	-4.27452	1.91551e-05	9.70407e-05
miR-17-3p	264.507	323.283	239.041	-0.277803	0.271939	-1.02156	0.306987	0.413164
miR-17-5p	443.645	1158.32	738.713	-1.38752	0.411871	-3.36881	0.000754927	0.00247193
miR-181a-2-3p	1257.97	276.315	898.004	2.18337	0.317618	6.8742	6.23368e-12	1.15431e-10
miR-181a-3p	681.9	730.657	667	-0.101776	0.335614	-0.303254	0.761696	0.817157
miR-181a-5p	15620.4	39425.1	29425.2	-1.33582	0.344663	-3.87572	0.000106309	0.000432483
miR-181b-2-3p	0.238873	0.740303	0.756431	-0.425685	2.51755	-0.169087	0.865728
miR-181b-3p	2.03976	29.9721	12.0514	-3.83166	0.98594	-3.8863	0.000101785	0.000427019
miR-181b-5p	4270.68	14907.9	8170.57	-1.80394	0.330386	-5.46011	4.75845e-08	3.87165e-07
miR-181c-3p	54.7756	23.2067	81.3402	1.23049	0.382584	3.21626	0.00129873	0.00400814
miR-181c-5p	133.947	228.825	479.12	-0.790112	0.347862	-2.27134	0.0231267	0.0462305
miR-181d-3p	0.477746	0	0.233461	1.95291	4.21754	0.463043	0.643333
miR-181d-5p	86.8254	175.249	128.088	-0.978786	0.355285	-2.75493	0.00587046	0.0136469
miR-182-3p	3.36289	1.84067	2.43588	0.714433	1.47379	0.48476	0.627846
miR-182-5p	28429.6	10899.3	19240	1.38309	0.246878	5.6023	2.11523e-08	1.89314e-07
miR-183-3p	10.0988	27.6042	16.2719	-1.26861	0.633143	-2.00368	0.0451046	0.0812791
miR-183-5p	8075.03	4671.11	5884.25	0.78956	0.279623	2.82366	0.0047479	0.0114333
miR-184	19.1704	0.613556	32.6038	4.81668	1.11536	4.3185	1.57092e-05	8.13601e-05
miR-1843	187.815	43.6373	173.936	2.10263	0.409837	5.13041	2.89113e-07	2.21791e-06
miR-185-3p	90.3894	179.742	130.416	-0.982221	0.490186	-2.00377	0.0450944	0.0812791
miR-185-5p	2201.36	1403.01	1654.01	0.652323	0.363074	1.79667	0.0723882	0.120348
miR-186-3p	4.53637	1.78839	2.37364	1.29847	1.28051	1.01403	0.310569
miR-186-5p	2150.56	3683.91	2393.65	-0.776194	0.322204	-2.40901	0.0159958	0.0333268
miR-187-3p	2.97435	0.305775	3.19953	2.94347	1.66902	1.76359	0.0778008
miR-188-3p	0.238873	0.434528	0.330911	0.52159	3.38447	0.154113	0.877521
miR-188-5p	2.01997	2.27319	2.41238	0.118889	1.3188	0.0901494	0.928169
miR-18a-3p	32.414	66.6206	38.7993	-1.00848	0.488538	-2.06427	0.0389917	0.0719538
miR-18a-5p	128.238	417.657	230.807	-1.68779	0.390888	-4.31783	1.57569e-05	8.13601e-05
miR-18b-5p	0.955492	2.75799	1.76285	-1.14956	2.04682	-0.561634	0.574366
miR-1909-3p	0	1.53088	0.417513	-2.38841	4.13781	-0.577216	0.563793
miR-1909-5p	0	0.742309	0.236404	-1.31853	4.19969	-0.31396	0.753552
miR-190a-5p	6.88331	7.74292	13.4636	-0.264249	0.873948	-0.302362	0.762376	0.817157
miR-190b-5p	29.5058	3.49629	26.2549	3.00114	0.681426	4.40421	1.06171e-05	5.75899e-05
miR-1910-3p	2.03976	2.35167	1.3311	-0.176416	1.82962	-0.0964224	0.923185
miR-1910-5p	6.07859	37.025	14.3899	-2.59225	0.670873	-3.864	0.000111546	0.000450378
miR-191-3p	2.38762	18.2319	7.97479	-3.00354	1.02761	-2.92285	0.00346848	0.00908572
miR-1914-3p	0.477746	2.09617	0.85701	-1.43312	2.20766	-0.649159	0.516235
miR-1914-5p	0	1.22511	0.33412	-2.06926	4.15185	-0.498395	0.618206
miR-191-5p	2694.69	2944.57	2688.97	-0.127526	0.359607	-0.354626	0.722869	0.793626
miR-192-3p	21.6285	21.1528	20.5146	0.0900173	0.559471	0.160897	0.872174	0.900688
miR-192-5p	10037.6	7643.58	9890.2	0.392932	0.285163	1.37792	0.168228	0.255193
miR-193a-3p	6.66755	10.1973	8.36455	-0.384677	1.0516	-0.365802	0.714513	0.787872
miR-193a-5p	7.49094	10.8489	8.42656	-0.526116	0.782068	-0.672724	0.501123	0.60337
miR-193b-3p	338.9	753.878	597.811	-1.14345	0.403351	-2.83487	0.00458441	0.0111395
miR-193b-5p	16.8929	11.5471	12.6172	0.629571	0.677178	0.929698	0.352528	0.462854
miR-194-3p	413.167	143.088	249.741	1.52932	0.358289	4.26841	1.96872e-05	9.88042e-05
miR-194-5p	1918.11	669.853	1445.02	1.51567	0.327664	4.62569	3.73354e-06	2.27831e-05
miR-195-3p	3.49167	0.307781	6.11213	2.68804	1.60621	1.67353	0.0942235	0.152864
miR-195-5p	26.1593	1.17483	66.9825	4.72896	0.980999	4.82055	1.43162e-06	9.26242e-06
miR-196a-1-3p	3.60177	5.59246	4.1148	-0.724754	1.0623	-0.682252	0.49508	0.597434
miR-196a-3p	2.49661	5.31489	3.92775	-1.28624	1.19699	-1.07457	0.282569	0.385126
miR-196a-5p	224.405	690.404	405.408	-1.62171	0.330377	-4.90866	9.17e-07	6.15536e-06
miR-196b-3p	0	4.82808	2.41315	-4.00563	1.95596	-2.04792	0.0405683
miR-196b-5p	1247.77	419.363	716.475	1.57076	0.397482	3.95177	7.75747e-05	0.00033868
miR-1972	2.16853	0.869056	0.892658	1.21736	2.88061	0.422604	0.672584
miR-197-3p	307.184	785.222	471.748	-1.33967	0.420337	-3.18714	0.00143687	0.00431061
miR-197-5p	0	0.613556	0.295784	-1.0985	3.86139	-0.284484	0.77604
miR-199a-3p	872.495	7.69064	2532.84	6.8065	0.493559	13.7907	2.90117e-43	3.89482e-41
miR-199a-5p	319.002	0.305775	301.643	9.76334	1.28095	7.62197	2.49837e-14	6.70813e-13
miR-199b-3p	869.541	7.69064	2519.5	6.80159	0.494273	13.7608	4.38631e-43	4.71089e-41
miR-199b-5p	7.42373	0	11.1441	5.42331	1.46432	3.70365	0.000212521	0.000771107
miR-19a-3p	41674.7	5519.45	16907.9	2.91651	0.380153	7.67192	1.69441e-14	4.78893e-13
miR-19a-5p	0	1.5369	0.718683	-2.40962	2.64387	-0.911397	0.362086
miR-19b-1-5p	0.716619	10.3561	3.71025	-3.23455	1.44637	-2.23633	0.0253304	0.0494633
miR-19b-3p	103159	7357.15	39872.2	3.80953	0.351738	10.8306	2.46517e-27	1.47089e-25
miR-200a-3p	12825.4	23106.3	15965.2	-0.849407	0.324792	-2.61524	0.00891659	0.0198681
miR-200a-5p	1051.03	2499.75	1425.44	-1.24977	0.278091	-4.4941	6.98643e-06	4.0341e-05
miR-200b-3p	6891.15	14727.1	9544.05	-1.09572	0.348832	-3.1411	0.00168317	0.00487252
miR-200b-5p	94.7389	368.554	189.683	-1.96941	0.348783	-5.64652	1.63724e-08	1.49016e-07
miR-200c-3p	2515.42	3704.92	3270.65	-0.559129	0.293284	-1.90645	0.0565923	0.0970929
miR-200c-5p	3.93096	9.70432	7.13917	-1.00716	1.03456	-0.973516	0.330297	0.435797
miR-203a-3p	2299.08	2183.77	2551.32	0.0731095	0.354857	0.206025	0.836771	0.874214
miR-203a-5p	0.477746	2.96121	1.85276	-1.86546	1.78321	-1.04612	0.295505
miR-203b-3p	302.296	100.594	173.089	1.59075	0.320704	4.96019	7.04235e-07	4.84839e-06
miR-204-3p	0	0.434528	0.21358	-0.330536	4.24714	-0.0778255	0.937967
miR-204-5p	1.17347	10.8852	17.4369	-3.47425	1.12605	-3.08533	0.00203323	0.00571647
miR-205-3p	0	0	0.186198	0	4.24714	0	1
miR-205-5p	39.792	1031.67	365.24	-4.71174	0.751369	-6.27087	3.59037e-10	4.48378e-09
miR-206	0.716619	0	1.41373	2.44154	2.22669	1.09649	0.272865
miR-20a-3p	1.08426	3.4983	2.1593	-2.54102	1.74072	-1.45976	0.144356
miR-20a-5p	776.939	1592.22	1099.45	-1.03678	0.506079	-2.04865	0.0404963	0.0742201
miR-20b-5p	0.477746	2.2752	2.03531	-1.54271	1.90113	-0.811469	0.417097
miR-210-3p	19651.2	386.804	6938.43	5.66632	0.36374	15.5779	1.02864e-54	1.84127e-52
miR-210-5p	25.6871	2.53471	16.2293	3.43099	0.810739	4.23193	2.31698e-05	0.000113111
miR-2110	35.6318	40.9176	27.7056	-0.197014	0.59304	-0.33221	0.73973	0.800877
miR-211-5p	11.4592	0.613556	3.77243	4.02671	1.46971	2.73979	0.00614781	0.0142301
miR-2116-3p	19.32	23.943	23.6545	-0.317807	0.526316	-0.603833	0.545955	0.642933
miR-2116-5p	0.477746	0.305775	0.413706	1.00415	3.55137	0.28275	0.777369
miR-212-3p	7.16397	6.35896	11.7313	0.320588	0.849165	0.377534	0.705777	0.77984
miR-212-5p	2.12896	0.307781	2.72491	2.68357	1.85301	1.44822	0.147555
miR-21-3p	30257.8	15272.7	23521.1	0.986448	0.295557	3.33759	0.000845091	0.00266949
miR-214-3p	58.374	0	92.8326	8.2901	1.25207	6.62112	3.56484e-11	5.17384e-10
miR-214-5p	8.66552	0	14.7976	5.65997	1.33597	4.23661	2.26924e-05	0.000111797
miR-215-3p	2.25774	0	1.3258	3.42525	2.23769	1.53071	0.125841
miR-215-5p	1433.68	73.2369	844.656	4.28674	0.383458	11.1792	5.15638e-29	3.46122e-27
miR-21-5p	242722	122777	229142	0.983264	0.371967	2.64342	0.00820732	0.0184407
miR-216a-3p	0	0	0.380288	0	4.24714	0	1
miR-216a-5p	0	0	0.946775	0	3.1092	0	1
miR-216b-3p	0	0	0.190144	0	4.24714	0	1
miR-216b-5p	0	0	3.12139	0	4.24714	0	1
miR-217-5p	0	0	12.9803	0	2.93018	0
miR-218-5p	0	5.72723	13.4592	-4.28593	1.46237	-2.93081	0.00338075	0.00894316
miR-219a-1-3p	7.64171	18.8253	10.1352	-1.17789	0.793759	-1.48394	0.137824	0.214526
miR-219a-2-3p	0	7.77312	6.10484	-4.70928	1.46646	-3.21133	0.0013212	0.00405421
miR-219a-5p	1.7811	5.74741	4.64382	-1.30146	1.18168	-1.10137	0.270737	0.372784
miR-219b-3p	0.477746	10.0685	3.67148	-3.60945	1.53057	-2.35824	0.0183618	0.0377789
miR-219b-5p	0.586736	0.740303	0.676251	-0.142496	2.5391	-0.0561207	0.955246
miR-221-3p	2131.55	5665.04	3353.23	-1.41034	0.316604	-4.45459	8.40554e-06	4.75134e-05
miR-221-5p	32.1629	139.743	64.5708	-2.22171	0.435479	-5.10176	3.36509e-07	2.54515e-06
miR-222-3p	5323.58	34553.9	13151.4	-2.69759	0.408457	-6.60435	3.9926e-11	5.64217e-10
miR-222-5p	4.53637	7.51562	5.74279	-0.83725	0.930536	-0.89975	0.368253	0.474226
miR-223-3p	35.2477	0	86.9321	7.5806	1.31916	5.74655	9.10821e-09	8.89292e-08
miR-223-5p	2.25774	0	4.03615	3.27139	1.78844	1.82918	0.067372	0.113046
miR-22-3p	11625.9	4412.12	11612.6	1.39812	0.368539	3.79368	0.000148431	0.000579886
miR-224-3p	1.99908	3.06979	2.45318	-0.631573	1.5741	-0.401229	0.688251
miR-224-5p	356.414	650.131	509.454	-0.884238	0.310549	-2.84734	0.00440862	0.0108198
miR-22-5p	5.9696	4.36936	8.96409	0.494432	0.836073	0.591374	0.55427	0.648459
miR-2276-3p	0.955492	2.09617	1.41413	-0.701712	1.96815	-0.356534	0.721441
miR-2276-5p	0.238873	1.83666	0.830702	-1.80492	2.64496	-0.682399	0.494987
miR-2277-3p	2.4074	4.62285	2.50828	-1.39889	1.39107	-1.00562	0.314599
miR-2277-5p	5.08353	9.00625	5.42305	-0.657223	0.913856	-0.719176	0.472032	0.581379
miR-2278	1.17347	3.88656	1.50109	-1.67843	2.06478	-0.812889	0.416282
miR-23a-3p	327.975	398.194	551.737	-0.268868	0.355537	-0.75623	0.449511	0.557477
miR-23a-5p	2.25774	1.91513	2.94549	0.0317876	1.54353	0.0205941	0.983569
miR-23b-3p	160.852	335.952	356.038	-1.05208	0.287628	-3.65779	0.000254396	0.000898756
miR-23b-5p	0	1.48061	0.673031	-2.31359	2.9691	-0.779224	0.435848
miR-24-1-5p	1.80088	1.66164	2.6071	0.0242135	1.47509	0.0164149	0.986903
miR-24-2-5p	38.5169	14.8482	32.0857	1.35192	0.477782	2.82956	0.00466117	0.011275
miR-24-3p	5147.53	2521.68	4331.94	1.02973	0.30797	3.34359	0.000827004	0.00264346
miR-2467-3p	0	1.61137	0.534535	-2.43288	3.59124	-0.677447	0.498122
miR-2467-5p	24.0449	56.9003	31.0799	-1.16322	0.576673	-2.01713	0.0436819	0.079275
miR-25-3p	20963.1	23352.5	20359.1	-0.155718	0.296428	-0.525315	0.599364	0.695159
miR-25-5p	46.8708	70.8073	49.5006	-0.620224	0.623387	-0.994927	0.319772	0.427158
miR-26a-1-3p	0	1.35185	1.18352	-2.20087	2.32197	-0.947844	0.343209
miR-26a-2-3p	3.93096	1.53289	5.76845	1.55494	1.28052	1.2143	0.224633	0.321675
miR-26a-5p	5448.2	2776.28	6409.2	0.972065	0.34482	2.81905	0.00481657	0.0115469
miR-26b-3p	3.06356	8.62	5.47057	-1.42477	1.00528	-1.41729	0.156399	0.238598
miR-26b-5p	1693.4	1346.94	2059.22	0.328687	0.449004	0.732037	0.464146	0.57298
miR-27a-3p	1104.27	686.114	1336.93	0.687133	0.306538	2.24159	0.0249877	0.0491516
miR-27a-5p	219.096	37.3106	122.092	2.55208	0.383956	6.64678	2.99565e-11	4.46851e-10
miR-27b-3p	7853.25	4089.88	7611.26	0.940818	0.248061	3.7927	0.000149021	0.000579886
miR-27b-5p	63.8969	45.128	56.5331	0.51514	0.444188	1.15974	0.246156	0.347858
miR-28-3p	6541.17	1757.38	3702.01	1.89663	0.272306	6.96507	3.28247e-12	6.29531e-11
miR-28-5p	60.7254	107.238	128.969	-0.759813	0.438023	-1.73464	0.0828047	0.135155
miR-296-3p	68.8479	6.41124	43.6955	3.452	0.582058	5.93069	3.01673e-09	3.30609e-08
miR-296-5p	1.32314	1.22711	2.46969	-0.410099	1.71	-0.239824	0.810466
miR-299-3p	25.9458	2.58097	25.9051	3.29756	0.84817	3.88786	0.000101134	0.000427019
miR-299-5p	0.477746	0.611551	8.30438	0.323137	1.76253	0.183337	0.854534	0.889311
miR-29a-3p	817.056	1935.05	1595.74	-1.2403	0.274955	-4.51092	6.45456e-06	3.8089e-05
miR-29a-5p	8.59721	9.71234	10.4982	-0.0507172	0.751696	-0.0674703	0.946207	0.958704
miR-29b-1-5p	0	2.40194	1.64801	-3.02489	1.96107	-1.54247	0.122959
miR-29b-2-5p	2.95457	6.031	4.90597	-0.84686	0.964322	-0.878192	0.379839	0.485652
miR-29b-3p	51.537	188.287	127.735	-1.84854	0.415743	-4.44635	8.73404e-06	4.8856e-05
miR-29c-3p	84.9606	117.502	132.563	-0.432562	0.468523	-0.923244	0.35588	0.464762
miR-29c-5p	14.0286	13.2388	12.8708	0.144482	0.823025	0.17555	0.860647	0.89204
miR-301a-3p	28.5593	126.82	76.6405	-2.13281	0.530836	-4.01784	5.87347e-05	0.000262838
miR-301a-5p	1.08426	11.714	5.63435	-4.32846	1.45994	-2.96483	0.00302851	0.00809109
miR-301b-3p	20.1434	32.0439	23.5492	-0.803823	0.551198	-1.45832	0.144753	0.223369
miR-301b-5p	0.716619	0.742309	0.622134	0.418288	2.85916	0.146298	0.883686
miR-302a-5p	0	0	0.135823	0	4.24714	0	1
miR-3064-3p	0.238873	0.434528	0.286822	0.516887	4.22887	0.122228	0.902718
miR-3064-5p	2.14986	2.83848	2.96899	-0.0251226	1.43007	-0.0175673	0.985984
miR-3065-3p	5.79904	8.3062	5.45739	-0.53786	0.879731	-0.611391	0.540941	0.638429
miR-3065-5p	10.5545	16.3288	11.276	-0.591427	0.636052	-0.929841	0.352454	0.462854
miR-3074-3p	0	1.22912	0.418245	-2.07548	3.87836	-0.535144	0.59255
miR-3074-5p	4.75434	2.40395	2.63383	0.848614	1.32908	0.6385	0.523148
miR-3085-3p	0	0.740303	0.463036	-1.3065	3.38485	-0.385985	0.699508
miR-30a-3p	191.564	14.8803	292.769	3.66503	0.545441	6.71938	1.82498e-11	2.96973e-10
miR-30a-5p	12914.1	379.05	13144.2	5.08984	0.483543	10.5262	6.54559e-26	3.51498e-24
miR-30b-3p	39.9689	25.327	28.4356	0.623907	0.511934	1.21873	0.222948	0.321599
miR-30b-5p	730.221	799.195	779.464	-0.125406	0.49218	-0.254797	0.79888	0.844485
miR-30c-1-3p	24.682	8.58388	16.1989	1.55421	0.68443	2.27081	0.0231583	0.0462305
miR-30c-2-3p	275.516	2.2752	228.025	6.88534	0.817262	8.42489	3.61097e-17	1.38507e-15
miR-30c-5p	332.886	438.589	375.636	-0.385973	0.596621	-0.646932	0.517676	0.61988
miR-30d-3p	151.901	70.1633	112.216	1.10571	0.346878	3.1876	0.00143461	0.00431061
miR-30d-5p	49782.8	15500.3	29713.2	1.68329	0.271056	6.21011	5.29463e-10	6.46186e-09
miR-30e-3p	187.56	265.325	278.005	-0.50617	0.449388	-1.12635	0.260016	0.36267
miR-30e-5p	9535.39	3977.55	6740.83	1.26115	0.326744	3.85975	0.000113502	0.000454856
miR-3116	2.97435	4.54438	3.4171	-0.699147	1.19311	-0.585986	0.557885
miR-3121-3p	1.17347	0.613556	0.673252	0.963165	2.81668	0.34195	0.732388
miR-3124-5p	0	0.307781	0.345075	-0.330536	4.23358	-0.0780748	0.937769
miR-3125	1.08426	0	0.386517	1.87412	4.21921	0.444188	0.656907
miR-3127-3p	1.32314	2.53471	1.61133	-1.33754	1.83425	-0.729205	0.465876
miR-3127-5p	14.176	3.88456	7.27486	1.86537	0.807224	2.31085	0.0208413	0.042393
miR-3128	0.238873	3.14626	1.67403	-2.52549	1.6604	-1.52102	0.128255
miR-3130-5p	1.43324	4.93264	2.10324	-1.34399	1.45687	-0.922522	0.356257
miR-3131	138.498	27.7168	71.0111	2.33246	0.399989	5.83131	5.49941e-09	5.57204e-08
miR-3133	4.97343	3.44802	4.51964	0.507625	1.00969	0.502754	0.615137	0.710384
miR-3134	0	0.307781	0.179012	-0.330536	4.24714	-0.0778255	0.937967
miR-3136-5p	0	1.04808	0.436784	-1.82485	3.07732	-0.592999	0.553182
miR-3138	0.825609	3.14225	1.4876	-1.70864	1.63332	-1.04612	0.295507
miR-3139	0.716619	2.5327	1.4796	-1.27031	1.93173	-0.657603	0.510793
miR-31-3p	125.442	677.048	347.227	-2.40456	0.615583	-3.90615	9.3777e-05	0.000399668
miR-3140-5p	0	0	0.060539	0	4.24714	0	1
miR-3141	0	0	0.181617	0	4.24714	0	1
miR-3144-3p	0.238873	4.80991	3.22915	-3.13677	1.46439	-2.14203	0.0321913
miR-3145-3p	0.955492	1.22711	1.51256	0.0585067	1.77246	0.0330087	0.973668
miR-3145-5p	0	1.30358	0.419748	-2.11959	3.97553	-0.533161	0.593922
miR-3149	0	0.613556	0.386188	-1.10062	3.65429	-0.301187	0.763272
miR-3150a-3p	1.671	0.740303	0.72554	1.02287	2.73832	0.373538	0.708748
miR-3150a-5p	0	0.615562	0.235792	-1.09881	4.21718	-0.260556	0.794435
miR-3150b-3p	0.238873	0	0.0954167	1.47867	4.22887	0.349662	0.726593
miR-3155a	0.955492	0.869056	0.755804	0.561294	2.68267	0.20923	0.834269
miR-3155b	0.955492	0	0.260589	2.58859	4.1947	0.617111	0.537162
miR-3157-3p	0.586736	0	0.193975	1.87411	4.21921	0.444186	0.656908
miR-3157-5p	1.41234	1.05009	0.671573	0.500903	2.89179	0.173216	0.862482
miR-3158-3p	64.5937	54.7922	45.2935	0.253058	0.52449	0.482483	0.629463	0.720362
miR-3158-5p	0.238873	0	0.250046	1.47867	4.22887	0.349661	0.726593
miR-3159	0.716619	1.84267	1.24613	-0.873873	1.99271	-0.438534	0.660999
miR-31-5p	39578.6	28803.5	28323.2	0.458527	0.342049	1.34053	0.180073	0.268608
miR-3160-3p	1.99908	1.91714	1.57466	0.140864	1.64185	0.0857959	0.931629
miR-3162-3p	0.238873	0.434528	0.278727	0.516887	4.22887	0.122228	0.902718
miR-3162-5p	0	2.2772	0.8453	-2.95984	2.51362	-1.17752	0.238988
miR-3163	0.238873	1.17684	0.386103	-1.13325	3.99398	-0.28374	0.77661
miR-3164	0.238873	0.742309	0.528182	-0.44509	2.89436	-0.153779	0.877784
miR-3165	0	1.04808	0.773839	-1.82244	2.66697	-0.683336	0.494394
miR-3168	3.36289	0	2.02819	4.07531	2.08957	1.95031	0.0511386
miR-3170	0.238873	0	0.251345	1.47867	4.22887	0.349662	0.726592
miR-3173-3p	0	0.305775	0.283412	-0.330536	4.24714	-0.0778255	0.937967
miR-3173-5p	2.84447	3.70753	2.01781	-0.481907	1.70354	-0.282886	0.777264
miR-3174	13.3713	18.5013	12.4249	-0.492249	0.637683	-0.771934	0.440153	0.550961
miR-3175	0	0.919332	0.250727	-1.65864	4.175	-0.397279	0.691162
miR-3176	132.608	301.367	163.084	-1.18686	0.421339	-2.81688	0.0048493	0.0115737
miR-3177-3p	19.9057	43.1003	22.7596	-1.17009	0.568625	-2.05775	0.0396139	0.0728515
miR-3177-5p	0.477746	1.84067	0.862612	-1.29472	2.43272	-0.53221	0.594581
miR-3180	4.29749	0.434528	1.4419	3.48937	2.18337	1.59816	0.110008
miR-3180-3p	4.29749	0.434528	1.4419	3.48937	2.18337	1.59816	0.110008
miR-3181	0.238873	1.35787	0.469431	-1.3538	3.30567	-0.409537	0.682145
miR-3182	0	0	0.206334	0	4.24714	0	1
miR-3183	3.342	1.48261	1.61072	1.05016	1.91668	0.547908	0.583755
miR-3186-3p	0	0.305775	0.117349	-0.330536	4.24714	-0.0778255	0.937967
miR-3187-3p	12.0669	56.2547	22.3332	-2.35427	0.637079	-3.69541	0.00021953	0.000780714
miR-3187-5p	0	1.48261	0.434618	-2.31916	3.34013	-0.694332	0.487474
miR-3189-3p	0	0.611551	0.200742	-1.09236	4.21755	-0.259004	0.795632
miR-3189-5p	0	0.742309	0.346018	-1.31433	3.73295	-0.35209	0.724771
miR-3190-3p	2.95457	1.30358	2.09532	1.43324	1.68361	0.851288	0.39461
miR-3191-3p	0	0.434528	0.456053	-0.330537	3.52483	-0.0937739	0.925289
miR-3192-5p	0.825609	1.35587	0.853148	-0.491061	2.01809	-0.24333	0.80775
miR-3193	0.716619	0	0.471148	2.32378	3.33114	0.697592	0.485433
miR-3194-3p	0	0	0.198239	0	4.24714	0	1
miR-3194-5p	1.19436	0.613556	0.877506	1.20375	2.34307	0.513748	0.607428
miR-3195	5.64041	0	2.01984	4.76846	1.9552	2.43886	0.0147338
miR-3196	2.64628	0	0.850739	3.69741	2.78114	1.32946	0.183697
miR-3197	0	0	0.060539	0	4.24714	0	1
miR-3198	0.825609	0.305775	0.308559	1.41127	4.20441	0.335664	0.737125
miR-3200-3p	114.107	132.129	119.409	-0.215341	0.302707	-0.711384	0.476846	0.585339
miR-3200-5p	0.238873	1.04808	0.529092	-0.962915	2.61116	-0.36877	0.7123
miR-3202	0	0.615562	0.448833	-1.1007	3.97026	-0.277237	0.781598
miR-320a-3p	8847.44	2493.55	4653.18	1.82739	0.413613	4.41813	9.95585e-06	5.4554e-05
miR-320a-5p	0	0.307781	0.246346	-0.330536	4.24714	-0.0778255	0.937967
miR-320b	1558.57	315.561	683.701	2.30577	0.590067	3.90764	9.32037e-05	0.000399668
miR-320c	294.281	53.7563	127.029	2.45931	0.568288	4.32758	1.50758e-05	7.93696e-05
miR-320d	216.205	28.9422	89.4822	2.91206	0.664425	4.38283	1.17147e-05	6.22848e-05
miR-320e	1.30335	1.78839	1.61976	-0.171931	1.59844	-0.107562	0.914343
miR-323a-3p	0	21.6014	15.2394	-6.19522	1.38183	-4.48334	7.34835e-06	4.19794e-05
miR-323a-5p	0	0.307781	0.333034	-0.330536	4.24714	-0.0778255	0.937967
miR-32-3p	0	3.4983	1.73894	-3.58446	2.0973	-1.70909	0.0874344
miR-324-3p	56.5597	67.4797	51.2192	-0.27007	0.519761	-0.519604	0.603339	0.698261
miR-324-5p	93.755	123.676	100.176	-0.383968	0.345433	-1.11156	0.266329	0.368605
miR-32-5p	8.33744	27.059	16.9076	-1.609	0.664751	-2.42045	0.0155013	0.0326438
miR-326	90.3677	44.7336	64.5894	1.05562	0.511033	2.06566	0.0388607	0.0719538
miR-328-3p	91.9209	51.4144	128.578	0.833918	0.3397	2.45486	0.0140938	0.0301528
miR-329-5p	19.9841	3.09398	20.7443	2.81239	0.935099	3.00759	0.00263329	0.00721468
miR-330-3p	60.5131	86.4579	59.4168	-0.512573	0.412856	-1.24153	0.21441	0.312028
miR-330-5p	28.9698	53.7077	38.4331	-0.817748	0.420051	-1.94678	0.0515607	0.0900287
miR-331-3p	130.802	97.0775	117.389	0.457442	0.55882	0.818586	0.413023	0.521866
miR-331-5p	1.54223	3.93283	3.34898	-1.0359	1.22992	-0.842255	0.399645
miR-335-3p	72.6922	321.879	183.278	-2.12271	0.581766	-3.64873	0.000263536	0.000918953
miR-335-5p	47.9166	100.145	72.5368	-1.11559	0.377184	-2.95768	0.00309963	0.00824011
miR-337-3p	0	0	0.135823	0	4.24714	0	1
miR-338-3p	172.625	102.72	155.18	0.739146	0.297721	2.48268	0.0130398	0.0282353
miR-338-5p	6.88442	9.05051	9.35589	-0.281667	0.723558	-0.389281	0.697068	0.771805
miR-339-3p	92.5099	90.3848	78.3781	0.0413524	0.435839	0.09488	0.92441	0.943742
miR-339-5p	539.01	841.98	630.39	-0.644327	0.308218	-2.09049	0.0365736	0.0686714
miR-33a-3p	0.477746	2.57897	2.12231	-1.68841	1.61252	-1.04706	0.29507
miR-33a-5p	30.6681	19.1955	29.5657	0.595342	0.55306	1.07645	0.281726	0.384953
miR-33b-3p	1.30335	11.0904	3.59217	-2.78224	1.24427	-2.23604	0.0253492
miR-33b-5p	13.0817	8.49124	8.60067	0.477408	0.966829	0.493788	0.621456	0.716141
miR-340-3p	0	2.14845	1.68283	-2.90192	2.06354	-1.40628	0.159642
miR-340-5p	750.433	654.315	986.204	0.194198	0.396886	0.489304	0.624627	0.718254
miR-342-3p	4.64758	0.434528	20.2163	4.02789	1.4196	2.83735	0.00454903	0.0111038
miR-342-5p	3.94963	0	4.94258	4.27007	1.56226	2.73326	0.00627107	0.0144531
miR-345-3p	3.34311	0	2.35938	4.18813	1.85527	2.25743	0.0239814
miR-345-5p	121.8	212.192	138.535	-0.789451	0.344024	-2.29476	0.0217469	0.0438801
miR-34a-3p	1.08426	2.70972	2.01925	-2.16217	1.71311	-1.26213	0.206901
miR-34a-5p	254.524	162.179	283.298	0.645335	0.368573	1.7509	0.0799626	0.132348
miR-34b-3p	1.19436	0	5.82405	3.17788	1.73314	1.8336	0.0667137	0.112411
miR-34b-5p	4.47591	1.53289	14.3948	1.51596	1.12164	1.35155	0.17652	0.26599
miR-34c-3p	0	0	0.570635	0	3.5291	0	1
miR-34c-5p	82.0339	16.1438	112.005	2.34635	0.593392	3.95414	7.68113e-05	0.000338096
miR-3529-5p	1.89009	0.305775	0.815022	2.43	2.6019	0.933933	0.350339
miR-3605-3p	1.17347	2.83447	2.75196	-1.33598	1.49017	-0.89653	0.36997
miR-3605-5p	1.30335	4.65106	2.39226	-1.5734	1.75705	-0.895479	0.370531
miR-3609	13.1105	0.917326	4.36994	3.69684	1.42902	2.58698	0.0096821	0.0213963
miR-3610	2.73548	0.742309	0.948488	1.88397	2.31972	0.812154	0.416703
miR-3611	0	0.434528	0.239586	-0.330536	4.24714	-0.0778255	0.937967
miR-3613-3p	10.2066	5.28869	5.93979	0.967591	0.85648	1.12973	0.25859	0.362566
miR-3613-5p	4.73456	7.35265	8.67357	-0.712917	1.06522	-0.669266	0.503326	0.604667
miR-361-3p	554.959	290.381	445.255	0.92888	0.292952	3.17076	0.00152043	0.0044861
miR-3614-3p	1.17347	0	0.418219	2.73129	3.97014	0.687958	0.491479
miR-3614-5p	5.10332	9.61179	7.68812	-0.860311	0.796454	-1.08018	0.280063	0.383658
miR-3615	121.658	324.565	169.914	-1.41887	0.46423	-3.05639	0.00224021	0.00626559
miR-361-5p	92.2863	144.623	126.228	-0.676056	0.387016	-1.74684	0.0806644	0.132874
miR-3617-5p	0	0	0.101867	0	4.24714	0	1
miR-3619-3p	1.08426	0.305775	0.447013	0.904091	3.95434	0.228633	0.819154
miR-3619-5p	0	2.96522	0.90377	-3.31988	2.56431	-1.29465	0.195442
miR-3620-3p	0	3.39975	1.12855	-3.50796	2.10581	-1.66585	0.095744
miR-3620-5p	5.34219	12.0138	6.24497	-1.09472	1.11214	-0.984337	0.32495	0.43086
miR-362-3p	13.4803	1.04608	20.4416	3.69481	1.01907	3.62567	0.00028821	0.000998507
miR-362-5p	4.16872	12.241	6.95937	-1.50182	1.15146	-1.30427	0.192141	0.283803
miR-363-3p	2.25774	0	0.729047	3.49957	2.94766	1.18724	0.235134
miR-3646	0	1.73811	0.474031	-2.5428	4.13204	-0.615385	0.5383
miR-3648	53.2196	1.35787	18.5573	5.23627	1.04602	5.00591	5.55973e-07	3.98077e-06
miR-3651	51.5931	1.60936	20.5474	5.12088	1.02741	4.98428	6.21942e-07	4.39451e-06
miR-3652	0	0	0.0679114	0	4.24714	0	1
miR-3654	0	1.60936	0.438916	-2.43615	4.13596	-0.589017	0.55585
miR-3657	0	0	0.101867	0	4.24714	0	1
miR-3659	0	0.613556	0.250365	-1.09559	4.21736	-0.259782	0.795032
miR-365a-3p	20.04	51.6015	38.9949	-1.26585	0.60981	-2.07582	0.037911	0.0704436
miR-365a-5p	7.74848	5.5482	6.67897	0.290399	0.955464	0.303935	0.761177	0.817157
miR-365b-3p	20.04	51.6015	38.9949	-1.26585	0.60981	-2.07582	0.037911	0.0704436
miR-365b-5p	1.08426	0.869056	0.979509	-0.313846	2.41248	-0.130093	0.896493
miR-3661	6.9042	5.85398	5.21684	0.257868	0.872065	0.295698	0.767461	0.819337
miR-3662	0	2.22091	1.06355	-2.89874	2.53053	-1.14551	0.251999
miR-3664-3p	0.825609	0.305775	1.11784	1.38089	2.17602	0.634594	0.525693
miR-3664-5p	0	0.434528	0.296611	-0.330536	4.24714	-0.0778255	0.937967
miR-3677-3p	16.785	41.5149	22.7101	-1.16971	0.510002	-2.29353	0.0218175	0.0438801
miR-3677-5p	0	1.22912	0.399439	-2.07897	3.48517	-0.596518	0.550829
miR-3678-3p	0	0.611551	0.166787	-1.09237	4.21755	-0.259005	0.795631
miR-3679-5p	5.29255	5.62467	4.14676	-0.297339	1.16342	-0.255574	0.79828	0.844485
miR-3680-5p	1.32314	4.06559	2.42475	-2.08055	1.50303	-1.38424	0.166285
miR-3682-3p	2.27863	0.434528	1.21243	2.63297	2.27311	1.15831	0.246736
miR-3684	0	1.83666	0.699145	-2.65862	2.95393	-0.900028	0.368106
miR-3685	0.477746	0.307781	0.214235	0.991117	4.21754	0.234999	0.81421
miR-3688-3p	1.06448	2.52669	1.22116	-1.00271	1.88706	-0.531359	0.59517
miR-3691-3p	1.17347	0.742309	0.522486	0.782682	3.65004	0.214431	0.830211
miR-3691-5p	16.5648	17.1234	13.4602	-0.0183703	0.574531	-0.0319745	0.974492	0.981079
miR-369-3p	0	6.41325	9.09519	-4.42736	1.48909	-2.9732	0.00294708	0.00791291
miR-369-5p	0.477746	0.305775	0.80031	1.02532	2.95251	0.347271	0.728388
miR-370-3p	4.29749	3.14024	4.83488	0.342579	1.15054	0.297756	0.765889	0.819288
miR-370-5p	0	0	0.479509	0	3.73778	0	1
miR-373-3p	1.17347	0	0.320038	2.73335	4.18887	0.652527	0.514061
miR-374a-3p	21.2288	62.4361	46.2903	-1.60861	0.749947	-2.14496	0.0319559	0.0608905
miR-374a-5p	5.03389	30.4847	22.6418	-2.80509	0.928326	-3.02166	0.00251392	0.00692295
miR-374b-3p	0.586736	3.67733	2.45553	-2.56468	2.01552	-1.27246	0.203208
miR-374b-5p	7.16286	92.4845	56.1364	-3.78035	0.630147	-5.99916	1.98341e-09	2.21894e-08
miR-375-3p	35148.5	5861.56	23202	2.58401	0.36586	7.06285	1.63116e-12	3.2442e-11
miR-375-5p	0	0	0.125342	0	4.24714	0	1
miR-376a-3p	1.30335	4.06358	10.8261	-1.29249	1.09838	-1.17672	0.239307	0.340869
miR-376a-5p	0.586736	0	0.338122	1.87411	4.21921	0.444185	0.656909
miR-376b-3p	0	0	0.427197	0	4.24714	0	1
miR-376b-5p	0	0.307781	1.36438	-0.330538	2.51667	-0.131339	0.895507
miR-376c-3p	0	0.305775	1.72036	-0.330538	2.38957	-0.138325	0.889983
miR-376c-5p	0	0.307781	1.26122	-0.330538	2.54378	-0.12994	0.896614
miR-377-5p	0	0	0.391637	0	4.12108	0	1
miR-378a-3p	22917.2	17449.7	18441.6	0.393277	0.323623	1.21523	0.224278	0.321675
miR-378a-5p	30.2444	29.2859	28.2712	0.0756177	0.480489	0.157377	0.874948	0.901818
miR-378b	4.88423	4.31908	5.32947	0.0764108	0.973216	0.0785138	0.937419	0.955207
miR-378c	2939.39	1676.44	2362.82	0.809362	0.386933	2.09174	0.0364621	0.0686714
miR-378d	361.177	179.003	308.655	1.00475	0.542122	1.85337	0.0638299	0.108128
miR-378e	4.79502	3.45003	4.15465	0.263382	1.09425	0.240697	0.80979	0.852661
miR-378f	52.6765	43.1082	61.1423	0.312677	0.489233	0.639117	0.522747	0.622428
miR-378g	6.57612	16.4636	10.4578	-1.39223	0.699617	-1.98999	0.0465922	0.083123
miR-378h	0.716619	3.88656	5.20492	-1.73091	1.32411	-1.30723	0.191136	0.283536
miR-378i	181.985	100.21	186.272	0.867659	0.474693	1.82783	0.0675749	0.113046
miR-378j	0.238873	0.740303	0.499243	-0.436832	2.75964	-0.158293	0.874226
miR-379-3p	0	0.919332	2.02405	-1.70414	2.16864	-0.785813	0.431977
miR-379-5p	142.221	45.0958	237.586	1.67047	0.584853	2.85622	0.00428712	0.0106091
miR-380-3p	1.17347	12.8808	9.17838	-3.65506	1.18018	-3.09703	0.00195473	0.00555391
miR-380-5p	0.716619	2.22292	3.33117	-0.94326	1.51147	-0.624068	0.532583
miR-381-3p	21.2598	26.0633	60.5384	-0.234208	0.573034	-0.408715	0.682749	0.759512
miR-382-3p	2.23795	28.9038	47.5214	-3.64774	0.884036	-4.12623	3.68752e-05	0.000169248
miR-382-5p	375.983	36.5603	217.404	3.37864	0.572552	5.90102	3.61255e-09	3.87988e-08
miR-383-5p	0	11.9755	7.38462	-5.33672	1.43388	-3.72187	0.000197754	0.000737456
miR-384	0	1.35386	0.994671	-2.2028	2.21587	-0.994103	0.320173
miR-3909	9.01227	10.1731	7.29666	-0.172289	0.742341	-0.232089	0.816469	0.858012
miR-3911	1.19436	0.307781	0.916855	1.98949	2.4574	0.809589	0.418176
miR-3912-3p	0.586736	3.67331	2.26442	-2.60934	1.79229	-1.45587	0.145429
miR-3913-5p	12.3961	12.7238	12.5092	-0.0477086	0.652318	-0.0731371	0.941697	0.957749
miR-3916	1.17347	0.307781	0.471889	1.76832	3.86313	0.457743	0.647137
miR-3917	0	0.742309	0.285479	-1.31853	4.19969	-0.31396	0.753552
miR-3922-3p	0	0	0.178103	0	4.24714	0	1
miR-3928-3p	0	1.48261	0.703877	-2.30555	2.42093	-0.95234	0.340925
miR-3929	0	0.740303	0.610669	-1.30444	3.24989	-0.401378	0.688142
miR-3934-3p	1.32314	1.23112	1.19715	-0.358895	1.98597	-0.180715	0.856591
miR-3934-5p	67.4501	54.4903	47.6248	0.310098	0.407463	0.761046	0.44663	0.555185
miR-3939	0	2.7862	0.793827	-3.2235	2.79314	-1.15408	0.248469
miR-3940-3p	1.43324	2.39793	1.37333	-0.452693	2.01141	-0.225062	0.821931
miR-3940-5p	0.238873	3.88857	1.31581	-2.84986	2.11316	-1.34863	0.177457
miR-3942-3p	0.238873	0.307781	0.149087	0.516887	4.22887	0.122228	0.902718
miR-3942-5p	0.586736	2.57897	1.27776	-2.04728	2.02749	-1.00977	0.312608
miR-3944-3p	6.44735	23.239	11.3632	-1.76043	0.809378	-2.17504	0.0296272	0.0572294
miR-3960	183.835	18.2661	58.2596	3.33311	1.36779	2.43685	0.0148158	0.0313231
miR-409-3p	98.0155	26.3591	85.8919	1.93257	0.606679	3.1855	0.00144506	0.00431109
miR-410-3p	17.8263	42.7824	61.0344	-1.27943	0.545888	-2.34376	0.0190902	0.0391277
miR-410-5p	0.586736	0	0.263186	1.87411	4.21921	0.444185	0.656909
miR-411-3p	1.17347	1.96742	2.90759	-0.800904	1.66193	-0.481913	0.629868
miR-411-5p	34.0015	17.5659	60.2074	0.946549	0.580786	1.62977	0.10315	0.165842
miR-412-3p	0	0	0.178103	0	4.24714	0	1
miR-412-5p	0	0.740303	0.772536	-1.29072	2.64555	-0.487886	0.625631
miR-421	73.2791	178.102	124.956	-1.31546	0.418896	-3.14031	0.00168769	0.00487252
miR-422a	11.7489	38.399	25.4648	-1.61917	0.576157	-2.8103	0.00494953	0.0117088
miR-423-3p	2687.93	6798.91	3931.08	-1.33984	0.378963	-3.53554	0.00040695	0.00138312
miR-423-5p	7095	3199.95	4111.7	1.14952	0.31479	3.6517	0.000260508	0.000914332
miR-424-3p	0.238873	1.35787	0.928055	-1.34049	2.23638	-0.599404	0.548904
miR-424-5p	5.49297	5.7755	12.6842	0.110575	0.89146	0.124038	0.901285	0.925411
miR-425-3p	230.384	206.736	195.161	0.146067	0.333281	0.438269	0.661191	0.74436
miR-425-5p	356.154	422.106	360.376	-0.252192	0.29367	-0.858761	0.390472	0.497823
miR-4284	0	2.66146	1.24504	-3.15517	2.367	-1.33298	0.182539
miR-4286	191.634	42.5248	147.078	2.18537	0.654143	3.34081	0.000835345	0.00265432
miR-429	3504.99	7539.61	4745.53	-1.10518	0.378559	-2.91943	0.00350673	0.00914133
miR-431-3p	6.31747	5.49793	7.14324	0.250616	0.963819	0.260024	0.794845	0.843541
miR-431-5p	10.7228	1.78839	9.80202	2.49286	1.02039	2.44304	0.0145641	0.0310354
miR-4326	0.716619	1.35386	1.0936	-0.381958	1.96782	-0.194102	0.846096
miR-433-3p	4.2986	6.71902	8.91075	-0.433932	0.893506	-0.485651	0.627214	0.719688
miR-433-5p	0.586736	1.35587	1.67609	-1.14649	1.86977	-0.613168	0.539765
miR-4423-5p	0	0	0.287141	0	4.24714	0	1
miR-4425	0.586736	0.307781	0.304498	0.912331	4.21921	0.216233	0.828806
miR-4426	0	0.919332	0.250727	-1.65864	4.175	-0.397279	0.691162
miR-4428	0.238873	0.305775	0.216452	0.516884	4.22887	0.122227	0.902719
miR-4429	1.17347	0	0.387949	2.73335	4.18887	0.652526	0.514062
miR-4430	0	0	0.171078	0	4.24714	0	1
miR-4433a-5p	0	0.869056	0.237015	-1.52578	4.18398	-0.364672	0.715356
miR-4435	0	2.96322	1.24684	-3.307	1.9654	-1.68261	0.0924509
miR-4436b-3p	1.19436	2.78419	1.5887	-0.807119	1.84112	-0.438385	0.661107
miR-4440	2.99414	4.24662	2.64727	-0.836745	1.35805	-0.616137	0.537804
miR-4443	2.38873	0	1.54614	3.8351	2.35163	1.63083	0.102927
miR-4446-3p	18.2336	6.06121	13.7148	1.56972	0.786394	1.9961	0.0459234	0.0824305
miR-4446-5p	0	0.305775	0.204471	-0.330536	4.24714	-0.0778255	0.937967
miR-4448	14.1253	8.21567	17.8583	0.61792	0.810024	0.762841	0.445558	0.555139
miR-4449	137	1.17684	42.8564	6.99302	1.1449	6.108	1.00887e-09	1.20392e-08
miR-4451	0.477746	0	0.267417	1.9529	4.21754	0.463043	0.643334
miR-4454	12.1605	274.258	206.291	-4.24924	0.594485	-7.14776	8.82072e-13	1.9495e-11
miR-4458	0	0	0.166092	0	4.24714	0	1
miR-4466	1.90987	1.04808	0.806716	0.750135	2.25806	0.332203	0.739736
miR-4467	1.17347	3.83629	1.63426	-1.65411	1.98085	-0.835051	0.403689
miR-4469	0	0	0.542405	0	3.57887	0	1
miR-4470	0	0	0.137122	0	4.24714	0	1
miR-4473	4.44716	2.2752	2.4256	0.778004	1.32129	0.588821	0.555981
miR-4474-3p	2.62649	4.31708	3.07897	-0.705429	1.17804	-0.598818	0.549294
miR-4479	8.53564	9.63999	7.1471	-0.0568931	0.836128	-0.0680436	0.945751	0.958704
miR-448	0	4.80589	1.91529	-4.02607	1.73014	-2.32702	0.0199642
miR-4482-3p	0	0.919332	0.250727	-1.65864	4.175	-0.397279	0.691162
miR-4484	1.43324	0.917326	0.838002	0.784856	2.87779	0.272729	0.785062
miR-4485-3p	10.4354	2.65945	5.32346	1.88982	1.08321	1.74465	0.0810463	0.133094
miR-4485-5p	1.08426	0.307781	0.379649	0.912321	4.21921	0.216231	0.828808
miR-4488	187.789	0.434528	64.1305	8.9654	1.33791	6.70105	2.06932e-11	3.2683e-10
miR-4489	0	0.307781	0.432227	-0.330537	3.45149	-0.0957663	0.923706
miR-4491	1.7811	0	0.644475	3.33442	2.93387	1.13652	0.255737
miR-4492	48.5653	0.305775	17.5379	6.97971	1.46167	4.77516	1.79562e-06	1.14099e-05
miR-4498	2.12896	0.869056	1.4154	1.56084	2.01396	0.775007	0.438335
miR-449a	4.64535	9.88535	6.31665	-1.28308	0.956896	-1.34088	0.179961	0.268608
miR-449b-5p	0.238873	0.611551	0.886024	-0.254419	2.7673	-0.0919378	0.926747
miR-449c-5p	14.0462	14.4418	12.4172	-0.119569	0.66762	-0.179098	0.857861	0.891047
miR-4502	0	0	0.192676	0	4.24714	0	1
miR-4504	2.62649	5.11367	2.82126	-0.975554	1.24424	-0.784059	0.433005
miR-4507	2.4074	0.305775	0.739957	2.60212	3.25433	0.799589	0.423949
miR-4508	55.8241	2.40596	23.5222	4.48393	0.901676	4.97288	6.59641e-07	4.60035e-06
miR-450a-1-3p	0.716619	0.919332	1.92326	0.109427	2.06012	0.0531167	0.957639
miR-450a-5p	0.238873	0.919332	3.43666	-0.847912	1.79343	-0.472789	0.636364
miR-450b-5p	1.32314	1.22711	1.64668	-0.367554	1.91841	-0.191593	0.848061
miR-4510	0.238873	0	2.69814	1.51202	1.98073	0.763363	0.445247
miR-4511	1.19436	3.01951	1.36441	-0.961786	1.79487	-0.535852	0.592061
miR-4515	1.32314	3.88456	2.10792	-1.99441	1.5436	-1.29205	0.196341
miR-4516	589.291	12.1224	180.751	5.63607	0.6705	8.40577	4.25078e-17	1.48572e-15
miR-4517	0	0.307781	0.174749	-0.330536	4.24714	-0.0778255	0.937967
miR-451a	685.613	0.615562	1109.04	9.98676	1.1024	9.05912	1.31501e-19	5.43202e-18
miR-4521	7.68128	186.712	56.5847	-4.63468	0.648765	-7.14384	9.07586e-13	1.9495e-11
miR-4522	0	0	0.121078	0	4.24714	0	1
miR-4523	3.4521	5.59647	4.75284	-0.696326	1.00442	-0.693262	0.488145	0.591725
miR-452-5p	1669.34	1081.37	1143.42	0.628666	0.266009	2.36332	0.0181118	0.0374079
miR-454-3p	7.53947	25.8158	16.1293	-1.72381	0.898948	-1.91759	0.0551634	0.0955572
miR-454-5p	2.62649	12.4463	7.78992	-2.24759	0.901269	-2.49381	0.0126379	0.027476
miR-455-3p	45.5487	111.738	65.8807	-1.25035	0.431959	-2.89461	0.00379631	0.00975416
miR-455-5p	302.353	1318.03	774.17	-2.13113	0.299644	-7.11221	1.14203e-12	2.35873e-11
miR-4635	0	0.615562	0.201836	-1.09881	4.21718	-0.260557	0.794434
miR-4638-3p	0	0.307781	0.262044	-0.330536	4.24714	-0.0778255	0.937967
miR-4638-5p	0	0	0.116987	0	4.24714	0	1
miR-4639-5p	1.08426	0	0.37874	1.87411	4.21921	0.444185	0.656909
miR-4641	0	0	0.101867	0	4.24714	0	1
miR-4644	0	0.742309	0.266673	-1.31716	4.0281	-0.326994	0.743673
miR-4645-3p	0	0	0.186198	0	4.24714	0	1
miR-4647	0.477746	1.17684	0.485206	-0.633807	3.28797	-0.192766	0.847143
miR-4648	1.80088	1.79039	1.6418	-0.0377399	1.573	-0.0239923	0.980859
miR-4650-3p	0	0	0.249094	0	4.24714	0	1
miR-4651	1.671	0	0.682359	2.97803	3.00663	0.990488	0.321936
miR-4652-3p	0	1.35787	0.556527	-2.20561	3.15181	-0.699791	0.484058
miR-4652-5p	5.51164	13.3133	6.83729	-1.38853	0.903009	-1.53767	0.124129	0.195476
miR-4654	8.94285	8.21166	6.70383	0.0258951	0.846577	0.0305881	0.975598	0.981079
miR-4657	1.08426	0	0.693418	1.81901	3.04618	0.597144	0.550411
miR-4658	1.89009	0.869056	1.60176	1.38302	2.00713	0.689052	0.490791
miR-4659a-3p	0	0	0.060539	0	4.24714	0	1
miR-4659b-3p	0	0	0.060539	0	4.24714	0	1
miR-4660	1.08426	0	0.533398	1.87413	4.21921	0.444189	0.656906
miR-4661-5p	6.57723	3.37757	5.7001	0.98438	1.06593	0.923491	0.355751	0.464762
miR-4662a-5p	0	0	0.166063	0	4.24714	0	1
miR-4664-3p	39.5097	80.4147	49.6659	-0.986067	0.436398	-2.25956	0.0238485	0.0474321
miR-4664-5p	0.238873	5.0352	1.88908	-3.2374	1.70778	-1.89567	0.0580033
miR-4665-5p	2.75526	1.53489	1.25307	0.639258	2.21105	0.289119	0.77249
miR-4666a-5p	0	0.307781	0.200927	-0.330536	4.24714	-0.0778255	0.937967
miR-4667-5p	0	0.742309	0.52723	-1.30212	2.95493	-0.440659	0.65946
miR-4673	0.586736	0.434528	0.361558	0.910333	4.15035	0.219339	0.826386
miR-4676-3p	0.238873	0.742309	0.635613	-0.437558	2.70102	-0.161997	0.871308
miR-4676-5p	0	0	0.211482	0	4.24714	0	1
miR-4677-3p	81.8628	59.3061	60.9425	0.433218	0.416958	1.039	0.298806	0.405199
miR-4677-5p	0	0.740303	0.235857	-1.31491	4.19998	-0.313075	0.754224
miR-4680-5p	0	0.305775	0.178465	-0.330536	4.24714	-0.0778255	0.937967
miR-4685-3p	0	2.27319	1.24349	-2.96138	2.17455	-1.36184	0.173249
miR-4687-3p	2.64628	2.52869	1.64167	-0.144091	1.69643	-0.0849376	0.932311
miR-4687-5p	0	0.869056	0.237015	-1.52578	4.18398	-0.364672	0.715356
miR-4688	0.825609	1.48261	0.791921	-0.581367	2.12892	-0.273081	0.784791
miR-4689	0	1.35587	0.46059	-2.2036	3.32902	-0.661936	0.508012
miR-4690-3p	2.23795	1.22912	1.44442	0.871584	1.91035	0.456243	0.648215
miR-4690-5p	0	2.53471	0.789465	-3.0973	2.7979	-1.10701	0.26829
miR-4691-3p	0	0.305775	0.117349	-0.330536	4.24714	-0.0778255	0.937967
miR-4695-5p	0	0	0.101867	0	4.24714	0	1
miR-4697-3p	2.75526	0.307781	1.14228	2.74907	2.56662	1.07108	0.284131
miR-4700-3p	0	2.35367	0.989793	-2.97402	2.55247	-1.16515	0.243956
miR-4701-5p	0.716619	0.921337	1.03927	0.0828121	2.26641	0.0365389	0.970853
miR-4706	0.716619	0.921337	0.548582	0.0226447	3.19975	0.007077	0.994353
miR-4707-3p	2.99525	3.88255	2.42966	-0.250146	1.33955	-0.186739	0.851865
miR-4708-3p	0.716619	0.307781	0.46428	1.35556	3.45538	0.392303	0.694834
miR-4713-3p	0	0.307781	0.523178	-0.330537	3.68972	-0.0895831	0.928619
miR-4713-5p	10.7064	26.2725	15.9942	-1.13474	0.73401	-1.54594	0.122119	0.193445
miR-4714-3p	1.671	0.307781	0.805818	1.94308	2.56039	0.758901	0.447912
miR-4714-5p	0	1.96742	1.12604	-2.75271	2.0975	-1.31238	0.189393
miR-4717-3p	0.825609	2.35167	1.18086	-1.24046	1.8719	-0.662676	0.507538
miR-4724-5p	1.671	0.611551	2.2994	0.926819	1.908	0.485755	0.627141
miR-4726-5p	3.47188	1.53088	2.02773	0.990782	1.60382	0.617766	0.53673
miR-4727-3p	0	0.305775	0.268292	-0.330536	4.24714	-0.0778255	0.937967
miR-4728-3p	3.71076	4.2969	3.38694	-0.379409	1.26135	-0.300797	0.76357
miR-4728-5p	2.14986	1.97143	1.44566	0.361542	1.85343	0.195067	0.845341
miR-4730	0.238873	0.307781	0.372033	0.520075	3.59588	0.144631	0.885002
miR-4734	2.16853	0.434528	0.879703	2.41374	3.2875	0.734217	0.462817
miR-4738-3p	0.586736	0	0.193975	1.87411	4.21921	0.444186	0.656908
miR-4739	0	0.305775	0.117349	-0.330536	4.24714	-0.0778255	0.937967
miR-4740-5p	0	0.434528	0.152463	-0.330536	4.24714	-0.0778255	0.937967
miR-4741	2.14875	6.73106	3.2171	-1.78993	1.32677	-1.34909	0.177309
miR-4742-3p	0.825609	1.79039	0.994725	-0.873007	1.90171	-0.459064	0.646188
miR-4743-5p	0	0	0.101867	0	4.24714	0	1
miR-4745-3p	0	0	0.0908085	0	4.24714	0	1
miR-4745-5p	0	1.05009	0.422211	-1.83019	3.96945	-0.461068	0.64475
miR-4746-5p	9.49113	19.5958	11.1772	-0.923519	0.753565	-1.22553	0.220375	0.318979
miR-4747-3p	0	0	0.25281	0	4.24714	0	1
miR-4747-5p	0	0.869056	0.237015	-1.52578	4.18398	-0.364672	0.715356
miR-4748	2.36784	1.79039	1.44373	0.595219	1.58551	0.375412	0.707354
miR-4749-5p	1.30335	0.307781	0.439401	1.93585	3.78678	0.511212	0.609202
miR-4750-5p	1.99908	0.869056	1.95783	1.39872	1.87942	0.744231	0.456737
miR-4752	0.586736	0.305775	0.277368	0.912324	4.21921	0.216231	0.828807
miR-4754	1.08426	0.611551	0.462495	0.150491	4.18941	0.0359218	0.971345
miR-4755-3p	1.17347	2.53471	1.34109	-1.05058	2.11996	-0.495567	0.6202
miR-4756-3p	0.477746	0	0.130294	1.95291	4.21754	0.463043	0.643333
miR-4758-3p	2.25885	10.5874	5.37088	-1.85049	1.00945	-1.83317	0.066777	0.112411
miR-4758-5p	0.238873	3.22072	1.35546	-2.54706	2.05182	-1.24136	0.214471
miR-4761-3p	0	0.307781	0.276616	-0.330536	4.24714	-0.0778255	0.937967
miR-4761-5p	0	0	0.151347	0	4.24714	0	1
miR-4762-5p	3.25279	0.434528	1.08866	3.02353	3.00352	1.00667	0.314096
miR-4763-3p	0	1.48462	0.438852	-2.3242	3.81542	-0.609159	0.542419
miR-4764-5p	0	0	0.193975	0	4.24714	0	1
miR-4765	0	0	0.0908085	0	4.24714	0	1
miR-4766-3p	1.17347	0	0.418219	2.73129	3.97014	0.687958	0.491479
miR-4767	0	1.17483	0.354364	-1.98003	4.14523	-0.477665	0.632889
miR-4768-5p	3.56109	11.1689	6.04484	-1.72036	0.91916	-1.87166	0.0612537	0.104092
miR-4769-5p	0	0	0.236603	0	4.24714	0	1
miR-4775	1.32314	1.23112	0.799784	-0.259397	2.85393	-0.0908912	0.927579
miR-4778-3p	0.716619	0.613556	0.540878	0.607862	2.88147	0.210955	0.832922
miR-4779	0	0.615562	0.167881	-1.09882	4.21718	-0.260557	0.794434
miR-4781-3p	0.586736	0.611551	0.387344	0.146874	4.08984	0.035912	0.971353
miR-4783-3p	0.586736	0	0.22793	1.87412	4.21921	0.444188	0.656907
miR-4784	0.477746	0.307781	0.244504	0.991114	4.21754	0.234998	0.81421
miR-4786-3p	1.08426	0	0.511859	1.86074	3.81283	0.488022	0.625534
miR-4786-5p	0.477746	2.2752	1.26187	-1.55749	2.04948	-0.759945	0.447287
miR-4787-3p	4.9249	2.53471	2.12951	0.917812	1.79132	0.512367	0.608394
miR-4787-5p	0.238873	0	0.255291	1.47867	4.22887	0.349662	0.726592
miR-4791	8.24712	3.01951	4.78636	1.34929	0.999049	1.35058	0.176831	0.26599
miR-4793-3p	0.955492	1.17483	0.962633	0.130383	2.31599	0.056297	0.955105
miR-4796-3p	0.238873	0	0.263386	1.47867	4.22887	0.349662	0.726592
miR-4797-3p	0	1.35787	0.370328	-2.20539	4.14548	-0.531999	0.594727
miR-4800-3p	0.586736	0	0.540192	1.83864	3.34309	0.549984	0.58233
miR-4802-3p	2.25885	2.96723	1.62353	-0.151814	1.65927	-0.0914947	0.9271
miR-4802-5p	1.17347	2.09416	1.09119	-0.781619	2.141	-0.365072	0.715057
miR-4804-5p	0	5.62267	2.2546	-4.24064	1.99018	-2.13078	0.0331074
miR-483-3p	0	13.0638	4.64842	-5.46854	1.4208	-3.84891	0.000118647	0.000471951
miR-483-5p	0	7.97434	3.02365	-4.73902	1.6837	-2.81465	0.00488299
miR-484	457.398	393.232	373.788	0.221061	0.385812	0.572976	0.566661	0.661515
miR-485-3p	0.586736	0.742309	2.14592	-0.206679	1.99184	-0.103763	0.917358
miR-485-5p	3.08334	1.97143	3.9664	0.447488	1.26804	0.352897	0.724165	0.793626
miR-486-3p	7.50961	0	6.36955	5.15121	1.60555	3.20838	0.00133485	0.00407282
miR-486-5p	16640.6	41.8146	8266.44	8.63311	0.52043	16.5884	8.45111e-62	2.26912e-59
miR-487b-3p	0	4.67313	3.74966	-3.9955	1.57053	-2.54405	0.0109576	0.0240173
miR-488-3p	0	1.9634	1.34316	-2.74561	2.5202	-1.08944	0.27596
miR-489-3p	1.671	0	0.890569	2.92826	2.67821	1.09336	0.274234
miR-490-3p	1.56201	1.04608	4.68808	0.379688	1.52111	0.249613	0.802887	0.847054
miR-491-3p	0	0	0.205034	0	4.24714	0	1
miR-491-5p	4.53637	2.44821	3.68238	0.736589	1.18084	0.623782	0.532771	0.630172
miR-492	1.06448	0	1.17219	2.70005	2.3619	1.14317	0.252969
miR-493-5p	0.586736	0	1.25043	1.7754	2.5965	0.683766	0.494123
miR-494-3p	0	0.307781	0.551409	-0.330537	3.20122	-0.103253	0.917762
miR-495-3p	0	1.48261	2.68467	-2.27753	1.81469	-1.25506	0.209458
miR-496	1.17347	1.35787	2.72338	-0.202744	1.90792	-0.106265	0.915372
miR-497-3p	0	0	0.272598	0	4.02451	0	1
miR-497-5p	4.97343	0	8.32012	4.66774	1.43302	3.25728	0.00112486	0.00351193
miR-4999-5p	2.88515	0	1.18955	3.81807	2.37086	1.61042	0.107307
miR-499a-5p	0	0.434528	0.516765	-0.330537	2.99945	-0.110199	0.912251
miR-5000-3p	9.4217	14.2809	9.24978	-0.570553	0.717815	-0.794846	0.426703	0.536626
miR-5001-3p	7.25206	13.6754	8.18538	-0.921651	0.711453	-1.29545	0.195165	0.287133
miR-5001-5p	5.1231	4.19434	2.992	0.226308	1.10629	0.204565	0.837912
miR-5006-3p	0	0	0.166063	0	4.24714	0	1
miR-5009-5p	2.62649	1.04808	1.41925	1.32951	1.66166	0.80011	0.423647
miR-500a-3p	29.6282	38.0469	30.9526	-0.253845	0.556054	-0.456511	0.648023	0.734152
miR-500a-5p	1.43324	4.84815	2.21718	-1.4252	1.73803	-0.820005	0.412213
miR-500b-5p	1.43324	2.70571	1.34086	-0.590501	1.82912	-0.322834	0.746821
miR-5010-3p	1.08426	3.75781	2.95906	-2.64323	1.63224	-1.61939	0.105364
miR-5010-5p	0.586736	0	0.422483	1.8289	3.18536	0.574159	0.56586
miR-501-3p	2.64628	3.4983	4.18206	-0.832948	1.21227	-0.687099	0.492021	0.595079
miR-501-5p	3.08445	12.6233	6.04068	-1.71791	0.898716	-1.91152	0.055938	0.0962779
miR-502-3p	8.90439	12.3255	13.1961	-0.297373	0.635062	-0.468257	0.6396	0.727681
miR-502-5p	0.586736	1.84067	1.00662	-1.5573	2.19506	-0.709456	0.478042
miR-503-5p	6.05881	20.8672	14.4587	-1.63475	0.691188	-2.36513	0.0180239	0.0373701
miR-504-5p	0	1.97143	1.86336	-2.75743	1.95668	-1.40924	0.158764
miR-505-3p	71.5396	81.817	62.5256	-0.144687	0.450778	-0.320971	0.748232	0.808452
miR-505-5p	0.716619	0.742309	0.72121	0.46049	2.52015	0.182723	0.855015
miR-508-3p	15.3186	0	4.63842	6.25805	1.69244	3.69764	0.00021761	0.000779043
miR-508-5p	0.825609	0	0.293077	2.37305	4.20441	0.56442	0.572469
miR-5088-5p	0.586736	0.742309	0.396422	-0.0920451	3.54234	-0.0259842	0.97927
miR-5090	1.30335	0.305775	0.469123	1.94904	3.29058	0.592309	0.553644
miR-5091	0.477746	1.17684	0.617313	-0.622791	3.07061	-0.202823	0.839273
miR-5092	0.586736	0.434528	0.729805	0.854324	3.00899	0.283924	0.776469
miR-509-3-5p	1.89009	0	0.515479	3.34725	4.06065	0.824314	0.409761
miR-509-3p	17.5853	0	6.0768	6.48526	1.56346	4.14803	3.35348e-05	0.000156593
miR-5094	0.716619	3.27301	1.49998	-1.62628	1.83846	-0.884591	0.376377
miR-5100	34.0055	8.1392	69.2952	2.01515	0.634729	3.17482	0.00149929	0.00444816
miR-511-3p	3.78018	0	5.58622	4.45348	1.56424	2.84706	0.00441253	0.0108198
miR-514a-3p	0.238873	0	0.0954167	1.47867	4.22887	0.349662	0.726593
miR-5188	0	0.307781	0.179012	-0.330536	4.24714	-0.0778255	0.937967
miR-5189-3p	0.477746	0	0.160564	1.9529	4.21754	0.463043	0.643334
miR-5189-5p	0.716619	1.35386	0.628901	-0.450816	2.43697	-0.18499	0.853237
miR-518e-5p	0	0	0.060539	0	4.24714	0	1
miR-519a-5p	0	0	0.060539	0	4.24714	0	1
miR-519b-5p	0	0	0.060539	0	4.24714	0	1
miR-519c-5p	0	0	0.060539	0	4.24714	0	1
miR-519d-3p	0	0	0.101867	0	4.24714	0	1
miR-522-5p	0	0	0.060539	0	4.24714	0	1
miR-523-5p	0	0	0.060539	0	4.24714	0	1
miR-532-3p	14.5052	8.66024	11.702	0.775703	0.666467	1.1639	0.244464	0.347293
miR-532-5p	867.413	693.495	882.857	0.320244	0.245663	1.30359	0.192373	0.283803
miR-539-3p	0	0.305775	0.261497	-0.330536	4.24714	-0.0778255	0.937967
miR-542-3p	63.7308	11.2955	49.69	2.47436	0.573924	4.3113	1.62297e-05	8.30031e-05
miR-542-5p	2.84447	0.742309	2.27601	1.83262	1.68539	1.08736	0.276878
miR-543	0	2.5307	4.11309	-3.06636	1.60217	-1.91388	0.0556357	0.0960656
miR-545-3p	0	0	0.218854	0	4.24714	0	1
miR-545-5p	0	0.921337	0.55268	-1.67306	3.18755	-0.524871	0.599673
miR-548aa	0	2.58097	0.786933	-3.13962	2.68571	-1.16901	0.242399
miR-548ab	1.91098	1.22912	1.52264	0.853361	1.92343	0.443666	0.657284
miR-548ad-5p	21.196	4.91447	11.5638	2.04097	0.911315	2.23959	0.0251175	0.0492267
miR-548ae-5p	22.3695	5.22024	12.0391	2.04083	0.945541	2.15838	0.0308986	0.0592591
miR-548ah-3p	0	1.04608	0.353206	-1.82539	4.16482	-0.438288	0.661178
miR-548aj-5p	0	0.305775	0.178465	-0.330536	4.24714	-0.0778255	0.937967
miR-548al	0	0.307781	0.166972	-0.330536	4.24714	-0.0778255	0.937967
miR-548am-3p	0	0.307781	0.382747	-0.330536	4.18422	-0.0789958	0.937036
miR-548am-5p	12.0064	6.21003	8.39766	0.860662	0.754107	1.1413	0.253745	0.356705
miR-548an	0	0.921337	0.517424	-1.67707	2.98073	-0.562637	0.573682
miR-548aq-3p	0	1.5369	0.487066	-2.39612	3.73361	-0.641772	0.521021
miR-548aq-5p	1.17347	0	0.514013	2.72893	3.76693	0.724445	0.468792
miR-548ar-5p	0	0.305775	0.178465	-0.330536	4.24714	-0.0778255	0.937967
miR-548as-5p	0	0.307781	0.179012	-0.330536	4.24714	-0.0778255	0.937967
miR-548at-5p	0	0.919332	0.284683	-1.65864	4.175	-0.397279	0.691162
miR-548au-5p	12.0064	5.2907	7.67039	1.09818	0.770458	1.42535	0.154055	0.235691
miR-548av-3p	0	0	0.060539	0	4.24714	0	1
miR-548av-5p	0	0	0.129028	0	4.24714	0	1
miR-548ay-3p	0.238873	0.307781	0.179357	0.516885	4.22887	0.122228	0.902719
miR-548ay-5p	23.7818	11.7381	15.5386	0.978379	0.747884	1.3082	0.190807	0.283536
miR-548az-5p	32.0864	6.0893	17.3433	2.37727	0.783603	3.03377	0.00241518	0.00668532
miR-548b-5p	0	0.307781	0.151852	-0.330536	4.24714	-0.0778255	0.937967
miR-548bc	1.89009	9.96984	5.10519	-2.217	1.01544	-2.18329	0.0290142	0.0564516
miR-548c-3p	0	0.611551	0.249818	-1.09237	4.21755	-0.259005	0.795631
miR-548c-5p	12.723	6.95033	9.08021	0.816921	0.727336	1.12317	0.261366	0.36267
miR-548d-3p	1.67211	9.17325	4.16584	-1.96664	1.18797	-1.65546	0.0978308	0.158238
miR-548d-5p	25.3438	16.0289	17.8017	0.621759	0.743212	0.836583	0.402827	0.510185
miR-548e-3p	23.4944	47.2582	29.3554	-1.07466	0.532807	-2.01698	0.0436972	0.079275
miR-548e-5p	67.7674	34.0095	44.1727	1.01375	0.451593	2.24483	0.0247792	0.0489208
miR-548f-3p	8.35611	12.4663	7.80013	-0.73302	0.814229	-0.900263	0.367981	0.474226
miR-548f-5p	0	0.305775	0.178465	-0.330536	4.24714	-0.0778255	0.937967
miR-548g-5p	0	0.305775	0.178465	-0.330536	4.24714	-0.0778255	0.937967
miR-548h-3p	0.477746	0.742309	0.566716	0.0504001	2.94237	0.0171291	0.986334
miR-548h-5p	2.25774	0.919332	1.41518	1.04201	1.8892	0.551563	0.581248
miR-548i	1.32314	0.615562	0.559006	0.733584	3.18602	0.230251	0.817897
miR-548j-5p	2.16853	2.45423	2.11752	-0.803751	1.70833	-0.470489	0.638005
miR-548k	48.2898	114.086	62.3946	-1.22456	0.458112	-2.67306	0.00751636	0.0169592
miR-548l	4.82377	3.68535	4.34519	0.385368	1.25011	0.308267	0.757879	0.817157
miR-548n	10.5556	8.37866	8.1521	0.443278	0.83977	0.527857	0.597598	0.694611
miR-548o-3p	6.31747	7.82139	6.23765	-0.288751	0.84896	-0.340123	0.733764	0.799252
miR-548o-5p	12.723	6.95033	9.08021	0.816921	0.727336	1.12317	0.261366	0.36267
miR-548p	0.716619	1.96541	1.06126	-0.94002	1.97578	-0.475772	0.634237
miR-548t-3p	0	2.58097	0.786933	-3.13962	2.68571	-1.16901	0.242399
miR-548t-5p	7.72981	1.48261	3.46357	2.47109	1.20663	2.04792	0.0405676
miR-548u	0	2.70972	1.24488	-3.20298	2.11387	-1.51522	0.129717
miR-548v	0	0.307781	0.187107	-0.330536	4.24714	-0.0778255	0.937967
miR-548w	0	0.305775	0.166425	-0.330536	4.24714	-0.0778255	0.937967
miR-548x-5p	0	0.305775	0.178465	-0.330536	4.24714	-0.0778255	0.937967
miR-548z	0.477746	0.742309	0.566716	0.0504001	2.94237	0.0171291	0.986334
miR-549a-3p	25.3997	163.659	60.3401	-2.65897	0.411851	-6.45616	1.07394e-10	1.44176e-09
miR-549a-5p	15.1185	179.554	60.7521	-3.57203	0.608783	-5.8675	4.42415e-09	4.65837e-08
miR-550a-3-5p	18.6124	25.6067	18.3409	-0.404409	0.62778	-0.64419	0.519452	0.61988
miR-550a-3p	104.484	57.3146	77.152	0.835789	0.339452	2.46217	0.0138098	0.0296634
miR-550a-5p	18.6124	25.6067	18.3409	-0.404409	0.62778	-0.64419	0.519452	0.61988
miR-550b-2-5p	0	0	0.0679114	0	4.24714	0	1
miR-551a	2.49772	10.5391	4.25091	-1.72622	1.07628	-1.60387	0.108742	0.173793
miR-551b-3p	0	0.615562	0.250912	-1.09882	4.21718	-0.260557	0.794434
miR-552-3p	302.861	27.2743	289.486	3.4421	0.418139	8.23196	1.8418e-16	5.81791e-15
miR-552-5p	4.03884	5.11568	13.8008	-0.342472	0.806808	-0.424477	0.671218	0.752025
miR-556-3p	0.238873	1.53489	1.02749	-1.55821	1.97961	-0.787129	0.431206
miR-556-5p	0	1.23112	0.498745	-2.07841	3.77944	-0.549925	0.582371
miR-5580-3p	0	0.615562	0.271047	-1.09882	4.21718	-0.260557	0.794434
miR-5581-3p	0.586736	5.33094	2.31579	-3.16066	1.65808	-1.90621	0.0566228
miR-5582-3p	0.238873	0	0.251028	1.47867	4.22887	0.349661	0.726593
miR-5584-5p	0	0	0.060539	0	4.24714	0	1
miR-5585-3p	0.477746	2.26918	1.6339	-1.54802	1.98264	-0.780786	0.434929
miR-5587-5p	4.0784	2.27921	2.92613	0.511212	1.36733	0.373875	0.708497
miR-5588-5p	1.08426	0	0.526603	1.85997	3.79279	0.490396	0.623854
miR-559	0	1.17483	0.423575	-1.97765	3.88383	-0.509201	0.610611
miR-561-3p	0.238873	0.613556	0.418679	-0.253762	3.1191	-0.0813576	0.935158
miR-561-5p	77.8945	160.82	90.5419	-1.05766	0.381567	-2.77188	0.00557342	0.0130127
miR-5680	0	1.2231	0.401484	-2.06706	4.15195	-0.497853	0.618588
miR-5683	0	0.305775	0.174202	-0.330536	4.24714	-0.0778255	0.937967
miR-5687	0	0.305775	0.18656	-0.330536	4.24714	-0.0778255	0.937967
miR-5696	0	0.305775	0.178465	-0.330536	4.24714	-0.0778255	0.937967
miR-5697	0	0.615562	0.250912	-1.09882	4.21718	-0.260557	0.794434
miR-5698	0	0.434528	0.152463	-0.330536	4.24714	-0.0778255	0.937967
miR-5699-3p	1.76021	6.67075	3.59404	-2.00223	1.31209	-1.52598	0.127014	0.199434
miR-5699-5p	15.3704	15.0052	15.5268	0.0650556	0.596623	0.10904	0.913171	0.934043
miR-5701	3.83953	0	3.33697	4.02134	1.82338	2.20543	0.0274236
miR-572	0.238873	0	0.220181	1.47867	4.22887	0.349661	0.726593
miR-573	0	5.91027	2.63348	-4.33514	1.728	-2.50876	0.0121156
miR-574-3p	392.35	133.217	278.375	1.56842	0.613909	2.5548	0.0106248	0.0233832
miR-574-5p	400.895	90.5634	257.06	2.13649	0.320676	6.66245	2.693e-11	4.13183e-10
miR-576-3p	49.0251	66.5	48.7254	-0.433957	0.377329	-1.15007	0.250113	0.352522
miR-576-5p	2.5175	15.6588	7.10347	-2.52655	1.02467	-2.46572	0.0136737	0.029489
miR-577	76.6475	177.767	119.166	-1.18169	0.409486	-2.8858	0.0039042	0.00992975
miR-579-3p	0	2.09416	0.737198	-2.82593	2.80233	-1.00842	0.313253
miR-579-5p	1.54223	2.65945	1.29685	-0.54624	1.82651	-0.299062	0.764893
miR-580-3p	0	1.84267	1.1906	-2.67925	2.20298	-1.2162	0.22391
miR-580-5p	0	0.305775	0.166425	-0.330536	4.24714	-0.0778255	0.937967
miR-581	0	0.305775	0.364663	-0.330537	3.65496	-0.090435	0.927942
miR-582-3p	2811.83	679.117	1482.99	2.04885	0.340815	6.01163	1.8367e-09	2.09853e-08
miR-582-5p	40.0065	66.2967	56.9335	-0.678628	0.67882	-0.999717	0.317447	0.42511
miR-584-3p	1.08426	0.305775	0.482269	0.898771	3.80832	0.236002	0.813431
miR-584-5p	1072.11	1265.89	944.246	-0.238499	0.339209	-0.703102	0.481992	0.586308
miR-588	0	1.04608	0.285294	-1.82539	4.16482	-0.438288	0.661177
miR-589-3p	9.46016	26.6386	13.2881	-1.74467	0.757651	-2.30273	0.0212939	0.0431503
miR-589-5p	59.0093	136.102	77.8615	-1.23526	0.392463	-3.14746	0.00164697	0.00480665
miR-590-3p	2.60671	35.8419	19.332	-3.50159	0.911437	-3.84183	0.000122119	0.000482192
miR-590-5p	6.29768	6.20802	5.2071	0.109781	0.903699	0.121479	0.903312	0.925722
miR-592	0.238873	0.307781	0.398181	0.517526	4.07385	0.127036	0.898912
miR-597-3p	1.32314	0.434528	0.763425	1.46048	2.49458	0.58546	0.558238
miR-597-5p	2.16853	2.83848	2.24826	-1.04445	1.61406	-0.647095	0.51757
miR-598-3p	30.4721	213.655	103.192	-2.8857	0.442939	-6.51489	7.27453e-11	1.00165e-09
miR-598-5p	0	0.742309	0.202448	-1.31853	4.19969	-0.31396	0.753552
miR-600	0.238873	0.305775	0.251707	0.516887	4.22887	0.122228	0.902718
miR-609	0.586736	0	0.689518	1.79192	2.74263	0.65336	0.513524
miR-610	1.19436	1.35787	0.867143	0.0821274	2.51751	0.0326225	0.973976
miR-612	0	0	0.185881	0	4.24714	0	1
miR-6125	0.955492	0	0.34362	2.58859	4.1947	0.617111	0.537162
miR-6128	0	0.923343	0.395391	-1.66523	4.06214	-0.40994	0.68185
miR-615-3p	35.7075	99.0026	46.1645	-1.46502	0.448478	-3.26664	0.00108832	0.0034177
miR-615-5p	12.1165	15.492	10.3145	-0.330841	0.750178	-0.441016	0.659201	0.743679
miR-616-3p	0.238873	0.613556	0.470171	-0.251429	3.45586	-0.0727543	0.942002
miR-616-5p	0.716619	2.83447	1.41273	-1.40936	1.78278	-0.790541	0.429212
miR-619-5p	16.283	3.68535	13.257	1.99198	0.827011	2.40865	0.0160118	0.0333268
miR-622	1.08426	17.1175	5.16235	-4.82783	1.55414	-3.10644	0.00189356	0.00540874
miR-624-3p	0	0.307781	0.187107	-0.330536	4.24714	-0.0778255	0.937967
miR-624-5p	0	0.917326	0.561142	-1.67311	2.92909	-0.571205	0.56786
miR-625-3p	64.3515	54.6793	40.2881	0.256203	0.545696	0.469498	0.638714	0.727681
miR-625-5p	2.25885	12.5508	5.60308	-2.08165	0.9706	-2.14471	0.031976	0.0608905
miR-627-3p	2.95457	4.67514	3.71499	-0.496516	1.07187	-0.463225	0.643203	0.730232
miR-627-5p	9.27093	3.26699	5.19232	1.50111	1.00161	1.4987	0.13395	0.209712
miR-628-3p	2.84558	2.89076	2.92114	0.158049	1.33655	0.118252	0.905868
miR-628-5p	0	0	0.198239	0	4.24714	0	1
miR-629-3p	1.06448	0.434528	0.863931	1.74168	2.29588	0.758608	0.448087
miR-629-5p	384.098	459.171	349.803	-0.251056	0.27328	-0.918678	0.358264	0.46583
miR-636	2.03976	7.26614	3.41763	-1.83259	1.20066	-1.52633	0.126929
miR-641	14.2653	52.7804	27.2474	-1.89693	0.509148	-3.7257	0.000194773	0.000731421
miR-642a-3p	0	0.740303	1.75115	-1.25996	2.0158	-0.625044	0.531942
miR-642a-5p	0.825609	0.615562	1.07078	0.578029	2.188	0.264181	0.79164
miR-643	0.238873	2.88274	1.62949	-2.43641	1.82185	-1.33733	0.181116
miR-6501-5p	0.825609	1.23112	0.560927	-0.341026	3.53058	-0.0965919	0.92305
miR-6505-5p	0.586736	1.48061	0.597776	-1.11645	3.05686	-0.365226	0.714942
miR-6509-5p	2.49661	1.48261	1.21369	0.671574	1.75841	0.38192	0.70252
miR-6510-3p	0	0.307781	0.179012	-0.330536	4.24714	-0.0778255	0.937967
miR-6511a-3p	1.06448	2.22492	1.65921	-0.778206	1.6268	-0.478366	0.63239
miR-6511a-5p	1.7811	3.22273	2.18207	-0.5522	1.57175	-0.351328	0.725342
miR-6511b-3p	0.586736	2.09216	1.49581	-1.70452	2.1725	-0.784588	0.432695
miR-6511b-5p	5.49186	6.57221	4.63242	-0.215602	1.24157	-0.173652	0.862139	0.89204
miR-6513-5p	0.477746	0.307781	0.774291	1.04765	2.58524	0.405242	0.6853
miR-6514-5p	2.58582	5.50194	2.90575	-1.05873	1.36834	-0.773738	0.439086
miR-6515-5p	2.64628	0.869056	1.85506	1.54656	1.89684	0.815336	0.41488
miR-651-5p	14.5922	6.74912	7.53456	1.05032	0.933458	1.12519	0.260509	0.36267
miR-6516-3p	1.08426	0.305775	1.05272	0.824592	2.69097	0.306429	0.759278
miR-6516-5p	1.76021	0.613556	1.55525	1.42997	2.11085	0.677438	0.498128
miR-652-3p	153.751	143.457	153.352	0.1169	0.290958	0.401775	0.687849	0.763172
miR-652-5p	161.193	192.169	146.123	-0.227888	0.51635	-0.441345	0.658963	0.743679
miR-653-3p	1.32314	0.740303	1.03169	0.487152	2.12433	0.22932	0.81862
miR-653-5p	6.38578	9.43075	10.8104	-0.571448	0.779858	-0.732759	0.463705	0.57298
miR-654-3p	0	0	0.155611	0	4.24714	0	1
miR-654-5p	0	0.307781	0.448242	-0.330537	3.41949	-0.0966626	0.922994
miR-659-5p	1.06448	3.782	1.94109	-1.55578	1.83193	-0.849259	0.395737
miR-660-3p	1.08426	0.307781	0.379649	0.912321	4.21921	0.216231	0.828808
miR-660-5p	691.06	692.801	616.172	-0.00286045	0.318545	-0.00897973	0.992835	0.992835
miR-662	0.716619	0.307781	0.430325	1.35296	3.50992	0.385467	0.699891
miR-663a	2.75526	5.85197	2.70657	-1.45955	1.48188	-0.984932	0.324658
miR-663b	4.05862	0	2.10839	4.29347	1.74246	2.46404	0.0137382
miR-664a-3p	1.90987	3.62705	3.37994	-1.26134	1.3151	-0.95912	0.337498
miR-664a-5p	3.43121	0.740303	2.70608	2.16824	1.71336	1.26549	0.205695
miR-664b-3p	0.955492	1.22711	1.11753	-0.0241434	2.30507	-0.010474	0.991643
miR-664b-5p	4.60579	1.66365	3.17387	1.56332	1.29191	1.21009	0.226246
miR-665	0	0	0.0908085	0	4.24714	0	1
miR-668-3p	0.238873	0.921337	2.68817	-0.85433	1.70326	-0.501585	0.61596
miR-671-3p	126.941	138.583	132.002	-0.122572	0.363203	-0.337476	0.735758	0.799802
miR-6715b-3p	0	0	0.397767	0	4.24714	0	1
miR-671-5p	74.9534	50.1049	54.0527	0.611289	0.435343	1.40415	0.160273	0.243815
miR-6716-3p	0	9.43677	4.34564	-4.99388	1.45329	-3.43626	0.000589799	0.00195508
miR-6717-5p	0	0	0.0679114	0	4.24714	0	1
miR-6724-5p	2.97435	4.26881	2.59165	-0.531779	1.30723	-0.406797	0.684157
miR-6726-5p	0.586736	0	0.261886	1.87412	4.21921	0.444188	0.656907
miR-6727-5p	0	1.30358	0.48766	-2.1167	3.79007	-0.558486	0.576512
miR-6728-5p	0.716619	0.921337	0.696244	0.0523077	2.62728	0.0199095	0.984116
miR-6729-5p	0	0.434528	0.186419	-0.330536	4.24714	-0.0778255	0.937967
miR-6730-5p	2.25774	0	0.876881	3.49108	2.81349	1.24084	0.214666
miR-6732-3p	0	3.09398	1.30206	-3.363	2.05327	-1.63788	0.101447
miR-6733-5p	0	0	0.121078	0	4.24714	0	1
miR-6734-5p	2.75638	0	0.868726	3.88289	2.73395	1.42025	0.155535
miR-6735-3p	0	1.79039	0.590156	-2.59629	3.06818	-0.846199	0.397441
miR-6735-5p	0	0	0.0679114	0	4.24714	0	1
miR-6738-3p	0	0	0.206334	0	4.24714	0	1
miR-6739-5p	0	0.742309	0.293256	-1.31853	4.19969	-0.31396	0.753552
miR-6740-5p	0.586736	0	0.289047	1.87411	4.21921	0.444186	0.656908
miR-6741-3p	0	3.45605	1.38696	-3.54911	1.97793	-1.79435	0.0727566
miR-6742-3p	0	0	0.226602	0	4.24714	0	1
miR-6742-5p	0	0.307781	0.11421	-0.330536	4.24714	-0.0778255	0.937967
miR-6743-3p	0.586736	0.434528	0.494994	0.856921	3.0424	0.28166	0.778204
miR-6743-5p	0.238873	0.434528	0.244194	0.516884	4.22887	0.122228	0.902719
miR-6746-5p	0.955492	0.434528	0.447008	1.63687	3.87743	0.422154	0.672913
miR-6747-3p	1.19436	0.434528	1.05807	2.04313	2.19069	0.932644	0.351004
miR-6748-5p	1.80088	0.305775	0.771483	2.23501	2.68959	0.830986	0.405981
miR-6751-3p	0	0	0.129028	0	4.24714	0	1
miR-6751-5p	0.238873	1.17684	0.548509	-1.10638	2.83943	-0.389647	0.696797
miR-6753-3p	5.2332	3.19854	4.07881	0.763212	1.08696	0.702151	0.482585	0.586308
miR-6753-5p	0.586736	0	0.281097	1.87412	4.21921	0.444188	0.656906
miR-6755-5p	0.955492	0.919332	0.734261	0.364092	2.55167	0.142688	0.886537
miR-6757-5p	1.08426	0	0.36362	1.87412	4.21921	0.444188	0.656907
miR-6758-5p	0	0	0.060539	0	4.24714	0	1
miR-6759-5p	1.56201	0.869056	0.834096	0.795944	2.61682	0.304165	0.761002
miR-6761-3p	0	0	0.218854	0	4.24714	0	1
miR-6761-5p	5.14399	0.434528	2.39805	3.80762	1.71968	2.21415	0.0268186
miR-6762-3p	0.825609	0.307781	0.713668	1.39766	2.69073	0.519436	0.603457
miR-6763-3p	0	0.615562	0.271047	-1.09882	4.21718	-0.260557	0.794434
miR-6763-5p	0.955492	1.91714	1.24466	-0.535831	1.95743	-0.273742	0.784283
miR-676-3p	1.32314	1.83866	1.22203	-0.907125	2.0709	-0.438034	0.661362
miR-6764-5p	0	0.305775	0.499591	-0.330537	3.2947	-0.100324	0.920087
miR-676-5p	0	0.307781	0.282179	-0.330536	4.24714	-0.0778255	0.937967
miR-6766-5p	0	0	0.101867	0	4.24714	0	1
miR-6770-3p	0.238873	0.307781	0.296344	0.52075	3.49668	0.148927	0.881611
miR-6770-5p	0.955492	1.35587	0.713401	-0.159712	2.53409	-0.0630257	0.949746
miR-6772-3p	0	0.305775	0.348244	-0.330536	4.24714	-0.0778255	0.937967
miR-6773-3p	0	0	0.060539	0	4.24714	0	1
miR-6779-3p	0.238873	0	0.227553	1.47867	4.22887	0.349661	0.726593
miR-6779-5p	1.06448	1.30358	1.53906	0.0789686	1.83708	0.0429859	0.965713
miR-6780a-5p	1.08426	1.60936	0.734625	-1.21616	3.27305	-0.371568	0.710214
miR-6781-3p	0	0	0.101867	0	4.24714	0	1
miR-6782-3p	0.716619	0.305775	0.278835	1.32827	4.20851	0.315615	0.752295
miR-6783-3p	0	1.53489	0.695614	-2.40667	2.70832	-0.88862	0.374208
miR-6783-5p	0.238873	0.742309	0.267595	-0.471111	4.18121	-0.112673	0.910289
miR-6784-3p	0	0	0.269229	0	4.24714	0	1
miR-6787-3p	0	0	0.060539	0	4.24714	0	1
miR-6787-5p	3.49167	0	1.05414	4.11101	3.01275	1.36454	0.172398
miR-6793-5p	1.90987	1.05009	0.974655	0.70855	1.97481	0.358794	0.719749
miR-6796-5p	2.01997	0.434528	0.805232	2.55278	2.8718	0.888912	0.374051
miR-6797-3p	1.671	4.26881	1.96455	-1.74024	1.67377	-1.03971	0.298474
miR-6797-5p	1.89009	0	0.583391	3.35955	3.45346	0.97281	0.330648
miR-6798-3p	0	0.615562	0.167881	-1.09882	4.21718	-0.260557	0.794434
miR-6799-3p	0	1.83465	0.595432	-2.64861	4.00556	-0.661233	0.508463
miR-6799-5p	1.54223	0.869056	1.34328	1.14488	2.14352	0.534113	0.593263
miR-6800-5p	2.16853	0.434528	0.709925	2.45317	3.80999	0.643879	0.519654
miR-6802-5p	0	0.305775	0.239004	-0.330536	4.24714	-0.0778255	0.937967
miR-6804-5p	0.825609	0	0.225166	2.37306	4.20441	0.56442	0.572468
miR-6805-5p	2.38762	7.90388	3.79417	-1.79128	1.1429	-1.56731	0.117043	0.185953
miR-6806-3p	0.477746	1.91513	0.743412	-1.33253	2.90111	-0.459318	0.646006
miR-6807-5p	0.238873	0	0.35969	1.47913	4.11662	0.359306	0.719366
miR-6808-3p	0	0.305775	0.177888	-0.330536	4.24714	-0.0778255	0.937967
miR-6810-3p	0	0.307781	0.205018	-0.330536	4.24714	-0.0778255	0.937967
miR-6811-5p	3.67008	5.46973	3.39883	-0.732326	1.13922	-0.642829	0.520335
miR-6812-5p	0.477746	1.48061	0.862565	-0.918107	2.32013	-0.395713	0.692317
miR-6813-5p	0.825609	1.60936	0.918192	-0.675333	2.18967	-0.308417	0.757765
miR-6816-3p	0	2.65744	1.04808	-3.14935	2.21564	-1.42142	0.155195
miR-6820-5p	0	0.434528	0.25563	-0.330536	4.24714	-0.0778255	0.937967
miR-6821-5p	0.586736	0	0.220558	1.87412	4.21921	0.444187	0.656907
miR-6824-3p	0	0	0.14357	0	4.24714	0	1
miR-6825-5p	0.238873	0.305775	0.341793	0.521833	3.35403	0.155584	0.876361
miR-6826-5p	0.955492	0	0.260589	2.58859	4.1947	0.617111	0.537162
miR-6835-5p	0	0.740303	0.266126	-1.31359	4.03072	-0.325894	0.744505
miR-6836-5p	0	0	0.0908085	0	4.24714	0	1
miR-6837-3p	0.825609	0.742309	1.20988	0.436205	2.29321	0.190216	0.84914
miR-6838-5p	0.586736	0.305775	0.37244	0.89234	3.65177	0.244358	0.806954
miR-6839-5p	0.955492	0.434528	0.379096	1.6268	4.1947	0.387824	0.698146
miR-6840-3p	0.238873	1.30358	0.45094	-1.26969	3.8642	-0.328577	0.742475
miR-6840-5p	0.586736	9.71445	3.82064	-4.01234	1.48594	-2.7002	0.00692978	0.0157698
miR-6842-3p	1.30335	2.57897	2.47324	-0.743255	1.49547	-0.497005	0.619185
miR-6844	0	0.613556	0.250365	-1.09559	4.21736	-0.259782	0.795032
miR-6847-5p	7.29274	4.44784	4.03612	0.732709	1.15311	0.635421	0.525154	0.623911
miR-6848-5p	0.825609	1.17684	0.913042	-0.222253	2.35011	-0.0945712	0.924655
miR-6850-3p	0.477746	6.67476	2.25079	-3.04413	1.7019	-1.78867	0.0736682
miR-6850-5p	3.08334	1.48462	1.51504	1.01905	1.80033	0.566034	0.571371
miR-6852-5p	2.47683	2.60717	2.35378	0.0824317	1.70719	0.048285	0.961489
miR-6853-3p	0	0	0.060539	0	4.24714	0	1
miR-6854-5p	1.54223	0	0.450877	3.09146	3.74857	0.824703	0.40954
miR-6857-3p	0	0.434528	0.152463	-0.330536	4.24714	-0.0778255	0.937967
miR-6857-5p	0	0.740303	0.201901	-1.31491	4.19998	-0.313075	0.754224
miR-6858-3p	0.238873	0.742309	0.358404	-0.46447	3.69526	-0.125693	0.899975
miR-6858-5p	0	1.48061	0.816631	-2.30236	2.36419	-0.973846	0.330133
miR-6859-3p	0.238873	0.307781	0.24416	0.516887	4.22887	0.122228	0.902718
miR-6859-5p	8.70397	3.89057	4.427	1.08361	1.04874	1.03325	0.301488	0.406781
miR-6862-3p	2.16853	0.615562	0.944196	1.5901	2.90288	0.547767	0.583852
miR-6862-5p	1.89009	2.22492	1.62093	-0.054344	1.55532	-0.0349406	0.972127
miR-6866-5p	0.586736	2.76	1.57718	-2.16685	1.97686	-1.09611	0.273031
miR-6868-3p	0	0.307781	0.179012	-0.330536	4.24714	-0.0778255	0.937967
miR-6870-5p	0	0	0.0944947	0	4.24714	0	1
miR-6871-5p	0	0.434528	0.216689	-0.330536	4.24714	-0.0778255	0.937967
miR-6874-3p	0.586736	0.305775	0.380535	0.891227	3.62663	0.245745	0.80588
miR-6877-3p	0	0.307781	0.151852	-0.330536	4.24714	-0.0778255	0.937967
miR-6877-5p	5.23209	5.44765	3.48253	-0.0995776	1.33927	-0.0743521	0.94073
miR-6880-5p	0	1.17483	0.320409	-1.98013	4.15634	-0.476412	0.633781
miR-6881-3p	0	1.04608	0.380366	-1.82514	4.02226	-0.453759	0.650002
miR-6882-3p	1.08426	0	0.356248	1.87412	4.21921	0.444187	0.656907
miR-6882-5p	7.25206	3.09398	3.25567	1.28593	1.25002	1.02873	0.303608
miR-6884-5p	0.238873	0	0.160219	1.47867	4.22887	0.349662	0.726592
miR-6886-3p	0	0	0.220154	0	4.24714	0	1
miR-6886-5p	0.238873	0.742309	0.54054	-0.448999	3.01323	-0.149009	0.881547
miR-6889-5p	0.716619	0.434528	0.313949	1.32827	4.20851	0.315615	0.752295
miR-6890-5p	0	0	0.200048	0	4.24714	0	1
miR-6893-3p	0	0	0.060539	0	4.24714	0	1
miR-6894-5p	1.54223	0.434528	0.674938	2.1635	3.03057	0.713891	0.475295
miR-708-3p	1.41234	4.24261	8.61081	-1.62775	1.12711	-1.44418	0.148689	0.228786
miR-708-5p	0	1.78638	1.77427	-2.58295	2.12424	-1.21594	0.224007
miR-7109-5p	0.238873	0.305775	0.397664	0.52288	3.23255	0.161755	0.871499
miR-7110-3p	0.238873	0	0.0954167	1.47867	4.22887	0.349662	0.726593
miR-7111-3p	0.716619	0	0.28625	2.29005	4.20851	0.544148	0.58634
miR-7111-5p	0	0.740303	0.485385	-1.30509	3.2908	-0.396587	0.691672
miR-7113-5p	1.08426	0	0.424736	1.86677	3.98061	0.468965	0.639095
miR-7114-5p	0	0.307781	0.363738	-0.330536	4.13187	-0.0799968	0.93624
miR-7-1-3p	5.70984	32.4141	15.3387	-2.63604	0.680009	-3.87647	0.000105981	0.000432483
miR-7151-3p	2.64628	0.307781	0.960685	2.70553	2.4923	1.08555	0.277677
miR-7-2-3p	0	0	0.171078	0	4.24714	0	1
miR-744-3p	6.05881	7.86966	6.67348	-0.27886	0.796159	-0.350257	0.726146	0.794176
miR-744-5p	337.983	979.622	574.739	-1.54022	0.53866	-2.85937	0.0042449	0.0105768
miR-758-3p	0.586736	2.04389	1.18459	-1.63099	2.13558	-0.76372	0.445034
miR-7-5p	10618.4	13511.4	10293.7	-0.347688	0.489394	-0.710447	0.477427	0.585339
miR-760	40.3208	57.3492	38.1487	-0.543895	0.639838	-0.850051	0.395296	0.50183
miR-765	1.671	0	0.455727	3.06551	4.17735	0.733841	0.463046
miR-766-3p	1.08426	0.740303	0.902691	-0.146313	2.49468	-0.05865	0.953231
miR-767-3p	9.33139	6.75113	6.24	0.322465	0.963644	0.33463	0.737904	0.800514
miR-767-5p	870.68	525.992	605.829	0.721779	0.276447	2.61092	0.00903002	0.0200377
miR-769-3p	86.6183	90.596	69.7573	-0.0779913	0.378361	-0.206129	0.83669	0.874214
miR-769-5p	9990.08	5041.68	6806.4	0.986758	0.294249	3.35347	0.000798037	0.0025816
miR-7702	0	0	0.0679114	0	4.24714	0	1
miR-7703	1.43324	2.7862	2.29739	-0.477781	1.52894	-0.312493	0.754666
miR-7704	1114.09	4.81592	357.651	7.85544	1.24804	6.29423	3.08937e-10	3.94999e-09
miR-7705	25.7047	4.37337	21.1582	2.50037	0.665533	3.75695	0.000171999	0.00065974
miR-7706	662.023	288.049	379.289	1.20388	0.359503	3.34872	0.000811844	0.00261054
miR-7844-5p	0	0	0.0679114	0	4.24714	0	1
miR-7851-3p	5.32241	6.16376	4.05902	-0.0676102	1.05856	-0.0638701	0.949074	0.959798
miR-7854-3p	0.238873	0	0.412856	1.48007	3.91173	0.378366	0.705158
miR-7974	146.067	404.148	204.166	-1.44627	0.448019	-3.22814	0.001246	0.00386763
miR-7976	1.08426	1.35587	0.938666	-1.075	2.30417	-0.466547	0.640824
miR-7977	22.6344	27.8053	123.201	-0.341157	0.574651	-0.593677	0.552728	0.648334
miR-802	3.21434	0	9.24852	4.17513	2.63646	1.58361	0.113281	0.180511
miR-8072	0.238873	0	0.186225	1.47867	4.22887	0.349661	0.726593
miR-8485	0	0.307781	0.355961	-0.330537	3.67832	-0.0898607	0.928398
miR-873-5p	0.586736	4.11787	3.4795	-2.8248	1.54017	-1.83409	0.0666411
miR-874-3p	65.2245	73.9233	59.6519	-0.145909	0.427838	-0.341037	0.733076	0.799252
miR-874-5p	2.38762	6.23422	5.89916	-1.43812	1.06624	-1.34878	0.177408	0.266112
miR-877-3p	3.10535	7.03081	4.54931	-0.80014	1.13186	-0.706922	0.479615	0.586308
miR-877-5p	230.75	323.437	209.815	-0.468115	0.402849	-1.16201	0.24523	0.347463
miR-889-3p	0	0	0.198239	0	4.24714	0	1
miR-891a-5p	2.84558	3.52851	3.45674	-0.0536949	1.34782	-0.0398382	0.968222
miR-92a-1-5p	42.1183	224.189	91.5612	-2.47865	0.660914	-3.75034	0.000176595	0.000670102
miR-92a-3p	84151.3	160618	94916.9	-0.932584	0.300042	-3.10818	0.00188242	0.00540568
miR-92b-3p	302.765	392.02	411.4	-0.385542	0.316645	-1.21758	0.223382	0.321599
miR-92b-5p	11.6981	5.85598	8.95583	0.844847	0.794345	1.06358	0.28752	0.390882
miR-93-3p	41.2658	92.4767	55.2791	-1.09493	0.434863	-2.51787	0.0118067	0.0257731
miR-934	91.7684	23.267	62.5408	1.96031	0.544861	3.59782	0.000320896	0.00109759
miR-935	7.05387	9.40857	7.7751	-0.467113	0.787264	-0.593338	0.552955	0.648334
miR-93-5p	35912.9	7603.8	18459.1	2.2396	0.395638	5.66074	1.50726e-08	1.39551e-07
miR-937-3p	10.4851	84.1243	36.2067	-3.09418	0.557177	-5.55331	2.80308e-08	2.45612e-07
miR-937-5p	2.38762	1.05009	1.20812	1.15253	1.84985	0.62304	0.533258
miR-939-3p	1.80088	0.611551	1.20873	1.41435	2.10449	0.672062	0.501544
miR-939-5p	20.9713	7.03081	11.4856	1.5884	0.686615	2.31338	0.0207017	0.0422693
miR-9-3p	0	16.2483	8.07812	-5.7871	1.39288	-4.15477	3.25609e-05	0.000153379
miR-940	18.7169	47.1638	23.6762	-1.2001	0.607989	-1.97388	0.048395	0.0857694
miR-941	452.991	555.286	437.28	-0.2993	0.275206	-1.08755	0.276794	0.380149
miR-942-5p	8.51585	37.8576	17.9107	-1.98494	0.66463	-2.98653	0.00282165	0.0076142
miR-943	0	4.85416	1.73228	-4.05509	1.79343	-2.26107	0.0237547
miR-944	0.586736	0	0.406034	1.85146	3.5922	0.51541	0.606266
miR-95-3p	0	0.305775	2.53134	-0.330538	2.10842	-0.156771	0.875426
miR-95-5p	1.08426	0	0.95747	1.82503	3.12874	0.583312	0.559683
miR-9-5p	44.2641	1326.87	732.645	-4.97635	0.479248	-10.3836	2.94309e-25	1.31703e-23
miR-96-3p	0	0	0.186198	0	4.24714	0	1
miR-96-5p	18.0465	28.2681	22.7494	-0.585633	0.576017	-1.01669	0.309299	0.415234
miR-98-3p	5.1231	8.04669	6.96899	-0.788439	0.855226	-0.921907	0.356577	0.464762
miR-98-5p	3779.43	1090.9	2178.2	1.79154	0.390766	4.58468	4.54674e-06	2.74337e-05
miR-9898	0.238873	6.02899	2.42468	-3.47902	1.64112	-2.1199	0.0340142
miR-9901	4.40648	1.84267	2.06052	1.10644	1.55824	0.710058	0.477668
miR-9902	0	0	0.166092	0	4.24714	0	1
miR-9903	7.31141	6.24224	4.50017	0.0350541	1.06677	0.0328601	0.973786	0.981079
miR-9985	2.99525	2.40194	4.20862	0.484545	1.16048	0.417537	0.676286	0.755022
miR-9986	4.79613	3.8121	2.93347	0.334898	1.30229	0.257161	0.797055
miR-99a-3p	40.245	1.17483	40.845	5.2647	1.04758	5.02559	5.01888e-07	3.64208e-06
miR-99a-5p	27.16	2.70571	33.3285	3.33543	0.783742	4.25577	2.08333e-05	0.000103588
miR-99b-3p	1639.04	1434.41	1358.33	0.191412	0.353556	0.541392	0.588238	0.685214
miR-99b-5p	11045.8	9681.97	10044.3	0.190127	0.238359	0.797649	0.425074	0.535833

## Sheet: T-LM_vs_C-LM
ID	T-LM	C-LM	baseMean	log2FoldChange	lfcSE	stat	pvalue	padj
let-7a-3p	27.971	33.8648	57.8749	-0.264776	0.588222	-0.450129	0.652618	0.895928
let-7a-5p	4753.35	5337.79	12534.1	-0.166567	0.407593	-0.408659	0.68279	0.902749
let-7b-3p	9.62283	10.3376	19.2499	-0.270543	0.731374	-0.369911	0.711449	0.920837
let-7b-5p	7072.86	7575.13	7125.96	-0.0986299	0.535341	-0.184238	0.853827	0.959176
let-7c-3p	0.852685	0	0.428209	1.53645	3.72615	0.412344	0.680087
let-7c-5p	3536.33	1427.72	2755.25	1.3106	0.524893	2.49689	0.0125288	0.114799
let-7d-3p	103.244	78.2268	181.6	0.449058	0.51177	0.87746	0.380237	0.820476
let-7d-5p	404.112	351.45	1039.15	0.216739	0.456523	0.474761	0.634957	0.895928
let-7e-3p	6.48852	3.32333	10.2574	0.646442	0.934762	0.691558	0.489215
let-7e-5p	702.67	702.561	2066.98	0.00503488	0.412512	0.0122054	0.990262	0.995314
let-7f-1-3p	0.332964	0.955492	5.61628	-2.04253	1.758	-1.16185	0.245298
let-7f-2-3p	14.0079	13.8976	34.249	-0.0284877	0.636443	-0.0447608	0.964298	0.99459
let-7f-5p	1833.25	1855.82	14201.3	-0.0172027	0.502237	-0.0342522	0.972676	0.995314
let-7g-3p	9.05827	8.77562	13.0133	-0.174047	0.778536	-0.223557	0.823102	0.959176
let-7g-5p	754.845	662.024	1859.78	0.192188	0.40012	0.480326	0.630996	0.895928
let-7i-3p	13.8863	10.4268	40.0154	0.192422	0.64877	0.296595	0.766776	0.946726
let-7i-5p	28785.3	34775.7	29517.9	-0.27272	0.415849	-0.655815	0.511943	0.876981
miR-100-3p	3.8248	5.01522	2.71687	-0.508018	1.34948	-0.376455	0.706579
miR-100-5p	104.934	57.9744	59.8846	0.904064	0.596278	1.51618	0.129474	0.554487
miR-101-2-5p	1.05972	1.80088	2.0201	-0.690298	1.57431	-0.438476	0.661041
miR-101-3p	34981.9	26543.2	22363.6	0.39827	0.381713	1.04338	0.296775	0.781228
miR-101-5p	1.01917	3.30243	2.33326	-1.76985	1.55852	-1.13559	0.256128
miR-10392-5p	0.747026	1.06448	0.758223	-0.717743	2.89337	-0.248064	0.804085
miR-10394-3p	2.88673	3.56109	2.20567	-0.266555	1.45375	-0.183357	0.854518
miR-10394-5p	0	0	0.251274	0	4.74827	0	1
miR-10395-3p	8.78613	26.7868	11.3712	-1.54995	0.864488	-1.79291	0.0729874	0.410815
miR-10396a-3p	0.332964	0	0.144479	0.184473	4.64361	0.0397262	0.968311
miR-10396a-5p	4.01156	1.08426	1.12015	2.61747	2.61973	0.999138	0.317728
miR-10396b-3p	21.8037	49.4951	19.6394	-1.14138	0.737361	-1.54793	0.12164	0.544432
miR-10396b-5p	6.31775	2.75526	1.99519	1.44459	1.95452	0.739102	0.459845
miR-10399-3p	397.15	79.0382	133.146	2.35821	0.391027	6.0308	1.63146e-09	2.14265e-07
miR-10399-5p	8.24613	1.56201	11.0085	2.63072	1.0768	2.44309	0.0145622
miR-103a-1-5p	0	0.238873	0.315327	-3.0298	4.73193	-0.640288	0.521985
miR-103a-2-5p	2.55377	3.10424	6.53547	-0.371747	1.10332	-0.336933	0.736167
miR-103a-3p	29475.6	36255.7	28276.4	-0.298627	0.298286	-1.00114	0.316758	0.781228
miR-10400-5p	46.9273	276.936	99.8172	-2.55699	1.51101	-1.69224	0.0906002	0.454145
miR-10401-3p	2.57404	3.71187	6.09894	-0.698386	1.27466	-0.547899	0.583761
miR-10401-5p	0	1.32314	0.871047	-3.99156	3.03953	-1.31322	0.189109
miR-10527-5p	28.7788	20.86	16.187	0.551127	0.649918	0.847994	0.396441	0.825912
miR-105-3p	43.7856	48.7971	45.9138	-0.123593	0.426392	-0.289857	0.771926	0.947473
miR-105-5p	37.4721	46.885	49.6408	-0.256739	0.439199	-0.584561	0.558843	0.883609
miR-106a-5p	6.02533	8.05678	15.2533	-0.338445	0.786589	-0.430268	0.667	0.899864
miR-106b-3p	11343.9	9646.66	6646.39	0.233933	0.327757	0.713739	0.475388	0.863148
miR-106b-5p	330.865	367.286	595.765	-0.141978	0.311302	-0.456077	0.648335	0.895928
miR-107	5771.07	8294.34	6400.55	-0.522699	0.383063	-1.36452	0.172403	0.601121
miR-10a-3p	51.9389	61.9967	70.8025	-0.230695	0.531548	-0.434006	0.664284	0.899409
miR-10a-5p	274127	296053	199214	-0.111016	0.314397	-0.353107	0.724008	0.926166
miR-10b-5p	747.088	514.986	828.682	0.535785	0.565106	0.948114	0.343071	0.783787
miR-11399	1.74592	4.42627	2.04796	-1.17395	1.84636	-0.635815	0.524897
miR-1179	0.186756	0.238873	0.349468	-1.5416	3.71707	-0.414736	0.678335
miR-1180-3p	133.951	117.074	106.13	0.201455	0.411517	0.489542	0.624458	0.895928
miR-1185-1-3p	0	0	0.392532	0	4.74827	0	1
miR-1197	0.332964	0.716619	1.20296	-1.58268	2.46947	-0.640898	0.521589
miR-12114	0.872959	0	0.409994	1.5684	3.72028	0.421582	0.67333
miR-12135	20.744	3.47188	13.4195	2.84111	0.989377	2.87162	0.00408373	0.0495931
miR-12136	74.4842	231.409	107.337	-1.61799	0.583664	-2.77212	0.00556927	0.0609525
miR-122-3p	41.6931	12.4203	11.2371	1.6514	1.28376	1.28638	0.19831
miR-1224-5p	31.6655	27.8512	13.8959	0.143918	0.78566	0.183181	0.854656	0.959176
miR-122-5p	19092.5	3268.95	4378.99	2.54579	0.811956	3.13538	0.00171629	0.0321879
miR-1226-3p	1.76619	0.477746	2.40968	1.09698	1.58452	0.692313	0.488741
miR-1226-5p	6.52049	8.46621	6.33664	-0.367015	0.942872	-0.389253	0.697089
miR-1227-3p	0	0	0.178103	0	4.74827	0	1
miR-1228-3p	1.33186	4.27882	3.74368	-1.85509	1.46827	-1.26345	0.206427
miR-1228-5p	1.39268	0	0.905349	2.24272	2.78473	0.805365	0.420609
miR-1229-3p	0.686203	0.955492	3.60662	-1.06608	1.50064	-0.710419	0.477444
miR-1229-5p	0.166482	0.477746	0.634594	-2.0962	4.03134	-0.519977	0.603079
miR-122b-5p	1.16538	0	0.211886	1.9867	4.55851	0.435822	0.662966
miR-1234-3p	7.02422	4.14783	4.06756	0.816318	1.12082	0.72832	0.466417
miR-1237-3p	0.186756	0	0.152463	-0.678317	4.73774	-0.143173	0.886154
miR-124-3p	0	0	1.92119	0	2.44015	0	1
miR-1244	0.186756	0	0.117896	-0.678317	4.73774	-0.143173	0.886154
miR-124-5p	0	0	1.39395	0	2.51086	0	1
miR-1246	354.958	34988.5	10413.7	-6.62306	1.21096	-5.46929	4.51848e-08	2.54326e-06
miR-1247-3p	13.6632	10.4365	13.071	0.479243	0.959764	0.499334	0.617544	0.895928
miR-1247-5p	8.15334	5.36197	13.2177	0.6832	0.903699	0.756005	0.449646	0.850103
miR-1248	3.49184	9.54937	10.0514	-1.25135	0.866065	-1.44487	0.148494
miR-1249-3p	13.2609	5.25298	12.9889	1.34982	0.742995	1.81673	0.0692579	0.396494
miR-1249-5p	0.747026	0.955492	0.480352	-0.630393	4.10462	-0.153581	0.87794
miR-1250-5p	19.7814	12.2871	12.5024	0.666574	0.775902	0.859095	0.390288	0.820476
miR-1251-5p	0	0	0.269229	0	4.74827	0	1
miR-1255a	4.42562	2.95457	7.83891	0.375406	0.908194	0.413355	0.679347
miR-1255b-5p	0	0.477746	0.476278	-3.52149	3.80339	-0.925882	0.354508
miR-1256	0.373513	1.30335	0.506765	-1.94877	3.51439	-0.554512	0.579228
miR-125a-3p	28.7788	28.4234	31.0202	0.115479	0.640537	0.180285	0.856929	0.959176
miR-125a-5p	787.82	711.246	1106.55	0.142372	0.340705	0.417874	0.67604	0.899864
miR-125b-1-3p	51.2867	57.6694	52.1174	-0.141211	0.656022	-0.215254	0.829569	0.959176
miR-125b-2-3p	80.4873	42.9167	49.3044	0.934564	0.51288	1.82219	0.0684264	0.396494
miR-125b-5p	238.658	208.432	406.026	0.196281	0.479769	0.409116	0.682455	0.902749
miR-1260a	445.18	503.936	686.741	-0.180788	0.678332	-0.266518	0.78984	0.957529
miR-1260b	480.195	517.799	732.794	-0.110506	0.688785	-0.160436	0.872538	0.960279
miR-1262	26.2208	42.2012	22.6525	-0.669941	0.478924	-1.39884	0.16186	0.598859
miR-126-3p	718.107	396.077	444.926	0.85701	0.410584	2.0873	0.0368612	0.252528
miR-126-5p	144.776	54.6632	143.838	1.38173	0.587872	2.35039	0.018754	0.15436
miR-1266-5p	115.29	150.688	90.1529	-0.406442	0.435924	-0.932369	0.351146	0.786088
miR-1268a	21.6981	22.6553	31.9459	-0.0407991	0.85828	-0.0475359	0.962086	0.99459
miR-1268b	26.8504	24.8052	36.8834	0.118955	0.841625	0.14134	0.887602	0.966866
miR-1269a	72.7683	59.9988	50.282	0.298894	0.508064	0.5883	0.556331	0.883609
miR-1269b	34.7967	27.1786	24.0888	0.385598	0.593551	0.649646	0.515921	0.878706
miR-1273h-5p	0.186756	2.4074	1.09066	-3.49407	2.5235	-1.38461	0.166172
miR-127-3p	2971.23	2463.5	2852.39	0.269435	0.494731	0.544608	0.586023	0.883609
miR-1275	53.0306	33.6838	23.7832	0.728785	1.01251	0.719782	0.471659	0.863148
miR-127-5p	97.086	121.472	105.304	-0.326895	0.58994	-0.554115	0.5795	0.883609
miR-1276	5.15237	5.14288	5.19557	0.263081	1.01206	0.259947	0.794905
miR-1277-3p	0	0	1.25739	0	2.86206	0	1
miR-1277-5p	1.07999	0.238873	3.1987	0.97836	1.65316	0.591812	0.553976
miR-1278	1.2262	0	1.15341	2.05884	2.30681	0.892504	0.372123
miR-128-1-5p	69.1911	50.4143	50.0489	0.407288	0.496373	0.820528	0.411915	0.842786
miR-1283	0.332964	0	0.060539	0.184461	4.64361	0.0397236	0.968314
miR-128-3p	316.727	210.866	403.184	0.576623	0.420808	1.37028	0.1706	0.601121
miR-1284	0	0	0.178103	0	4.74827	0	1
miR-1285-3p	6.67099	11.728	14.0184	-0.83547	0.684528	-1.22051	0.222273	0.684584
miR-1285-5p	8.10421	8.63455	6.59045	0.163523	0.95659	0.170944	0.864268
miR-1286	119.689	99.9302	63.6381	0.2416	0.425553	0.567732	0.570217	0.883609
miR-1287-3p	0.373513	0	0.246015	0.336434	4.63178	0.0726361	0.942096
miR-1287-5p	85.9118	91.1648	65.9989	-0.0593287	0.515524	-0.115084	0.908378	0.973875
miR-1288-3p	1.05972	1.30335	1.28186	-0.541878	1.78569	-0.303456	0.761542
miR-1290	10.134	1627.88	498.067	-7.32823	1.24259	-5.89753	3.68979e-09	2.90756e-07
miR-1291	0.665929	1.65122	1.19721	-1.38236	2.07918	-0.66486	0.50614
miR-129-1-3p	0.166482	2.49772	1.06373	-3.97752	2.73105	-1.45641	0.14528
miR-129-2-3p	0	0	11.7392	0	1.99713	0	1	1
miR-1292-3p	0	0	0.202448	0	4.74827	0	1
miR-1292-5p	3.19942	3.6503	3.44192	-0.250451	1.23471	-0.202842	0.839259
miR-1293	1.30729	1.671	0.693417	-0.246126	3.67111	-0.067044	0.946547
miR-1294	0.706477	2.25774	1.31489	-1.49947	2.02095	-0.741964	0.458109
miR-129-5p	11.2225	23.2521	19.8728	-1.11375	0.613445	-1.81557	0.0694367	0.396494
miR-1296-3p	0.332964	0.238873	0.815329	-0.663265	2.82546	-0.234746	0.814406
miR-1296-5p	111.916	88.2323	181.934	0.380537	0.407552	0.933716	0.35045	0.786088
miR-1298-3p	0	0	1.50947	0	2.68392	0	1
miR-1298-5p	0	0	2.96479	0	2.2344	0	1
miR-1299	1.86756	1.06448	0.880235	0.598334	2.49058	0.240239	0.810145
miR-1301-3p	22.5624	13.7677	18.8745	0.694344	0.698487	0.994069	0.320189	0.781228
miR-1303	70.7896	58.0251	85.5335	0.342695	0.418476	0.818911	0.412837	0.842786
miR-1304-3p	535.355	812.266	510.055	-0.603715	0.39621	-1.52373	0.127577	0.554487
miR-1304-5p	0	0	0.286388	0	4.74827	0	1
miR-1305	0.893234	1.99908	3.48679	-1.16161	1.39832	-0.830717	0.406134
miR-1306-3p	22.4088	20.2558	21.7491	0.121967	0.578064	0.210992	0.832893	0.959176
miR-1306-5p	9.78502	14.5041	25.1341	-0.56662	0.6708	-0.844693	0.398282	0.825912
miR-1307-3p	20056.5	27918.1	15644.3	-0.477163	0.412143	-1.15776	0.246962	0.705094
miR-1307-5p	1820.31	2272.92	1952.56	-0.320524	0.369395	-0.8677	0.385559	0.820476
miR-130a-3p	112.42	57.139	89.575	0.959907	0.590038	1.62686	0.103768	0.480995
miR-130a-5p	11.2023	10.2484	7.04979	0.0215334	0.859748	0.0250462	0.980018
miR-130b-3p	86.2959	124.788	120.922	-0.501482	0.407763	-1.22984	0.218758	0.684053
miR-130b-5p	15.5873	21.1299	23.3871	-0.48982	0.538185	-0.910133	0.362752	0.795587
miR-1322	0.747026	2.03976	0.775151	-1.44309	3.05503	-0.472365	0.636666
miR-132-3p	56.9771	60.6837	291.549	-0.0890682	0.467185	-0.190648	0.848801	0.959176
miR-132-5p	4.40535	0.716619	7.33537	1.91333	1.30023	1.47154	0.141145
miR-133a-3p	17.4795	2.49661	15.1634	3.15407	0.982744	3.20946	0.00132986	0.0275772
miR-133a-5p	0.560269	0	0.288065	0.923453	4.59599	0.200926	0.840757
miR-133b	0.519721	0.586736	0.928315	-0.297466	2.46608	-0.120623	0.903989
miR-1343-3p	4.27941	2.12896	4.07638	0.791414	1.19854	0.660318	0.50905
miR-1343-5p	0.706477	1.08426	1.7938	0.192451	2.04628	0.094049	0.92507
miR-134-3p	0	0	0.570635	0	3.94555	0	1
miR-134-5p	56.8991	58.4468	51.8561	-0.0429435	0.624233	-0.0687939	0.945154	0.987495
miR-135a-2-3p	0	0	1.16124	0	2.61651	0	1
miR-135a-5p	0	0	0.779782	0	3.05491	0	1
miR-135b-3p	30.2974	28.8496	26.008	0.111928	0.544232	0.205663	0.837054	0.959176
miR-135b-5p	12.4444	15.7403	40.1457	-0.447631	0.556858	-0.803851	0.421483	0.843861
miR-136-3p	23.0779	11.9172	58.8999	1.05931	0.725347	1.46042	0.144175	0.568048
miR-136-5p	1.97322	1.08426	2.16086	1.6805	1.91157	0.879122	0.379335
miR-137-3p	3.66261	1.17347	3.53983	1.64163	1.91729	0.856224	0.391874
miR-138-5p	4.34452	1.7811	8.81584	0.861328	0.978847	0.879941	0.378891
miR-139-3p	33.4532	26.2321	18.8862	0.343629	0.641281	0.535849	0.592063	0.883609
miR-139-5p	54.6561	38.2956	48.1443	0.477831	0.549217	0.870022	0.384288	0.820476
miR-1-3p	4.88452	2.58582	18.0811	0.995305	0.975209	1.02061	0.307441	0.781228
miR-140-3p	9867.45	9915.27	7625.81	-0.00702342	0.511228	-0.0137383	0.989039	0.995314
miR-140-5p	22.0224	17.3367	32.7508	0.316304	0.905765	0.349213	0.72693	0.926894
miR-141-3p	1445.93	1944.22	2414.59	-0.42694	0.328067	-1.30138	0.193129	0.638333
miR-141-5p	14.1947	11.4812	48.557	0.33958	0.531463	0.638953	0.522854	0.878706
miR-142-3p	44.7034	24.8141	68.4906	0.802815	0.61868	1.29763	0.194416	0.638333
miR-142-5p	184.089	82.0887	302.317	1.18251	0.457856	2.58272	0.00980256	0.0965552
miR-143-3p	361997	267725	183454	0.435221	0.312831	1.39123	0.164154	0.598859
miR-143-5p	8.8758	17.518	13.3788	-0.906128	0.674669	-1.34307	0.179249	0.614123
miR-144-3p	36.0849	38.9977	85.5956	-0.0612808	0.694142	-0.0882828	0.929652	0.979767
miR-144-5p	6.52907	11.3096	26.5584	-0.628962	0.79875	-0.787433	0.431028	0.84666
miR-145-3p	7.98257	6.09838	11.8626	0.52222	0.839028	0.62241	0.533672	0.878706
miR-145-5p	2040.53	1113.21	888.416	0.872491	0.407901	2.13898	0.0324375	0.241139
miR-1468-5p	6.56533	8.22623	4.59385	-0.195044	1.07099	-0.182116	0.855492
miR-1469	16.6194	10.8031	8.05084	0.764593	1.23904	0.617085	0.537179
miR-146a-3p	0.166482	0	0.196332	-0.763922	4.74387	-0.161033	0.872067
miR-146a-5p	354.906	263.788	231.008	0.430296	0.612721	0.70227	0.482511	0.864053
miR-146b-3p	1.9935	1.41234	2.18748	0.451597	1.49545	0.30198	0.762667
miR-146b-5p	3623.55	2661.56	2679.15	0.445368	0.436013	1.02146	0.307038	0.781228
miR-147b-3p	36.9758	36.8866	33.7572	0.0300278	0.477908	0.0628318	0.9499	0.987495
miR-147b-5p	3.05321	8.88239	5.46453	-1.51808	1.03041	-1.47328	0.140676
miR-148a-3p	36324.7	9751.24	12237.3	1.89715	0.615057	3.08451	0.0020389	0.033472
miR-148a-5p	346.309	86.114	109.552	2.01748	0.55454	3.63812	0.000274633	0.00983686
miR-148b-3p	897.863	1118.13	1306.51	-0.319867	0.351974	-0.90878	0.363466	0.795587
miR-148b-5p	12.7209	14.6803	16.3054	-0.125551	0.766518	-0.163794	0.869893	0.960279
miR-149-3p	0.499447	0	0.327824	0.767162	4.60417	0.166623	0.867666
miR-149-5p	22.7215	13.1149	41.8891	0.607707	0.638079	0.952402	0.340893	0.783787
miR-150-3p	3.28481	3.49167	2.0983	0.220896	1.66384	0.132763	0.894381
miR-150-5p	55.878	16.6738	29.4457	1.72904	0.523564	3.30245	0.000958445	0.0209793
miR-151a-3p	18915.4	20564.3	15593.5	-0.120539	0.24647	-0.489062	0.624798	0.895928
miR-151a-5p	935.931	1071.24	3960.51	-0.198598	0.425338	-0.466918	0.640559	0.895928
miR-151b	168.54	164.509	240.106	0.0589601	0.426508	0.138239	0.890051	0.966866
miR-152-3p	539.27	335.728	440.473	0.688826	0.446599	1.54238	0.122981	0.544432
miR-152-5p	82.8458	51.5912	55.3077	0.671012	0.4851	1.38324	0.16659	0.59935
miR-153-3p	0.186756	0	4.05001	-0.727893	2.15388	-0.337945	0.735405
miR-1537-5p	0	0.477746	0.130294	-3.50406	4.72181	-0.7421	0.458027
miR-1538	0.933782	1.06448	0.959151	-0.415717	2.31871	-0.179288	0.857712
miR-154-3p	0.186756	0	0.544995	-0.689613	3.69872	-0.186446	0.852095
miR-154-5p	0.186756	0.716619	0.725096	-2.40301	3.41631	-0.703393	0.481811
miR-155-5p	105.666	191.349	127.72	-0.865412	0.548753	-1.57705	0.114783	0.519822
miR-1587	0.747026	0.238873	0.20097	0.49212	4.56108	0.107896	0.914078
miR-15a-3p	0.166482	0	1.16975	-0.756399	2.62419	-0.288241	0.773162
miR-15a-5p	76.6294	54.988	142.75	0.46412	0.381935	1.21518	0.224297	0.684584
miR-15b-3p	8.82668	16.24	27.7092	-0.976622	0.906516	-1.07734	0.28133	0.769397
miR-15b-5p	60.9684	49.0337	121.775	0.366806	0.490255	0.748195	0.454343	0.850103
miR-16-1-3p	23.9594	25.7178	23.6961	-0.0590744	0.665156	-0.0888128	0.929231	0.979767
miR-16-2-3p	10.1383	8.99249	22.0002	0.106645	0.654462	0.16295	0.870557	0.960279
miR-16-5p	702.574	669.78	1509.83	0.068996	0.470153	0.146752	0.883328	0.966753
miR-17-3p	225.245	264.507	239.041	-0.242075	0.300108	-0.806624	0.419883	0.843861
miR-17-5p	303.622	443.645	738.713	-0.544973	0.460145	-1.18435	0.236275	0.699941
miR-181a-2-3p	1469.1	1257.97	898.004	0.223909	0.350447	0.638925	0.522871	0.878706
miR-181a-3p	720.947	681.9	667	0.0814729	0.373607	0.218071	0.827373	0.959176
miR-181a-5p	13448.7	15620.4	29425.2	-0.215815	0.385323	-0.56009	0.575418	0.883609
miR-181b-2-3p	0.186756	0.238873	0.756431	-1.56611	2.89186	-0.541559	0.588122
miR-181b-3p	1.43323	2.03976	12.0514	-0.552828	1.14827	-0.481446	0.6302	0.895928
miR-181b-5p	2339.42	4270.68	8170.57	-0.867876	0.369408	-2.34937	0.0188053	0.15436
miR-181c-3p	120.493	54.7756	81.3402	1.13954	0.376852	3.02383	0.00249596	0.0378235
miR-181c-5p	280.984	133.947	479.12	1.08977	0.382361	2.8501	0.00437049	0.0506463
miR-181d-3p	0	0.477746	0.233461	-3.50404	4.72181	-0.742097	0.458029
miR-181d-5p	71.2922	86.8254	128.088	-0.317798	0.392766	-0.809129	0.418441	0.843861
miR-182-3p	2.38728	3.36289	2.43588	-0.404481	1.51856	-0.266359	0.789963
miR-182-5p	27216.1	28429.6	19240	-0.0629312	0.27587	-0.228119	0.819554	0.959176
miR-183-3p	11.9045	10.0988	16.2719	0.0571738	0.688479	0.0830437	0.933817	0.98113
miR-183-5p	6546.44	8075.03	5884.25	-0.302644	0.312341	-0.968953	0.332569	0.783787
miR-184	28.3647	19.1704	32.6038	0.572774	0.493467	1.16071	0.245758	0.705094
miR-1843	400.462	187.815	173.936	1.10106	0.433999	2.537	0.0111806	0.104884
miR-185-3p	122.729	90.3894	130.416	0.436	0.542913	0.803077	0.42193	0.843861
miR-185-5p	2099.74	2201.36	1654.01	-0.0700923	0.405161	-0.172999	0.862652	0.960127
miR-186-3p	1.4535	4.53637	2.37364	-1.57385	1.31221	-1.19939	0.230377
miR-186-5p	1654.89	2150.56	2393.65	-0.378127	0.359988	-1.05039	0.29354	0.781228
miR-187-3p	9.19278	2.97435	3.19953	1.69275	1.29903	1.30309	0.192544
miR-188-3p	0.353239	0.238873	0.330911	-0.590247	3.64922	-0.161746	0.871506
miR-188-5p	1.61999	2.01997	2.41238	-0.64327	1.37926	-0.466387	0.640939
miR-18a-3p	23.033	32.414	38.7993	-0.531176	0.540039	-0.983588	0.325318	0.781557
miR-18a-5p	59.9695	128.238	230.807	-1.11386	0.438738	-2.53878	0.0111239	0.104884
miR-18b-5p	1.12054	0.955492	1.76285	-0.185075	2.24349	-0.0824942	0.934254
miR-1909-3p	0	0	0.417513	0	4.74827	0	1
miR-1909-5p	0.186756	0	0.236404	-0.678293	4.73774	-0.143168	0.886157
miR-190a-5p	6.64642	6.88331	13.4636	0.0173719	0.922785	0.0188255	0.98498	0.995314
miR-190b-5p	45.3896	29.5058	26.2549	0.632412	0.577947	1.09424	0.27385	0.755418
miR-1910-3p	0.166482	2.03976	1.3311	-3.53276	2.38205	-1.48308	0.138054
miR-1910-5p	4.07238	6.07859	14.3899	-0.585368	0.764223	-0.765965	0.443697	0.850103
miR-191-3p	5.051	2.38762	7.97479	1.17183	1.10655	1.05899	0.289604
miR-1914-3p	0.852685	0.477746	0.85701	0.149188	2.41128	0.0618706	0.950666
miR-1914-5p	0	0	0.33412	0	4.74827	0	1
miR-191-5p	3204.06	2694.69	2688.97	0.24974	0.401659	0.621771	0.534093	0.878706
miR-192-3p	9.52146	21.6285	20.5146	-1.2476	0.611708	-2.03954	0.0413963	0.271836
miR-192-5p	10005.2	10037.6	9890.2	-0.00457338	0.318641	-0.0143528	0.988549	0.995314
miR-193a-3p	7.42659	6.66755	8.36455	-0.045748	1.14103	-0.0400937	0.968018
miR-193a-5p	12.0592	7.49094	8.42656	0.680283	0.820943	0.828661	0.407296
miR-193b-3p	226.38	338.9	597.811	-0.592428	0.450363	-1.31545	0.18836	0.62893
miR-193b-5p	13.9022	16.8929	12.6172	-0.322432	0.708609	-0.455021	0.649094	0.895928
miR-194-3p	334.288	413.167	249.741	-0.308862	0.393007	-0.785895	0.431929	0.84666
miR-194-5p	2208.85	1918.11	1445.02	0.204403	0.364478	0.560812	0.574926	0.883609
miR-195-3p	7.91746	3.49167	6.11213	1.7303	1.19265	1.45081	0.146833
miR-195-5p	55.1469	26.1593	66.9825	0.999652	0.587492	1.70156	0.0888384	0.454145
miR-196a-1-3p	2.30619	3.60177	4.1148	-0.570354	1.15269	-0.494801	0.620741
miR-196a-3p	3.71914	2.49661	3.92775	0.814025	1.25952	0.646297	0.518087
miR-196a-5p	225.318	224.405	405.408	0.00545972	0.367861	0.0148418	0.988158	0.995314
miR-196b-3p	0.166482	0	2.41315	-0.755183	2.50536	-0.301427	0.763089
miR-196b-5p	734.371	1247.77	716.475	-0.764288	0.442224	-1.72828	0.0839377	0.440953
miR-1972	0.353239	2.16853	0.892658	-2.44435	3.18677	-0.767029	0.443064
miR-197-3p	243.738	307.184	471.748	-0.347935	0.469203	-0.741544	0.458364	0.851864
miR-197-5p	0.706477	0	0.295784	1.26222	4.17057	0.302649	0.762157
miR-199a-3p	2396.17	872.495	2532.84	1.46263	0.434812	3.36383	0.000768677	0.0179882
miR-199a-5p	399.521	319.002	301.643	0.312045	0.562553	0.554694	0.579104	0.883609
miR-199b-3p	2391.66	869.541	2519.5	1.46485	0.435817	3.36117	0.000776142	0.0179882
miR-199b-5p	9.26959	7.42373	11.1441	0.184983	0.974125	0.189897	0.84939
miR-19a-3p	17374.3	41674.7	16907.9	-1.26219	0.424846	-2.97094	0.00296886	0.0433234
miR-19a-5p	1.07999	0	0.718683	1.87221	2.85536	0.655683	0.512028
miR-19b-1-5p	1.2262	0.716619	3.71025	0.144007	1.61599	0.0891141	0.928991
miR-19b-3p	46870.1	103159	39872.2	-1.13811	0.393103	-2.8952	0.00378911	0.0495931
miR-200a-3p	6212.88	12825.4	15965.2	-1.04559	0.36312	-2.87947	0.00398348	0.0495931
miR-200a-5p	585.341	1051.03	1425.44	-0.844617	0.310839	-2.71722	0.00658328	0.0682582
miR-200b-3p	3134.06	6891.15	9544.05	-1.13674	0.390016	-2.91459	0.00356153	0.0495931
miR-200b-5p	42.7579	94.7389	189.683	-1.14148	0.393577	-2.90028	0.00372835	0.0495931
miR-200c-3p	1262	2515.42	3270.65	-0.994574	0.327771	-3.03436	0.00241047	0.0378235
miR-200c-5p	5.39995	3.93096	7.13917	0.144835	1.11982	0.129338	0.89709
miR-203a-3p	2619.58	2299.08	2551.32	0.189104	0.396213	0.477277	0.633165	0.895928
miR-203a-5p	1.82702	0.477746	1.85276	1.18953	1.89752	0.62689	0.530731
miR-203b-3p	239.243	302.296	173.089	-0.343707	0.346492	-0.991963	0.321216	0.781228
miR-204-3p	0	0	0.21358	0	4.74827	0	1
miR-204-5p	2.13971	1.17347	17.4369	1.10549	1.20599	0.916667	0.359317	0.795587
miR-205-3p	0	0	0.186198	0	4.74827	0	1
miR-205-5p	131.11	39.792	365.24	1.73584	0.836348	2.0755	0.0379398	0.253361
miR-206	1.2262	0.716619	1.41373	0.248638	2.1275	0.116869	0.906964
miR-20a-3p	1.18565	1.08426	2.1593	0.969833	1.88447	0.514645	0.606801
miR-20a-5p	501.332	776.939	1099.45	-0.630858	0.565582	-1.11541	0.264673	0.744865
miR-20b-5p	0	0.477746	2.03531	-3.60563	2.43697	-1.47956	0.138992
miR-210-3p	3768.29	19651.2	6938.43	-2.38267	0.403878	-5.89948	3.64656e-09	2.90756e-07
miR-210-5p	5.58671	25.6871	16.2293	-2.2375	0.71324	-3.13709	0.00170633	0.0321879
miR-2110	16.6065	35.6318	27.7056	-1.0883	0.656154	-1.6586	0.0971964	0.467017
miR-211-5p	2.63915	11.4592	3.77243	-2.03023	1.20929	-1.67886	0.0931787
miR-2116-3p	20.9627	19.32	23.6545	0.137847	0.557251	0.247369	0.804622	0.959176
miR-2116-5p	0.186756	0.477746	0.413706	-2.02029	3.96659	-0.509327	0.610523
miR-212-3p	6.29747	7.16397	11.7313	-0.283933	0.880586	-0.322437	0.747122	0.940078
miR-212-5p	4.17804	2.12896	2.72491	0.813627	1.58842	0.512222	0.608495
miR-21-3p	32289.1	30257.8	23521.1	0.0936597	0.330354	0.283514	0.776783	0.950474
miR-214-3p	151.842	58.374	92.8326	1.35151	0.471525	2.86624	0.00415374	0.0495931
miR-214-5p	18.8476	8.66552	14.7976	0.9713	0.697537	1.39247	0.16378	0.598859
miR-215-3p	0.332964	2.25774	1.3258	-2.59023	2.33649	-1.1086	0.267604
miR-215-5p	1898.96	1433.68	844.656	0.405385	0.414048	0.979077	0.327542	0.78213
miR-21-5p	182778	242722	229142	-0.409213	0.415863	-0.984008	0.325112	0.781557
miR-216a-3p	0	0	0.380288	0	4.74827	0	1
miR-216a-5p	0	0	0.946775	0	3.47612	0	1
miR-216b-3p	0	0	0.190144	0	4.74827	0	1
miR-216b-5p	0	0	3.12139	0	4.74827	0	1
miR-217-5p	1.43323	0	12.9803	2.28165	2.98455	0.764488
miR-218-5p	2.78107	0	13.4592	3.22318	1.51754	2.12396	0.0336739	0.245695
miR-219a-1-3p	5.06699	7.64171	10.1352	-0.712623	0.881344	-0.808564	0.418766
miR-219a-2-3p	0	0	6.10484	0	2.07492	0	1
miR-219a-5p	2.30619	1.7811	4.64382	0.0265662	1.27362	0.0208588	0.983358
miR-219b-3p	1.07999	0.477746	3.67148	0.395061	1.70884	0.231187	0.817169
miR-219b-5p	1.20592	0.586736	0.676251	0.890358	2.61212	0.340856	0.733212
miR-221-3p	716.072	2131.55	3353.23	-1.57372	0.354254	-4.44234	8.89845e-06	0.000438249
miR-221-5p	39.6641	32.1629	64.5708	0.402071	0.479595	0.838355	0.401831	0.828908
miR-222-3p	5698.17	5323.58	13151.4	0.0973224	0.456642	0.213126	0.831228	0.959176
miR-222-5p	5.98478	4.53637	5.74279	0.510595	0.978531	0.521797	0.601812
miR-223-3p	18.7462	35.2477	86.9321	-0.95651	0.672116	-1.42313	0.154698	0.586067
miR-223-5p	4.88023	2.25774	4.03615	1.40769	1.47896	0.951815	0.341191
miR-22-3p	25279.1	11625.9	11612.6	1.12045	0.411772	2.72104	0.0065076	0.0682582
miR-224-3p	0.747026	1.99908	2.45318	-1.46739	1.77981	-0.824463	0.409676
miR-224-5p	251.814	356.414	509.454	-0.484516	0.345969	-1.40046	0.161375	0.598859
miR-22-5p	6.04989	5.9696	8.96409	-0.0287216	0.827839	-0.0346946	0.972323
miR-2276-3p	1.30729	0.955492	1.41413	0.0189617	2.11741	0.00895512	0.992855
miR-2276-5p	0.998893	0.238873	0.830702	0.911009	2.88433	0.315847	0.752119
miR-2277-3p	1.24647	2.4074	2.50828	-0.481142	1.53552	-0.313341	0.754022
miR-2277-5p	2.65943	5.08353	5.42305	-1.09873	1.0154	-1.08207	0.279223
miR-2278	0.665929	1.17347	1.50109	-0.845093	2.32884	-0.362882	0.716693
miR-23a-3p	266.631	327.975	551.737	-0.308999	0.395121	-0.782037	0.434193	0.84666
miR-23a-5p	4.51101	2.25774	2.94549	1.27058	1.55474	0.817231	0.413796
miR-23b-3p	155.749	160.852	356.038	-0.0560663	0.318016	-0.1763	0.860058	0.959952
miR-23b-5p	0	0	0.673031	0	3.4835	0	1
miR-24-1-5p	3.13431	1.80088	2.6071	0.867463	1.46372	0.592642	0.553421
miR-24-2-5p	30.021	38.5169	32.0857	-0.328159	0.478235	-0.686187	0.492595	0.864053
miR-24-3p	5607.22	5147.53	4331.94	0.123593	0.343799	0.359492	0.719227	0.923047
miR-2467-3p	0	0	0.534535	0	4.15745	0	1
miR-2467-5p	34.7753	24.0449	31.0799	0.453025	0.631129	0.717801	0.47288	0.863148
miR-25-3p	19433.2	20963.1	20359.1	-0.109376	0.331362	-0.33008	0.741339	0.939189
miR-25-5p	50.8995	46.8708	49.5006	0.153353	0.687859	0.222943	0.82358	0.959176
miR-26a-1-3p	1.49834	0	1.18352	2.35423	2.44331	0.963539	0.335277
miR-26a-2-3p	6.92714	3.93096	5.76845	0.546248	1.21931	0.447997	0.654155
miR-26a-5p	8094.08	5448.2	6409.2	0.571396	0.385076	1.48385	0.137848	0.557144
miR-26b-3p	3.47156	3.06356	5.47057	0.107544	1.08607	0.0990211	0.921122
miR-26b-5p	2032.05	1693.4	2059.22	0.26402	0.501315	0.526656	0.598433	0.889745
miR-27a-3p	993.055	1104.27	1336.93	-0.154168	0.34089	-0.452252	0.651088	0.895928
miR-27a-5p	165.524	219.096	122.092	-0.403629	0.401063	-1.0064	0.314224	0.781228
miR-27b-3p	9126.22	7853.25	7611.26	0.217039	0.276936	0.783716	0.433207	0.84666
miR-27b-5p	56.6281	63.8969	56.5331	-0.172089	0.47747	-0.360418	0.718535	0.923047
miR-28-3p	3884.97	6541.17	3702.01	-0.752061	0.30367	-2.47657	0.013265	0.116897
miR-28-5p	45.8037	60.7254	128.969	-0.464782	0.484202	-0.959892	0.33711	0.783787
miR-296-3p	68.8624	68.8479	43.6955	0.0105	0.530006	0.0198111	0.984194	0.995314
miR-296-5p	3.37019	1.32314	2.46969	1.80147	1.68213	1.07095	0.284194
miR-299-3p	22.7289	25.9458	25.9051	-0.205988	0.753608	-0.273335	0.784596	0.957061
miR-299-5p	0.332964	0.477746	8.30438	-1.26296	1.82815	-0.69084	0.489666
miR-29a-3p	904.449	817.056	1595.74	0.143004	0.306656	0.466335	0.640976	0.895928
miR-29a-5p	11.4093	8.59721	10.4982	0.261146	0.785276	0.332554	0.739471
miR-29b-1-5p	1.49834	0	1.64801	2.35794	2.08012	1.13356	0.256979
miR-29b-2-5p	4.17804	2.95457	4.90597	0.31275	1.01048	0.309506	0.756937
miR-29b-3p	63.7303	51.537	127.735	0.283351	0.45952	0.616624	0.537483	0.878706
miR-29c-3p	105.489	84.9606	132.563	0.27688	0.51624	0.53634	0.591723	0.883609
miR-29c-5p	9.35069	14.0286	12.8708	-0.666997	0.893287	-0.746677	0.455258	0.850103
miR-301a-3p	38.2426	28.5593	76.6405	0.397746	0.586709	0.677928	0.497817	0.864053
miR-301a-5p	0.373513	1.08426	5.63435	-0.70693	1.82053	-0.38831	0.697787
miR-301b-3p	12.3836	20.1434	23.5492	-0.576872	0.604583	-0.954166	0.34	0.783787
miR-301b-5p	0.665929	0.716619	0.622134	-0.533704	3.04459	-0.175296	0.860847
miR-302a-5p	0.747026	0	0.135823	1.33953	4.57802	0.2926	0.769828
miR-3064-3p	0	0.238873	0.286822	-3.02981	4.73193	-0.640289	0.521984
miR-3064-5p	2.3713	2.14986	2.96899	-0.208958	1.51098	-0.138293	0.890009
miR-3065-3p	4.71804	5.79904	5.45739	-0.285937	0.94227	-0.303455	0.761543
miR-3065-5p	10.9301	10.5545	11.276	0.0206649	0.676301	0.0305557	0.975624	0.995314
miR-3074-3p	0	0	0.418245	0	4.45025	0	1
miR-3074-5p	0.353239	4.75434	2.63383	-3.61282	1.67443	-2.15763	0.0309562
miR-3085-3p	0	0	0.463036	0	3.84887	0	1
miR-30a-3p	741.398	191.564	292.769	1.95125	0.557705	3.49871	0.000467516	0.0149302
miR-30a-5p	40927.1	12914.1	13144.2	1.66401	0.538381	3.09077	0.00199641	0.033472
miR-30b-3p	26.2699	39.9689	28.4356	-0.563601	0.545755	-1.0327	0.301744	0.781228
miR-30b-5p	433.169	730.221	779.464	-0.758908	0.549603	-1.38083	0.167331	0.59935
miR-30c-1-3p	22.8026	24.682	16.1989	-0.0951865	0.693266	-0.137302	0.890792	0.966866
miR-30c-2-3p	741.26	275.516	228.025	1.41909	0.673316	2.10762	0.0350638	0.246699
miR-30c-5p	292.095	332.886	375.636	-0.201018	0.665697	-0.301967	0.762677	0.944952
miR-30d-3p	140.18	151.901	112.216	-0.109163	0.371563	-0.293795	0.768915	0.946726
miR-30d-5p	37706.8	49782.8	29713.2	-0.400813	0.302958	-1.323	0.185836	0.62893
miR-30e-3p	182.335	187.56	278.005	-0.0376783	0.499302	-0.075462	0.939847	0.98484
miR-30e-5p	10131.5	9535.39	6740.83	0.0875586	0.365001	0.239886	0.810418	0.959176
miR-3116	4.51101	2.97435	3.4171	0.671181	1.2513	0.536387	0.591691
miR-3121-3p	0.499447	1.17347	0.673252	-1.30208	3.00376	-0.433485	0.664662
miR-3124-5p	0	0	0.345075	0	4.7331	0	1
miR-3125	0.499447	1.08426	0.386517	-0.475717	4.57841	-0.103904	0.917245
miR-3127-3p	2.61888	1.32314	1.61133	1.40632	1.93493	0.726805	0.467345
miR-3127-5p	8.89179	14.176	7.27486	-0.643877	0.773971	-0.831914	0.405458
miR-3128	1.07999	0.238873	1.67403	0.985761	1.78847	0.551174	0.581514
miR-3130-5p	1.03944	1.43324	2.10324	-0.886937	1.63511	-0.542432	0.587521
miR-3131	119.626	138.498	71.0111	-0.22575	0.410286	-0.550226	0.582164	0.883609
miR-3133	5.40424	4.97343	4.51964	0.151645	1.01081	0.150023	0.880747
miR-3134	0	0	0.179012	0	4.74827	0	1
miR-3136-5p	0.373513	0	0.436784	0.330409	3.40811	0.0969481	0.922768
miR-3138	1.20592	0.825609	1.4876	0.343651	1.76272	0.194955	0.845428
miR-3139	0.560269	0.716619	1.4796	-0.91007	2.17562	-0.418303	0.675726
miR-31-3p	71.9882	125.442	347.227	-0.829394	0.689125	-1.20355	0.228765	0.68804
miR-3140-5p	0.332964	0	0.060539	0.184461	4.64361	0.0397236	0.968314
miR-3141	0.998893	0	0.181617	1.76468	4.56426	0.386629	0.699031
miR-3144-3p	1.53889	0.238873	3.22915	1.50893	1.55901	0.967877	0.333106
miR-3145-3p	2.4524	0.955492	1.51256	0.877447	1.78276	0.492185	0.622589
miR-3145-5p	0.353239	0	0.419748	0.262099	4.44295	0.0589921	0.952958
miR-3149	0.747026	0	0.386188	1.33825	3.92727	0.340757	0.733286
miR-3150a-3p	0.373513	1.671	0.72554	-1.99178	2.98647	-0.666936	0.504813
miR-3150a-5p	0.373513	0	0.235792	0.336434	4.63178	0.0726359	0.942096
miR-3150b-3p	0.166482	0.238873	0.0954167	-1.61135	4.72752	-0.340845	0.733221
miR-3155a	0.852685	0.955492	0.755804	-0.497461	2.846	-0.174793	0.861242
miR-3155b	0	0.955492	0.260589	-4.13974	4.70142	-0.880529	0.378573
miR-3157-3p	0.186756	0.586736	0.193975	-1.92117	4.71272	-0.407656	0.683526
miR-3157-5p	0	1.41234	0.671573	-4.5102	3.3862	-1.33193	0.182882
miR-3158-3p	39.8797	64.5937	45.2935	-0.699238	0.57576	-1.21446	0.224572	0.684584
miR-3158-5p	0.560269	0.238873	0.250046	0.0760328	4.57911	0.0166043	0.986752
miR-3159	0.332964	0.716619	1.24613	-1.60325	2.30877	-0.694417	0.487421
miR-31-5p	30786.6	39578.6	28323.2	-0.362435	0.382386	-0.947826	0.343218	0.783787
miR-3160-3p	1.80674	1.99908	1.57466	-0.17532	1.71537	-0.102205	0.918594
miR-3162-3p	0	0.238873	0.278727	-3.02981	4.73193	-0.640289	0.521984
miR-3162-5p	0.665929	0	0.8453	1.1885	2.77542	0.428223	0.668489
miR-3163	0	0.238873	0.386103	-3.03039	4.57513	-0.662361	0.50774
miR-3164	1.43323	0.238873	0.528182	1.42542	3.02958	0.4705	0.637998
miR-3165	2.68399	0	0.773839	3.19061	2.79524	1.14145	0.253684
miR-3168	6.11072	3.36289	2.02819	0.931398	1.92026	0.485037	0.62765
miR-3170	0	0.238873	0.251345	-3.02981	4.73193	-0.64029	0.521984
miR-3173-3p	0.186756	0	0.283412	-0.678276	4.73774	-0.143165	0.88616
miR-3173-5p	0.747026	2.84447	2.01781	-1.82847	1.9399	-0.942559	0.345907
miR-3174	13.8617	13.3713	12.4249	0.0600107	0.681633	0.0880396	0.929845	0.979767
miR-3175	0	0	0.250727	0	4.74827	0	1
miR-3176	183.934	132.608	163.084	0.47652	0.4674	1.01951	0.30796	0.781228
miR-3177-3p	20.6949	19.9057	22.7596	0.12457	0.620571	0.200734	0.840906	0.959176
miR-3177-5p	1.26675	0.477746	0.862612	0.72691	2.63238	0.276142	0.782439
miR-3180	0.832411	4.29749	1.4419	-2.30761	2.14151	-1.07756	0.28123
miR-3180-3p	0.832411	4.29749	1.4419	-2.30761	2.14151	-1.07756	0.28123
miR-3181	0.186756	0.238873	0.469431	-1.53925	3.83034	-0.401858	0.687788
miR-3182	0	0	0.206334	0	4.74827	0	1
miR-3183	1.16538	3.342	1.61072	-1.35182	2.04426	-0.661278	0.508434
miR-3186-3p	0.186756	0	0.117349	-0.678317	4.73774	-0.143173	0.886154
miR-3187-3p	15.2746	12.0669	22.3332	0.482182	0.69922	0.689599	0.490446	0.864053
miR-3187-5p	0.166482	0	0.434618	-0.762425	3.87552	-0.196728	0.84404
miR-3189-3p	0.186756	0	0.200742	-0.678299	4.73774	-0.143169	0.886157
miR-3189-5p	0.332964	0	0.346018	0.186529	4.11479	0.0453314	0.963843
miR-3190-3p	4.11293	2.95457	2.09532	0.363659	1.66682	0.218176	0.827292
miR-3191-3p	0.832411	0	0.456053	1.50387	3.72675	0.403533	0.686556
miR-3192-5p	0.852685	0.825609	0.853148	-0.171225	2.1469	-0.0797543	0.936433
miR-3193	1.05972	0.716619	0.471148	0.154668	3.49625	0.0442381	0.964715
miR-3194-3p	0	0	0.198239	0	4.74827	0	1
miR-3194-5p	0	1.19436	0.877506	-4.51222	2.71233	-1.6636	0.096193
miR-3195	0.166482	5.64041	2.01984	-4.89213	2.23975	-2.18423	0.0289452
miR-3196	0.186756	2.64628	0.850739	-3.76298	3.13027	-1.20213	0.229314
miR-3197	0.332964	0	0.060539	0.184461	4.64361	0.0397236	0.968314
miR-3198	0	0.825609	0.308559	-3.92419	4.71009	-0.833145	0.404763
miR-3200-3p	159.295	114.107	119.409	0.487322	0.327518	1.48793	0.13677	0.557144
miR-3200-5p	0	0.238873	0.529092	-3.04182	3.07099	-0.990502	0.321929
miR-3202	0.499447	0	0.448833	0.767882	4.32122	0.1777	0.858958
miR-320a-3p	5245.23	8847.44	4653.18	-0.754202	0.462074	-1.63221	0.102635	0.480995
miR-320a-5p	0.893234	0	0.246346	1.6001	4.56911	0.350199	0.726189
miR-320b	478.336	1558.57	683.701	-1.70349	0.657948	-2.58909	0.00962301	0.0965552
miR-320c	50.1759	294.281	127.029	-2.54732	0.62681	-4.06394	4.82503e-05	0.00211229
miR-320d	28.0563	216.205	89.4822	-2.9377	0.729162	-4.02887	5.60445e-05	0.00220815
miR-320e	1.76619	1.30335	1.61976	0.181336	1.64685	0.110111	0.912321
miR-323a-3p	0.998893	0	15.2394	1.80255	1.53467	1.17455	0.240174	0.700952
miR-323a-5p	0	0	0.333034	0	4.74827	0	1
miR-32-3p	0	0	1.73894	0	2.64126	0	1
miR-324-3p	51.3093	56.5597	51.2192	-0.118711	0.570703	-0.208009	0.835222	0.959176
miR-324-5p	69.6948	93.755	100.176	-0.446322	0.379279	-1.17677	0.239289	0.700952
miR-32-5p	11.2919	8.33744	16.9076	0.346049	0.721007	0.479952	0.631262	0.895928
miR-326	76.227	90.3677	64.5894	-0.284298	0.554558	-0.512658	0.608191	0.895928
miR-328-3p	195.852	91.9209	128.578	1.10416	0.353691	3.12183	0.00179729	0.0321879
miR-329-5p	17.6534	19.9841	20.7443	-0.21229	0.888888	-0.238826	0.81124	0.959176
miR-330-3p	52.8887	60.5131	59.4168	-0.190796	0.452086	-0.422035	0.672999	0.899864
miR-330-5p	23.9348	28.9698	38.4331	-0.349867	0.457724	-0.764362	0.444652	0.850103
miR-331-3p	113.637	130.802	117.389	-0.232333	0.617909	-0.375999	0.706918	0.920837
miR-331-5p	1.9935	1.54223	3.34898	0.0270639	1.30829	0.0206865	0.983496
miR-335-3p	58.9546	72.6922	183.278	-0.32794	0.64972	-0.504741	0.613741	0.895928
miR-335-5p	32.0391	47.9166	72.5368	-0.529282	0.416908	-1.26954	0.204248	0.665072
miR-337-3p	0.747026	0	0.135823	1.33953	4.57802	0.2926	0.769828
miR-338-3p	155.198	172.625	155.18	-0.141387	0.320164	-0.441608	0.658773	0.899409
miR-338-5p	8.498	6.88442	9.35589	0.181495	0.749391	0.24219	0.808633
miR-339-3p	79.2034	92.5099	78.3781	-0.224877	0.478101	-0.470355	0.638101	0.895928
miR-339-5p	523.119	539.01	630.39	-0.0412638	0.343168	-0.120244	0.90429	0.973815
miR-33a-3p	0.686203	0.477746	2.12231	-0.233842	1.78246	-0.13119	0.895625
miR-33a-5p	27.1226	30.6681	29.5657	-0.0713527	0.580899	-0.122832	0.90224	0.973815
miR-33b-3p	0.186756	1.30335	3.59217	-3.17851	1.92431	-1.65177	0.098582
miR-33b-5p	9.06685	13.0817	8.60067	-0.392096	1.03798	-0.377751	0.705616
miR-340-3p	1.05972	0	1.68283	1.84674	2.21635	0.833233	0.404713
miR-340-5p	945.413	750.433	986.204	0.335553	0.442109	0.758981	0.447864	0.850103
miR-342-3p	16.6759	4.64758	20.2163	1.4672	0.871623	1.6833	0.092317	0.454145
miR-342-5p	13.7155	3.94963	4.94258	1.90278	1.12506	1.69126	0.0907871
miR-345-3p	3.07778	3.34311	2.35938	-0.16758	1.6125	-0.103926	0.917228
miR-345-5p	130.28	121.8	138.535	0.0889605	0.37935	0.234508	0.814591	0.959176
miR-34a-3p	1.47378	1.08426	2.01925	1.27017	1.81596	0.699449	0.484272
miR-34a-5p	286.32	254.524	283.298	0.170034	0.405269	0.419558	0.674809	0.899864
miR-34b-3p	1.78647	1.19436	5.82405	0.0496606	1.43816	0.0345306	0.972454
miR-34b-5p	2.97212	4.47591	14.3948	-0.654864	1.04408	-0.627215	0.530518	0.878706
miR-34c-3p	0	0	0.570635	0	3.94555	0	1
miR-34c-5p	75.0924	82.0339	112.005	-0.117477	0.620258	-0.1894	0.849779	0.959176
miR-3529-5p	0.665929	1.89009	0.815022	-1.57233	2.66831	-0.589261	0.555686
miR-3605-3p	3.17915	1.17347	2.75196	1.52128	1.53401	0.991699	0.321344
miR-3605-5p	1.43323	1.30335	2.39226	-0.0877059	1.93136	-0.0454116	0.963779
miR-3609	0.186756	13.1105	4.36994	-6.15228	1.90348	-3.23212	0.00122876
miR-3610	0	2.73548	0.948488	-5.35552	2.72752	-1.96352	0.0495863
miR-3611	0.665929	0	0.239586	1.18098	4.58427	0.257615	0.796704
miR-3613-3p	4.2837	10.2066	5.93979	-1.28012	0.897501	-1.42631	0.153777
miR-3613-5p	9.62283	4.73456	8.67357	1.0678	1.12837	0.94632	0.343985
miR-361-3p	693.28	554.959	445.255	0.323367	0.322646	1.00224	0.31623	0.781228
miR-3614-3p	0.539995	1.17347	0.418219	-1.22725	4.29244	-0.28591	0.774947
miR-3614-5p	14.9374	5.10332	7.68812	1.49948	0.819471	1.82981	0.0672778
miR-3615	153.256	121.658	169.914	0.338984	0.516068	0.65686	0.511271	0.876981
miR-361-5p	55.9216	92.2863	126.228	-0.699944	0.429065	-1.63132	0.102822	0.480995
miR-3617-5p	0.560269	0	0.101867	0.92343	4.59599	0.200921	0.84076
miR-3619-3p	0.373513	1.08426	0.447013	-0.899187	4.30253	-0.20899	0.834456
miR-3619-5p	0	0	0.90377	0	3.10571	0	1
miR-3620-3p	0.539995	0	1.12855	0.867056	2.36848	0.366081	0.714304
miR-3620-5p	7.26751	5.34219	6.24497	0.394294	1.21064	0.32569	0.744659
miR-362-3p	31.0979	13.4803	20.4416	1.23109	0.648514	1.89833	0.0576522	0.354921
miR-362-5p	6.27291	4.16872	6.95937	0.516955	1.2552	0.411851	0.680449
miR-363-3p	0.166482	2.25774	0.729047	-3.62946	3.31911	-1.0935	0.274173
miR-3646	0	0	0.474031	0	4.74827	0	1
miR-3648	15.7133	53.2196	18.5573	-1.70519	0.853556	-1.99775	0.0457438	0.287271
miR-3651	6.39884	51.5931	20.5474	-2.97097	0.866436	-3.42895	0.000605917	0.0159154
miR-3652	0.373513	0	0.0679114	0.336416	4.63178	0.0726321	0.942099
miR-3654	0	0	0.438916	0	4.74827	0	1
miR-3657	0.560269	0	0.101867	0.92343	4.59599	0.200921	0.84076
miR-3659	0	0	0.250365	0	4.74827	0	1
miR-365a-3p	10.642	20.04	38.9949	-1.01565	0.683913	-1.48505	0.13753	0.557144
miR-365a-5p	9.24503	7.74848	6.67897	0.454188	0.986893	0.46022	0.645358
miR-365b-3p	10.642	20.04	38.9949	-1.01565	0.683913	-1.48505	0.13753	0.557144
miR-365b-5p	1.43323	1.08426	0.979509	1.14766	2.47432	0.46383	0.642769
miR-3661	4.17804	6.9042	5.21684	-0.734601	0.917892	-0.800314	0.423529
miR-3662	1.49405	0	1.06355	2.33756	2.73715	0.85401	0.393099
miR-3664-3p	0.332964	0.825609	1.11784	-1.50317	2.24012	-0.671023	0.502206
miR-3664-5p	0	0	0.296611	0	4.74827	0	1
miR-3677-3p	24.1664	16.785	22.7101	0.388918	0.550367	0.706652	0.479783	0.864053
miR-3677-5p	0.353239	0	0.399439	0.261956	3.89201	0.067306	0.946338
miR-3678-3p	0	0	0.166787	0	4.74827	0	1
miR-3679-5p	3.97101	5.29255	4.14676	-0.169682	1.2467	-0.136105	0.891738
miR-3680-5p	0.913508	1.32314	2.42475	-0.0920479	1.66482	-0.05529	0.955907
miR-3682-3p	2.5986	2.27863	1.21243	0.179271	2.17539	0.0824085	0.934322
miR-3684	0	0	0.699145	0	3.48622	0	1
miR-3685	0	0.477746	0.214235	-3.50404	4.72181	-0.742097	0.458029
miR-3688-3p	0.872959	1.06448	1.22116	-0.510403	2.0734	-0.246167	0.805553
miR-3691-3p	0	1.17347	0.522486	-4.27925	4.1563	-1.02958	0.303206
miR-3691-5p	13.1712	16.5648	13.4602	-0.359466	0.608709	-0.590538	0.55483	0.883609
miR-369-3p	0.499447	0	9.09519	0.808679	1.73024	0.467381	0.640227
miR-369-5p	0	0.477746	0.80031	-3.53831	3.31123	-1.06858	0.285259
miR-370-3p	4.48644	4.29749	4.83488	0.183458	1.1724	0.156481	0.875654
miR-370-5p	0	0	0.479509	0	4.17885	0	1
miR-373-3p	0	1.17347	0.320038	-4.28449	4.69622	-0.912327	0.361596
miR-374a-3p	20.3822	21.2288	46.2903	-0.0141734	0.83155	-0.0170446	0.986401	0.995314
miR-374a-5p	3.2197	5.03389	22.6418	-0.455296	1.04788	-0.434492	0.663931	0.899409
miR-374b-3p	0	0.586736	2.45553	-3.282	2.57451	-1.2748	0.202379
miR-374b-5p	9.05827	7.16286	56.1364	0.419222	0.698048	0.600564	0.548131	0.883609
miR-375-3p	42635.3	35148.5	23202	0.278604	0.408853	0.681427	0.495601	0.864053
miR-375-5p	0.166482	0	0.125342	-0.76393	4.74387	-0.161035	0.872066
miR-376a-3p	2.84618	1.30335	10.8261	0.771366	1.12462	0.68589	0.492783
miR-376a-5p	0	0.586736	0.338122	-3.42524	4.7233	-0.725179	0.468342
miR-376b-3p	0	0	0.427197	0	4.74827	0	1
miR-376b-5p	0.499447	0	1.36438	0.779825	2.56167	0.30442	0.760808
miR-376c-3p	0	0	1.72036	0	2.67159	0	1
miR-376c-5p	0.499447	0	1.26122	0.779315	2.59497	0.300317	0.763935
miR-377-5p	1.01917	0	0.391637	1.79283	4.41666	0.405925	0.684798
miR-378a-3p	21613.2	22917.2	18441.6	-0.0845033	0.361753	-0.233594	0.8153	0.959176
miR-378a-5p	38.6013	30.2444	28.2712	0.316264	0.507743	0.622881	0.533362	0.878706
miR-378b	7.38175	4.88423	5.32947	0.735064	0.978543	0.751182	0.452543
miR-378c	2982.36	2939.39	2362.82	0.0221109	0.431989	0.0511838	0.959179	0.994517
miR-378d	561.208	361.177	308.655	0.645769	0.601688	1.07326	0.283154	0.769397
miR-378e	2.99239	4.79502	4.15465	-0.460397	1.13489	-0.405675	0.684982
miR-378f	110.093	52.6765	61.1423	1.0478	0.524951	1.996	0.0459342	0.287271
miR-378g	6.75208	6.57612	10.4578	0.114867	0.753243	0.152497	0.878795
miR-378h	10.5246	0.716619	5.20492	3.19098	1.33652	2.38753	0.0169622
miR-378i	315.229	181.985	186.272	0.791197	0.521501	1.51715	0.129228	0.554487
miR-378j	0.186756	0.238873	0.499243	-1.55651	3.15584	-0.493216	0.62186
miR-379-3p	0.852685	0	2.02405	1.54233	2.24116	0.688183	0.491338
miR-379-5p	164.214	142.221	237.586	0.196849	0.638269	0.308411	0.757769	0.941833
miR-380-3p	0.373513	1.17347	9.17838	-1.509	1.57385	-0.958793	0.337663
miR-380-5p	2.63915	0.716619	3.33117	1.24043	1.5368	0.807153	0.419579
miR-381-3p	35.2022	21.2598	60.5384	0.674165	0.610309	1.10463	0.26932	0.752568
miR-382-3p	3.46727	2.23795	47.5214	0.577497	0.970599	0.59499	0.55185	0.883609
miR-382-5p	203.773	375.983	217.404	-0.88724	0.621047	-1.42862	0.153113	0.586067
miR-383-5p	0	0	7.38462	0	2.05631	0	1
miR-384	0	0	0.994671	0	2.68449	0	1
miR-3909	2.63915	9.01227	7.29666	-1.76009	0.840449	-2.09423	0.0362395
miR-3911	1.28702	1.19436	0.916855	-0.197744	2.42984	-0.0813817	0.935138
miR-3912-3p	0.332964	0.586736	2.26442	-0.848529	2.13558	-0.397331	0.691124
miR-3913-5p	8.55882	12.3961	12.5092	-0.546538	0.694114	-0.787389	0.431054	0.84666
miR-3916	0.373513	1.17347	0.471889	-1.76366	4.20537	-0.419383	0.674936
miR-3917	0	0	0.285479	0	4.74827	0	1
miR-3922-3p	0	0	0.178103	0	4.74827	0	1
miR-3928-3p	1.07999	0	0.703877	1.87153	2.58832	0.723068	0.469638
miR-3929	1.68081	0	0.610669	2.51004	3.43969	0.729726	0.465557
miR-3934-3p	1.20592	1.32314	1.19715	0.28171	2.07056	0.136055	0.891778
miR-3934-5p	39.8957	67.4501	47.6248	-0.748241	0.442032	-1.69273	0.0905067	0.454145
miR-3939	0.186756	0	0.793827	-0.695709	3.32679	-0.209124	0.834352
miR-3940-3p	0.893234	1.43324	1.37333	-0.973157	2.21823	-0.438709	0.660872
miR-3940-5p	0	0.238873	1.31581	-3.04907	2.66927	-1.14228	0.253336
miR-3942-3p	0	0.238873	0.149087	-3.02982	4.73193	-0.640292	0.521983
miR-3942-5p	0.665929	0.586736	1.27776	0.0966398	2.24672	0.0430137	0.965691
miR-3944-3p	12.3922	6.44735	11.3632	0.87413	0.875593	0.99833	0.31812	0.781228
miR-3960	4.44589	183.835	58.2596	-5.36409	1.53931	-3.48474	0.000492622	0.0149302
miR-409-3p	80.8468	98.0155	85.8919	-0.302328	0.653232	-0.462819	0.643494	0.895928
miR-410-3p	16.2447	17.8263	61.0344	-0.118665	0.597832	-0.198493	0.84266	0.959176
miR-410-5p	0	0.586736	0.263186	-3.42525	4.7233	-0.725181	0.468341
miR-411-3p	1.12054	1.17347	2.90759	-0.048313	1.76552	-0.0273648	0.978169
miR-411-5p	36.0015	34.0015	60.2074	0.0926134	0.609221	0.152019	0.879172	0.964885
miR-412-3p	0	0	0.178103	0	4.74827	0	1
miR-412-5p	0	0	0.772536	0	3.03845	0	1
miR-421	37.0655	73.2791	124.956	-0.948596	0.46882	-2.02337	0.0430351	0.277965
miR-422a	15.9854	11.7489	25.4648	0.371564	0.625419	0.594105	0.552442	0.883609
miR-423-3p	2027.63	2687.93	3931.08	-0.405555	0.423604	-0.95739	0.33837	0.783787
miR-423-5p	4518.66	7095	4111.7	-0.65137	0.351591	-1.85263	0.0639347	0.381671
miR-424-3p	1.6851	0.238873	0.928055	1.65628	2.34535	0.706196	0.480066
miR-424-5p	8.04339	5.49297	12.6842	0.3376	0.91725	0.368057	0.712831	0.920837
miR-425-3p	229.281	230.384	195.161	0.00301159	0.366955	0.00820695	0.993452	0.99598
miR-425-5p	323.175	356.154	360.376	-0.131864	0.325385	-0.405254	0.68529	0.903025
miR-4284	0.373513	0	1.24504	0.321974	2.7035	0.119095	0.9052
miR-4286	201.471	191.634	147.078	0.062926	0.71667	0.0878032	0.930033	0.979767
miR-429	1708.95	3504.99	4745.53	-1.03634	0.423241	-2.44858	0.0143419	0.122842
miR-431-3p	1.12054	6.31747	7.14324	-2.54585	1.13281	-2.24738	0.0246159
miR-431-5p	10.6174	10.7228	9.80202	0.123145	0.888584	0.138585	0.889778
miR-4326	2.4524	0.716619	1.0936	1.23736	2.02274	0.611723	0.540721
miR-433-3p	3.42673	4.2986	8.91075	-0.526331	0.9555	-0.550843	0.581741
miR-433-5p	0.373513	0.586736	1.67609	-0.75125	2.1038	-0.357091	0.721023
miR-4423-5p	0.665929	0	0.287141	1.18099	4.58427	0.257617	0.796702
miR-4425	0.332964	0.586736	0.304498	-1.05838	4.61808	-0.229181	0.818728
miR-4426	0	0	0.250727	0	4.74827	0	1
miR-4428	0.373513	0.238873	0.216452	-0.510985	4.61503	-0.110722	0.911837
miR-4429	0.373513	1.17347	0.387949	-1.76565	4.57841	-0.385648	0.699757
miR-4430	0.373513	0	0.171078	0.336428	4.63178	0.0726347	0.942097
miR-4433a-5p	0	0	0.237015	0	4.74827	0	1
miR-4435	1.43323	0	1.24684	2.2797	2.10436	1.08332	0.278664
miR-4436b-3p	1.74592	1.19436	1.5887	0.178066	1.98187	0.0898474	0.928408
miR-4440	3.69887	2.99414	2.64727	0.623149	1.44062	0.432557	0.665337
miR-4443	0	2.38873	1.54614	-5.38633	2.67297	-2.01511	0.0438933
miR-4446-3p	19.8305	18.2336	13.7148	0.201171	0.786871	0.25566	0.798213	0.959176
miR-4446-5p	0.665929	0	0.204471	1.18098	4.58427	0.257615	0.796704
miR-4448	47.4034	14.1253	17.8583	1.93143	0.832072	2.32123	0.0202745	0.163024
miR-4449	1.89213	137	42.8564	-6.15568	0.996142	-6.17952	6.4296e-10	1.26663e-07
miR-4451	0.186756	0.477746	0.267417	-1.99993	4.71123	-0.424504	0.671198
miR-4454	22.9605	12.1605	206.291	0.671179	0.658927	1.01859	0.308396	0.781228
miR-4458	0.913508	0	0.166092	1.63141	4.56815	0.357127	0.720997
miR-4466	0	1.90987	0.806716	-4.75277	2.72286	-1.7455	0.0808973
miR-4467	1.47378	1.17347	1.63426	0.288768	2.16763	0.133218	0.894021
miR-4469	0	0	0.542405	0	4.00119	0	1
miR-4470	0.186756	0	0.137122	-0.678317	4.73774	-0.143173	0.886154
miR-4473	0.686203	4.44716	2.4256	-2.51826	1.49964	-1.67924	0.0931055
miR-4474-3p	3.92617	2.62649	3.07897	0.591905	1.22859	0.481778	0.629964
miR-4479	9.93123	8.53564	7.1471	0.130193	0.884669	0.147166	0.883001
miR-448	0.186756	0	1.91529	-0.723023	2.28397	-0.316564	0.751574
miR-4482-3p	0	0	0.250727	0	4.74827	0	1
miR-4484	0.560269	1.43324	0.838002	-1.53834	3.13941	-0.490009	0.624128
miR-4485-3p	3.47156	10.4354	5.32346	-1.4311	1.08862	-1.3146	0.188645
miR-4485-5p	0	1.08426	0.379649	-3.42525	4.7233	-0.725181	0.468341
miR-4488	2.4524	187.789	64.1305	-6.23557	0.806691	-7.72981	1.07708e-14	4.24371e-12
miR-4489	1.39268	0	0.432227	2.2422	3.61566	0.620135	0.535169
miR-4491	0.872959	1.7811	0.644475	-1.13446	3.04656	-0.372375	0.709613
miR-4492	9.99634	48.5653	17.5379	-2.22472	0.982828	-2.26359	0.0235993	0.185963
miR-4498	2.72025	2.12896	1.4154	0.228388	1.98282	0.115184	0.908299
miR-449a	5.15237	4.64535	6.31665	0.320081	1.02854	0.3112	0.755648
miR-449b-5p	3.5975	0.238873	0.886024	2.7535	2.82229	0.975624	0.329251
miR-449c-5p	19.7205	14.0462	12.4172	0.546391	0.701773	0.778586	0.436223	0.84666
miR-4502	1.05972	0	0.192676	1.84723	4.56202	0.404916	0.685539
miR-4504	2.01377	2.62649	2.82126	-0.379284	1.35418	-0.280083	0.779413
miR-4507	0	2.4074	0.739957	-5.1151	3.66639	-1.39513	0.162975
miR-4508	16.3184	55.8241	23.5222	-1.71229	0.811515	-2.10999	0.0348595	0.246699
miR-450a-1-3p	0.166482	0.716619	1.92326	-2.56964	2.4831	-1.03485	0.300738
miR-450a-5p	0.373513	0.238873	3.43666	-0.581546	1.9533	-0.297724	0.765914
miR-450b-5p	0.913508	1.32314	1.64668	-0.126009	2.01498	-0.062536	0.950136
miR-4510	1.20592	0.238873	2.69814	1.16048	1.78104	0.651574	0.514676
miR-4511	0.726751	1.19436	1.36441	-1.10733	2.0134	-0.549982	0.582332
miR-4515	3.32536	1.32314	2.10792	1.78467	1.61755	1.10331	0.269891
miR-4516	38.9373	589.291	180.751	-3.91346	0.703082	-5.56615	2.60433e-08	1.71018e-06
miR-4517	0.499447	0	0.174749	0.767148	4.60417	0.16662	0.867669
miR-451a	430.806	685.613	1109.04	-0.670978	0.456628	-1.46942	0.141719	0.564013
miR-4521	12.0464	7.68128	56.5847	0.678871	0.717624	0.945997	0.34415	0.783787
miR-4522	0.665929	0	0.121078	1.18097	4.58427	0.257613	0.796706
miR-4523	9.45206	3.4521	4.75284	1.43486	1.03044	1.39248	0.163777
miR-452-5p	1069.83	1669.34	1143.42	-0.643474	0.296239	-2.17215	0.0298445	0.226129
miR-454-3p	2.84618	7.53947	16.1293	-1.47269	1.0329	-1.42578	0.153931	0.586067
miR-454-5p	5.591	2.62649	7.78992	1.10156	0.953383	1.15542	0.247918
miR-455-3p	22.3554	45.5487	65.8807	-1.07718	0.484888	-2.22151	0.0263165	0.203308
miR-455-5p	225.829	302.353	774.17	-0.414657	0.334816	-1.23846	0.215545	0.679396
miR-4635	0.186756	0	0.201836	-0.678298	4.73774	-0.143169	0.886157
miR-4638-3p	0	0	0.262044	0	4.74827	0	1
miR-4638-5p	0.186756	0	0.116987	-0.678317	4.73774	-0.143173	0.886154
miR-4639-5p	0	1.08426	0.37874	-3.42525	4.7233	-0.725181	0.468341
miR-4641	0.560269	0	0.101867	0.92343	4.59599	0.200921	0.84076
miR-4644	0.353239	0	0.266673	0.26209	4.443	0.0589895	0.952961
miR-4645-3p	0	0	0.186198	0	4.74827	0	1
miR-4647	0.186756	0.477746	0.485206	-2.02656	3.79932	-0.5334	0.593757
miR-4648	2.61888	1.80088	1.6418	0.616835	1.59884	0.385801	0.699644
miR-4650-3p	0	0	0.249094	0	4.74827	0	1
miR-4651	1.24647	1.671	0.682359	-0.266067	3.10801	-0.0856068	0.931779
miR-4652-3p	0	0	0.556527	0	3.6721	0	1
miR-4652-5p	4.38078	5.51164	6.83729	-0.216079	0.989574	-0.218356	0.827152
miR-4654	8.45745	8.94285	6.70383	0.0366311	0.890175	0.0411504	0.967176
miR-4657	1.61999	1.08426	0.693418	1.27061	3.13109	0.405804	0.684886
miR-4658	4.2143	1.89009	1.60176	1.04127	1.95732	0.531986	0.594735
miR-4659a-3p	0.332964	0	0.060539	0.184461	4.64361	0.0397236	0.968314
miR-4659b-3p	0.332964	0	0.060539	0.184461	4.64361	0.0397236	0.968314
miR-4660	1.30729	1.08426	0.533398	0.905416	4.52882	0.199923	0.841541
miR-4661-5p	10.0615	6.57723	5.7001	0.533833	1.07602	0.496118	0.619811
miR-4662a-5p	0	0	0.166063	0	4.74827	0	1
miR-4664-3p	46.8388	39.5097	49.6659	0.203036	0.476683	0.425935	0.670155	0.899864
miR-4664-5p	0.519721	0.238873	1.88908	-0.049703	1.96705	-0.0252678	0.979841
miR-4665-5p	0	2.75526	1.25307	-5.23598	2.73666	-1.91328	0.0557126
miR-4666a-5p	0.186756	0	0.200927	-0.678294	4.73774	-0.143168	0.886157
miR-4667-5p	0.872959	0	0.52723	1.56873	3.12171	0.502524	0.615299
miR-4673	0	0.586736	0.361558	-3.42325	4.64642	-0.73675	0.461274
miR-4676-3p	0.933782	0.238873	0.635613	0.798266	2.82185	0.282887	0.777263
miR-4676-5p	0.706477	0	0.211482	1.26225	4.58098	0.275541	0.782901
miR-4677-3p	90.5316	81.8628	60.9425	0.166142	0.44983	0.369343	0.711872	0.920837
miR-4677-5p	0.186756	0	0.235857	-0.678293	4.73774	-0.143168	0.886157
miR-4680-5p	0	0	0.178465	0	4.74827	0	1
miR-4685-3p	0.166482	0	1.24349	-0.756933	2.684	-0.282016	0.777931
miR-4687-3p	1.26675	2.64628	1.64167	-0.838864	1.84254	-0.455276	0.648911
miR-4687-5p	0	0	0.237015	0	4.74827	0	1
miR-4688	0.893234	0.825609	0.791921	-0.120443	2.28202	-0.0527791	0.957908
miR-4689	0.499447	0	0.46059	0.770145	3.68364	0.209072	0.834392
miR-4690-3p	2.2208	2.23795	1.44442	-0.0743777	1.97247	-0.0377078	0.969921
miR-4690-5p	0.539995	0	0.789465	0.870715	3.12423	0.278698	0.780477
miR-4691-3p	0.186756	0	0.117349	-0.678317	4.73774	-0.143173	0.886154
miR-4695-5p	0.560269	0	0.101867	0.92343	4.59599	0.200921	0.84076
miR-4697-3p	1.12054	2.75526	1.14228	-1.15874	2.58912	-0.447543	0.654483
miR-4700-3p	0.933782	0	0.989793	1.65674	2.79305	0.593165	0.553071
miR-4701-5p	0.186756	0.716619	1.03927	-2.48742	2.68976	-0.924775	0.355083
miR-4706	0.560269	0.716619	0.548582	-0.774415	3.49775	-0.221404	0.824778
miR-4707-3p	1.43323	2.99525	2.42966	-1.17953	1.47476	-0.799813	0.423819
miR-4708-3p	0.560269	0.716619	0.46428	-0.765134	3.68628	-0.207563	0.83557
miR-4713-3p	0	0	0.523178	0	4.12512	0	1
miR-4713-5p	8.72102	10.7064	15.9942	-0.465914	0.810291	-0.574996	0.565294	0.883609
miR-4714-3p	0.373513	1.671	0.805818	-1.95006	2.69357	-0.723968	0.469085
miR-4714-5p	0.560269	0	1.12604	0.907055	2.3157	0.391697	0.695282
miR-4717-3p	1.20592	0.825609	1.18086	0.329351	2.01046	0.163819	0.869874
miR-4724-5p	4.2143	1.671	2.2994	1.76173	1.74918	1.00717	0.313851
miR-4726-5p	0.186756	3.47188	2.02773	-4.14705	2.13638	-1.94116	0.0522389
miR-4727-3p	0.560269	0	0.268292	0.923454	4.59599	0.200926	0.840756
miR-4728-3p	1.80674	3.71076	3.38694	-0.917111	1.37945	-0.664836	0.506155
miR-4728-5p	0.332964	2.14986	1.44566	-2.91029	2.19119	-1.32817	0.184121
miR-4730	1.2262	0.238873	0.372033	1.20758	3.79738	0.318004	0.750482
miR-4734	0.933782	2.16853	0.879703	-1.08405	3.46529	-0.31283	0.75441
miR-4738-3p	0.186756	0.586736	0.193975	-1.92117	4.71272	-0.407656	0.683526
miR-4739	0.186756	0	0.117349	-0.678317	4.73774	-0.143173	0.886154
miR-4740-5p	0.186756	0	0.152463	-0.678317	4.73774	-0.143173	0.886154
miR-4741	2.80563	2.14875	3.2171	0.538805	1.43263	0.376094	0.706847
miR-4742-3p	0	0.825609	0.994725	-3.89222	2.4178	-1.60982	0.107437
miR-4743-5p	0.560269	0	0.101867	0.92343	4.59599	0.200921	0.84076
miR-4745-3p	0.499447	0	0.0908085	0.767136	4.60417	0.166618	0.867671
miR-4745-5p	0.747026	0	0.422211	1.33918	4.35607	0.307429	0.758517
miR-4746-5p	14.183	9.49113	11.1772	0.467289	0.812796	0.574915	0.565348
miR-4747-3p	0.933782	0	0.25281	1.66211	4.56722	0.363923	0.715916
miR-4747-5p	0	0	0.237015	0	4.74827	0	1
miR-4748	1.24647	2.36784	1.44373	-1.09467	1.67764	-0.652505	0.514076
miR-4749-5p	0	1.30335	0.439401	-4.44879	4.24972	-1.04684	0.295172
miR-4750-5p	4.50672	1.99908	1.95783	1.14361	1.78671	0.640061	0.522133
miR-4752	0.186756	0.586736	0.277368	-1.92114	4.71271	-0.407651	0.68353
miR-4754	0	1.08426	0.462495	-3.42524	4.7233	-0.725179	0.468342
miR-4755-3p	0.332964	1.17347	1.34109	-1.83867	2.47462	-0.743014	0.457474
miR-4756-3p	0	0.477746	0.130294	-3.50406	4.72181	-0.7421	0.458027
miR-4758-3p	4.30397	2.25885	5.37088	0.548767	1.08702	0.504839	0.613672
miR-4758-5p	2.26564	0.238873	1.35546	2.07647	2.19838	0.944544	0.344892
miR-4761-3p	1.05972	0	0.276616	1.84725	4.56202	0.404918	0.685537
miR-4761-5p	0.832411	0	0.151347	1.50215	4.57228	0.328534	0.742508
miR-4762-5p	0	3.25279	1.08866	-5.53652	3.39356	-1.63148	0.10279
miR-4763-3p	0.186756	0	0.438852	-0.681418	4.38372	-0.155443	0.876472
miR-4764-5p	0.499447	0	0.193975	0.767148	4.60417	0.16662	0.867669
miR-4765	0.499447	0	0.0908085	0.767136	4.60417	0.166618	0.867671
miR-4766-3p	0.539995	1.17347	0.418219	-1.22725	4.29244	-0.28591	0.774947
miR-4767	0.186756	0	0.354364	-0.678376	4.72557	-0.143554	0.885852
miR-4768-5p	2.32646	3.56109	6.04484	-0.530449	1.0257	-0.517158	0.605046
miR-4769-5p	0.166482	0	0.236603	-0.76392	4.74387	-0.161033	0.872068
miR-4775	0	1.32314	0.799784	-4.01181	3.36101	-1.19363	0.232621
miR-4778-3p	0	0.716619	0.540878	-3.90217	3.2865	-1.18733	0.235097
miR-4779	0	0	0.167881	0	4.74827	0	1
miR-4781-3p	0.332964	0.586736	0.387344	-1.05511	4.50518	-0.2342	0.81483
miR-4783-3p	0.373513	0.586736	0.22793	-0.906439	4.60618	-0.196788	0.843994
miR-4784	0.166482	0.477746	0.244504	-2.08557	4.71739	-0.442101	0.658416
miR-4786-3p	0.665929	1.08426	0.511859	-0.0475221	4.08646	-0.0116291	0.990721
miR-4786-5p	1.8313	0.477746	1.26187	1.23806	2.18763	0.565938	0.571436
miR-4787-3p	0	4.9249	2.12951	-6.18866	2.38008	-2.60019	0.00931723
miR-4787-5p	0	0.238873	0.255291	-3.02981	4.73193	-0.64029	0.521984
miR-4791	7.8118	8.24712	4.78636	0.0115201	0.980324	0.0117514	0.990624
miR-4793-3p	1.18565	0.955492	0.962633	-0.0591363	2.44963	-0.0241409	0.98074
miR-4796-3p	0	0.238873	0.263386	-3.02981	4.73193	-0.640289	0.521984
miR-4797-3p	0	0	0.370328	0	4.74827	0	1
miR-4800-3p	0.499447	0.586736	0.540192	-0.436811	3.56079	-0.122673	0.902366
miR-4802-3p	0	2.25885	1.62353	-5.3377	2.25798	-2.36393	0.018082
miR-4802-5p	0.186756	1.17347	1.09119	-2.74985	2.66061	-1.03354	0.30135
miR-4804-5p	1.30729	0	2.2546	2.13924	2.1736	0.984193	0.325021
miR-483-3p	0.872959	0	4.64842	1.57366	1.58927	0.990174	0.322089
miR-483-5p	0.373513	0	3.02365	0.301099	2.02311	0.14883	0.881688
miR-484	417.264	457.398	373.788	-0.136611	0.428862	-0.318543	0.750073	0.940078
miR-485-3p	1.01917	0.586736	2.14592	0.744203	1.93966	0.383677	0.701218
miR-485-5p	2.18025	3.08334	3.9664	-0.336661	1.27671	-0.263694	0.792016
miR-486-3p	4.55584	7.50961	6.36955	-0.562478	1.23412	-0.455773	0.648553
miR-486-5p	8298.27	16640.6	8266.44	-1.00367	0.563002	-1.78272	0.0746319	0.414154
miR-487b-3p	0	0	3.74966	0	2.15069	0	1
miR-488-3p	0	0	1.34316	0	3.03563	0	1
miR-489-3p	0.166482	1.671	0.890569	-3.05673	3.01111	-1.01515	0.310034
miR-490-3p	7.28038	1.56201	4.68808	2.4468	1.3737	1.78118	0.0748833
miR-491-3p	0.560269	0	0.205034	0.923442	4.59599	0.200924	0.840758
miR-491-5p	4.61238	4.53637	3.68238	0.108717	1.18509	0.0917379	0.926906
miR-492	3.80453	1.06448	1.17219	1.62364	2.2628	0.717539	0.473042
miR-493-5p	0	0.586736	1.25043	-3.32662	2.91307	-1.14196	0.253469
miR-494-3p	0	0	0.551409	0	3.579	0	1
miR-495-3p	0.665929	0	2.68467	1.20511	1.91865	0.628101	0.529937
miR-496	0.998893	1.17347	2.72338	-0.226742	2.00885	-0.112871	0.910132
miR-497-3p	0.519721	0	0.272598	0.821113	4.34394	0.189025	0.850073
miR-497-5p	7.19071	4.97343	8.32012	0.574158	0.908903	0.631705	0.52758
miR-4999-5p	1.07999	2.88515	1.18955	-1.31543	2.34876	-0.560054	0.575443
miR-499a-5p	0.186756	0	0.516765	-0.695466	3.34013	-0.208215	0.835061
miR-5000-3p	8.01883	9.4217	9.24978	-0.264742	0.772492	-0.342712	0.731815
miR-5001-3p	7.89718	7.25206	8.18538	0.132401	0.758002	0.174671	0.861338
miR-5001-5p	1.9124	5.1231	2.992	-1.34233	1.20185	-1.11689	0.264042
miR-5006-3p	0	0	0.166063	0	4.74827	0	1
miR-5009-5p	0.747026	2.62649	1.41925	-1.82344	1.72366	-1.05789	0.290108
miR-500a-3p	38.3408	29.6282	30.9526	0.26479	0.602209	0.439698	0.660156	0.899409
miR-500a-5p	0.747026	1.43324	2.21718	-1.30187	1.98174	-0.656932	0.511225
miR-500b-5p	0.186756	1.43324	1.34086	-3.32549	2.38516	-1.39424	0.163244
miR-5010-3p	3.19942	1.08426	2.95906	2.41128	1.70731	1.41233	0.157852
miR-5010-5p	0.353239	0.586736	0.422483	-0.935856	3.42071	-0.273585	0.784403
miR-501-3p	8.23015	2.64628	4.18206	2.03016	1.22375	1.65896	0.0971241
miR-501-5p	4.21859	3.08445	6.04068	0.138102	0.976582	0.141414	0.887543
miR-502-3p	17.1828	8.90439	13.1961	0.779139	0.651414	1.19607	0.231668	0.691493
miR-502-5p	1.37241	0.586736	1.00662	1.10508	2.3498	0.470286	0.638151
miR-503-5p	17.1219	6.05881	14.4587	1.36658	0.73041	1.87097	0.0613492	0.371871
miR-504-5p	0.499447	0	1.86336	0.788204	2.16976	0.363268	0.716405
miR-505-3p	44.9221	71.5396	62.5256	-0.717883	0.49681	-1.44499	0.148462	0.579148
miR-505-5p	0.186756	0.716619	0.72121	-2.45571	2.90508	-0.845315	0.397935
miR-508-3p	2.53349	15.3186	4.63842	-2.52671	1.40339	-1.80043	0.0717928
miR-508-5p	0.373513	0.825609	0.293077	-1.40537	4.59263	-0.306005	0.759601
miR-5088-5p	0.186756	0.586736	0.396422	-1.9055	4.01814	-0.474226	0.635339
miR-5090	0.166482	1.30335	0.469123	-3.04173	3.69202	-0.823865	0.410016
miR-5091	0	0.477746	0.617313	-3.52822	3.57781	-0.986141	0.324064
miR-5092	0	0.586736	0.729805	-3.36732	3.37288	-0.998351	0.318109
miR-509-3-5p	0	1.89009	0.515479	-4.89839	4.55956	-1.07431	0.282683
miR-509-3p	7.0445	17.5853	6.0768	-1.27377	1.16384	-1.09446	0.273755
miR-5094	1.35213	0.716619	1.49998	0.376576	1.99572	0.188691	0.850335
miR-5100	109.778	34.0055	69.2952	1.73683	0.622306	2.79095	0.00525532	0.0591599
miR-511-3p	6.92285	3.78018	5.58622	0.734967	1.14364	0.642653	0.520449
miR-514a-3p	0.166482	0.238873	0.0954167	-1.61135	4.72752	-0.340845	0.733221
miR-5188	0	0	0.179012	0	4.74827	0	1
miR-5189-3p	0.166482	0.477746	0.160564	-2.08558	4.7174	-0.442103	0.658414
miR-5189-5p	0.353239	0.716619	0.628901	-1.4901	2.74764	-0.54232	0.587598
miR-518e-5p	0.332964	0	0.060539	0.184461	4.64361	0.0397236	0.968314
miR-519a-5p	0.332964	0	0.060539	0.184461	4.64361	0.0397236	0.968314
miR-519b-5p	0.332964	0	0.060539	0.184461	4.64361	0.0397236	0.968314
miR-519c-5p	0.332964	0	0.060539	0.184461	4.64361	0.0397236	0.968314
miR-519d-3p	0.560269	0	0.101867	0.92343	4.59599	0.200921	0.84076
miR-522-5p	0.332964	0	0.060539	0.184461	4.64361	0.0397236	0.968314
miR-523-5p	0.332964	0	0.060539	0.184461	4.64361	0.0397236	0.968314
miR-532-3p	13.3622	14.5052	11.702	-0.183478	0.679579	-0.269988	0.78717	0.957237
miR-532-5p	1118.54	867.413	882.857	0.369651	0.272177	1.35813	0.174423	0.60283
miR-539-3p	0	0	0.261497	0	4.74827	0	1
miR-542-3p	91.4151	63.7308	49.69	0.499003	0.577489	0.864091	0.387538	0.820476
miR-542-5p	2.4524	2.84447	2.27601	-0.0296768	1.52121	-0.0195087	0.984435
miR-543	0.186756	0	4.11309	-0.729069	2.12409	-0.343239	0.731419
miR-545-3p	0.747026	0	0.218854	1.33954	4.57802	0.292603	0.769826
miR-545-5p	0	0	0.55268	0	3.6703	0	1
miR-548aa	0	0	0.786933	0	3.22507	0	1
miR-548ab	2.57404	1.91098	1.52264	0.158749	1.98201	0.0800951	0.936162
miR-548ad-5p	14.7549	21.196	11.5638	-0.506169	0.933336	-0.542322	0.587597	0.883609
miR-548ae-5p	15.1284	22.3695	12.0391	-0.551782	0.979923	-0.563087	0.573376	0.883609
miR-548ah-3p	0.373513	0	0.353206	0.336443	4.63178	0.0726379	0.942094
miR-548aj-5p	0	0	0.178465	0	4.74827	0	1
miR-548al	0	0	0.166972	0	4.74827	0	1
miR-548am-3p	1.12054	0	0.382747	1.92552	4.48672	0.429159	0.667808
miR-548am-5p	10.0817	12.0064	8.39766	-0.183873	0.761173	-0.241566	0.809117
miR-548an	0.373513	0	0.517424	0.329358	3.28507	0.100259	0.920139
miR-548aq-3p	0.373513	0	0.487066	0.334868	4.18106	0.0800916	0.936164
miR-548aq-5p	0.499447	1.17347	0.514013	-1.32922	4.06342	-0.327118	0.743578
miR-548ar-5p	0	0	0.178465	0	4.74827	0	1
miR-548as-5p	0	0	0.179012	0	4.74827	0	1
miR-548at-5p	0.186756	0	0.284683	-0.678285	4.73774	-0.143166	0.886159
miR-548au-5p	7.91746	12.0064	7.67039	-0.535276	0.771571	-0.693749	0.48784
miR-548av-3p	0.332964	0	0.060539	0.184461	4.64361	0.0397236	0.968314
miR-548av-5p	0.186756	0	0.129028	-0.678317	4.73774	-0.143173	0.886154
miR-548ay-3p	0.166482	0.238873	0.179357	-1.61134	4.72752	-0.340843	0.733222
miR-548ay-5p	17.9949	23.7818	15.5386	-0.38639	0.794141	-0.486551	0.626577	0.895928
miR-548az-5p	16.5777	32.0864	17.3433	-0.965298	0.797079	-1.21105	0.225878	0.684584
miR-548b-5p	0.373513	0	0.151852	0.336428	4.63178	0.0726347	0.942097
miR-548bc	4.77886	1.89009	5.10519	1.14612	1.07467	1.06649	0.286203
miR-548c-3p	0	0	0.249818	0	4.74827	0	1
miR-548c-5p	10.0817	12.723	9.08021	-0.294238	0.738951	-0.398184	0.690495
miR-548d-3p	1.26675	1.67211	4.16584	-0.902182	1.35649	-0.665088	0.505994
miR-548d-5p	20.0492	25.3438	17.8017	-0.320605	0.800419	-0.400547	0.688754	0.904563
miR-548e-3p	20.8368	23.4944	29.3554	-0.112746	0.583261	-0.193303	0.846722	0.959176
miR-548e-5p	57.7124	67.7674	44.1727	-0.243966	0.479609	-0.508678	0.610978	0.895928
miR-548f-3p	7.43829	8.35611	7.80013	-0.0333253	0.876706	-0.0380119	0.969678
miR-548f-5p	0	0	0.178465	0	4.74827	0	1
miR-548g-5p	0	0	0.178465	0	4.74827	0	1
miR-548h-3p	0.373513	0.477746	0.566716	-1.02421	3.20826	-0.319242	0.749543
miR-548h-5p	2.03833	2.25774	1.41518	0.0450241	1.8865	0.0238664	0.980959
miR-548i	0.166482	1.32314	0.559006	-2.60453	3.61586	-0.720309	0.471335
miR-548j-5p	2.11943	2.16853	2.11752	0.552004	1.80956	0.305049	0.760329
miR-548k	33.022	48.2898	62.3946	-0.569372	0.509154	-1.11827	0.263452	0.744865
miR-548l	5.83857	4.82377	4.34519	0.235742	1.31075	0.179853	0.857268
miR-548n	5.27402	10.5556	8.1521	-1.10783	0.903572	-1.22605	0.220179
miR-548o-3p	3.97101	6.31747	6.23765	-0.683164	0.91283	-0.748402	0.454218
miR-548o-5p	10.0817	12.723	9.08021	-0.294238	0.738951	-0.398184	0.690495
miR-548p	1.24647	0.716619	1.06126	0.267776	2.11739	0.126465	0.899364
miR-548t-3p	0	0	0.786933	0	3.22507	0	1
miR-548t-5p	3.61777	7.72981	3.46357	-1.10725	1.11716	-0.991126	0.321624
miR-548u	1.07999	0	1.24488	1.87038	2.29047	0.816592	0.414161
miR-548v	0	0	0.187107	0	4.74827	0	1
miR-548w	0	0	0.166425	0	4.74827	0	1
miR-548x-5p	0	0	0.178465	0	4.74827	0	1
miR-548z	0.373513	0.477746	0.566716	-1.02421	3.20826	-0.319242	0.749543
miR-549a-3p	24.1419	25.3997	60.3401	-0.106533	0.458985	-0.232105	0.816457	0.959176
miR-549a-5p	15.2255	15.1185	60.7521	0.0121729	0.680307	0.0178932	0.985724	0.995314
miR-550a-3-5p	18.3033	18.6124	18.3409	-0.0666031	0.679206	-0.0980603	0.921884	0.979767
miR-550a-3p	119.959	104.484	77.152	0.224592	0.358297	0.626832	0.530769	0.878706
miR-550a-5p	18.3033	18.6124	18.3409	-0.0666031	0.679206	-0.0980603	0.921884	0.979767
miR-550b-2-5p	0.373513	0	0.0679114	0.336416	4.63178	0.0726321	0.942099
miR-551a	0.686203	2.49772	4.25091	-2.19657	1.34249	-1.6362	0.101798
miR-551b-3p	0	0	0.250912	0	4.74827	0	1
miR-552-3p	222.819	302.861	289.486	-0.431347	0.431849	-0.998838	0.317873	0.781228
miR-552-5p	5.63154	4.03884	13.8008	0.48333	0.79931	0.604684	0.545389	0.883609
miR-556-3p	0.353239	0.238873	1.02749	-0.611046	2.25131	-0.271418	0.78607
miR-556-5p	0.373513	0	0.498745	0.335013	4.21517	0.079478	0.936652
miR-5580-3p	0	0	0.271047	0	4.74827	0	1
miR-5581-3p	1.74592	0.586736	2.31579	1.53156	1.786	0.857532	0.391151
miR-5582-3p	0.499447	0.238873	0.251028	-0.0802613	4.58732	-0.0174963	0.986041
miR-5584-5p	0.332964	0	0.060539	0.184461	4.64361	0.0397236	0.968314
miR-5585-3p	2.13971	0.477746	1.6339	1.44651	2.10285	0.687878	0.49153
miR-5587-5p	4.09694	4.0784	2.92613	0.315126	1.39618	0.225706	0.82143
miR-5588-5p	0.747026	1.08426	0.526603	0.109909	4.05612	0.027097	0.978382
miR-559	0	0	0.423575	0	4.45046	0	1
miR-561-3p	0	0.238873	0.418679	-3.03655	3.53931	-0.857951	0.39092
miR-561-5p	53.6891	77.8945	90.5419	-0.524587	0.423292	-1.2393	0.215233	0.679396
miR-5680	0.373513	0	0.401484	0.336446	4.63178	0.0726385	0.942094
miR-5683	0.499447	0	0.174202	0.767148	4.60417	0.16662	0.867669
miR-5687	0	0	0.18656	0	4.74827	0	1
miR-5696	0	0	0.178465	0	4.74827	0	1
miR-5697	0	0	0.250912	0	4.74827	0	1
miR-5698	0.186756	0	0.152463	-0.678317	4.73774	-0.143173	0.886154
miR-5699-3p	1.9124	1.76021	3.59404	0.228441	1.42849	0.159918	0.872946
miR-5699-5p	19.5541	15.3704	15.5268	0.350389	0.619159	0.565911	0.571454	0.883609
miR-5701	4.29969	3.83953	3.33697	0.476211	1.55266	0.306706	0.759067
miR-572	0.852685	0.238873	0.220181	0.688076	4.55421	0.151086	0.879908
miR-573	5.09584	0	2.63348	4.11629	1.81803	2.26414	0.0235653
miR-574-3p	212.118	392.35	278.375	-0.8975	0.682046	-1.31589	0.18821	0.62893
miR-574-5p	340.379	400.895	257.06	-0.230669	0.344738	-0.669112	0.503424	0.869952
miR-576-3p	60.343	49.0251	48.7254	0.292924	0.405456	0.722456	0.470014	0.863148
miR-576-5p	0.186756	2.5175	7.10347	-3.95196	1.78118	-2.21874	0.0265046
miR-577	93.1751	76.6475	119.166	0.24648	0.452175	0.545099	0.585685	0.883609
miR-579-3p	0	0	0.737198	0	3.33412	0	1
miR-579-5p	0.373513	1.54223	1.29685	-2.28397	2.15895	-1.05791	0.290098
miR-580-3p	1.55916	0	1.1906	2.4067	2.34001	1.0285	0.303715
miR-580-5p	0	0	0.166425	0	4.74827	0	1
miR-581	0	0	0.364663	0	4.08626	0	1
miR-582-3p	1962.49	2811.83	1482.99	-0.518538	0.379376	-1.36682	0.171682	0.601121
miR-582-5p	21.5359	40.0065	56.9335	-0.949075	0.756153	-1.25514	0.209429	0.676353
miR-584-3p	0	1.08426	0.482269	-3.41172	4.26465	-0.8	0.423711
miR-584-5p	1264.28	1072.11	944.246	0.236276	0.378279	0.624609	0.532228	0.878706
miR-588	0	0	0.285294	0	4.74827	0	1
miR-589-3p	5.17693	9.46016	13.2881	-0.607476	0.847221	-0.717022	0.47336	0.863148
miR-589-5p	63.742	59.0093	77.8615	0.145416	0.431639	0.336891	0.736199	0.935685
miR-590-3p	4.51101	2.60671	19.332	0.505161	1.00496	0.502665	0.615199	0.895928
miR-590-5p	2.51322	6.29768	5.2071	-1.44111	0.990819	-1.45446	0.145819
miR-592	0	0.238873	0.398181	-3.03044	4.55881	-0.664744	0.506214
miR-597-3p	1.03944	1.32314	0.763425	0.0311001	2.48085	0.0125361	0.989998
miR-597-5p	2.74052	2.16853	2.24826	1.00457	1.69586	0.592362	0.553608
miR-598-3p	23.4354	30.4721	103.192	-0.30735	0.496499	-0.619035	0.535893	0.878706
miR-598-5p	0	0	0.202448	0	4.74827	0	1
miR-600	0	0.238873	0.251707	-3.02981	4.73193	-0.640289	0.521984
miR-609	1.93268	0.586736	0.689518	1.55382	2.75142	0.564734	0.572255
miR-610	0.373513	1.19436	0.867143	-1.9624	2.8373	-0.691643	0.489162
miR-612	0.499447	0	0.185881	0.767148	4.60417	0.16662	0.867669
miR-6125	0	0.955492	0.34362	-4.13972	4.70142	-0.880526	0.378574
miR-6128	0.332964	0	0.395391	0.184921	4.51724	0.0409367	0.967346
miR-615-3p	25.9486	35.7075	46.1645	-0.467275	0.498027	-0.938253	0.348115	0.786088
miR-615-5p	11.088	12.1165	10.3145	-0.139545	0.808193	-0.172663	0.862917
miR-616-3p	1.30729	0.238873	0.470171	1.29588	3.67283	0.35283	0.724216
miR-616-5p	0.373513	0.716619	1.41273	-1.53494	2.10414	-0.729488	0.465703
miR-619-5p	11.4904	16.283	13.257	-0.427568	0.797711	-0.535993	0.591963	0.883609
miR-622	0	1.08426	5.16235	-3.2046	2.18107	-1.46928	0.141758
miR-624-3p	0	0	0.187107	0	4.74827	0	1
miR-624-5p	0.686203	0	0.561142	1.22426	3.1542	0.388135	0.697916
miR-625-3p	23.1504	64.3515	40.2881	-1.49824	0.605532	-2.47426	0.0133512	0.116897
miR-625-5p	3.15887	2.25885	5.60308	0.083903	1.06375	0.0788751	0.937132
miR-627-3p	3.34563	2.95457	3.71499	0.00465112	1.12736	0.00412568	0.996708
miR-627-5p	4.69776	9.27093	5.19232	-0.933544	1.00782	-0.9263	0.35429
miR-628-3p	0.560269	2.84558	2.92114	-2.58827	1.58422	-1.63379	0.102303
miR-628-5p	0	0	0.198239	0	4.74827	0	1
miR-629-3p	0.499447	1.06448	0.863931	-1.2901	2.31648	-0.556922	0.577581
miR-629-5p	281.534	384.098	349.803	-0.455274	0.303061	-1.50225	0.133033	0.557144
miR-636	2.24537	2.03976	3.41763	0.134909	1.30725	0.1032	0.917804
miR-641	18.2713	14.2653	27.2474	0.376476	0.554084	0.679456	0.496849	0.864053
miR-642a-3p	2.11943	0	1.75115	2.84688	1.90706	1.49281	0.135487
miR-642a-5p	2.22509	0.825609	1.07078	1.20575	2.12601	0.567143	0.570617
miR-643	2.09916	0.238873	1.62949	1.95957	1.92688	1.01696	0.30917
miR-6501-5p	0	0.825609	0.560927	-3.92151	4.08392	-0.960233	0.336938
miR-6505-5p	0.186756	0.586736	0.597776	-1.88959	3.5726	-0.528911	0.596867
miR-6509-5p	0.706477	2.49661	1.21369	-1.69954	1.90533	-0.891992	0.372397
miR-6510-3p	0	0	0.179012	0	4.74827	0	1
miR-6511a-3p	2.57833	1.06448	1.65921	1.03519	1.68269	0.615203	0.538421
miR-6511a-5p	3.47156	1.7811	2.18207	0.715352	1.66299	0.430159	0.66708
miR-6511b-3p	0.747026	0.586736	1.49581	0.211688	2.38197	0.0888708	0.929185
miR-6511b-5p	5.44479	5.49186	4.63242	-0.0116288	1.34056	-0.00867461	0.993079
miR-6513-5p	0.686203	0.477746	0.774291	-0.152222	2.62258	-0.058043	0.953714
miR-6514-5p	2.82591	2.58582	2.90575	0.116774	1.48085	0.0788556	0.937147
miR-6515-5p	2.99239	2.64628	1.85506	0.40133	1.82551	0.219845	0.825992
miR-651-5p	4.15348	14.5922	7.53456	-1.79579	1.01302	-1.7727	0.0762791
miR-6516-3p	0.832411	1.08426	1.05272	0.353161	2.73275	0.129233	0.897173
miR-6516-5p	1.33186	1.76021	1.55525	-0.377749	2.07116	-0.182385	0.855281
miR-652-3p	162.194	153.751	153.352	0.0606258	0.31585	0.191945	0.847785	0.959176
miR-652-5p	100.214	161.193	146.123	-0.711997	0.574658	-1.23899	0.215349	0.679396
miR-653-3p	0.686203	1.32314	1.03169	-0.531567	2.16126	-0.245952	0.80572
miR-653-5p	4.98589	6.38578	10.8104	-0.339056	0.832695	-0.407179	0.683877
miR-654-3p	0.332964	0	0.155611	0.184473	4.64361	0.0397262	0.968311
miR-654-5p	0	0	0.448242	0	3.82301	0	1
miR-659-5p	2.49294	1.06448	1.94109	0.998163	1.97131	0.506345	0.612615
miR-660-3p	0	1.08426	0.379649	-3.42525	4.7233	-0.725181	0.468341
miR-660-5p	640.841	691.06	616.172	-0.110691	0.354441	-0.312297	0.754815	0.94113
miR-662	0.373513	0.716619	0.430325	-1.35024	3.79397	-0.355892	0.721922
miR-663a	1.51861	2.75526	2.70657	-0.473147	1.64148	-0.288244	0.77316
miR-663b	1.41295	4.05862	2.10839	-1.4007	1.497	-0.93567	0.349443
miR-664a-3p	0	1.90987	3.37994	-4.55921	1.95607	-2.3308	0.0197639
miR-664a-5p	2.18025	3.43121	2.70608	-0.543435	1.57302	-0.345472	0.72974
miR-664b-3p	0	0.955492	1.11753	-4.2561	2.79111	-1.52488	0.127289
miR-664b-5p	5.48105	4.60579	3.17387	0.136645	1.2491	0.109395	0.912889
miR-665	0.499447	0	0.0908085	0.767136	4.60417	0.166618	0.867671
miR-668-3p	2.32646	0.238873	2.68817	2.09194	1.60523	1.3032	0.192505
miR-671-3p	201.535	126.941	132.002	0.66937	0.397051	1.68585	0.0918245	0.454145
miR-6715b-3p	1.66482	0	0.397767	2.5006	4.54815	0.549807	0.582452
miR-671-5p	70.0906	74.9534	54.0527	-0.120519	0.468914	-0.257018	0.797165	0.959176
miR-6716-3p	2.57833	0	4.34564	3.13807	1.52922	2.05207	0.0401629
miR-6717-5p	0.373513	0	0.0679114	0.336416	4.63178	0.0726321	0.942099
miR-6724-5p	2.86646	2.97435	2.59165	0.000797442	1.39476	0.000571742	0.999544
miR-6726-5p	0.560269	0.586736	0.261886	-0.319424	4.57019	-0.069893	0.944279
miR-6727-5p	0.726751	0	0.48766	1.30098	4.17189	0.311845	0.755159
miR-6728-5p	1.37241	0.716619	0.696244	0.486496	2.77322	0.175426	0.860745
miR-6729-5p	0.373513	0	0.186419	0.336428	4.63178	0.0726347	0.942097
miR-6730-5p	0	2.25774	0.876881	-5.04229	3.17711	-1.58707	0.112498
miR-6732-3p	1.95295	0	1.30206	2.72835	2.19377	1.24368	0.213618
miR-6733-5p	0.665929	0	0.121078	1.18097	4.58427	0.257613	0.796706
miR-6734-5p	0.186756	2.75638	0.868726	-3.9492	3.08039	-1.28205	0.199826
miR-6735-3p	0.560269	0	0.590156	0.919383	3.40158	0.270281	0.786944
miR-6735-5p	0.373513	0	0.0679114	0.336416	4.63178	0.0726321	0.942099
miR-6738-3p	0	0	0.206334	0	4.74827	0	1
miR-6739-5p	0.499447	0	0.293256	0.76716	4.60417	0.166623	0.867667
miR-6740-5p	0.186756	0.586736	0.289047	-1.92114	4.71271	-0.407651	0.68353
miR-6741-3p	0.852685	0	1.38696	1.54306	2.17	0.711086	0.477031
miR-6742-3p	0.332964	0	0.226602	0.184483	4.64361	0.0397284	0.96831
miR-6742-5p	0.166482	0	0.11421	-0.76393	4.74387	-0.161035	0.872066
miR-6743-3p	0.166482	0.586736	0.494994	-1.9486	3.40371	-0.572495	0.566987
miR-6743-5p	0.332964	0.238873	0.244194	-0.662936	4.62691	-0.143278	0.88607
miR-6746-5p	0.373513	0.955492	0.447008	-1.63217	4.22047	-0.386728	0.698957
miR-6747-3p	1.37241	1.19436	1.05807	-0.148731	2.0841	-0.0713646	0.943108
miR-6748-5p	0.560269	1.80088	0.771483	-1.64975	2.79137	-0.591019	0.554508
miR-6751-3p	0.186756	0	0.129028	-0.678317	4.73774	-0.143173	0.886154
miR-6751-5p	0.893234	0.238873	0.548509	0.742988	3.06519	0.242395	0.808474
miR-6753-3p	5.6678	5.2332	4.07881	0.0205282	1.10223	0.0186244	0.985141
miR-6753-5p	0.665929	0.586736	0.281097	-0.0618877	4.55841	-0.0135766	0.989168
miR-6755-5p	1.2262	0.955492	0.734261	0.0111671	2.695	0.00414364	0.996694
miR-6757-5p	0.373513	1.08426	0.36362	-0.906439	4.60618	-0.196788	0.843994
miR-6758-5p	0.332964	0	0.060539	0.184461	4.64361	0.0397236	0.968314
miR-6759-5p	0.373513	1.56201	0.834096	-1.94085	2.87155	-0.675889	0.499111
miR-6761-3p	0.747026	0	0.218854	1.33954	4.57802	0.292603	0.769826
miR-6761-5p	4.3648	5.14399	2.39805	-0.247536	1.4098	-0.175583	0.860622
miR-6762-3p	2.22509	0.825609	0.713668	1.1912	2.68878	0.443026	0.657747
miR-6763-3p	0	0	0.271047	0	4.74827	0	1
miR-6763-5p	2.01377	0.955492	1.24466	0.643517	2.06894	0.311037	0.755772
miR-676-3p	0.998893	1.32314	1.22203	0.00306249	2.23709	0.00136896	0.998908
miR-6764-5p	1.76619	0	0.499591	2.58422	3.41983	0.755657	0.449855
miR-676-5p	0	0	0.282179	0	4.74827	0	1
miR-6766-5p	0.560269	0	0.101867	0.92343	4.59599	0.200921	0.84076
miR-6770-3p	0.353239	0.238873	0.296344	-0.589361	3.77911	-0.155952	0.876071
miR-6770-5p	0	0.955492	0.713401	-4.22676	3.03649	-1.39199	0.163926
miR-6772-3p	0.933782	0	0.348244	1.66213	4.56722	0.363925	0.715914
miR-6773-3p	0.332964	0	0.060539	0.184461	4.64361	0.0397236	0.968314
miR-6779-3p	0.893234	0.238873	0.227553	0.752679	4.55214	0.165346	0.868671
miR-6779-5p	2.4524	1.06448	1.53906	0.969605	1.84495	0.525545	0.599204
miR-6780a-5p	0	1.08426	0.734625	-3.39366	3.82253	-0.887804	0.374646
miR-6781-3p	0.560269	0	0.101867	0.92343	4.59599	0.200921	0.84076
miR-6782-3p	0	0.716619	0.278835	-3.84119	4.71375	-0.81489	0.415135
miR-6783-3p	0.499447	0	0.695614	0.774629	2.99522	0.258622	0.795927
miR-6783-5p	0	0.238873	0.267595	-3.02981	4.73193	-0.640289	0.521985
miR-6784-3p	0	0	0.269229	0	4.74827	0	1
miR-6787-3p	0.332964	0	0.060539	0.184461	4.64361	0.0397236	0.968314
miR-6787-5p	0.560269	3.49167	1.05414	-2.56071	3.18953	-0.80285	0.422061
miR-6793-5p	0.353239	1.90987	0.974655	-2.26644	2.20815	-1.0264	0.304704
miR-6796-5p	0.747026	2.01997	0.805232	-1.5482	2.98727	-0.518265	0.604273
miR-6797-3p	1.37241	1.671	1.96455	0.141415	1.82914	0.0773125	0.938375
miR-6797-5p	0.373513	1.89009	0.583391	-2.39506	3.7416	-0.640116	0.522097
miR-6798-3p	0	0	0.167881	0	4.74827	0	1
miR-6799-3p	0	0	0.595432	0	4.61488	0	1
miR-6799-5p	3.20371	1.54223	1.34328	0.873877	2.13358	0.409582	0.682113
miR-6800-5p	0	2.16853	0.709925	-4.96611	4.28158	-1.15988	0.246098
miR-6802-5p	0.332964	0	0.239004	0.184485	4.64361	0.0397288	0.968309
miR-6804-5p	0	0.825609	0.225166	-3.9242	4.71009	-0.833148	0.404761
miR-6805-5p	3.47156	2.38762	3.79417	0.624721	1.22569	0.509691	0.610268
miR-6806-3p	0.499447	0.477746	0.743412	-0.578206	3.23911	-0.178508	0.858324
miR-6807-5p	1.61999	0.238873	0.35969	1.61113	4.40075	0.366104	0.714288
miR-6808-3p	0.519721	0	0.177888	0.820927	4.60125	0.178414	0.858398
miR-6810-3p	0.665929	0	0.205018	1.18098	4.58427	0.257615	0.796704
miR-6811-5p	1.43323	3.67008	3.39883	-1.22865	1.27758	-0.961702	0.336199
miR-6812-5p	0.893234	0.477746	0.862565	0.213501	2.49897	0.0854355	0.931915
miR-6813-5p	0.373513	0.825609	0.918192	-1.40114	2.48231	-0.564448	0.572449
miR-6816-3p	0.186756	0	1.04808	-0.709101	2.72836	-0.2599	0.794941
miR-6820-5p	0.186756	0	0.25563	-0.678294	4.73774	-0.143168	0.886157
miR-6821-5p	0.332964	0.586736	0.220558	-1.05839	4.61808	-0.229184	0.818726
miR-6824-3p	0.332964	0	0.14357	0.184473	4.64361	0.0397262	0.968311
miR-6825-5p	0.539995	0.238873	0.341793	0.0194066	3.56397	0.00544523	0.995655
miR-6826-5p	0	0.955492	0.260589	-4.13974	4.70142	-0.880529	0.378573
miR-6835-5p	0.353239	0	0.266126	0.262091	4.44563	0.0589547	0.952988
miR-6836-5p	0.499447	0	0.0908085	0.767136	4.60417	0.166618	0.867671
miR-6837-3p	1.12054	0.825609	1.20988	0.198293	2.32413	0.0853191	0.932008
miR-6838-5p	0.186756	0.586736	0.37244	-1.90722	4.07817	-0.467664	0.640025
miR-6839-5p	0	0.955492	0.379096	-4.13972	4.70142	-0.880526	0.378574
miR-6840-3p	0.166482	0.238873	0.45094	-1.61205	4.43688	-0.36333	0.716358
miR-6840-5p	3.49184	0.586736	3.82064	2.56493	1.57472	1.62881	0.103352
miR-6842-3p	4.45018	1.30335	2.47324	1.50782	1.53641	0.981394	0.326398
miR-6844	0	0	0.250365	0	4.74827	0	1
miR-6847-5p	4.58781	7.29274	4.03612	-0.660797	1.22175	-0.540862	0.588603
miR-6848-5p	2.01806	0.825609	0.913042	1.05689	2.45778	0.430017	0.667183
miR-6850-3p	0.560269	0.477746	2.25079	-0.543852	1.9717	-0.27583	0.782679
miR-6850-5p	0	3.08334	1.51504	-5.49558	2.32483	-2.36387	0.0180853
miR-6852-5p	4.34023	2.47683	2.35378	0.726072	1.80227	0.402866	0.687047
miR-6853-3p	0.332964	0	0.060539	0.184461	4.64361	0.0397236	0.968314
miR-6854-5p	0.166482	1.54223	0.450877	-3.22344	4.20375	-0.766801	0.4432
miR-6857-3p	0.186756	0	0.152463	-0.678317	4.73774	-0.143173	0.886154
miR-6857-5p	0	0	0.201901	0	4.74827	0	1
miR-6858-3p	0.499447	0.238873	0.358404	-0.0809861	4.03197	-0.020086	0.983975
miR-6858-5p	1.24647	0	0.816631	2.08005	2.51257	0.827857	0.407751
miR-6859-3p	0	0.238873	0.24416	-3.02981	4.73193	-0.640289	0.521984
miR-6859-5p	2.95184	8.70397	4.427	-1.45862	1.10778	-1.31671	0.187935
miR-6862-3p	0.560269	2.16853	0.944196	-1.78485	3.10238	-0.575317	0.565077
miR-6862-5p	2.28591	1.89009	1.62093	0.133425	1.62178	0.0822711	0.934431
miR-6866-5p	1.47378	0.586736	1.57718	1.22482	2.12742	0.575728	0.564799
miR-6868-3p	0	0	0.179012	0	4.74827	0	1
miR-6870-5p	0.519721	0	0.0944947	0.820915	4.60126	0.178411	0.8584
miR-6871-5p	0.539995	0	0.216689	0.872995	4.59853	0.189842	0.849433
miR-6874-3p	0.186756	0.586736	0.380535	-1.90643	4.05006	-0.470715	0.637844
miR-6877-3p	0.373513	0	0.151852	0.336428	4.63178	0.0726347	0.942097
miR-6877-5p	3.13431	5.23209	3.48253	-0.671739	1.45898	-0.460417	0.645217
miR-6880-5p	0	0	0.320409	0	4.74827	0	1
miR-6881-3p	0	0	0.380366	0	4.5921	0	1
miR-6882-3p	0.332964	1.08426	0.356248	-1.05839	4.61808	-0.229184	0.818726
miR-6882-5p	1.47378	7.25206	3.25567	-2.31315	1.3636	-1.69636	0.089818
miR-6884-5p	0	0.238873	0.160219	-3.02982	4.73193	-0.640292	0.521983
miR-6886-3p	0.186756	0	0.220154	-0.678295	4.73774	-0.143169	0.886157
miR-6886-5p	0.933782	0.238873	0.54054	0.80406	3.1931	0.251812	0.801187
miR-6889-5p	0	0.716619	0.313949	-3.84119	4.71375	-0.81489	0.415135
miR-6890-5p	1.10026	0	0.200048	1.8999	4.56066	0.416586	0.676982
miR-6893-3p	0.332964	0	0.060539	0.184461	4.64361	0.0397236	0.968314
miR-6894-5p	0.747026	1.54223	0.674938	-1.15813	3.17036	-0.3653	0.714888
miR-708-3p	5.3594	1.41234	8.61081	1.93229	1.12967	1.71049	0.0871761
miR-708-5p	0.353239	0	1.77427	0.260922	2.41298	0.108133	0.91389
miR-7109-5p	0.913508	0.238873	0.397664	0.776453	3.37984	0.229731	0.818301
miR-7110-3p	0.166482	0.238873	0.0954167	-1.61135	4.72752	-0.340845	0.733221
miR-7111-3p	0.499447	0.716619	0.28625	-0.891644	4.56856	-0.19517	0.84526
miR-7111-5p	1.55916	0	0.485385	2.40534	3.49039	0.689133	0.49074
miR-7113-5p	0.186756	1.08426	0.424736	-1.9161	4.44589	-0.430981	0.666482
miR-7114-5p	1.53889	0	0.363738	2.3865	4.4155	0.540483	0.588864
miR-7-1-3p	3.19942	5.70984	15.3387	-0.706693	0.783786	-0.90164	0.367248	0.799424
miR-7151-3p	0.852685	2.64628	0.960685	-1.49675	2.51598	-0.594895	0.551914
miR-7-2-3p	0.373513	0	0.171078	0.336428	4.63178	0.0726347	0.942097
miR-744-3p	4.5921	6.05881	6.67348	-0.518205	0.846565	-0.612126	0.540454
miR-744-5p	345.726	337.983	574.739	0.0384904	0.601541	0.0639864	0.948981	0.987495
miR-758-3p	0.499447	0.586736	1.18459	-0.32918	2.38312	-0.13813	0.890138
miR-7-5p	7999.46	10618.4	10293.7	-0.408575	0.547111	-0.746788	0.455192	0.850103
miR-760	41.3535	40.3208	38.1487	0.0844489	0.704679	0.11984	0.90461	0.973815
miR-765	0	1.671	0.455727	-4.61665	4.68595	-0.98521	0.324521
miR-766-3p	1.66053	1.08426	0.902691	1.34997	2.54177	0.531114	0.59534
miR-767-3p	1.39268	9.33139	6.24	-2.63366	1.12185	-2.34761	0.0188942
miR-767-5p	607.315	870.68	605.829	-0.514521	0.306644	-1.67791	0.0933648	0.454145
miR-769-3p	62.4581	86.6183	69.7573	-0.452373	0.413693	-1.0935	0.274174	0.755418
miR-769-5p	10459.8	9990.08	6806.4	0.0661034	0.32871	0.2011	0.840621	0.959176
miR-7702	0.373513	0	0.0679114	0.336416	4.63178	0.0726321	0.942099
miR-7703	3.77997	1.43324	2.29739	0.978243	1.59144	0.61469	0.538759
miR-7704	46.6723	1114.09	357.651	-4.57576	1.32907	-3.44284	0.000575648	0.0159154
miR-7705	45.62	25.7047	21.1582	0.871936	0.588707	1.4811	0.138579	0.557144
miR-7706	495.451	662.023	379.289	-0.418166	0.398296	-1.04989	0.29377	0.781228
miR-7844-5p	0.373513	0	0.0679114	0.336416	4.63178	0.0726321	0.942099
miR-7851-3p	1.76619	5.32241	4.05902	-1.73439	1.18809	-1.45981	0.144342
miR-7854-3p	1.9124	0.238873	0.412856	1.85061	4.15644	0.44524	0.656147
miR-7974	256.74	146.067	204.166	0.791909	0.497904	1.59049	0.111725	0.511858
miR-7976	0	1.08426	0.938666	-3.31176	2.78644	-1.18853	0.234626
miR-7977	46.3725	22.6344	123.201	1.08213	0.611912	1.76844	0.0769872	0.421291
miR-802	13.6921	3.21434	9.24852	1.99566	2.62451	0.760393	0.44702
miR-8072	0.665929	0.238873	0.186225	0.333559	4.56735	0.0730312	0.941781
miR-8485	1.03944	0	0.355961	1.82053	3.89665	0.467203	0.640355
miR-873-5p	0.913508	0.586736	3.4795	0.60552	1.69324	0.357609	0.720636
miR-874-3p	50.3509	65.2245	59.6519	-0.401109	0.46809	-0.856907	0.391496	0.820476
miR-874-5p	8.89608	2.38762	5.89916	1.98721	1.0938	1.8168	0.0692482
miR-877-3p	3.78425	3.10535	4.54931	-0.079467	1.22327	-0.0649629	0.948204
miR-877-5p	222.472	230.75	209.815	-0.0721376	0.447567	-0.161177	0.871954	0.960279
miR-889-3p	0	0	0.198239	0	4.74827	0	1
miR-891a-5p	8.92805	2.84558	3.45674	1.44506	1.3989	1.033	0.301606
miR-92a-1-5p	33.976	42.1183	91.5612	-0.240346	0.738141	-0.32561	0.74472	0.940078
miR-92a-3p	56097.9	84151.3	94916.9	-0.585038	0.335452	-1.74403	0.0811543	0.432092
miR-92b-3p	273.832	302.765	411.4	-0.132148	0.351113	-0.376369	0.706643	0.920837
miR-92b-5p	15.2138	11.6981	8.95583	0.54083	0.794031	0.681119	0.495796
miR-93-3p	41.743	41.2658	55.2791	-0.054256	0.477895	-0.113531	0.90961	0.973875
miR-934	64.3822	91.7684	62.5408	-0.499632	0.578469	-0.863714	0.387745	0.820476
miR-935	6.21638	7.05387	7.7751	-0.147441	0.835631	-0.176442	0.859947
miR-93-5p	26063.2	35912.9	18459.1	-0.462479	0.442207	-1.04584	0.295633	0.781228
miR-937-3p	20.5081	10.4851	36.2067	1.06276	0.605961	1.75384	0.0794575	0.428853
miR-937-5p	0.353239	2.38762	1.20812	-2.70929	2.07908	-1.30312	0.192534
miR-939-3p	0.893234	1.80088	1.20873	-0.950146	2.09565	-0.45339	0.650268
miR-939-5p	16.1593	20.9713	11.4856	-0.369932	0.684044	-0.540802	0.588644	0.883609
miR-9-3p	0	0	8.07812	0	2.02581	0	1
miR-940	14.8243	18.7169	23.6762	-0.462514	0.672887	-0.687357	0.491858	0.864053
miR-941	497.876	452.991	437.28	0.14114	0.305056	0.462668	0.643603	0.895928
miR-942-5p	13.5895	8.51585	17.9107	0.495814	0.725132	0.683757	0.494129	0.864053
miR-943	1.26675	0	1.73228	2.09752	1.94428	1.07881	0.28067
miR-944	0.373513	0.586736	0.406034	-0.886554	3.88552	-0.228168	0.819515
miR-95-3p	0.166482	0	2.53134	-0.753186	2.34669	-0.320957	0.748243
miR-95-5p	0	1.08426	0.95747	-3.37623	3.50642	-0.96287	0.335613
miR-9-5p	64.8134	44.2641	732.645	0.620836	0.533641	1.1634	0.244669	0.705094
miR-96-3p	0	0	0.186198	0	4.74827	0	1
miR-96-5p	13.565	18.0465	22.7494	-0.485632	0.62807	-0.773213	0.439396	0.848638
miR-98-3p	2.49294	5.1231	6.96899	-0.933798	0.945549	-0.987572	0.323362
miR-98-5p	3054.29	3779.43	2178.2	-0.30691	0.435973	-0.703965	0.481454	0.864053
miR-9898	0.560269	0.238873	2.42468	0.0146067	1.89383	0.0077128	0.993846
miR-9901	0	4.40648	2.06052	-5.98459	2.1377	-2.79955	0.00511734
miR-9902	0.913508	0	0.166092	1.63141	4.56815	0.357127	0.720997
miR-9903	1.39268	7.31141	4.50017	-2.16845	1.22083	-1.77621	0.0756983
miR-9985	2.72025	2.99525	4.20862	-0.307314	1.16631	-0.263493	0.792171
miR-9986	2.76509	4.79613	2.93347	-0.820167	1.39929	-0.586133	0.557786
miR-99a-3p	63.9288	40.245	40.845	0.661757	0.723428	0.914751	0.360322	0.795587
miR-99a-5p	70.8805	27.16	33.3285	1.37107	0.65795	2.08385	0.0371742	0.252528
miR-99b-3p	1501.46	1639.04	1358.33	-0.124891	0.39454	-0.31655	0.751585	0.940078
miR-99b-5p	13284.2	11045.8	10044.3	0.266256	0.266313	0.999787	0.317414	0.781228

## Sheet: count_table
	C-LM-01	C-PT-01	C-LM-02	C-PT-02	T-LM-04	C-LM-03	C-PT-03	T-LM-05	HT29-1	HT29-2	HT29-3
let-7a-3p	16	81	48	106	74	12	93	85	14	98	86
let-7a-5p	3633	18918	4294	27380	12676	2011	26841	14332	8576	11102	15780
let-7b-3p	6	37	24	31	23	1	21	32	9	45	19
let-7b-5p	5114	7818	5606	9540	17927	2984	8996	22374	6211	2190	4369
let-7c-3p	0	1	0	0	1	0	2	4	0	0	0
let-7c-5p	846	3620	1180	8824	6417	599	4787	14043	159	291	164
let-7d-3p	44	119	56	264	264	36	269	324	216	331	305
let-7d-5p	199	1589	229	1847	1054	166	1599	1245	1166	1175	1896
let-7e-3p	2	12	9	17	8	0	14	30	7	24	15
let-7e-5p	469	2461	609	4063	2075	260	3508	1893	1784	3388	3534
let-7f-1-3p	0	2	4	8	0	0	12	2	2	22	13
let-7f-2-3p	10	35	20	55	34	3	68	46	19	83	44
let-7f-5p	1242	17847	2063	36962	4686	585	31420	5755	6269	25050	26777
let-7g-3p	6	25	22	13	28	0	14	23	6	21	21
let-7g-5p	380	2886	785	4803	1758	232	3735	2562	854	1970	2219
let-7i-3p	8	54	24	70	28	0	33	52	50	101	65
let-7i-5p	22709	20353	40377	33356	85321	10889	22609	77192	12733	35069	36762
miR-100-3p	1	3	14	3	8	1	1	14	0	0	0
miR-100-5p	31	80	44	119	216	27	45	388	6	10	3
miR-101-2-5p	0	1	3	0	3	1	1	3	2	4	7
miR-101-3p	14768	21516	37347	19558	61340	8261	20828	141314	5567	14606	13129
miR-101-5p	4	8	4	3	1	0	2	5	0	1	0
miR-10392-5p	1	0	2	0	4	0	1	0	2	0	0
miR-10394-3p	3	1	3	1	11	1	0	5	3	0	2
miR-10394-5p	0	0	0	0	0	0	0	0	0	1	2
miR-10395-3p	19	5	11	5	31	12	10	18	0	2	5
miR-10396a-3p	0	0	0	0	0	0	0	2	0	0	1
miR-10396a-5p	0	0	0	0	9	1	1	14	0	0	0
miR-10396b-3p	37	9	21	6	49	21	2	76	1	4	2
miR-10396b-5p	1	0	0	0	16	2	1	20	0	0	0
miR-10399-3p	41	56	94	26	1269	30	38	962	72	135	103
miR-10399-5p	0	12	2	8	29	1	5	17	17	24	33
miR-103a-1-5p	0	0	1	0	0	0	0	0	0	3	0
miR-103a-2-5p	1	4	6	2	11	1	1	3	7	29	16
miR-103a-3p	23752	22172	41487	20455	80257	11445	23067	87019	15003	29222	31810
miR-10400-5p	19	43	105	23	155	222	57	108	13	0	34
miR-10401-3p	0	1	11	1	12	1	3	2	23	10	7
miR-10401-5p	0	1	1	0	0	1	2	0	2	0	0
miR-10527-5p	12	9	17	8	81	9	13	82	8	4	14
miR-105-3p	22	45	64	24	115	19	31	134	46	72	48
miR-105-5p	23	54	49	39	91	20	43	123	49	53	86
miR-106a-5p	8	22	5	19	18	2	28	16	7	34	22
miR-106b-3p	4986	3439	13376	2330	31900	3252	3181	32354	2163	5828	4554
miR-106b-5p	169	856	487	651	1005	140	858	860	529	920	908
miR-107	5258	5622	6856	5778	15477	3294	6472	17303	3827	4428	7007
miR-10a-3p	32	58	72	91	123	24	76	174	27	132	105
miR-10a-5p	208584	126526	354955	95520	728762	81973	100644	829071	86867	199008	140726
miR-10b-5p	455	1125	539	2455	2254	110	693	1959	271	737	551
miR-11399	2	1	0	0	4	3	2	6	0	3	0
miR-1179	0	1	1	0	1	0	0	0	0	1	1
miR-1180-3p	57	55	164	30	358	41	41	403	145	92	160
miR-1185-1-3p	0	1	0	3	0	0	0	0	0	0	0
miR-1197	0	3	3	4	0	0	3	2	0	0	0
miR-12114	0	0	0	0	2	0	0	3	0	1	2
miR-12135	1	12	3	9	46	2	10	73	6	11	50
miR-12136	105	136	148	39	225	124	70	195	34	32	24
miR-122-3p	1	2	45	1	20	1	0	228	0	0	0
miR-1224-5p	5	2	68	1	92	8	2	87	0	1	0
miR-122-5p	1032	56	7142	92	8307	883	18	105363	0	2	1
miR-1226-3p	0	2	2	1	5	0	2	5	7	4	4
miR-1226-5p	4	0	12	1	26	3	1	10	11	5	11
miR-1227-3p	0	1	0	0	0	0	1	0	0	0	0
miR-1228-3p	2	1	13	0	0	0	3	8	6	7	8
miR-1228-5p	0	1	0	0	3	0	1	5	4	0	0
miR-1229-3p	0	3	4	2	1	0	1	3	7	10	12
miR-1229-5p	0	0	2	0	0	0	0	1	4	0	0
miR-122b-5p	0	0	0	0	0	0	0	7	0	0	0
miR-1234-3p	4	3	3	1	18	1	4	22	5	3	1
miR-1237-3p	0	0	0	0	1	0	0	0	1	0	0
miR-124-3p	0	7	0	2	0	0	1	0	1	6	5
miR-1244	0	0	0	0	1	0	0	0	0	0	1
miR-124-5p	0	1	0	3	0	0	1	0	2	4	4
miR-1246	12475	3551	2799	1231	1208	24902	3871	777	92	23	49
miR-1247-3p	1	13	14	15	17	6	8	63	24	4	14
miR-1247-5p	3	8	6	16	8	2	10	40	33	17	20
miR-1248	5	19	5	27	8	5	24	12	0	1	1
miR-1249-3p	2	26	8	15	30	2	15	46	12	21	10
miR-1249-5p	0	0	4	0	4	0	0	0	0	0	1
miR-1250-5p	5	9	21	0	56	4	9	56	15	15	11
miR-1251-5p	0	2	0	1	0	0	0	0	0	0	0
miR-1255a	3	6	5	5	13	0	8	12	15	18	14
miR-1255b-5p	0	1	2	0	0	0	1	0	0	0	2
miR-1256	1	0	3	0	2	0	0	0	0	1	0
miR-125a-3p	4	28	32	15	81	17	23	82	41	31	54
miR-125a-5p	406	1542	1195	1723	2087	173	1303	2391	818	1741	1162
miR-125b-1-3p	25	62	62	141	214	26	71	68	1	4	2
miR-125b-2-3p	22	61	53	92	168	16	45	295	13	21	10
miR-125b-5p	134	763	262	1657	727	62	684	618	15	35	21
miR-1260a	59	2756	1184	790	920	172	1238	1642	136	89	200
miR-1260b	54	2923	1218	876	1013	180	1334	1748	151	97	219
miR-1262	21	12	57	10	78	15	12	70	8	14	13
miR-126-3p	198	575	618	873	1424	122	700	2716	4	6	12
miR-126-5p	18	189	112	476	235	16	383	606	4	7	4
miR-1266-5p	80	23	280	14	308	34	37	347	69	90	66
miR-1268a	2	22	40	6	52	11	21	72	100	20	46
miR-1268b	2	24	49	8	68	11	23	85	117	24	52
miR-1269a	28	91	78	30	165	23	41	252	20	15	30
miR-1269b	14	63	34	23	74	10	28	126	0	0	1
miR-1273h-5p	0	0	1	1	1	2	1	0	1	1	0
miR-127-3p	1509	3743	4169	7727	9395	537	2661	7308	993	1051	882
miR-1275	1	12	16	4	144	27	13	157	11	2	10
miR-127-5p	94	126	146	288	338	29	95	204	23	19	12
miR-1276	2	3	3	1	16	3	3	13	6	6	12
miR-1277-3p	0	2	0	7	0	0	3	0	0	0	1
miR-1277-5p	0	3	1	7	4	0	8	2	1	8	5
miR-1278	0	2	0	0	3	0	1	4	0	4	4
miR-128-1-5p	21	22	105	10	161	12	11	235	74	63	69
miR-1283	0	0	0	0	0	0	0	2	0	0	0
miR-128-3p	83	428	402	174	825	61	270	977	731	613	848
miR-1284	0	1	0	0	0	0	1	0	0	0	0
miR-1285-3p	11	12	13	7	17	2	4	21	21	31	29
miR-1285-5p	2	3	4	6	22	6	4	24	5	4	7
miR-1286	41	19	186	19	254	29	19	434	31	35	32
miR-1287-3p	0	1	0	0	2	0	1	0	0	0	0
miR-1287-5p	71	50	62	27	181	32	37	313	60	44	51
miR-1288-3p	1	3	3	1	3	0	1	3	1	0	2
miR-1290	731	198	108	110	40	1082	243	16	8	2	3
miR-1291	2	3	2	1	0	0	2	4	0	1	0
miR-129-1-3p	1	3	8	1	0	0	0	1	0	0	0
miR-129-2-3p	0	44	0	26	0	0	17	0	15	9	15
miR-1292-3p	0	0	0	0	0	0	0	0	1	0	1
miR-1292-5p	5	2	3	1	10	0	0	8	5	8	4
miR-1293	1	0	0	0	7	1	0	0	0	0	0
miR-1294	2	1	0	0	2	1	3	2	1	0	1
miR-129-5p	9	35	48	15	28	6	13	36	20	19	22
miR-1296-3p	0	0	1	0	0	0	0	2	3	3	1
miR-1296-5p	65	203	69	115	314	31	144	320	274	420	329
miR-1298-3p	0	8	0	0	0	0	2	0	2	3	2
miR-1298-5p	0	12	0	2	0	0	6	0	3	6	4
miR-1299	1	1	2	0	10	0	0	0	0	1	1
miR-1301-3p	11	11	17	4	70	3	5	57	46	23	22
miR-1303	34	33	55	38	207	23	51	193	146	171	164
miR-1304-3p	430	130	1332	101	1533	223	170	1496	257	829	646
miR-1304-5p	0	0	0	0	0	0	0	0	1	0	2
miR-1305	3	4	1	2	3	0	4	2	3	11	7
miR-1306-3p	10	12	33	12	46	6	14	83	35	21	32
miR-1306-5p	10	46	18	12	31	4	17	24	53	34	43
miR-1307-3p	13402	5021	44960	2671	59141	8591	4874	54129	13407	7737	11839
miR-1307-5p	1044	1840	3601	811	4869	738	1240	5472	2389	1925	2427
miR-130a-3p	22	176	108	256	150	17	121	507	3	6	2
miR-130a-5p	4	10	24	7	27	2	7	37	0	0	0
miR-130b-3p	61	165	132	112	241	53	133	248	132	101	110
miR-130b-5p	16	25	31	24	38	4	20	51	16	41	36
miR-1322	0	1	4	0	4	1	0	0	0	0	0
miR-132-3p	38	572	79	1274	158	18	605	165	79	103	122
miR-132-5p	0	10	3	34	12	0	11	13	1	5	5
miR-133a-3p	2	62	1	22	41	1	40	59	0	0	1
miR-133a-5p	0	1	0	1	3	0	0	0	0	0	0
miR-133b	1	2	0	4	1	0	1	2	0	0	0
miR-1343-3p	2	8	4	1	14	0	6	10	6	5	3
miR-1343-5p	0	1	0	2	2	1	0	2	7	2	1
miR-134-3p	0	2	0	3	0	0	1	0	0	0	0
miR-134-5p	34	50	84	138	187	17	38	132	16	10	10
miR-135a-2-3p	0	2	0	1	0	0	3	0	3	1	2
miR-135a-5p	0	2	0	1	0	0	2	0	2	1	0
miR-135b-3p	15	35	34	12	82	11	19	90	26	18	25
miR-135b-5p	6	60	33	72	39	4	64	31	30	79	59
miR-136-3p	7	100	10	277	79	5	66	50	27	39	22
miR-136-5p	0	2	0	10	7	1	2	4	1	0	0
miR-137-3p	2	11	0	4	0	0	0	22	4	3	6
miR-138-5p	1	28	5	17	9	0	18	16	7	5	6
miR-139-3p	21	20	31	14	57	6	25	137	0	0	2
miR-139-5p	14	79	76	119	101	11	90	215	1	1	2
miR-1-3p	4	29	1	61	11	0	72	17	3	3	4
miR-140-3p	7043	5626	12589	15869	26805	2560	5180	29201	1847	1852	1876
miR-140-5p	22	22	14	157	68	1	33	56	10	12	8
miR-141-3p	1325	4074	2320	2396	4214	565	2622	3958	1992	3985	2601
miR-141-5p	3	84	18	51	35	5	57	46	58	122	97
miR-142-3p	9	112	50	257	111	7	146	144	4	26	15
miR-142-5p	55	901	86	1133	425	27	484	629	23	45	27
miR-143-3p	148618	184150	402008	160522	909602	77930	133910	1154018	123	106	185
miR-143-5p	10	26	17	21	19	7	28	32	0	0	0
miR-144-3p	12	432	43	178	39	20	149	173	0	0	0
miR-144-5p	8	87	5	102	10	5	46	28	0	2	0
miR-145-3p	2	34	7	39	16	3	20	30	0	0	0
miR-145-5p	611	1164	1825	682	4539	294	488	7165	2	2	0
miR-1468-5p	5	1	4	0	20	4	3	17	1	3	5
miR-1469	2	14	4	8	15	8	1	83	0	0	0
miR-146a-3p	0	2	0	0	0	0	0	1	0	0	0
miR-146a-5p	200	262	259	529	762	78	144	1277	24	10	10
miR-146b-3p	2	2	1	3	8	0	2	3	3	2	3
miR-146b-5p	2058	3640	2701	6055	11573	746	2967	8783	261	367	285
miR-147b-3p	24	53	41	46	124	12	56	83	7	8	12
miR-147b-5p	9	13	6	8	11	2	4	6	1	1	0
miR-148a-3p	4761	5376	18202	10320	34266	2407	11922	179751	512	1995	1213
miR-148a-5p	40	53	117	46	379	32	57	1655	36	22	29
miR-148b-3p	670	1834	1855	1497	2555	260	1781	2527	695	1898	1449
miR-148b-5p	16	14	4	12	28	4	18	45	15	25	24
miR-149-3p	0	0	0	0	0	0	0	3	2	0	0
miR-149-5p	4	47	36	63	45	2	42	86	52	107	56
miR-150-3p	0	0	1	0	6	3	1	13	1	1	3
miR-150-5p	9	50	25	29	112	5	34	210	10	22	16
miR-151a-3p	11880	12959	27595	8291	54598	6458	10601	52371	10789	13706	14119
miR-151a-5p	346	7217	2391	5034	2815	274	6460	2464	4062	6861	8481
miR-151b	54	409	202	245	471	78	340	484	227	212	339
miR-152-3p	217	620	355	1250	1217	114	632	1874	23	47	44
miR-152-5p	35	73	71	122	194	13	67	280	2	6	5
miR-153-3p	0	16	0	3	1	0	5	0	9	6	4
miR-1537-5p	0	0	2	0	0	0	0	0	0	0	0
miR-1538	1	1	2	0	5	0	1	0	2	0	1
miR-154-3p	0	1	0	3	1	0	0	0	1	0	0
miR-154-5p	0	1	3	4	1	0	0	0	0	0	0
miR-155-5p	155	68	266	120	326	34	100	269	34	160	136
miR-1587	0	0	1	0	4	0	0	0	0	0	0
miR-15a-3p	0	3	0	1	0	0	3	1	0	3	3
miR-15a-5p	23	254	92	235	183	18	226	255	98	219	204
miR-15b-3p	3	29	47	25	33	3	33	16	5	96	59
miR-15b-5p	24	158	51	157	166	21	188	180	68	280	223
miR-16-1-3p	7	54	36	36	65	12	26	71	2	14	3
miR-16-2-3p	9	19	11	24	32	1	29	25	22	43	56
miR-16-5p	447	1925	839	2204	1750	191	1859	2257	783	4139	2353
miR-17-3p	139	171	430	118	632	74	120	644	283	334	319
miR-17-5p	292	796	500	866	893	141	959	822	406	1954	1249
miR-181a-2-3p	565	863	1963	657	3567	422	768	4823	134	371	340
miR-181a-3p	511	645	728	488	1794	192	492	2318	376	1057	793
miR-181a-5p	11489	56974	14286	33454	37464	5042	39818	38755	41028	31947	38432
miR-181b-2-3p	0	3	1	2	1	0	0	0	1	1	0
miR-181b-3p	0	19	4	7	5	1	8	3	40	14	27
miR-181b-5p	2909	11007	4501	7018	7202	1373	9222	5973	15530	11322	15263
miR-181c-3p	31	165	76	133	269	17	113	422	16	29	24
miR-181c-5p	83	1536	139	1046	614	48	985	999	233	228	188
miR-181d-3p	0	0	2	1	0	0	0	0	0	0	0
miR-181d-5p	43	189	158	130	240	22	153	159	159	166	180
miR-182-3p	0	1	5	3	11	2	2	2	0	3	3
miR-182-5p	17993	13257	36805	11595	79655	8375	13343	74122	7029	14116	11465
miR-183-3p	6	18	23	6	37	1	18	30	24	30	26
miR-183-5p	5407	5324	9589	3725	18773	2409	4117	18263	3479	6438	3869
miR-184	11	85	26	67	77	6	85	84	0	1	1
miR-1843	91	130	245	143	603	70	131	1729	39	43	44
miR-185-3p	30	111	164	108	330	31	148	367	232	84	173
miR-185-5p	993	1420	4448	776	5735	513	960	6179	1502	1239	1207
miR-186-3p	2	1	5	2	6	2	1	2	2	2	1
miR-186-5p	1584	2507	2534	1291	4749	568	1685	4613	3671	3606	3204
miR-187-3p	2	4	3	2	10	1	1	44	0	1	0
miR-188-3p	0	1	1	0	1	0	0	1	1	0	0
miR-188-5p	1	3	6	4	6	0	3	3	1	4	2
miR-18a-3p	15	23	58	22	85	9	36	43	39	93	69
miR-18a-5p	48	241	251	218	166	37	300	174	209	625	441
miR-18b-5p	0	2	4	0	6	0	4	0	0	6	3
miR-1909-3p	0	0	0	0	0	0	0	0	0	4	1
miR-1909-5p	0	0	0	0	1	0	0	0	1	0	1
miR-190a-5p	6	9	5	48	24	2	27	13	3	12	9
miR-190b-5p	19	22	36	29	112	9	44	147	1	8	2
miR-1910-3p	0	0	4	1	0	1	0	1	4	1	1
miR-1910-5p	3	6	9	8	12	2	6	11	40	27	37
miR-191-3p	1	8	3	1	11	1	7	18	25	9	15
miR-1914-3p	0	0	2	0	1	0	0	4	2	2	2
miR-1914-5p	0	0	0	0	0	0	0	0	0	3	1
miR-191-5p	1726	2859	3519	1657	7568	776	1684	10756	3462	2087	2606
miR-192-3p	14	37	38	18	18	4	23	37	12	33	19
miR-192-5p	5810	15036	13243	8264	21437	3196	12074	36050	4769	9427	8736
miR-193a-3p	2	16	23	5	5	0	6	39	15	7	5
miR-193a-5p	5	3	10	4	20	2	6	50	8	7	17
miR-193b-3p	117	1387	741	692	688	86	758	588	542	1044	647
miR-193b-5p	10	9	28	8	37	4	8	42	16	11	4
miR-194-3p	254	132	611	89	714	109	180	1207	78	187	169
miR-194-5p	989	1264	2573	976	4925	667	1388	7743	320	826	904
miR-195-3p	0	14	1	12	21	3	13	24	0	0	1
miR-195-5p	6	191	63	198	117	7	139	200	2	1	0
miR-196a-1-3p	0	6	6	3	7	2	4	6	3	10	4
miR-196a-3p	2	5	1	5	11	1	2	10	8	4	2
miR-196a-5p	159	314	272	456	611	61	440	668	417	853	807
miR-196b-3p	0	1	0	4	0	0	6	1	9	3	0
miR-196b-5p	943	368	1305	457	2062	353	532	2098	169	623	505
miR-1972	0	0	0	0	1	2	0	1	2	0	0
miR-197-3p	115	736	713	298	723	64	396	653	689	844	740
miR-197-5p	0	0	0	0	2	0	0	2	0	1	1
miR-199a-3p	438	5746	811	8486	5682	389	5307	8019	5	11	7
miR-199a-5p	97	664	843	515	1000	56	354	1278	0	1	0
miR-199b-3p	435	5717	806	8429	5665	389	5271	8011	5	11	7
miR-199b-5p	0	22	22	35	22	2	21	31	0	0	0
miR-19a-3p	32769	2069	40277	3239	52780	11830	3911	45154	3654	7474	5349
miR-19a-5p	0	0	0	1	4	0	0	2	0	1	4
miR-19b-1-5p	0	2	3	2	3	0	1	4	2	27	4
miR-19b-3p	81210	3309	97553	4420	132936	29704	5038	132407	5093	9898	6880
miR-200a-3p	8882	17055	14381	15763	19261	3854	20970	15712	11923	29161	29270
miR-200a-5p	559	1693	1529	815	1650	330	1325	1665	2052	2330	2910
miR-200b-3p	4413	10006	8940	10195	9609	1998	12577	8046	6301	19546	19535
miR-200b-5p	49	260	131	156	130	32	188	111	184	509	432
miR-200c-3p	1659	4827	2924	4272	3846	778	5293	3266	3122	2940	4709
miR-200c-5p	1	12	14	2	20	0	13	10	4	18	8
miR-203a-3p	976	2447	3233	2703	6478	880	3896	8468	1112	2568	2974
miR-203a-5p	0	1	2	3	8	0	2	2	4	4	0
miR-203b-3p	147	66	505	55	567	88	90	801	67	116	117
miR-204-3p	0	0	0	0	0	0	1	0	1	0	0
miR-204-5p	2	83	0	38	7	0	31	5	6	16	11
miR-205-3p	0	1	0	1	0	0	0	0	0	0	0
miR-205-5p	51	162	5	292	300	8	59	451	1048	862	1016
miR-206	0	1	3	7	3	0	2	4	0	0	0
miR-20a-3p	0	1	0	5	1	1	1	6	1	7	3
miR-20a-5p	572	725	740	1552	1530	244	1492	1295	467	2777	1755
miR-20b-5p	0	0	2	6	0	0	7	0	1	3	3
miR-210-3p	12761	3009	24863	2825	14705	5741	2599	6139	263	392	496
miR-210-5p	16	40	41	25	21	6	17	10	3	0	4
miR-2110	28	22	35	10	39	10	10	56	56	18	36
miR-211-5p	6	0	6	0	7	6	0	8	0	1	1
miR-2116-3p	9	35	27	24	65	7	28	53	24	14	30
miR-2116-5p	0	2	2	0	1	0	0	0	0	1	0
miR-212-3p	2	25	16	32	15	2	16	21	9	7	1
miR-212-5p	2	0	4	8	9	0	5	15	0	0	1
miR-21-3p	11955	23319	54796	14032	91511	9365	19449	91294	12813	16505	15135
miR-214-3p	19	235	116	157	370	18	143	497	0	0	0
miR-214-5p	6	40	17	33	51	1	24	56	0	0	0
miR-215-3p	2	2	0	1	0	1	4	2	0	0	0
miR-215-5p	682	321	2216	160	4741	465	476	6088	45	89	86
miR-21-5p	153514	232085	328586	388237	523064	68396	388178	511122	55511	161612	159979
miR-216a-3p	0	0	0	0	0	0	4	0	0	0	0
miR-216a-5p	0	1	0	1	0	0	8	0	0	0	0
miR-216b-3p	0	0	0	0	0	0	2	0	0	0	0
miR-216b-5p	0	2	0	1	0	0	30	0	0	0	0
miR-217-5p	0	3	0	2	5	0	129	3	0	0	0
miR-218-5p	0	30	0	66	14	0	22	1	4	6	7
miR-219a-1-3p	2	12	18	6	20	2	4	8	20	11	22
miR-219a-2-3p	0	20	0	17	0	0	6	0	8	6	8
miR-219a-5p	1	8	5	10	7	0	5	6	9	5	1
miR-219b-3p	0	1	2	5	4	0	0	2	14	8	5
miR-219b-5p	1	0	0	0	2	0	1	5	1	1	0
miR-221-3p	1550	3530	2429	3963	2424	592	4152	1582	4335	6772	5558
miR-221-5p	11	36	35	44	117	16	31	107	88	185	146
miR-222-3p	1851	5051	12143	3302	16693	1233	5045	15501	36316	26304	34864
miR-222-5p	2	3	5	9	16	2	2	18	6	8	8
miR-223-3p	26	144	61	454	46	5	159	61	0	0	0
miR-223-5p	2	5	0	15	19	1	6	8	0	0	0
miR-22-3p	5355	10466	20288	9987	45316	3355	7816	101008	4724	3548	4141
miR-224-3p	3	4	1	4	4	0	2	0	0	4	6
miR-224-5p	209	763	316	602	719	146	670	706	467	767	691
miR-22-5p	2	15	11	23	11	2	15	24	3	6	4
miR-2276-3p	0	3	4	0	7	0	1	0	2	2	2
miR-2276-5p	0	1	1	0	0	0	0	6	0	5	1
miR-2277-3p	0	2	1	1	4	2	1	3	5	6	2
miR-2277-5p	5	5	9	2	8	0	5	7	8	5	13
miR-2278	2	0	0	0	0	0	0	4	4	3	4
miR-23a-3p	125	1427	662	952	719	89	931	795	352	491	309
miR-23a-5p	2	1	0	6	9	1	3	17	3	2	0
miR-23b-3p	80	821	259	633	341	48	618	553	265	399	321
miR-23b-5p	0	2	0	1	0	0	0	0	2	2	0
miR-24-1-5p	0	6	3	3	15	1	3	2	1	2	2
miR-24-2-5p	28	52	38	42	93	12	36	76	13	17	13
miR-24-3p	3393	5483	6116	3977	15295	1564	3737	16523	2696	2015	2385
miR-2467-3p	0	0	0	0	0	0	1	0	3	0	1
miR-2467-5p	21	9	40	4	114	2	16	81	47	74	45
miR-25-3p	10635	20455	32563	12943	54576	6405	17945	55506	12351	33085	25567
miR-25-5p	34	43	31	14	121	18	33	170	105	28	54
miR-26a-1-3p	0	3	0	1	0	0	2	9	1	3	0
miR-26a-2-3p	1	8	14	9	5	0	15	36	0	3	2
miR-26a-5p	3450	10427	6227	10093	15744	1786	8283	30957	1406	3944	3117
miR-26b-3p	4	3	3	9	7	0	5	13	5	8	13
miR-26b-5p	1157	2353	1610	3556	4490	581	3138	7169	428	1987	1798
miR-27a-3p	412	2889	1945	2279	2660	367	2031	2981	466	871	706
miR-27a-5p	172	112	236	74	429	57	54	513	28	47	35
miR-27b-3p	4125	11720	10475	9166	24027	2703	8162	27865	2827	5356	3976
miR-27b-5p	40	92	83	38	149	19	52	173	53	31	41
miR-28-3p	3367	3538	10666	1830	11715	1861	2628	10194	1423	1869	1844
miR-28-5p	19	313	144	232	116	14	262	145	97	80	132
miR-296-3p	20	38	112	45	153	28	30	242	7	8	3
miR-296-5p	0	3	1	7	2	1	2	18	0	2	2
miR-299-3p	15	25	40	98	70	7	19	58	1	4	3
miR-299-5p	0	10	2	57	0	0	13	2	0	2	0
miR-29a-3p	392	2655	1400	2317	1993	233	2327	3197	1364	2397	1980
miR-29a-5p	2	16	22	13	29	2	8	36	4	14	12
miR-29b-1-5p	0	4	0	1	0	0	3	9	2	3	2
miR-29b-2-5p	3	6	5	7	9	0	5	15	4	8	6
miR-29b-3p	20	219	94	158	138	16	171	228	94	300	181
miR-29c-3p	35	294	188	165	153	18	176	462	82	153	114
miR-29c-5p	8	21	30	11	26	2	9	27	3	34	5
miR-301a-3p	26	94	33	96	129	5	101	85	45	228	122
miR-301a-5p	0	6	0	7	2	1	9	0	3	27	7
miR-301b-3p	12	32	14	16	36	9	29	34	18	46	33
miR-301b-5p	0	0	3	1	0	0	0	4	1	0	1
miR-302a-5p	0	0	0	0	4	0	0	0	0	0	0
miR-3064-3p	0	0	1	1	0	0	0	0	1	0	0
miR-3064-5p	0	1	9	6	2	0	5	12	3	2	3
miR-3065-3p	6	2	5	2	11	1	4	16	5	11	9
miR-3065-5p	9	8	13	7	30	2	6	32	15	19	13
miR-3074-3p	0	1	0	0	0	0	0	0	0	1	3
miR-3074-5p	4	4	1	0	1	2	3	1	2	2	3
miR-3085-3p	0	2	0	0	0	0	1	0	1	1	0
miR-30a-3p	90	365	304	418	717	61	297	3649	6	19	21
miR-30a-5p	5838	6447	23101	9302	42015	3662	6127	198703	224	566	353
miR-30b-3p	28	34	35	10	64	14	21	86	23	28	22
miR-30b-5p	274	1109	1812	897	1198	126	1041	1258	301	1430	751
miR-30c-1-3p	12	8	33	16	49	9	7	82	12	8	3
miR-30c-2-3p	105	62	664	80	587	51	43	3794	1	3	3
miR-30c-5p	86	376	1028	411	579	34	405	1105	203	705	438
miR-30d-3p	82	134	203	61	345	51	92	455	50	96	62
miR-30d-5p	34735	18974	58511	15760	108619	14227	19475	104645	9394	18862	18360
miR-30e-3p	117	392	230	422	396	59	476	651	83	479	269
miR-30e-5p	6375	4050	11364	4742	22379	2841	4080	35752	2104	5697	4293
miR-3116	2	2	3	0	9	1	4	17	2	9	3
miR-3121-3p	2	0	0	0	0	0	1	3	0	1	1
miR-3124-5p	0	2	0	0	0	0	1	0	0	0	1
miR-3125	0	0	0	0	0	1	0	3	0	0	0
miR-3127-3p	0	1	1	0	6	1	0	9	3	0	4
miR-3127-5p	8	3	17	1	28	5	4	22	4	4	3
miR-3128	0	2	1	1	4	0	3	2	3	2	4
miR-3130-5p	0	1	6	0	2	0	1	4	5	5	4
miR-3131	100	12	198	10	333	30	20	345	20	28	34
miR-3133	5	3	4	5	12	1	5	19	3	5	2
miR-3134	0	0	0	0	0	0	1	0	0	0	1
miR-3136-5p	0	1	0	0	2	0	0	0	1	1	1
miR-3138	1	1	1	1	2	0	0	5	3	4	2
miR-3139	0	0	3	2	3	0	3	0	3	1	3
miR-31-3p	33	590	376	273	184	15	401	226	219	1291	608
miR-3140-5p	0	0	0	0	0	0	0	2	0	0	0
miR-3141	0	0	0	0	0	0	0	6	0	0	0
miR-3144-3p	0	7	1	5	2	0	5	7	4	3	7
miR-3145-3p	0	1	4	1	6	0	3	8	0	2	2
miR-3145-5p	0	0	0	0	1	0	0	1	3	0	0
miR-3149	0	1	0	0	4	0	0	0	0	1	1
miR-3150a-3p	1	0	0	0	2	1	0	0	1	1	0
miR-3150a-5p	0	0	0	0	2	0	0	0	0	0	2
miR-3150b-3p	0	0	1	0	0	0	0	1	0	0	0
miR-3155a	0	0	4	1	1	0	0	4	2	0	0
miR-3155b	0	0	4	0	0	0	0	0	0	0	0
miR-3157-3p	1	0	0	0	1	0	0	0	0	0	0
miR-3157-5p	2	0	1	0	0	0	0	0	1	0	2
miR-3158-3p	41	31	88	7	103	18	23	124	71	33	45
miR-3158-5p	0	1	1	0	3	0	0	0	0	0	0
miR-3159	0	1	3	3	0	0	1	2	0	2	4
miR-31-5p	23409	17479	56204	10783	89278	11453	15906	84774	32440	18829	29079
miR-3160-3p	3	1	1	0	7	0	1	3	3	1	1
miR-3162-3p	0	0	1	0	0	0	1	0	1	0	0
miR-3162-5p	0	0	0	1	0	0	0	4	1	2	4
miR-3163	0	0	1	0	0	0	0	0	2	0	1
miR-3164	0	0	1	0	5	0	0	3	1	0	1
miR-3165	0	0	0	0	1	0	0	15	1	1	1
miR-3168	0	0	5	0	14	2	0	21	0	0	0
miR-3170	0	1	1	1	0	0	0	0	0	0	0
miR-3173-3p	0	2	0	0	1	0	0	0	0	1	0
miR-3173-5p	3	0	0	0	4	1	1	0	5	2	3
miR-3174	5	4	21	3	35	5	6	44	8	28	21
miR-3175	0	0	0	0	0	0	0	0	0	2	1
miR-3176	52	35	205	25	442	49	61	609	317	212	321
miR-3177-3p	11	10	20	4	60	8	6	57	54	31	33
miR-3177-5p	0	0	2	0	5	0	0	2	0	3	3
miR-3180	2	0	4	0	0	2	0	5	1	0	0
miR-3180-3p	2	0	4	0	0	2	0	5	1	0	0
miR-3181	0	0	1	0	1	0	0	0	1	0	3
miR-3182	0	0	0	2	0	0	0	0	0	0	0
miR-3183	2	1	0	0	0	2	0	7	2	1	1
miR-3186-3p	0	0	0	0	1	0	0	0	0	1	0
miR-3187-3p	5	5	11	4	39	6	1	48	68	35	52
miR-3187-5p	0	0	0	0	0	0	0	1	2	1	1
miR-3189-3p	0	0	0	0	1	0	0	0	0	2	0
miR-3189-5p	0	1	0	0	0	0	0	2	1	0	1
miR-3190-3p	3	1	5	1	14	0	0	9	3	0	0
miR-3191-3p	0	1	0	1	0	0	0	5	1	0	0
miR-3192-5p	1	0	1	1	1	0	0	4	1	1	2
miR-3193	0	1	3	0	3	0	0	3	0	0	0
miR-3194-3p	0	0	0	1	0	0	1	0	0	0	0
miR-3194-5p	0	1	5	2	0	0	1	0	0	1	1
miR-3195	1	2	3	0	0	4	3	1	0	0	0
miR-3196	0	0	2	0	1	2	1	0	0	0	0
miR-3197	0	0	0	0	0	0	0	2	0	0	0
miR-3198	1	0	1	0	0	0	0	0	0	1	0
miR-3200-3p	63	103	155	59	442	37	91	461	112	127	145
miR-3200-5p	0	1	1	0	0	0	1	0	1	1	1
miR-3202	0	0	0	0	0	0	2	3	0	0	2
miR-320a-3p	6964	1942	8921	2318	15292	2426	2168	14352	3172	1772	1863
miR-320a-5p	0	0	0	0	3	0	0	2	0	0	1
miR-320b	1511	215	807	395	1414	442	284	1287	472	168	192
miR-320c	267	73	154	106	151	93	63	132	75	35	34
miR-320d	194	52	70	81	70	79	51	90	44	13	19
miR-320e	1	3	3	2	5	0	0	5	2	2	1
miR-323a-3p	0	53	0	25	0	0	23	6	18	35	10
miR-323a-5p	0	3	0	0	0	0	0	0	0	0	1
miR-32-3p	0	0	0	3	0	0	5	0	1	7	3
miR-324-3p	16	46	84	19	133	25	24	159	74	35	80
miR-324-5p	56	134	146	78	153	24	95	247	75	162	135
miR-32-5p	4	23	16	19	15	2	14	51	15	40	27
miR-326	31	79	225	24	196	17	51	238	38	47	45
miR-328-3p	54	224	116	177	414	30	179	712	47	47	54
miR-329-5p	21	17	23	75	66	2	22	32	5	1	2
miR-330-3p	42	42	73	18	137	17	46	164	86	78	82
miR-330-5p	21	50	47	31	72	5	44	63	41	59	58
miR-331-3p	38	193	368	84	325	19	104	318	57	163	73
miR-331-5p	1	5	4	4	8	0	7	3	2	7	3
miR-335-3p	30	141	158	235	157	16	305	178	64	545	414
miR-335-5p	35	103	42	94	94	16	85	87	78	114	102
miR-337-3p	0	0	0	0	4	0	0	0	0	0	0
miR-338-3p	114	236	193	158	437	55	168	442	86	103	110
miR-338-5p	5	19	12	10	25	1	9	23	6	10	11
miR-339-3p	53	85	130	24	195	28	48	257	100	79	74
miR-339-5p	268	736	763	398	1299	184	594	1685	843	692	858
miR-33a-3p	0	8	2	3	1	0	2	3	1	5	2
miR-33a-5p	16	48	21	37	65	15	34	90	23	16	14
miR-33b-3p	1	1	3	0	1	0	1	0	10	13	9
miR-33b-5p	2	6	9	0	12	9	6	41	4	9	13
miR-340-3p	0	0	0	6	3	0	3	3	0	3	4
miR-340-5p	479	1339	803	1833	2248	256	1377	3157	251	837	940
miR-342-3p	1	62	17	59	26	0	48	71	1	0	0
miR-342-5p	1	2	5	8	36	2	4	42	0	0	0
miR-345-3p	1	0	7	4	4	1	5	14	0	0	0
miR-345-5p	68	120	184	60	374	35	80	363	215	171	216
miR-34a-3p	0	5	0	2	7	1	1	1	2	3	3
miR-34a-5p	130	333	374	494	754	82	410	874	74	237	187
miR-34b-3p	0	11	5	33	6	0	9	4	0	0	0
miR-34b-5p	6	17	4	78	7	0	29	10	0	3	2
miR-34c-3p	0	2	0	3	0	0	1	0	0	0	0
miR-34c-5p	69	140	65	418	255	24	177	165	16	21	9
miR-3529-5p	2	0	3	0	0	0	1	4	0	1	0
miR-3605-3p	2	7	0	3	9	0	2	9	3	4	1
miR-3605-5p	1	0	3	4	5	0	1	3	10	1	0
miR-3609	8	5	8	0	1	6	1	0	0	3	0
miR-3610	2	0	2	0	0	1	0	0	1	0	1
miR-3611	0	0	0	0	0	0	0	4	1	0	0
miR-3613-3p	8	4	14	4	6	2	2	19	3	8	5
miR-3613-5p	5	5	3	21	23	1	11	32	0	17	7
miR-361-3p	298	379	747	288	2006	186	289	1914	153	390	340
miR-3614-3p	2	0	0	0	2	0	0	1	0	0	0
miR-3614-5p	4	2	7	4	47	1	4	37	8	10	10
miR-3615	65	89	159	51	448	42	81	418	431	147	300
miR-361-5p	56	187	99	186	147	33	176	171	64	225	156
miR-3617-5p	0	0	0	0	3	0	0	0	0	0	0
miR-3619-3p	0	0	0	0	2	1	0	0	0	1	0
miR-3619-5p	0	0	0	0	0	0	1	0	4	2	2
miR-3620-3p	0	0	0	1	2	0	0	1	5	2	2
miR-3620-5p	4	0	8	0	30	1	2	10	22	4	4
miR-362-3p	6	36	19	52	64	5	26	115	1	2	0
miR-362-5p	2	3	8	6	22	1	5	13	0	35	5
miR-363-3p	2	1	0	0	0	1	0	1	0	0	0
miR-3646	0	0	0	0	0	0	0	0	4	0	0
miR-3648	14	4	25	1	36	36	4	54	1	0	3
miR-3651	35	12	12	21	20	26	18	16	3	1	0
miR-3652	0	0	0	0	2	0	0	0	0	0	0
miR-3654	0	0	0	0	0	0	0	0	3	1	0
miR-3657	0	0	0	0	3	0	0	0	0	0	0
miR-3659	0	1	0	0	0	0	0	0	0	1	1
miR-365a-3p	6	58	51	78	24	4	49	37	25	98	35
miR-365a-5p	5	2	2	8	29	4	4	23	5	5	6
miR-365b-3p	6	58	51	78	24	4	49	37	25	98	35
miR-365b-5p	0	1	0	1	5	1	0	3	2	0	0
miR-3661	4	7	10	2	9	2	2	15	5	6	6
miR-3662	0	1	0	1	8	0	0	0	3	3	0
miR-3664-3p	1	3	1	3	0	0	2	2	0	1	0
miR-3664-5p	0	1	0	0	0	0	1	0	1	0	0
miR-3677-3p	8	10	37	8	67	3	8	70	32	45	45
miR-3677-5p	0	0	0	0	1	0	0	1	0	1	3
miR-3678-3p	0	0	0	0	0	0	0	0	0	2	0
miR-3679-5p	0	3	4	1	7	4	1	16	8	3	4
miR-3680-5p	0	1	1	5	4	1	2	1	3	4	5
miR-3682-3p	0	0	5	0	5	1	0	10	1	0	0
miR-3684	0	0	0	1	0	0	1	0	0	5	1
miR-3685	0	0	2	0	0	0	0	0	0	0	1
miR-3688-3p	1	1	2	0	2	0	0	3	3	4	0
miR-3691-3p	2	0	0	0	0	0	0	0	1	0	1
miR-3691-5p	8	6	27	6	42	5	8	32	14	20	16
miR-369-3p	0	14	0	48	0	0	12	3	7	7	4
miR-369-5p	0	0	2	2	0	0	4	0	0	1	0
miR-370-3p	2	2	4	14	16	2	4	9	3	5	1
miR-370-5p	0	1	0	2	0	0	2	0	0	0	0
miR-373-3p	2	0	0	0	0	0	0	0	0	0	0
miR-374a-3p	11	38	21	79	61	9	89	54	4	121	77
miR-374a-5p	1	40	5	49	11	3	42	7	1	56	42
miR-374b-3p	1	0	0	7	0	0	6	0	0	8	4
miR-374b-5p	3	90	9	102	28	3	98	23	28	160	102
miR-375-3p	18254	22092	48709	7427	125920	11808	17513	114841	3479	5846	8325
miR-375-5p	0	0	0	0	0	0	1	1	0	0	0
miR-376a-3p	1	32	3	48	9	0	13	7	3	5	4
miR-376a-5p	1	1	0	0	0	0	1	0	0	0	0
miR-376b-3p	0	4	0	0	0	0	1	0	0	0	0
miR-376b-5p	0	2	0	9	0	0	1	3	0	0	1
miR-376c-3p	0	5	0	10	0	0	2	0	0	1	0
miR-376c-5p	0	2	0	8	0	0	1	3	0	0	1
miR-377-5p	0	0	0	2	1	0	0	5	0	0	0
miR-378a-3p	14816	14460	28604	12239	46893	6817	10934	77219	19118	14260	15537
miR-378a-5p	16	27	51	14	81	8	14	141	18	40	30
miR-378b	3	7	4	5	11	2	4	32	5	4	3
miR-378c	1624	2633	2942	1711	5526	1184	1752	11715	1781	1162	1778
miR-378d	82	295	371	165	977	207	187	2275	190	100	214
miR-378e	1	6	4	1	8	3	8	9	3	4	3
miR-378f	34	72	78	46	142	13	45	502	42	36	45
miR-378g	2	14	9	9	21	3	9	17	16	15	16
miR-378h	0	10	3	8	10	0	4	52	4	3	4
miR-378i	136	211	219	207	398	46	138	1447	112	82	86
miR-378j	0	0	1	1	1	0	1	0	1	1	0
miR-379-3p	0	0	0	12	1	0	4	4	0	2	1
miR-379-5p	105	259	224	1062	504	25	269	421	41	56	33
miR-380-3p	2	20	0	24	2	0	12	0	12	14	11
miR-380-5p	0	5	3	14	7	0	2	8	3	2	1
miR-381-3p	15	104	34	245	94	4	77	106	24	31	20
miR-382-3p	3	106	2	215	15	0	78	4	27	32	24
miR-382-5p	302	167	519	408	739	69	125	395	46	24	30
miR-383-5p	0	22	0	13	0	0	10	0	12	5	17
miR-384	0	4	0	1	0	0	2	0	1	2	1
miR-3909	8	6	9	5	7	2	6	8	10	10	9
miR-3911	0	1	5	0	6	0	2	1	0	0	1
miR-3912-3p	1	3	0	4	0	0	4	2	0	10	2
miR-3913-5p	6	20	19	8	28	4	17	20	6	20	13
miR-3916	2	0	0	0	2	0	0	0	0	0	1
miR-3917	0	1	0	0	0	0	0	0	1	0	1
miR-3922-3p	0	1	0	0	0	0	1	0	0	0	0
miR-3928-3p	0	0	0	1	4	0	0	2	2	1	1
miR-3929	0	0	0	1	9	0	0	0	1	1	0
miR-3934-3p	0	1	1	1	2	1	1	5	0	0	4
miR-3934-5p	35	24	92	22	112	23	30	114	59	39	55
miR-3939	0	0	0	0	1	0	0	0	5	1	1
miR-3940-3p	0	2	6	0	3	0	0	2	2	5	0
miR-3940-5p	0	0	1	0	0	0	2	0	4	2	5
miR-3942-3p	0	0	1	0	0	0	0	0	0	0	1
miR-3942-5p	1	0	0	1	0	0	2	4	1	5	2
miR-3944-3p	2	4	13	2	20	2	5	52	33	13	16
miR-3960	36	5	23	2	14	145	18	11	30	1	16
miR-409-3p	71	74	186	228	235	11	80	222	31	19	23
miR-410-3p	13	146	20	206	54	5	86	37	35	63	27
miR-410-5p	1	0	0	1	0	0	0	0	0	0	0
miR-411-3p	2	4	0	11	6	0	4	0	1	3	2
miR-411-5p	24	89	38	244	117	10	74	85	15	16	20
miR-412-3p	0	1	0	0	0	0	1	0	0	0	0
miR-412-5p	0	2	0	3	0	0	1	0	1	1	0
miR-421	61	205	48	156	112	24	174	97	157	152	206
miR-422a	9	36	18	35	33	2	24	59	46	28	32
miR-423-3p	1547	4403	2723	2549	5906	1042	3645	5554	7859	4345	6678
miR-423-5p	4178	1806	11578	1585	12383	1732	1777	13251	3388	3280	2355
miR-424-3p	0	1	1	1	1	0	0	9	1	0	3
miR-424-5p	1	26	16	47	19	1	12	27	2	9	7
miR-425-3p	84	171	336	94	634	93	109	666	156	237	216
miR-425-5p	195	457	431	233	831	128	288	1009	377	430	412
miR-4284	0	2	0	0	2	0	3	0	4	0	3
miR-4286	19	256	515	99	453	53	159	702	42	20	59
miR-429	2542	4506	4108	4845	5601	952	5771	3982	3253	11041	8935
miR-431-3p	3	12	10	19	6	2	8	0	7	3	5
miR-431-5p	7	11	5	27	31	5	8	29	2	2	1
miR-4326	0	1	3	0	6	0	0	8	1	2	1
miR-433-3p	1	13	11	26	13	1	16	6	7	8	4
miR-433-5p	1	2	0	7	2	0	2	0	1	1	2
miR-4423-5p	0	2	0	0	0	0	0	4	0	0	0
miR-4425	1	0	0	0	0	0	0	2	0	0	1
miR-4426	0	0	0	0	0	0	0	0	0	2	1
miR-4428	0	0	1	0	2	0	0	0	0	1	0
miR-4429	2	0	0	0	2	0	0	0	0	0	0
miR-4430	0	0	0	1	2	0	0	0	0	0	0
miR-4433a-5p	0	0	0	0	0	0	0	0	2	0	0
miR-4435	0	1	0	0	5	0	1	3	4	3	1
miR-4436b-3p	0	1	5	1	4	0	0	6	5	2	0
miR-4440	1	0	1	0	10	2	0	11	2	4	7
miR-4443	0	6	10	2	0	0	2	0	0	0	0
miR-4446-3p	11	22	13	5	42	8	12	72	9	2	5
miR-4446-5p	0	0	0	0	0	0	0	4	0	1	0
miR-4448	5	10	6	16	121	9	7	149	9	2	12
miR-4449	112	15	17	8	3	62	29	8	2	0	1
miR-4451	0	0	2	1	1	0	0	0	0	0	0
miR-4454	3	717	39	424	65	1	218	65	248	314	229
miR-4458	0	0	0	0	4	0	0	1	0	0	0
miR-4466	1	0	1	0	0	1	0	0	1	1	1
miR-4467	2	0	0	0	7	0	0	1	6	1	3
miR-4469	0	3	0	1	0	0	2	0	0	0	0
miR-4470	0	0	0	1	1	0	0	0	0	0	0
miR-4473	0	2	5	2	1	3	1	3	1	3	3
miR-4474-3p	1	1	4	1	13	1	3	9	5	5	2
miR-4479	7	1	14	2	30	1	1	26	13	5	8
miR-448	0	2	0	3	1	0	1	0	4	5	5
miR-4482-3p	0	0	0	0	0	0	0	0	0	2	1
miR-4484	0	0	6	0	3	0	1	0	0	3	0
miR-4485-3p	2	3	7	2	7	7	7	13	4	1	2
miR-4485-5p	0	0	0	0	0	1	0	0	0	0	1
miR-4488	60	38	85	32	6	122	62	8	1	0	0
miR-4489	0	0	0	0	3	0	1	5	0	0	1
miR-4491	1	0	5	0	2	0	0	3	0	0	0
miR-4492	4	10	21	5	25	38	11	32	0	1	0
miR-4498	2	0	4	1	11	0	0	4	2	0	0
miR-449a	3	10	3	2	16	2	4	13	3	18	10
miR-449b-5p	0	0	1	0	5	0	0	16	0	2	0
miR-449c-5p	9	2	14	5	53	5	4	59	5	21	19
miR-4502	0	0	0	0	3	0	0	3	0	0	0
miR-4504	1	3	4	0	9	1	1	2	4	5	6
miR-4507	0	0	1	0	0	2	0	0	0	1	0
miR-4508	18	16	17	14	33	38	20	61	2	1	4
miR-450a-1-3p	0	5	3	10	0	0	0	1	0	2	1
miR-450a-5p	0	4	1	19	2	0	8	0	0	2	1
miR-450b-5p	0	2	1	6	4	1	0	1	0	2	2
miR-4510	0	5	1	12	2	0	8	5	0	0	0
miR-4511	0	1	5	0	3	0	0	1	2	2	5
miR-4515	0	1	1	0	8	1	0	11	4	4	3
miR-4516	225	30	253	27	114	366	46	106	18	4	10
miR-4517	0	0	0	0	0	0	0	3	0	0	1
miR-451a	380	3291	1029	3178	597	200	2550	1918	0	0	2
miR-4521	0	6	14	3	44	4	6	23	210	129	182
miR-4522	0	0	0	0	0	0	0	4	0	0	0
miR-4523	2	1	5	1	31	1	4	22	3	8	6
miR-452-5p	1110	880	2351	594	3006	421	677	3054	1004	1077	1026
miR-454-3p	10	14	7	27	9	0	27	7	3	55	25
miR-454-5p	1	6	4	9	13	1	13	19	11	14	11
miR-455-3p	18	64	92	60	68	12	78	58	56	156	129
miR-455-5p	205	1176	331	878	628	95	1083	652	727	1693	1574
miR-4635	0	0	0	0	1	0	0	0	0	0	2
miR-4638-3p	0	1	0	0	0	0	1	0	0	0	1
miR-4638-5p	0	1	0	0	1	0	0	0	0	0	0
miR-4639-5p	0	1	0	0	0	1	0	0	0	0	0
miR-4641	0	0	0	0	3	0	0	0	0	0	0
miR-4644	0	0	0	0	1	0	0	1	1	0	1
miR-4645-3p	0	1	0	1	0	0	0	0	0	0	0
miR-4647	0	0	2	0	1	0	0	0	2	0	1
miR-4648	0	1	3	1	6	1	0	9	2	1	2
miR-4650-3p	0	3	0	0	0	0	0	0	0	0	0
miR-4651	1	0	0	0	4	1	0	3	0	0	0
miR-4652-3p	0	1	0	1	0	0	0	0	1	0	3
miR-4652-5p	1	5	7	2	19	3	3	5	13	15	10
miR-4654	5	1	7	3	23	4	1	25	9	4	10
miR-4657	0	0	0	1	6	1	0	3	0	0	0
miR-4658	2	1	3	0	19	0	0	4	2	0	0
miR-4659a-3p	0	0	0	0	0	0	0	2	0	0	0
miR-4659b-3p	0	0	0	0	0	0	0	2	0	0	0
miR-4660	0	0	0	0	7	1	0	0	0	0	0
miR-4661-5p	1	8	16	2	20	2	3	38	0	4	7
miR-4662a-5p	0	2	0	0	0	0	0	0	0	0	0
miR-4664-3p	13	40	79	22	126	12	30	140	51	112	78
miR-4664-5p	0	2	1	0	1	0	2	2	1	8	7
miR-4665-5p	1	1	0	0	0	2	0	0	0	2	3
miR-4666a-5p	0	1	0	0	1	0	0	0	0	0	1
miR-4667-5p	0	2	0	0	2	0	0	3	1	0	1
miR-4673	1	1	0	0	0	0	0	0	1	0	0
miR-4676-3p	0	0	1	1	5	0	1	0	1	0	1
miR-4676-5p	0	1	0	0	2	0	0	2	0	0	0
miR-4677-3p	45	22	96	20	220	30	22	297	25	93	65
miR-4677-5p	0	0	0	0	1	0	0	0	1	1	0
miR-4680-5p	0	0	0	0	0	0	1	0	0	1	0
miR-4685-3p	0	6	0	0	0	0	1	1	1	4	2
miR-4687-3p	0	0	2	0	5	2	0	2	3	3	1
miR-4687-5p	0	0	0	0	0	0	0	0	2	0	0
miR-4688	1	0	1	0	3	0	0	2	2	1	1
miR-4689	0	0	0	0	0	0	0	3	1	1	2
miR-4690-3p	3	0	2	0	11	0	1	1	0	1	3
miR-4690-5p	0	0	0	0	2	0	0	1	3	0	4
miR-4691-3p	0	0	0	0	1	0	0	0	0	1	0
miR-4695-5p	0	0	0	0	3	0	0	0	0	0	0
miR-4697-3p	1	0	0	1	6	2	0	0	0	0	1
miR-4700-3p	0	1	0	0	5	0	1	0	4	0	2
miR-4701-5p	0	3	3	3	1	0	0	0	0	1	2
miR-4706	0	0	3	0	3	0	0	0	0	1	2
miR-4707-3p	0	0	8	1	5	1	2	3	4	5	2
miR-4708-3p	0	1	3	0	3	0	0	0	0	0	1
miR-4713-3p	0	3	0	0	0	0	2	0	0	0	1
miR-4713-5p	5	28	28	12	36	1	8	12	16	35	28
miR-4714-3p	1	0	0	1	2	1	1	0	0	0	1
miR-4714-5p	0	1	0	3	3	0	1	0	1	3	2
miR-4717-3p	1	0	1	0	2	0	1	5	4	1	1
miR-4724-5p	1	4	0	1	19	1	5	4	0	2	0
miR-4726-5p	1	3	3	0	1	2	4	0	0	4	1
miR-4727-3p	0	1	0	0	3	0	0	0	0	1	0
miR-4728-3p	1	7	4	1	7	2	2	3	0	6	8
miR-4728-5p	0	2	9	0	0	0	1	2	1	1	4
miR-4730	0	0	1	0	3	0	0	4	0	0	1
miR-4734	0	0	0	0	5	2	0	0	1	0	0
miR-4738-3p	1	0	0	0	1	0	0	0	0	0	0
miR-4739	0	0	0	0	1	0	0	0	0	1	0
miR-4740-5p	0	0	0	0	1	0	0	0	1	0	0
miR-4741	1	0	2	0	7	1	3	9	7	2	10
miR-4742-3p	1	1	1	1	0	0	1	0	2	1	2
miR-4743-5p	0	0	0	0	3	0	0	0	0	0	0
miR-4745-3p	0	0	0	0	0	0	0	3	0	0	0
miR-4745-5p	0	0	0	0	4	0	0	0	1	0	2
miR-4746-5p	7	2	18	3	18	1	2	65	19	24	13
miR-4747-3p	0	1	0	0	5	0	0	0	0	0	0
miR-4747-5p	0	0	0	0	0	0	0	0	2	0	0
miR-4748	2	1	5	0	4	0	0	3	2	1	2
miR-4749-5p	1	0	3	0	0	0	0	0	0	0	1
miR-4750-5p	3	2	1	0	17	0	2	8	2	0	0
miR-4752	1	0	0	0	1	0	0	0	0	1	0
miR-4754	0	0	0	0	0	1	0	0	0	2	0
miR-4755-3p	2	2	0	1	0	0	0	2	3	0	4
miR-4756-3p	0	0	2	0	0	0	0	0	0	0	0
miR-4758-3p	1	6	7	2	7	0	4	18	6	11	15
miR-4758-5p	0	0	1	0	5	0	0	8	6	1	1
miR-4761-3p	0	0	0	0	3	0	0	3	0	0	1
miR-4761-5p	0	0	0	0	0	0	0	5	0	0	0
miR-4762-5p	0	1	0	0	0	3	0	0	1	0	0
miR-4763-3p	0	0	0	0	1	0	0	0	2	0	2
miR-4764-5p	0	0	0	1	0	0	0	3	0	0	0
miR-4765	0	0	0	0	0	0	0	3	0	0	0
miR-4766-3p	2	0	0	0	2	0	0	1	0	0	0
miR-4767	0	0	0	0	1	0	0	0	2	1	0
miR-4768-5p	3	5	3	6	8	1	6	5	13	10	8
miR-4769-5p	0	0	0	2	0	0	0	1	0	0	0
miR-4775	0	0	1	1	0	1	0	0	0	0	4
miR-4778-3p	0	1	3	0	0	0	1	0	0	1	1
miR-4779	0	0	0	0	0	0	0	0	0	0	2
miR-4781-3p	1	0	0	0	0	0	0	2	0	2	0
miR-4783-3p	1	0	0	0	2	0	0	0	0	0	0
miR-4784	0	0	2	0	0	0	0	1	0	0	1
miR-4786-3p	0	0	0	0	0	1	1	4	0	0	0
miR-4786-5p	0	1	2	0	0	0	1	11	1	3	3
miR-4787-3p	0	0	7	0	0	3	1	0	3	0	4
miR-4787-5p	0	0	1	0	0	0	2	0	0	0	0
miR-4791	3	0	9	1	24	4	2	20	2	2	5
miR-4793-3p	0	2	4	0	1	0	0	6	2	1	0
miR-4796-3p	0	0	1	1	0	0	1	0	0	0	0
miR-4797-3p	0	0	0	0	0	0	0	0	1	0	3
miR-4800-3p	1	1	0	2	0	0	0	3	0	0	0
miR-4802-3p	1	0	7	1	0	0	1	0	4	1	3
miR-4802-5p	2	2	0	0	1	0	0	0	2	3	1
miR-4804-5p	0	0	0	1	7	0	4	0	8	4	3
miR-483-3p	0	4	0	3	2	0	3	3	11	13	14
miR-483-5p	0	1	0	4	2	0	3	0	12	5	4
miR-484	182	242	855	260	1169	135	200	1195	228	653	307
miR-485-3p	1	1	0	11	1	0	4	5	1	0	1
miR-485-5p	3	7	1	11	9	1	5	3	1	1	4
miR-486-3p	5	18	1	12	3	4	8	24	0	0	0
miR-486-5p	13343	6804	8992	9069	10936	6146	7440	37577	27	40	58
miR-487b-3p	0	13	0	8	0	0	6	0	3	8	3
miR-488-3p	0	6	0	3	0	0	0	0	1	5	0
miR-489-3p	1	0	0	3	0	1	1	1	0	0	0
miR-490-3p	0	12	2	5	6	1	12	37	1	2	0
miR-491-3p	0	0	0	1	3	0	0	0	0	0	0
miR-491-5p	2	3	5	3	14	2	4	12	0	7	1
miR-492	1	0	2	0	7	0	2	15	0	0	0
miR-493-5p	1	1	0	7	0	0	3	0	0	0	0
miR-494-3p	0	2	0	2	0	0	1	0	0	0	1
miR-495-3p	0	9	0	10	0	0	4	4	2	1	1
miR-496	2	5	0	13	0	0	1	6	1	0	3
miR-497-3p	0	1	0	0	1	0	1	2	0	0	0
miR-497-5p	5	26	4	21	18	1	14	23	0	0	0
miR-4999-5p	0	0	3	2	4	2	0	2	0	0	0
miR-499a-5p	0	2	0	1	1	0	1	0	1	0	0
miR-5000-3p	4	5	16	7	26	3	2	19	11	20	11
miR-5001-3p	5	3	9	4	20	2	4	25	11	15	14
miR-5001-5p	3	0	5	1	4	2	0	7	4	3	5
miR-5006-3p	0	2	0	0	0	0	0	0	0	0	0
miR-5009-5p	1	1	4	1	4	1	1	0	1	1	1
miR-500a-3p	23	25	63	15	101	1	20	117	29	50	33
miR-500a-5p	0	1	6	0	4	0	3	0	2	11	2
miR-500b-5p	0	1	6	0	1	0	1	0	2	5	1
miR-5010-3p	0	9	0	3	10	1	0	8	3	4	4
miR-5010-5p	1	0	0	1	1	0	1	1	0	0	0
miR-501-3p	0	5	2	3	20	2	3	27	1	7	3
miR-501-5p	2	6	8	2	11	0	3	13	10	16	11
miR-502-3p	6	17	18	14	51	1	15	46	10	11	15
miR-502-5p	1	0	0	0	2	0	1	6	0	3	3
miR-503-5p	4	10	11	16	48	1	16	49	24	13	21
miR-504-5p	0	10	0	3	0	0	1	3	1	1	4
miR-505-3p	26	63	163	33	130	16	41	124	74	99	63
miR-505-5p	0	1	3	2	1	0	0	0	1	0	1
miR-508-3p	6	0	4	0	10	10	0	4	0	0	0
miR-508-5p	1	0	1	0	2	0	0	0	0	0	0
miR-5088-5p	1	0	0	0	1	0	0	0	1	0	1
miR-5090	1	0	3	0	0	0	0	1	0	1	0
miR-5091	0	2	2	0	0	0	0	0	2	0	1
miR-5092	1	2	0	0	0	0	3	0	1	0	0
miR-509-3-5p	2	0	3	0	0	0	0	0	0	0	0
miR-509-3p	15	0	5	0	19	7	0	21	0	0	0
miR-5094	0	2	3	0	1	0	0	7	4	2	3
miR-5100	7	236	48	93	225	17	91	407	6	4	14
miR-511-3p	4	14	6	17	13	0	4	27	0	0	0
miR-514a-3p	0	0	1	0	0	0	0	1	0	0	0
miR-5188	0	0	0	0	0	0	1	0	0	0	1
miR-5189-3p	0	0	2	0	0	0	0	1	0	0	0
miR-5189-5p	0	0	3	0	1	0	0	1	1	2	1
miR-518e-5p	0	0	0	0	0	0	0	2	0	0	0
miR-519a-5p	0	0	0	0	0	0	0	2	0	0	0
miR-519b-5p	0	0	0	0	0	0	0	2	0	0	0
miR-519c-5p	0	0	0	0	0	0	0	2	0	0	0
miR-519d-3p	0	0	0	0	3	0	0	0	0	0	0
miR-522-5p	0	0	0	0	0	0	0	2	0	0	0
miR-523-5p	0	0	0	0	0	0	0	2	0	0	0
miR-532-3p	9	14	25	10	35	3	8	41	3	15	9
miR-532-5p	436	891	1185	954	2814	303	856	3562	549	748	735
miR-539-3p	0	1	0	0	0	0	1	0	0	1	0
miR-542-3p	40	31	105	65	280	14	35	235	2	19	15
miR-542-5p	3	3	0	4	6	1	2	8	1	0	1
miR-543	0	7	0	18	1	0	10	0	3	2	2
miR-545-3p	0	1	0	0	4	0	0	0	0	0	0
miR-545-5p	0	0	0	2	0	0	1	0	0	1	2
miR-548aa	0	1	0	0	0	0	0	0	1	4	3
miR-548ab	0	0	8	1	12	0	1	2	0	1	3
miR-548ad-5p	22	2	12	9	38	5	7	46	0	5	11
miR-548ae-5p	24	1	12	8	40	5	9	46	0	6	11
miR-548ah-3p	0	0	0	0	2	0	0	0	1	2	0
miR-548aj-5p	0	0	0	0	0	0	1	0	0	1	0
miR-548al	0	1	0	0	0	0	0	0	0	0	1
miR-548am-3p	0	0	0	0	6	0	1	0	0	0	1
miR-548am-5p	9	5	10	5	21	4	7	37	3	9	7
miR-548an	0	0	0	1	2	0	1	0	0	1	2
miR-548aq-3p	0	0	0	0	2	0	0	0	0	1	4
miR-548aq-5p	2	0	0	1	0	0	0	3	0	0	0
miR-548ar-5p	0	0	0	0	0	0	1	0	0	1	0
miR-548as-5p	0	0	0	0	0	0	1	0	0	0	1
miR-548at-5p	0	0	0	0	1	0	0	0	0	2	1
miR-548au-5p	9	4	10	5	21	4	7	24	3	7	6
miR-548av-3p	0	0	0	0	0	0	0	2	0	0	0
miR-548av-5p	0	0	0	0	1	0	1	0	0	0	0
miR-548ay-3p	0	0	1	0	0	0	0	1	0	0	1
miR-548ay-5p	26	5	13	9	50	5	13	52	3	15	19
miR-548az-5p	41	15	20	13	54	3	14	39	2	6	11
miR-548b-5p	0	0	0	0	2	0	0	0	0	0	1
miR-548bc	2	5	3	2	14	0	4	13	6	12	12
miR-548c-3p	0	1	0	0	0	0	0	0	0	2	0
miR-548c-5p	9	5	13	5	21	4	10	37	4	10	7
miR-548d-3p	0	7	7	2	5	0	2	2	7	12	8
miR-548d-5p	26	5	15	10	61	6	15	52	3	24	24
miR-548e-3p	21	21	15	19	67	7	27	50	29	61	52
miR-548e-5p	45	36	96	10	145	17	20	184	31	41	26
miR-548f-3p	4	2	7	4	22	4	2	20	4	22	13
miR-548f-5p	0	0	0	0	0	0	1	0	0	1	0
miR-548g-5p	0	0	0	0	0	0	1	0	0	1	0
miR-548h-3p	0	2	2	0	2	0	0	0	1	0	1
miR-548h-5p	2	1	0	0	2	1	1	10	0	2	1
miR-548i	0	0	1	0	0	1	0	1	0	0	2
miR-548j-5p	0	1	0	1	6	2	3	6	0	4	4
miR-548k	30	38	74	37	85	12	54	103	46	195	112
miR-548l	7	1	3	3	17	0	6	16	0	4	8
miR-548n	8	4	20	10	22	1	7	7	8	11	5
miR-548o-3p	3	9	10	7	7	2	2	16	6	9	8
miR-548o-5p	9	5	13	5	21	4	10	37	4	10	7
miR-548p	0	0	3	1	4	0	0	3	1	4	1
miR-548t-3p	0	1	0	0	0	0	0	0	1	4	3
miR-548t-5p	5	0	11	1	6	2	2	15	2	1	1
miR-548u	0	0	0	3	4	0	0	2	2	3	3
miR-548v	0	0	0	1	0	0	0	0	0	0	1
miR-548w	0	1	0	0	0	0	0	0	0	1	0
miR-548x-5p	0	0	0	0	0	0	1	0	0	1	0
miR-548z	0	2	2	0	2	0	0	0	1	0	1
miR-549a-3p	11	16	43	14	74	8	17	62	97	185	211
miR-549a-5p	18	21	10	13	53	2	19	32	209	105	184
miR-550a-3-5p	16	20	25	7	57	3	6	46	30	24	17
miR-550a-3p	59	39	120	34	333	38	47	347	38	66	67
miR-550a-5p	16	20	25	7	57	3	6	46	30	24	17
miR-550b-2-5p	0	0	0	0	2	0	0	0	0	0	0
miR-551a	1	2	8	3	1	0	1	3	8	8	15
miR-551b-3p	0	1	0	0	0	0	0	0	0	0	2
miR-552-3p	141	596	336	543	537	129	562	736	12	50	22
miR-552-5p	3	43	5	42	15	1	25	17	4	4	7
miR-556-3p	0	1	1	2	1	0	2	1	0	2	3
miR-556-5p	0	0	0	0	2	0	1	0	0	0	4
miR-5580-3p	0	0	0	1	0	0	0	0	0	0	2
miR-5581-3p	1	1	0	2	4	0	1	6	1	14	2
miR-5582-3p	0	0	1	0	0	0	1	3	0	0	0
miR-5584-5p	0	0	0	0	0	0	0	2	0	0	0
miR-5585-3p	0	1	2	4	7	0	0	5	1	6	0
miR-5587-5p	1	3	1	1	5	3	1	19	1	1	5
miR-5588-5p	0	0	0	0	4	1	1	0	0	0	0
miR-559	0	0	0	1	0	0	0	0	2	1	0
miR-561-3p	0	1	1	1	0	0	0	0	0	1	1
miR-561-5p	44	58	100	38	119	26	73	189	119	229	127
miR-5680	0	0	0	0	2	0	0	0	0	4	0
miR-5683	0	0	0	0	0	0	0	3	0	1	0
miR-5687	0	0	0	1	0	0	0	0	0	1	0
miR-5696	0	0	0	0	0	0	1	0	0	1	0
miR-5697	0	1	0	0	0	0	0	0	0	0	2
miR-5698	0	0	0	0	1	0	0	0	1	0	0
miR-5699-3p	3	3	0	4	4	0	3	7	9	5	4
miR-5699-5p	8	17	22	11	53	5	12	58	19	11	11
miR-5701	1	11	0	3	15	3	3	9	0	0	0
miR-572	0	0	1	0	1	0	0	4	0	0	0
miR-573	0	0	0	0	5	0	1	25	3	5	10
miR-574-3p	56	444	1278	340	584	50	258	619	99	144	150
miR-574-5p	241	175	469	226	998	136	245	925	58	98	115
miR-576-3p	30	27	68	25	168	14	15	174	50	81	65
miR-576-5p	0	5	6	10	1	1	7	0	5	28	16
miR-577	41	117	143	85	219	17	151	314	83	246	216
miR-579-3p	0	2	0	0	0	0	0	0	2	3	1
miR-579-5p	1	1	4	0	2	0	0	0	4	1	2
miR-580-3p	0	0	0	3	3	0	1	6	0	2	4
miR-580-5p	0	1	0	0	0	0	0	0	0	1	0
miR-581	0	1	0	1	0	0	1	0	0	1	0
miR-582-3p	1595	886	3732	357	4467	908	670	6777	415	983	644
miR-582-5p	26	115	90	62	44	3	85	80	13	146	52
miR-584-3p	0	0	0	1	0	1	0	0	0	1	0
miR-584-5p	382	248	1993	277	3655	343	290	3494	768	1429	1609
miR-588	0	0	0	0	0	0	0	0	1	2	0
miR-589-3p	3	16	5	4	9	6	8	21	26	24	26
miR-589-5p	40	68	58	35	155	20	40	209	136	123	128
miR-590-3p	2	13	6	36	9	0	34	17	7	66	41
miR-590-5p	4	4	12	7	9	1	3	5	3	10	6
miR-592	0	3	1	0	0	0	0	0	0	0	1
miR-597-3p	0	0	1	0	2	1	1	4	1	0	0
miR-597-5p	0	1	0	2	12	2	1	3	3	2	3
miR-598-3p	11	104	37	111	72	14	129	60	97	271	288
miR-598-5p	0	0	0	0	0	0	0	0	1	0	1
miR-600	0	0	1	1	0	0	0	0	0	1	0
miR-609	1	1	0	0	5	0	1	6	0	0	0
miR-610	0	0	5	1	2	0	0	0	1	0	3
miR-612	0	0	0	0	0	0	1	3	0	0	0
miR-6125	0	1	4	0	0	0	0	0	0	0	0
miR-6128	0	1	0	0	0	0	0	2	0	0	3
miR-615-3p	12	25	61	8	81	13	19	65	81	106	102
miR-615-5p	9	2	15	4	46	3	2	15	18	12	13
miR-616-3p	0	0	1	0	7	0	0	0	0	1	1
miR-616-5p	0	1	3	1	2	0	2	0	3	4	1
miR-619-5p	13	14	9	23	33	6	23	32	0	4	8
miR-622	0	0	0	1	0	1	1	0	26	14	5
miR-624-3p	0	0	0	1	0	0	0	0	0	0	1
miR-624-5p	0	1	0	1	1	0	0	3	0	3	0
miR-625-3p	29	13	121	8	99	17	18	28	46	44	69
miR-625-5p	1	6	7	2	8	0	3	10	7	16	15
miR-627-3p	3	3	5	2	9	0	6	10	3	7	4
miR-627-5p	7	4	8	2	10	3	4	17	4	5	0
miR-628-3p	2	7	7	1	3	0	6	0	1	3	5
miR-628-5p	0	0	0	1	0	0	1	0	0	0	0
miR-629-3p	1	2	2	1	0	0	1	3	1	0	0
miR-629-5p	238	231	574	225	830	99	276	760	334	563	461
miR-636	0	1	4	1	4	1	3	9	4	6	12
miR-641	10	26	17	19	39	4	16	66	53	52	45
miR-642a-3p	0	8	0	3	6	0	2	6	1	1	0
miR-642a-5p	1	1	1	0	3	0	2	10	0	0	2
miR-643	0	0	1	2	5	0	2	7	1	7	1
miR-6501-5p	1	0	1	0	0	0	0	0	0	0	4
miR-6505-5p	1	0	0	0	1	0	0	0	2	2	0
miR-6509-5p	2	0	1	0	2	1	0	2	2	1	1
miR-6510-3p	0	0	0	0	0	0	1	0	0	0	1
miR-6511a-3p	1	0	2	1	4	0	2	11	3	1	2
miR-6511a-5p	1	1	5	1	7	0	0	13	6	0	2
miR-6511b-3p	1	3	0	0	4	0	4	0	2	4	0
miR-6511b-5p	2	3	9	1	14	2	0	17	13	0	3
miR-6513-5p	0	4	2	1	1	0	0	3	0	0	1
miR-6514-5p	4	1	1	1	8	0	0	8	7	1	7
miR-6515-5p	0	3	2	1	8	2	0	9	2	0	0
miR-651-5p	13	2	11	4	16	4	4	7	0	11	11
miR-6516-3p	0	4	0	0	0	1	2	5	0	1	0
miR-6516-5p	3	2	0	3	0	0	2	8	0	1	1
miR-652-3p	71	171	265	128	429	45	162	493	112	157	152
miR-652-5p	40	133	454	88	287	27	120	280	134	278	159
miR-653-3p	0	3	1	0	1	1	1	3	1	1	0
miR-653-5p	7	34	5	13	16	1	15	12	9	10	8
miR-654-3p	0	0	0	0	0	0	1	2	0	0	0
miR-654-5p	0	2	0	1	0	0	1	0	0	0	1
miR-659-5p	1	2	2	0	8	0	0	6	8	1	0
miR-660-3p	0	0	0	0	0	1	0	0	0	0	1
miR-660-5p	402	472	1025	288	1768	194	561	1866	378	876	847
miR-662	0	1	3	0	2	0	0	0	0	0	1
miR-663a	1	1	0	0	1	2	0	8	5	7	5
miR-663b	2	2	3	1	4	2	5	4	0	0	0
miR-664a-3p	1	8	1	8	0	1	4	0	2	6	3
miR-664a-5p	4	8	0	4	9	1	1	3	1	1	0
miR-664b-3p	0	4	4	0	0	0	2	0	0	2	2
miR-664b-5p	5	2	7	2	24	0	1	6	1	1	3
miR-665	0	0	0	0	0	0	0	3	0	0	0
miR-668-3p	0	8	1	6	8	0	7	5	0	1	2
miR-671-3p	72	118	173	62	489	40	71	662	153	114	121
miR-6715b-3p	0	0	0	0	0	0	1	10	0	0	0
miR-671-5p	44	30	124	30	230	18	17	163	49	59	35
miR-6716-3p	0	5	0	4	4	0	5	11	9	7	11
miR-6717-5p	0	0	0	0	2	0	0	0	0	0	0
miR-6724-5p	2	0	3	0	10	1	1	6	7	2	2
miR-6726-5p	1	0	0	0	3	0	0	0	0	0	0
miR-6727-5p	0	0	0	0	3	0	0	1	3	0	0
miR-6728-5p	0	0	3	0	2	0	0	6	0	1	2
miR-6729-5p	0	0	0	0	2	0	0	0	1	0	0
miR-6730-5p	2	2	0	0	0	1	1	0	0	0	0
miR-6732-3p	0	0	0	1	6	0	0	5	5	1	2
miR-6733-5p	0	0	0	0	0	0	0	4	0	0	0
miR-6734-5p	0	1	7	0	1	1	0	0	0	0	0
miR-6735-3p	0	0	0	0	3	0	0	0	2	1	2
miR-6735-5p	0	0	0	0	2	0	0	0	0	0	0
miR-6738-3p	0	0	0	2	0	0	0	0	0	0	0
miR-6739-5p	0	0	0	0	0	0	0	3	1	0	1
miR-6740-5p	1	0	0	0	1	0	1	0	0	0	0
miR-6741-3p	0	1	0	2	1	0	0	4	3	1	6
miR-6742-3p	0	2	0	0	0	0	0	2	0	0	0
miR-6742-5p	0	0	0	0	0	0	0	1	0	0	1
miR-6743-3p	1	1	0	1	0	0	0	1	1	0	0
miR-6743-5p	0	0	1	0	0	0	0	2	1	0	0
miR-6746-5p	0	0	4	0	2	0	0	0	1	0	0
miR-6747-3p	0	2	5	1	2	0	1	6	1	0	0
miR-6748-5p	0	0	3	0	3	1	1	0	0	1	0
miR-6751-3p	0	0	0	0	1	0	1	0	0	0	0
miR-6751-5p	0	0	1	0	3	0	0	2	2	0	1
miR-6753-3p	3	3	10	3	25	1	2	6	1	3	6
miR-6753-5p	1	0	0	0	0	0	0	4	0	0	0
miR-6755-5p	0	0	4	0	3	0	0	4	0	2	1
miR-6757-5p	0	0	0	0	2	1	0	0	0	0	0
miR-6758-5p	0	0	0	0	0	0	0	2	0	0	0
miR-6759-5p	0	0	2	1	2	1	0	0	2	0	0
miR-6761-3p	0	1	0	0	4	0	0	0	0	0	0
miR-6761-5p	1	1	10	0	10	2	0	15	1	0	0
miR-6762-3p	1	0	1	0	3	0	0	10	0	0	1
miR-6763-3p	0	0	0	1	0	0	0	0	0	0	2
miR-6763-5p	0	0	4	0	9	0	1	2	3	1	1
miR-676-3p	0	1	1	0	0	1	1	6	0	4	2
miR-6764-5p	0	0	0	0	5	0	1	5	0	1	0
miR-676-5p	0	0	0	1	0	0	1	0	0	0	1
miR-6766-5p	0	0	0	0	3	0	0	0	0	0	0
miR-6770-3p	0	1	1	0	1	0	0	1	0	0	1
miR-6770-5p	0	1	4	0	0	0	0	0	1	1	2
miR-6772-3p	0	0	0	0	5	0	1	0	0	1	0
miR-6773-3p	0	0	0	0	0	0	0	2	0	0	0
miR-6779-3p	0	0	1	0	3	0	0	2	0	0	0
miR-6779-5p	1	3	2	1	6	0	1	8	3	0	0
miR-6780a-5p	0	0	0	0	0	1	0	0	3	1	0
miR-6781-3p	0	0	0	0	3	0	0	0	0	0	0
miR-6782-3p	0	0	3	0	0	0	0	0	0	1	0
miR-6783-3p	0	1	0	1	0	0	0	3	0	2	3
miR-6783-5p	0	0	1	0	0	0	0	0	1	0	1
miR-6784-3p	0	2	0	1	0	0	0	0	0	0	0
miR-6787-3p	0	0	0	0	0	0	0	2	0	0	0
miR-6787-5p	0	0	1	0	3	3	0	0	0	0	0
miR-6793-5p	1	0	1	1	1	1	0	1	1	0	2
miR-6796-5p	1	0	6	0	4	0	0	0	1	0	0
miR-6797-3p	1	0	0	0	2	1	1	6	7	2	2
miR-6797-5p	2	0	3	0	2	0	0	0	0	0	0
miR-6798-3p	0	0	0	0	0	0	0	0	0	0	2
miR-6799-3p	0	0	0	0	0	0	1	0	0	6	0
miR-6799-5p	1	0	4	1	2	0	0	17	2	0	0
miR-6800-5p	0	0	0	0	0	2	0	0	1	0	0
miR-6802-5p	0	0	0	0	0	0	1	2	0	1	0
miR-6804-5p	1	0	1	0	0	0	0	0	0	0	0
miR-6805-5p	1	2	3	0	7	1	2	13	9	4	9
miR-6806-3p	0	0	2	0	0	0	0	3	3	2	0
miR-6807-5p	0	0	1	0	6	0	0	3	0	0	0
miR-6808-3p	0	0	0	0	1	0	0	2	0	1	0
miR-6810-3p	0	0	0	0	0	0	0	4	0	0	1
miR-6811-5p	4	3	1	2	5	1	2	3	2	8	7
miR-6812-5p	0	2	2	0	3	0	0	2	2	2	0
miR-6813-5p	1	1	1	1	2	0	0	0	3	1	0
miR-6816-3p	0	1	0	2	1	0	0	0	4	2	1
miR-6820-5p	0	0	0	1	1	0	0	0	1	0	0
miR-6821-5p	1	0	0	0	0	0	0	2	0	0	0
miR-6824-3p	0	1	0	0	0	0	0	2	0	0	0
miR-6825-5p	0	0	1	0	2	0	1	1	0	1	0
miR-6826-5p	0	0	4	0	0	0	0	0	0	0	0
miR-6835-5p	0	0	0	0	1	0	0	1	1	1	0
miR-6836-5p	0	0	0	0	0	0	0	3	0	0	0
miR-6837-3p	1	0	1	1	6	0	5	0	1	0	1
miR-6838-5p	1	0	0	0	1	0	1	0	0	1	0
miR-6839-5p	0	0	4	0	0	0	0	0	1	0	0
miR-6840-3p	0	0	1	0	0	0	0	1	3	0	0
miR-6840-5p	1	1	0	1	8	0	2	12	16	4	5
miR-6842-3p	1	5	3	0	6	0	2	20	1	5	2
miR-6844	0	1	0	0	0	0	0	0	0	1	1
miR-6847-5p	2	0	12	0	21	3	0	4	6	3	3
miR-6848-5p	1	0	1	0	1	0	0	11	2	0	1
miR-6850-3p	0	0	2	1	3	0	1	0	9	3	6
miR-6850-5p	3	2	1	1	0	1	0	0	2	0	2
miR-6852-5p	3	1	3	0	17	0	1	7	6	0	0
miR-6853-3p	0	0	0	0	0	0	0	2	0	0	0
miR-6854-5p	1	0	4	0	0	0	0	1	0	0	0
miR-6857-3p	0	0	0	0	1	0	0	0	1	0	0
miR-6857-5p	0	0	0	0	0	0	0	0	1	1	0
miR-6858-3p	0	0	1	0	0	0	0	3	1	0	1
miR-6858-5p	0	1	0	1	4	0	0	3	2	2	0
miR-6859-3p	0	0	1	0	0	0	1	0	0	0	1
miR-6859-5p	5	3	6	2	6	4	0	11	4	1	6
miR-6862-3p	0	1	0	0	3	2	0	0	0	0	2
miR-6862-5p	2	1	3	0	6	0	0	7	3	1	2
miR-6866-5p	1	0	0	2	7	0	2	1	0	5	4
miR-6868-3p	0	0	0	0	0	0	1	0	0	0	1
miR-6870-5p	0	0	0	0	1	0	0	2	0	0	0
miR-6871-5p	0	0	0	0	2	0	0	1	1	0	0
miR-6874-3p	1	0	0	1	1	0	0	0	0	1	0
miR-6877-3p	0	0	0	0	2	0	0	0	0	0	1
miR-6877-5p	4	0	3	0	15	2	0	2	9	1	4
miR-6880-5p	0	0	0	0	0	0	0	0	2	1	0
miR-6881-3p	0	0	0	0	0	0	1	0	1	2	0
miR-6882-3p	0	0	0	0	0	1	0	2	0	0	0
miR-6882-5p	5	2	9	0	7	2	0	1	5	1	2
miR-6884-5p	0	0	1	0	0	0	1	0	0	0	0
miR-6886-3p	0	1	0	1	1	0	0	0	0	0	0
miR-6886-5p	0	0	1	1	5	0	0	0	1	0	1
miR-6889-5p	0	0	3	0	0	0	0	0	1	0	0
miR-6890-5p	0	0	0	0	5	0	0	1	0	0	0
miR-6893-3p	0	0	0	0	0	0	0	2	0	0	0
miR-6894-5p	1	0	4	0	4	0	0	0	1	0	0
miR-708-3p	2	35	1	18	18	0	14	12	2	6	5
miR-708-5p	0	11	0	3	1	0	0	1	2	3	0
miR-7109-5p	0	1	1	0	4	0	0	1	0	1	0
miR-7110-3p	0	0	1	0	0	0	0	1	0	0	0
miR-7111-3p	0	0	3	0	0	0	0	3	0	0	0
miR-7111-5p	0	0	0	0	3	0	0	6	1	1	0
miR-7113-5p	0	0	0	0	1	1	1	0	0	0	0
miR-7114-5p	0	0	0	0	2	0	0	7	0	0	1
miR-7-1-3p	4	25	5	12	10	2	11	8	28	33	33
miR-7151-3p	0	0	2	0	1	2	0	4	0	0	1
miR-7-2-3p	0	0	0	1	2	0	0	0	0	0	0
miR-744-3p	4	9	11	7	13	1	6	13	4	12	8
miR-744-5p	223	619	268	526	884	132	493	1085	1447	312	830
miR-758-3p	1	1	0	1	0	0	2	3	4	1	0
miR-7-5p	8842	6361	10410	8365	23698	2715	9122	21466	3475	22177	16961
miR-760	12	16	44	12	110	21	15	125	91	22	36
miR-765	1	0	0	0	0	1	0	0	0	0	0
miR-766-3p	0	0	0	1	8	1	0	1	1	1	0
miR-767-3p	3	6	9	7	3	5	4	5	0	10	12
miR-767-5p	542	514	902	322	1576	311	406	1880	392	529	630
miR-769-3p	48	47	104	22	182	31	41	171	92	82	83
miR-769-5p	5618	3795	15313	1802	28209	2800	3198	31184	3783	6618	4465
miR-7702	0	0	0	0	2	0	0	0	0	0	0
miR-7703	0	2	6	1	14	0	2	7	5	1	1
miR-7704	177	137	203	97	126	887	238	139	4	0	10
miR-7705	17	21	25	8	148	9	22	108	3	4	6
miR-7706	463	140	799	74	1437	184	114	1364	329	245	228
miR-7844-5p	0	0	0	0	2	0	0	0	0	0	0
miR-7851-3p	5	5	10	0	5	0	2	5	5	5	8
miR-7854-3p	0	0	1	0	4	0	0	7	0	0	0
miR-7974	44	40	340	14	576	36	28	896	319	501	365
miR-7976	0	1	0	0	0	1	2	0	1	1	2
miR-7977	4	627	35	316	103	11	172	163	23	20	38
miR-802	1	0	11	22	2	0	38	80	0	0	0
miR-8072	0	0	1	0	0	0	0	4	0	0	0
miR-8485	0	1	0	0	2	0	0	4	0	0	1
miR-873-5p	1	15	0	3	4	0	5	1	1	5	7
miR-874-3p	36	65	112	26	135	16	47	151	77	81	51
miR-874-5p	1	5	3	11	20	1	4	31	8	6	3
miR-877-3p	0	5	13	2	6	0	5	16	7	6	7
miR-877-5p	80	79	538	55	602	51	63	661	230	437	292
miR-889-3p	0	0	0	1	0	0	1	0	0	0	0
miR-891a-5p	2	0	7	0	38	0	1	11	6	1	2
miR-92a-1-5p	15	48	26	38	91	25	51	102	364	76	139
miR-92a-3p	42081	66644	124452	48893	166690	27422	77670	149971	88494	181217	216886
miR-92b-3p	172	719	323	476	795	115	666	753	303	319	529
miR-92b-5p	6	4	7	3	36	6	8	51	5	5	7
miR-93-3p	33	60	69	30	121	5	33	115	66	110	98
miR-934	87	41	57	81	203	25	81	159	14	26	30
miR-935	2	8	11	8	11	3	7	25	4	12	13
miR-93-5p	28076	5216	36662	6607	71574	9852	7756	76262	3246	11585	8613
miR-937-3p	6	21	11	22	59	4	28	57	89	50	98
miR-937-5p	1	0	3	2	1	1	0	1	1	0	2
miR-939-3p	0	0	3	1	3	1	3	2	0	2	0
miR-939-5p	11	4	29	1	58	7	5	32	7	6	7
miR-9-3p	0	17	0	6	0	0	17	0	12	23	13
miR-940	6	15	50	7	25	3	11	61	45	45	45
miR-941	283	228	534	256	1261	147	278	1576	373	682	600
miR-942-5p	8	11	16	9	38	0	10	39	13	54	51
miR-943	0	1	0	0	5	0	1	2	2	8	5
miR-944	1	1	0	0	2	0	1	0	0	0	0
miR-95-3p	0	4	0	11	0	0	10	1	0	1	0
miR-95-5p	0	3	0	4	0	1	0	0	0	0	0
miR-9-5p	32	2051	25	913	175	18	867	193	1131	1792	934
miR-96-3p	0	1	0	1	0	0	0	0	0	0	0
miR-96-5p	13	36	30	24	45	3	23	31	15	51	20
miR-98-3p	3	10	5	12	8	2	9	6	3	14	8
miR-98-5p	2581	762	3872	1118	8918	1236	1220	8342	463	1423	1477
miR-9898	0	5	1	1	3	0	1	0	4	9	5
miR-9901	3	2	2	0	0	2	2	0	0	2	4
miR-9902	0	0	0	0	4	0	0	1	0	0	0
miR-9903	2	3	3	2	3	5	1	5	8	2	7
miR-9985	0	8	8	7	11	1	9	4	2	3	2
miR-9986	0	1	11	0	5	2	0	11	1	4	7
miR-99a-3p	13	29	73	120	156	14	33	209	2	1	0
miR-99a-5p	14	32	43	75	154	8	20	253	2	5	1
miR-99b-3p	755	1022	2093	667	4342	642	983	4148	1578	975	1464
miR-99b-5p	5233	8985	16634	6027	35871	3691	6397	39554	8197	10169	9782

## Sheet: norm_counts
	C-LM-01	C-PT-01	C-LM-02	C-PT-02	T-LM-04	C-LM-03	C-PT-03	T-LM-05	HT29-1	HT29-2	HT29-3
let-7a-3p	28.1633	73.9809	34.3977	120.292	27.6399	39.0335	97.2588	28.302	18.2502	89.8979	79.4075
let-7a-5p	6394.83	17278.7	3077.16	31071.8	4734.65	6541.37	28070.1	4772.05	11179.5	10184.2	14570.4
let-7b-3p	10.5612	33.7937	17.1989	35.1799	8.59079	3.25279	21.9617	10.6549	11.7323	41.2797	17.5435
let-7b-5p	9001.7	7140.53	4017.37	10826.3	6695.96	9706.34	9407.96	7449.75	8096.56	2008.94	4034.09
let-7c-3p	0	0.913345	0	0	0.373513	0	2.09159	1.33186	0	0	0
let-7c-5p	1489.14	3306.31	845.61	10013.8	2396.83	1948.42	5006.21	4675.82	207.27	266.942	151.428
let-7d-3p	77.4491	108.688	40.1307	299.596	98.6074	117.101	281.318	107.88	281.574	303.635	281.62
let-7d-5p	350.281	1451.3	164.106	2096.04	393.682	539.964	1672.22	414.541	1519.98	1077.86	1750.66
let-7e-3p	3.52041	10.9601	6.44957	19.2922	2.9881	0	14.6411	9.98893	9.12509	22.0158	13.8501
let-7e-5p	825.537	2247.74	436.421	4610.83	775.039	845.726	3668.64	630.302	2325.59	3107.9	3263.09
let-7f-1-3p	0	1.82669	2.86648	9.07868	0	0	12.5495	0.665929	2.60717	20.1812	12.0035
let-7f-2-3p	17.6021	31.9671	14.3324	62.4159	12.6994	9.75838	71.1139	15.3164	24.7681	76.138	40.6271
let-7f-5p	2186.18	16300.5	1478.38	41945.8	1750.28	1902.88	32858.8	1916.21	8172.17	22979	24724.4
let-7g-3p	10.5612	22.8336	15.7656	14.7529	10.4584	0	14.6411	7.65818	7.8215	19.2638	19.3902
let-7g-5p	668.879	2635.91	562.546	5450.61	656.635	754.648	3906.04	853.055	1113.26	1807.13	2048.9
let-7i-3p	14.0817	49.3206	17.1989	79.4384	10.4584	0	34.5112	17.3142	65.1792	92.6499	60.0173
let-7i-5p	39972.5	18589.3	28934.9	37853.5	31868.5	35419.7	23644.3	25702.2	16598.5	32169.7	33943.9
miR-100-3p	1.76021	2.74003	10.0327	3.4045	2.9881	3.25279	1.04579	4.6615	0	0	0
miR-100-5p	54.5664	73.0676	31.5312	135.045	80.6788	87.8254	47.0607	129.19	7.8215	9.17326	2.77003
miR-101-2-5p	0	0.913345	2.14986	0	1.12054	3.25279	1.04579	0.998893	2.60717	3.6693	6.4634
miR-101-3p	25994.7	19651.5	26763.6	22195.1	22911.3	26871.3	21781.8	47052.5	7257.05	13398.5	12122.6
miR-101-5p	7.04083	7.30676	2.86648	3.4045	0.373513	0	2.09159	1.66482	0	0.917326	0
miR-10392-5p	1.76021	0	1.43324	0	1.49405	0	1.04579	0	2.60717	0	0
miR-10394-3p	5.28062	0.913345	2.14986	1.13483	4.10864	3.25279	0	1.66482	3.91075	0	1.84669
miR-10394-5p	0	0	0	0	0	0	0	0	0	0.917326	1.84669
miR-10395-3p	33.4439	4.56672	7.88281	5.67417	11.5789	39.0335	10.4579	5.99336	0	1.83465	4.61672
miR-10396a-3p	0	0	0	0	0	0	0	0.665929	0	0	0.923343
miR-10396a-5p	0	0	0	0	3.36162	3.25279	1.04579	4.6615	0	0	0
miR-10396b-3p	65.1277	8.2201	15.049	6.80901	18.3021	68.3087	2.09159	25.3053	1.30358	3.6693	1.84669
miR-10396b-5p	1.76021	0	0	0	5.9762	6.50559	1.04579	6.65929	0	0	0
miR-10399-3p	72.1685	51.1473	67.3622	29.5057	473.988	97.5838	39.7401	320.312	93.858	123.839	95.1043
miR-10399-5p	0	10.9601	1.43324	9.07868	10.8319	3.25279	5.22897	5.6604	22.1609	22.0158	30.4703
miR-103a-1-5p	0	0	0.716619	0	0	0	0	0	0	2.75198	0
miR-103a-2-5p	1.76021	3.65338	4.29971	2.26967	4.10864	3.25279	1.04579	0.998893	9.12509	26.6025	14.7735
miR-103a-3p	41808.4	20250.7	29730.4	23213	29977	37228.2	24123.3	28974.2	19557.7	26806.1	29371.5
miR-10400-5p	33.4439	39.2738	75.245	26.1012	57.8945	722.12	59.6102	35.9602	16.9466	0	31.3937
miR-10401-3p	0	0.913345	7.88281	1.13483	4.48215	3.25279	3.13738	0.665929	29.9824	9.17326	6.4634
miR-10401-5p	0	0.913345	0.716619	0	0	3.25279	2.09159	0	2.60717	0	0
miR-10527-5p	21.1225	8.2201	12.1825	9.07868	30.2545	29.2751	13.5953	27.3031	10.4287	3.6693	12.9268
miR-105-3p	38.7246	41.1005	45.8636	27.236	42.954	61.8031	32.4196	44.6172	59.9649	66.0475	44.3205
miR-105-5p	40.4848	49.3206	35.1143	44.2586	33.9897	65.0559	44.9691	40.9546	63.8756	48.6183	79.4075
miR-106a-5p	14.0817	20.0936	3.58309	21.5619	6.72323	6.50559	29.2822	5.32743	9.12509	31.1891	20.3135
miR-106b-3p	8776.39	3140.99	9585.49	2644.16	11915.1	10578.1	3326.67	10772.7	2819.65	5346.18	4204.9
miR-106b-5p	297.475	781.823	348.993	738.777	375.38	455.391	897.291	286.349	689.596	843.94	838.396
miR-107	9255.17	5134.82	4913.14	6557.07	5780.86	10714.7	6768.37	5761.28	4988.82	4061.92	6469.86
miR-10a-3p	56.3266	52.974	51.5966	103.27	45.9421	78.067	79.4803	57.9358	35.1968	121.087	96.951
miR-10a-5p	367151	115562	254367	108399	272202	266641	105253	276051	113238	182555	129938
miR-10b-5p	800.894	1027.51	386.258	2786.02	841.898	357.807	724.735	652.277	353.271	676.069	508.762
miR-11399	3.52041	0.913345	0	0	1.49405	9.75838	2.09159	1.99779	0	2.75198	0
miR-1179	0	0.913345	0.716619	0	0.373513	0	0	0	0	0.917326	0.923343
miR-1180-3p	100.332	50.2339	117.525	34.045	133.718	133.365	42.8775	134.185	189.02	84.394	147.735
miR-1185-1-3p	0	0.913345	0	3.4045	0	0	0	0	0	0	0
miR-1197	0	2.74003	2.14986	4.53934	0	0	3.13738	0.665929	0	0	0
miR-12114	0	0	0	0	0.747026	0	0	0.998893	0	0.917326	1.84669
miR-12135	1.76021	10.9601	2.14986	10.2135	17.1816	6.50559	10.4579	24.3064	7.8215	10.0906	46.1672
miR-12136	184.822	124.215	106.06	44.2586	84.0404	403.346	73.2055	64.9281	44.3219	29.3544	22.1602
miR-122-3p	1.76021	1.82669	32.2478	1.13483	7.47026	3.25279	0	75.9159	0	0	0
miR-1224-5p	8.80104	1.82669	48.7301	1.13483	34.3632	26.0223	2.09159	28.9679	0	0.917326	0
miR-122-5p	1816.53	51.1473	5118.09	104.405	3102.77	2872.22	18.8243	35082.1	0	1.83465	0.923343
miR-1226-3p	0	1.82669	1.43324	1.13483	1.86756	0	2.09159	1.66482	9.12509	3.6693	3.69337
miR-1226-5p	7.04083	0	8.59943	1.13483	9.71133	9.75838	1.04579	3.32964	14.3394	4.58663	10.1568
miR-1227-3p	0	0.913345	0	0	0	0	1.04579	0	0	0	0
miR-1228-3p	3.52041	0.913345	9.31604	0	0	0	3.13738	2.66372	7.8215	6.42128	7.38674
miR-1228-5p	0	0.913345	0	0	1.12054	0	1.04579	1.66482	5.21434	0	0
miR-1229-3p	0	2.74003	2.86648	2.26967	0.373513	0	1.04579	0.998893	9.12509	9.17326	11.0801
miR-1229-5p	0	0	1.43324	0	0	0	0	0.332964	5.21434	0	0
miR-122b-5p	0	0	0	0	0	0	0	2.33075	0	0	0
miR-1234-3p	7.04083	2.74003	2.14986	1.13483	6.72323	3.25279	4.18317	7.32522	6.51792	2.75198	0.923343
miR-1237-3p	0	0	0	0	0.373513	0	0	0	1.30358	0	0
miR-124-3p	0	6.39341	0	2.26967	0	0	1.04579	0	1.30358	5.50396	4.61672
miR-1244	0	0	0	0	0.373513	0	0	0	0	0	0.923343
miR-124-5p	0	0.913345	0	3.4045	0	0	1.04579	0	2.60717	3.6693	3.69337
miR-1246	21958.6	3243.29	2005.82	1396.98	451.203	81001.1	4048.27	258.713	119.93	21.0985	45.2438
miR-1247-3p	1.76021	11.8735	10.0327	17.0225	6.34972	19.5168	8.36635	20.9768	31.286	3.6693	12.9268
miR-1247-5p	5.28062	7.30676	4.29971	18.1574	2.9881	6.50559	10.4579	13.3186	43.0183	15.5945	18.4669
miR-1248	8.80104	17.3535	3.58309	30.6405	2.9881	16.264	25.099	3.99557	0	0.917326	0.923343
miR-1249-3p	3.52041	23.747	5.73295	17.0225	11.2054	6.50559	15.6869	15.3164	15.643	19.2638	9.23343
miR-1249-5p	0	0	2.86648	0	1.49405	0	0	0	0	0	0.923343
miR-1250-5p	8.80104	8.2201	15.049	0	20.9167	13.0112	9.41214	18.646	19.5538	13.7599	10.1568
miR-1251-5p	0	1.82669	0	1.13483	0	0	0	0	0	0	0
miR-1255a	5.28062	5.48007	3.58309	5.67417	4.85567	0	8.36635	3.99557	19.5538	16.5119	12.9268
miR-1255b-5p	0	0.913345	1.43324	0	0	0	1.04579	0	0	0	1.84669
miR-1256	1.76021	0	2.14986	0	0.747026	0	0	0	0	0.917326	0
miR-125a-3p	7.04083	25.5736	22.9318	17.0225	30.2545	55.2975	24.0532	27.3031	53.4469	28.4371	49.8605
miR-125a-5p	714.644	1408.38	856.359	1955.32	779.521	562.733	1362.67	796.118	1066.33	1597.06	1072.92
miR-125b-1-3p	44.0052	56.6274	44.4304	160.012	79.9317	84.5726	74.2513	22.6416	1.30358	3.6693	1.84669
miR-125b-2-3p	38.7246	55.714	37.9808	104.405	62.7501	52.0447	47.0607	98.2245	16.9466	19.2638	9.23343
miR-125b-5p	235.868	696.882	187.754	1880.42	271.544	201.673	715.323	205.772	19.5538	32.1064	19.3902
miR-1260a	103.852	2517.18	848.477	896.519	343.632	559.481	1294.69	546.728	177.287	81.642	184.669
miR-1260b	95.0512	2669.71	872.842	994.115	378.368	585.503	1395.09	582.022	196.841	88.9806	202.212
miR-1262	36.9643	10.9601	40.8473	11.3483	29.134	48.7919	12.5495	23.3075	10.4287	12.8426	12.0035
miR-126-3p	348.521	525.173	442.87	990.711	531.882	396.841	732.055	904.331	5.21434	5.50396	11.0801
miR-126-5p	31.6837	172.622	80.2613	540.181	87.7755	52.0447	400.539	201.776	5.21434	6.42128	3.69337
miR-1266-5p	140.817	21.0069	200.653	15.8877	115.042	110.595	38.6944	115.539	89.9473	82.5593	60.9406
miR-1268a	3.52041	20.0936	28.6648	6.80901	19.4227	35.7807	21.9617	23.9734	130.358	18.3465	42.4738
miR-1268b	3.52041	21.9203	35.1143	9.07868	25.3989	35.7807	24.0532	28.302	152.519	22.0158	48.0138
miR-1269a	49.2858	83.1144	55.8963	34.045	61.6296	74.8143	42.8775	83.907	26.0717	13.7599	27.7003
miR-1269b	24.6429	57.5407	24.365	26.1012	27.6399	32.5279	29.2822	41.9535	0	0	0.923343
miR-1273h-5p	0	0	0.716619	1.13483	0.373513	6.50559	1.04579	0	1.30358	0.917326	0
miR-127-3p	2656.15	3418.65	2987.58	8768.87	3509.15	1746.75	2782.86	2433.3	1294.46	964.109	814.389
miR-1275	1.76021	10.9601	11.4659	4.53934	53.7858	87.8254	13.5953	52.2754	14.3394	1.83465	9.23343
miR-127-5p	165.459	115.081	104.626	326.832	126.247	94.331	99.3504	67.9247	29.9824	17.4292	11.0801
miR-1276	3.52041	2.74003	2.14986	1.13483	5.9762	9.75838	3.13738	4.32854	7.8215	5.50396	11.0801
miR-1277-3p	0	1.82669	0	7.94384	0	0	3.13738	0	0	0	0.923343
miR-1277-5p	0	2.74003	0.716619	7.94384	1.49405	0	8.36635	0.665929	1.30358	7.33861	4.61672
miR-1278	0	1.82669	0	0	1.12054	0	1.04579	1.33186	0	3.6693	3.69337
miR-128-1-5p	36.9643	20.0936	75.245	11.3483	60.1356	39.0335	11.5037	78.2466	96.4652	57.7915	63.7107
miR-1283	0	0	0	0	0	0	0	0.665929	0	0	0
miR-128-3p	146.097	390.911	288.081	197.461	308.148	198.42	282.364	325.306	952.92	562.321	782.995
miR-1284	0	0.913345	0	0	0	0	1.04579	0	0	0	0
miR-1285-3p	19.3623	10.9601	9.31604	7.94384	6.34972	6.50559	4.18317	6.99225	27.3753	28.4371	26.7769
miR-1285-5p	3.52041	2.74003	2.86648	6.80901	8.21728	19.5168	4.18317	7.99115	6.51792	3.6693	6.4634
miR-1286	72.1685	17.3535	133.291	21.5619	94.8722	94.331	19.8701	144.507	40.4111	32.1064	29.547
miR-1287-3p	0	0.913345	0	0	0.747026	0	1.04579	0	0	0	0
miR-1287-5p	124.975	45.6672	44.4304	30.6405	67.6058	104.089	38.6944	104.218	78.215	40.3623	47.0905
miR-1288-3p	1.76021	2.74003	2.14986	1.13483	1.12054	0	1.04579	0.998893	1.30358	0	1.84669
miR-1290	1286.71	180.842	77.3948	124.832	14.9405	3519.52	254.128	5.32743	10.4287	1.83465	2.77003
miR-1291	3.52041	2.74003	1.43324	1.13483	0	0	2.09159	1.33186	0	0.917326	0
miR-129-1-3p	1.76021	2.74003	5.73295	1.13483	0	0	0	0.332964	0	0	0
miR-129-2-3p	0	40.1872	0	29.5057	0	0	17.7785	0	19.5538	8.25593	13.8501
miR-1292-3p	0	0	0	0	0	0	0	0	1.30358	0	0.923343
miR-1292-5p	8.80104	1.82669	2.14986	1.13483	3.73513	0	0	2.66372	6.51792	7.33861	3.69337
miR-1293	1.76021	0	0	0	2.61459	3.25279	0	0	0	0	0
miR-1294	3.52041	0.913345	0	0	0.747026	3.25279	3.13738	0.665929	1.30358	0	0.923343
miR-129-5p	15.8419	31.9671	34.3977	17.0225	10.4584	19.5168	13.5953	11.9867	26.0717	17.4292	20.3135
miR-1296-3p	0	0	0.716619	0	0	0	0	0.665929	3.91075	2.75198	0.923343
miR-1296-5p	114.413	185.409	49.4467	130.506	117.283	100.837	150.594	106.549	357.182	385.277	303.78
miR-1298-3p	0	7.30676	0	0	0	0	2.09159	0	2.60717	2.75198	1.84669
miR-1298-5p	0	10.9601	0	2.26967	0	0	6.27476	0	3.91075	5.50396	3.69337
miR-1299	1.76021	0.913345	1.43324	0	3.73513	0	0	0	0	0.917326	0.923343
miR-1301-3p	19.3623	10.0468	12.1825	4.53934	26.1459	9.75838	5.22897	18.979	59.9649	21.0985	20.3135
miR-1303	59.847	30.1404	39.414	43.1237	77.3171	74.8143	53.3355	64.2621	190.323	156.863	151.428
miR-1304-3p	756.889	118.735	954.536	114.618	572.595	725.373	177.785	498.115	335.021	760.463	596.48
miR-1304-5p	0	0	0	0	0	0	0	0	1.30358	0	1.84669
miR-1305	5.28062	3.65338	0.716619	2.26967	1.12054	0	4.18317	0.665929	3.91075	10.0906	6.4634
miR-1306-3p	17.6021	10.9601	23.6484	13.618	17.1816	19.5168	14.6411	27.636	45.6254	19.2638	29.547
miR-1306-5p	17.6021	42.0138	12.8991	13.618	11.5789	13.0112	17.7785	7.99115	69.09	31.1891	39.7038
miR-1307-3p	23590.3	4585.9	32219.2	3031.14	22089.9	27944.8	5097.2	18023	17477.2	7097.35	10931.5
miR-1307-5p	1837.66	1680.55	2580.54	920.351	1818.63	2400.56	1296.78	1821.98	3114.26	1765.85	2240.95
miR-130a-3p	38.7246	160.749	77.3948	290.518	56.0269	55.2975	126.541	168.813	3.91075	5.50396	1.84669
miR-130a-5p	7.04083	9.13345	17.1989	7.94384	10.0848	6.50559	7.32055	12.3197	0	0	0
miR-130b-3p	107.373	150.702	94.5937	127.101	90.0166	172.398	139.091	82.5752	172.073	92.6499	101.568
miR-130b-5p	28.1633	22.8336	22.2152	27.236	14.1935	13.0112	20.9159	16.9812	20.8573	37.6104	33.2404
miR-1322	0	0.913345	2.86648	0	1.49405	3.25279	0	0	0	0	0
miR-132-3p	66.8879	522.433	56.6129	1445.78	59.015	58.5503	632.705	54.9391	102.983	94.4846	112.648
miR-132-5p	0	9.13345	2.14986	38.5844	4.48215	0	11.5037	4.32854	1.30358	4.58663	4.61672
miR-133a-3p	3.52041	56.6274	0.716619	24.9664	15.314	3.25279	41.8317	19.6449	0	0	0.923343
miR-133a-5p	0	0.913345	0	1.13483	1.12054	0	0	0	0	0	0
miR-133b	1.76021	1.82669	0	4.53934	0.373513	0	1.04579	0.665929	0	0	0
miR-1343-3p	3.52041	7.30676	2.86648	1.13483	5.22918	0	6.27476	3.32964	7.8215	4.58663	2.77003
miR-1343-5p	0	0.913345	0	2.26967	0.747026	3.25279	0	0.665929	9.12509	1.83465	0.923343
miR-134-3p	0	1.82669	0	3.4045	0	0	1.04579	0	0	0	0
miR-134-5p	59.847	45.6672	60.196	156.607	69.8469	55.2975	39.7401	43.9513	20.8573	9.17326	9.23343
miR-135a-2-3p	0	1.82669	0	1.13483	0	0	3.13738	0	3.91075	0.917326	1.84669
miR-135a-5p	0	1.82669	0	1.13483	0	0	2.09159	0	2.60717	0.917326	0
miR-135b-3p	26.4031	31.9671	24.365	13.618	30.628	35.7807	19.8701	29.9668	33.8932	16.5119	23.0836
miR-135b-5p	10.5612	54.8007	23.6484	81.7081	14.567	13.0112	66.9308	10.3219	39.1075	72.4687	54.4772
miR-136-3p	12.3214	91.3345	7.16619	314.349	29.5075	16.264	69.0224	16.6482	35.1968	35.7757	20.3135
miR-136-5p	0	1.82669	0	11.3483	2.61459	3.25279	2.09159	1.33186	1.30358	0	0
miR-137-3p	3.52041	10.0468	0	4.53934	0	0	0	7.32522	5.21434	2.75198	5.54006
miR-138-5p	1.76021	25.5736	3.58309	19.2922	3.36162	0	18.8243	5.32743	9.12509	4.58663	5.54006
miR-139-3p	36.9643	18.2669	22.2152	15.8877	21.2902	19.5168	26.1448	45.6161	0	0	1.84669
miR-139-5p	24.6429	72.1542	54.463	135.045	37.7248	35.7807	94.1214	71.5874	1.30358	0.917326	1.84669
miR-1-3p	7.04083	26.487	0.716619	69.2249	4.10864	0	75.2971	5.6604	3.91075	2.75198	3.69337
miR-140-3p	12397.1	5138.48	9021.51	18008.7	10012	8327.15	5417.21	9722.89	2407.72	1698.89	1732.19
miR-140-5p	38.7246	20.0936	10.0327	178.169	25.3989	3.25279	34.5112	18.646	13.0358	11.0079	7.38674
miR-141-3p	2332.27	3720.97	1662.56	2719.06	1573.98	1837.83	2742.07	1317.87	2596.74	3655.54	2401.62
miR-141-5p	5.28062	76.7209	12.8991	57.8766	13.0729	16.264	59.6102	15.3164	75.6079	111.914	89.5643
miR-142-3p	15.8419	102.295	35.8309	291.653	41.4599	22.7696	152.686	47.9469	5.21434	23.8505	13.8501
miR-142-5p	96.8114	822.923	61.6292	1285.77	158.743	87.8254	506.164	209.435	29.9824	41.2797	24.9303
miR-143-3p	261598	168192	288086	182166	339748	253490	140042	384247	160.341	97.2365	170.818
miR-143-5p	17.6021	23.747	12.1825	23.8315	7.09674	22.7696	29.2822	10.6549	0	0	0
miR-144-3p	21.1225	394.565	30.8146	202.001	14.567	65.0559	155.823	57.6028	0	0	0
miR-144-5p	14.0817	79.461	3.58309	115.753	3.73513	16.264	48.1065	9.323	0	1.83465	0
miR-145-3p	3.52041	31.0537	5.01633	44.2586	5.9762	9.75838	20.9159	9.98893	0	0	0
miR-145-5p	1075.49	1063.13	1307.83	773.957	1695.37	956.321	510.347	2385.69	2.60717	1.83465	0
miR-1468-5p	8.80104	0.913345	2.86648	0	7.47026	13.0112	3.13738	5.6604	1.30358	2.75198	4.61672
miR-1469	3.52041	12.7868	2.86648	9.07868	5.60269	26.0223	1.04579	27.636	0	0	0
miR-146a-3p	0	1.82669	0	0	0	0	0	0.332964	0	0	0
miR-146a-5p	352.041	239.296	185.604	600.328	284.617	253.718	150.594	425.196	31.286	9.17326	9.23343
miR-146b-3p	3.52041	1.82669	0.716619	3.4045	2.9881	0	2.09159	0.998893	3.91075	1.83465	2.77003
miR-146b-5p	3622.51	3324.57	1935.59	6871.42	4322.66	2426.58	3102.87	2924.43	340.235	336.659	263.153
miR-147b-3p	42.245	48.4073	29.3814	52.2024	46.3156	39.0335	58.5644	27.636	9.12509	7.33861	11.0801
miR-147b-5p	15.8419	11.8735	4.29971	9.07868	4.10864	6.50559	4.18317	1.99779	1.30358	0.917326	0
miR-148a-3p	8380.35	4910.14	13043.9	11711.5	12798.8	7829.47	12467.9	59850.7	667.435	1830.07	1120.02
miR-148a-5p	70.4083	48.4073	83.8444	52.2024	141.561	104.089	59.6102	551.056	46.929	20.1812	26.7769
miR-148b-3p	1179.34	1675.07	1329.33	1698.85	954.325	845.726	1862.56	841.401	905.991	1741.08	1337.92
miR-148b-5p	28.1633	12.7868	2.86648	13.618	10.4584	13.0112	18.8243	14.9834	19.5538	22.9331	22.1602
miR-149-3p	0	0	0	0	0	0	0	0.998893	2.60717	0	0
miR-149-5p	7.04083	42.9272	25.7983	71.4946	16.8081	6.50559	43.9233	28.6349	67.7864	98.1539	51.7072
miR-150-3p	0	0	0.716619	0	2.24108	9.75838	1.04579	4.32854	1.30358	0.917326	2.77003
miR-150-5p	15.8419	45.6672	17.9155	32.9102	41.8334	16.264	35.557	69.9225	13.0358	20.1812	14.7735
miR-151a-3p	20911.3	11836	19775.1	9408.91	20393.1	21006.5	11086.5	17437.7	14064.4	12572.9	13036.7
miR-151a-5p	609.032	6591.61	1713.44	5712.76	1051.44	891.265	6755.82	820.424	5295.16	6293.77	7830.87
miR-151b	95.0512	373.558	144.757	278.034	175.925	253.718	355.57	161.155	295.914	194.473	313.013
miR-152-3p	381.965	566.274	254.4	1418.54	454.565	370.818	660.941	623.975	29.9824	43.1143	40.6271
miR-152-5p	61.6072	66.6741	50.8799	138.45	72.4615	42.2863	70.0681	93.23	2.60717	5.50396	4.61672
miR-153-3p	0	14.6135	0	3.4045	0.373513	0	5.22897	0	11.7323	5.50396	3.69337
miR-1537-5p	0	0	1.43324	0	0	0	0	0	0	0	0
miR-1538	1.76021	0.913345	1.43324	0	1.86756	0	1.04579	0	2.60717	0	0.923343
miR-154-3p	0	0.913345	0	3.4045	0.373513	0	0	0	1.30358	0	0
miR-154-5p	0	0.913345	2.14986	4.53934	0.373513	0	0	0	0	0	0
miR-155-5p	272.832	62.1074	190.621	136.18	121.765	110.595	104.579	89.5674	44.3219	146.772	125.575
miR-1587	0	0	0.716619	0	1.49405	0	0	0	0	0	0
miR-15a-3p	0	2.74003	0	1.13483	0	0	3.13738	0.332964	0	2.75198	2.77003
miR-15a-5p	40.4848	231.99	65.9289	266.686	68.3528	58.5503	236.349	84.9059	127.751	200.894	188.362
miR-15b-3p	5.28062	26.487	33.6811	28.3709	12.3259	9.75838	34.5112	5.32743	6.51792	88.0633	54.4772
miR-15b-5p	42.245	144.308	36.5476	178.169	62.0031	68.3087	196.609	59.9336	88.6437	256.851	205.906
miR-16-1-3p	12.3214	49.3206	25.7983	40.854	24.2783	39.0335	27.1906	23.6405	2.60717	12.8426	2.77003
miR-16-2-3p	15.8419	17.3535	7.88281	27.236	11.9524	3.25279	30.328	8.32411	28.6788	39.445	51.7072
miR-16-5p	786.813	1758.19	601.243	2501.18	653.647	621.284	1944.13	751.501	1020.71	3796.81	2172.63
miR-17-3p	244.669	156.182	308.146	133.91	236.06	240.707	125.495	214.429	368.914	306.387	294.546
miR-17-5p	513.98	727.022	358.309	982.767	333.547	458.644	1002.92	273.697	529.255	1792.45	1153.26
miR-181a-2-3p	994.517	788.216	1406.72	745.586	1332.32	1372.68	803.169	1605.89	174.68	340.328	313.937
miR-181a-3p	899.466	589.107	521.699	553.799	670.082	624.536	514.53	771.812	490.148	969.613	732.211
miR-181a-5p	20223	52036.9	10237.6	37964.8	13993.3	16400.6	41641.4	12904	53483.4	29305.8	35485.9
miR-181b-2-3p	0	2.74003	0.716619	2.26967	0.373513	0	0	0	1.30358	0.917326	0
miR-181b-3p	0	17.3535	2.86648	7.94384	1.86756	3.25279	8.36635	0.998893	52.1434	12.8426	24.9303
miR-181b-5p	5120.44	10053.2	3225.5	7964.27	2690.04	4466.09	9644.31	1988.8	20244.7	10386	14093
miR-181c-3p	54.5664	150.702	54.463	150.933	100.475	55.2975	118.175	140.511	20.8573	26.6025	22.1602
miR-181c-5p	146.097	1402.9	99.61	1187.04	229.337	156.134	1030.11	332.631	303.735	209.15	173.588
miR-181d-3p	0	0	1.43324	1.13483	0	0	0	0	0	0	0
miR-181d-5p	75.6889	172.622	113.226	147.529	89.6431	71.5615	160.006	52.9413	207.27	152.276	166.202
miR-182-3p	0	0.913345	3.58309	3.4045	4.10864	6.50559	2.09159	0.665929	0	2.75198	2.77003
miR-182-5p	31671.4	12108.2	26375.2	13158.4	29752.2	27242.1	13954	24680	9162.89	12949	10586.1
miR-183-3p	10.5612	16.4402	16.4822	6.80901	13.82	3.25279	18.8243	9.98893	31.286	27.5198	24.0069
miR-183-5p	9517.44	4862.65	6871.66	4227.26	7011.96	7835.98	4305.53	6080.93	4535.17	5905.74	3572.41
miR-184	19.3623	77.6343	18.6321	76.0339	28.7605	19.5168	88.8924	27.969	0	0.917326	0.923343
miR-1843	160.179	118.735	175.572	162.281	225.228	227.696	136.999	575.696	50.8398	39.445	40.6271
miR-185-3p	52.8062	101.381	117.525	122.562	123.259	100.837	154.777	122.198	302.431	77.0554	159.738
miR-185-5p	1747.89	1296.95	3187.52	880.632	2142.1	1668.68	1003.96	2057.39	1957.98	1136.57	1114.48
miR-186-3p	3.52041	0.913345	3.58309	2.26967	2.24108	6.50559	1.04579	0.665929	2.60717	1.83465	0.923343
miR-186-5p	2788.17	2289.75	1815.91	1465.07	1773.81	1847.59	1762.16	1535.96	4785.46	3307.88	2958.39
miR-187-3p	3.52041	3.65338	2.14986	2.26967	3.73513	3.25279	1.04579	14.6504	0	0.917326	0
miR-188-3p	0	0.913345	0.716619	0	0.373513	0	0	0.332964	1.30358	0	0
miR-188-5p	1.76021	2.74003	4.29971	4.53934	2.24108	0	3.13738	0.998893	1.30358	3.6693	1.84669
miR-18a-3p	26.4031	21.0069	41.5639	24.9664	31.7486	29.2751	37.6486	14.3175	50.8398	85.3113	63.7107
miR-18a-5p	84.4899	220.116	179.871	247.394	62.0031	120.353	313.738	57.9358	272.449	573.329	407.194
miR-18b-5p	0	1.82669	2.86648	0	2.24108	0	4.18317	0	0	5.50396	2.77003
miR-1909-3p	0	0	0	0	0	0	0	0	0	3.6693	0.923343
miR-1909-5p	0	0	0	0	0.373513	0	0	0	1.30358	0	0.923343
miR-190a-5p	10.5612	8.2201	3.58309	54.4721	8.96431	6.50559	28.2364	4.32854	3.91075	11.0079	8.31009
miR-190b-5p	33.4439	20.0936	25.7983	32.9102	41.8334	29.2751	46.0149	48.9458	1.30358	7.33861	1.84669
miR-1910-3p	0	0	2.86648	1.13483	0	3.25279	0	0.332964	5.21434	0.917326	0.923343
miR-1910-5p	5.28062	5.48007	6.44957	9.07868	4.48215	6.50559	6.27476	3.66261	52.1434	24.7678	34.1637
miR-191-3p	1.76021	7.30676	2.14986	1.13483	4.10864	3.25279	7.32055	5.99336	32.5896	8.25593	13.8501
miR-1914-3p	0	0	1.43324	0	0.373513	0	0	1.33186	2.60717	1.83465	1.84669
miR-1914-5p	0	0	0	0	0	0	0	0	0	2.75198	0.923343
miR-191-5p	3038.12	2611.25	2521.78	1880.42	2826.74	2524.17	1761.12	3581.37	4513.01	1914.46	2406.23
miR-192-3p	24.6429	33.7937	27.2315	20.427	6.72323	13.0112	24.0532	12.3197	15.643	30.2718	17.5435
miR-192-5p	10226.8	13733	9490.18	9378.27	8006.99	10395.9	12626.9	12003.4	6216.79	8647.63	8066.33
miR-193a-3p	3.52041	14.6135	16.4822	5.67417	1.86756	0	6.27476	12.9856	19.5538	6.42128	4.61672
miR-193a-5p	8.80104	2.74003	7.16619	4.53934	7.47026	6.50559	6.27476	16.6482	10.4287	6.42128	15.6968
miR-193b-3p	205.944	1266.81	531.015	785.306	256.977	279.74	792.711	195.783	706.543	957.688	597.403
miR-193b-5p	17.6021	8.2201	20.0653	9.07868	13.82	13.0112	8.36635	13.9845	20.8573	10.0906	3.69337
miR-194-3p	447.093	120.561	437.854	101	266.688	354.555	188.243	401.888	101.68	171.54	156.045
miR-194-5p	1740.84	1154.47	1843.86	1107.6	1839.55	2169.61	1451.56	2578.14	417.147	757.711	834.702
miR-195-3p	0	12.7868	0.716619	13.618	7.84377	9.75838	13.5953	7.99115	0	0	0.923343
miR-195-5p	10.5612	174.449	45.147	224.697	43.701	22.7696	145.365	66.5929	2.60717	0.917326	0
miR-196a-1-3p	0	5.48007	4.29971	3.4045	2.61459	6.50559	4.18317	1.99779	3.91075	9.17326	3.69337
miR-196a-3p	3.52041	4.56672	0.716619	5.67417	4.10864	3.25279	2.09159	3.32964	10.4287	3.6693	1.84669
miR-196a-5p	279.873	286.79	194.92	517.485	228.216	198.42	460.149	222.42	543.595	782.479	745.138
miR-196b-3p	0	0.913345	0	4.53934	0	0	6.27476	0.332964	11.7323	2.75198	0
miR-196b-5p	1659.88	336.111	935.188	518.619	770.183	1148.24	556.362	698.559	220.306	571.494	466.288
miR-1972	0	0	0	0	0.373513	6.50559	0	0.332964	2.60717	0	0
miR-197-3p	202.424	672.222	510.949	338.181	270.05	208.179	414.134	217.426	898.169	774.223	683.274
miR-197-5p	0	0	0	0	0.747026	0	0	0.665929	0	0.917326	0.923343
miR-199a-3p	770.971	5248.08	581.178	9630.21	2122.3	1265.34	5550.02	2670.04	6.51792	10.0906	6.4634
miR-199a-5p	170.74	606.461	604.11	584.44	373.513	182.156	370.211	425.529	0	0.917326	0
miR-199b-3p	765.69	5221.59	577.595	9565.52	2115.95	1265.34	5512.38	2667.38	6.51792	10.0906	6.4634
miR-199b-5p	0	20.0936	15.7656	39.7192	8.21728	6.50559	21.9617	10.3219	0	0	0
miR-19a-3p	57680.2	1889.71	28863.3	3675.73	19714	38480.5	4090.1	15034.7	4763.3	6856.09	4938.96
miR-19a-5p	0	0	0	1.13483	1.49405	0	0	0.665929	0	0.917326	3.69337
miR-19b-1-5p	0	1.82669	2.14986	2.26967	1.12054	0	1.04579	1.33186	2.60717	24.7678	3.69337
miR-19b-3p	142946	3022.26	69908.3	5015.97	49653.3	96621	5268.71	44086.8	6639.15	9079.69	6352.6
miR-200a-3p	15634.2	15577.1	10305.7	17888.4	7194.23	12536.3	21930.3	5231.54	15542.6	26750.1	27026.3
miR-200a-5p	983.956	1546.29	1095.71	924.89	616.296	1073.42	1385.68	554.386	2674.95	2137.37	2686.93
miR-200b-3p	7767.79	9138.93	6406.57	11569.6	3589.08	6499.08	13152.9	2679.03	8213.88	17930.1	18037.5
miR-200b-5p	86.2501	237.47	93.8771	177.034	48.5567	104.089	196.609	36.9591	239.859	466.919	398.884
miR-200c-3p	2920.18	4408.71	2095.39	4848.01	1436.53	2530.67	5535.38	1087.46	4069.79	2696.94	4348.02
miR-200c-5p	1.76021	10.9601	10.0327	2.26967	7.47026	0	13.5953	3.32964	5.21434	16.5119	7.38674
miR-203a-3p	1717.96	2234.95	2316.83	3067.46	2419.62	2862.46	4074.41	2819.54	1449.59	2355.69	2746.02
miR-203a-5p	0	0.913345	1.43324	3.4045	2.9881	0	2.09159	0.665929	5.21434	3.6693	0
miR-203b-3p	258.75	60.2807	361.893	62.4159	211.782	286.246	94.1214	266.705	87.3401	106.41	108.031
miR-204-3p	0	0	0	0	0	0	1.04579	0	1.30358	0	0
miR-204-5p	3.52041	75.8076	0	43.1237	2.61459	0	32.4196	1.66482	7.8215	14.6772	10.1568
miR-205-3p	0	0.913345	0	1.13483	0	0	0	0	0	0	0
miR-205-5p	89.7706	147.962	3.58309	331.372	112.054	26.0223	61.7018	150.167	1366.16	790.735	938.117
miR-206	0	0.913345	2.14986	7.94384	1.12054	0	2.09159	1.33186	0	0	0
miR-20a-3p	0	0.913345	0	5.67417	0.373513	3.25279	1.04579	1.99779	1.30358	6.42128	2.77003
miR-20a-5p	1006.84	662.175	530.298	1761.26	571.475	793.682	1560.32	431.189	608.774	2547.41	1620.47
miR-20b-5p	0	0	1.43324	6.80901	0	0	7.32055	0	1.30358	2.75198	2.77003
miR-210-3p	22462	2748.25	17817.3	3205.91	5492.51	18674.3	2718.02	2044.07	342.843	359.592	457.978
miR-210-5p	28.1633	36.5338	29.3814	28.3709	7.84377	19.5168	17.7785	3.32964	3.91075	0	3.69337
miR-2110	49.2858	20.0936	25.0817	11.3483	14.567	32.5279	10.4579	18.646	73.0007	16.5119	33.2404
miR-211-5p	10.5612	0	4.29971	0	2.61459	19.5168	0	2.66372	0	0.917326	0.923343
miR-2116-3p	15.8419	31.9671	19.3487	27.236	24.2783	22.7696	29.2822	17.6471	31.286	12.8426	27.7003
miR-2116-5p	0	1.82669	1.43324	0	0.373513	0	0	0	0	0.917326	0
miR-212-3p	3.52041	22.8336	11.4659	36.3147	5.60269	6.50559	16.7327	6.99225	11.7323	6.42128	0.923343
miR-212-5p	3.52041	0	2.86648	9.07868	3.36162	0	5.22897	4.99447	0	0	0.923343
miR-21-3p	21043.3	21298.3	39267.8	15924	34180.5	30462.4	20339.6	30397.7	16702.8	15140.5	13974.8
miR-214-3p	33.4439	214.636	83.1278	178.169	138.2	58.5503	149.548	165.483	0	0	0
miR-214-5p	10.5612	36.5338	12.1825	37.4495	19.0492	3.25279	25.099	18.646	0	0	0
miR-215-3p	3.52041	1.82669	0	1.13483	0	3.25279	4.18317	0.665929	0	0	0
miR-215-5p	1200.46	293.184	1588.03	181.574	1770.82	1512.55	497.798	2027.09	58.6613	81.642	79.4075
miR-21-5p	270216	211974	235471	440585	195371	222478	405954	170185	72363.3	148251	147716
miR-216a-3p	0	0	0	0	0	0	4.18317	0	0	0	0
miR-216a-5p	0	0.913345	0	1.13483	0	0	8.36635	0	0	0	0
miR-216b-3p	0	0	0	0	0	0	2.09159	0	0	0	0
miR-216b-5p	0	1.82669	0	1.13483	0	0	31.3738	0	0	0	0
miR-217-5p	0	2.74003	0	2.26967	1.86756	0	134.907	0.998893	0	0	0
miR-218-5p	0	27.4003	0	74.8991	5.22918	0	23.0075	0.332964	5.21434	5.50396	6.4634
miR-219a-1-3p	3.52041	10.9601	12.8991	6.80901	7.47026	6.50559	4.18317	2.66372	26.0717	10.0906	20.3135
miR-219a-2-3p	0	18.2669	0	19.2922	0	0	6.27476	0	10.4287	5.50396	7.38674
miR-219a-5p	1.76021	7.30676	3.58309	11.3483	2.61459	0	5.22897	1.99779	11.7323	4.58663	0.923343
miR-219b-3p	0	0.913345	1.43324	5.67417	1.49405	0	0	0.665929	18.2502	7.33861	4.61672
miR-219b-5p	1.76021	0	0	0	0.747026	0	1.04579	1.66482	1.30358	0.917326	0
miR-221-3p	2728.32	3224.11	1740.67	4497.35	905.395	1925.65	4342.13	526.75	5651.04	6212.13	5131.94
miR-221-5p	19.3623	32.8804	25.0817	49.9327	43.701	52.0447	32.4196	35.6272	114.715	169.705	134.808
miR-222-3p	3258.14	4613.3	8701.9	3747.22	6235.05	4010.69	5276.03	5161.28	47341	24129.3	32191.4
miR-222-5p	3.52041	2.74003	3.58309	10.2135	5.9762	6.50559	2.09159	5.99336	7.8215	7.33861	7.38674
miR-223-3p	45.7654	131.522	43.7137	515.215	17.1816	16.264	166.281	20.3108	0	0	0
miR-223-5p	3.52041	4.56672	0	17.0225	7.09674	3.25279	6.27476	2.66372	0	0	0
miR-22-3p	9425.91	9559.06	14538.8	11333.6	16926.1	10913.1	8173.92	33632.1	6158.13	3254.67	3823.56
miR-224-3p	5.28062	3.65338	0.716619	4.53934	1.49405	0	2.09159	0	0	3.6693	5.54006
miR-224-5p	367.883	696.882	226.452	683.17	268.556	474.908	700.681	235.073	608.774	703.589	638.03
miR-22-5p	3.52041	13.7002	7.88281	26.1012	4.10864	6.50559	15.6869	7.99115	3.91075	5.50396	3.69337
miR-2276-3p	0	2.74003	2.86648	0	2.61459	0	1.04579	0	2.60717	1.83465	1.84669
miR-2276-5p	0	0.913345	0.716619	0	0	0	0	1.99779	0	4.58663	0.923343
miR-2277-3p	0	1.82669	0.716619	1.13483	1.49405	6.50559	1.04579	0.998893	6.51792	5.50396	1.84669
miR-2277-5p	8.80104	4.56672	6.44957	2.26967	2.9881	0	5.22897	2.33075	10.4287	4.58663	12.0035
miR-2278	3.52041	0	0	0	0	0	0	1.33186	5.21434	2.75198	3.69337
miR-23a-3p	220.026	1303.34	474.402	1080.36	268.556	289.499	973.634	264.707	458.862	450.407	285.313
miR-23a-5p	3.52041	0.913345	0	6.80901	3.36162	3.25279	3.13738	5.6604	3.91075	1.83465	0
miR-23b-3p	140.817	749.856	185.604	718.35	127.368	156.134	646.3	184.129	345.45	366.013	296.393
miR-23b-5p	0	1.82669	0	1.13483	0	0	0	0	2.60717	1.83465	0
miR-24-1-5p	0	5.48007	2.14986	3.4045	5.60269	3.25279	3.13738	0.665929	1.30358	1.83465	1.84669
miR-24-2-5p	49.2858	47.4939	27.2315	47.6631	34.7367	39.0335	37.6486	25.3053	16.9466	15.5945	12.0035
miR-24-3p	5972.38	5007.87	4382.84	4513.24	5712.88	5087.37	3908.13	5501.57	3514.46	1848.41	2202.17
miR-2467-3p	0	0	0	0	0	0	1.04579	0	3.91075	0	0.923343
miR-2467-5p	36.9643	8.2201	28.6648	4.53934	42.5805	6.50559	16.7327	26.9701	61.2684	67.8821	41.5504
miR-25-3p	18719.8	18682.5	23335.3	14688.2	20384.8	20834.1	18766.8	18481.5	16100.6	30349.7	23607.1
miR-25-5p	59.847	39.2738	22.2152	15.8877	45.195	58.5503	34.5112	56.604	136.876	25.6851	49.8605
miR-26a-1-3p	0	2.74003	0	1.13483	0	0	2.09159	2.99668	1.30358	2.75198	0
miR-26a-2-3p	1.76021	7.30676	10.0327	10.2135	1.86756	0	15.6869	11.9867	0	2.75198	1.84669
miR-26a-5p	6072.71	9523.44	4462.39	11453.9	5880.59	5809.49	8662.31	10307.6	1832.84	3617.93	2878.06
miR-26b-3p	7.04083	2.74003	2.14986	10.2135	2.61459	0	5.22897	4.32854	6.51792	7.33861	12.0035
miR-26b-5p	2036.56	2149.1	1153.76	4035.47	1677.07	1889.87	3281.7	2387.02	557.934	1822.73	1660.17
miR-27a-3p	725.205	2638.65	1393.82	2586.29	993.544	1193.78	2124.01	992.567	607.47	798.991	651.88
miR-27a-5p	302.756	102.295	169.122	83.9778	160.237	185.409	56.4728	170.811	36.5004	43.1143	32.317
miR-27b-3p	7260.85	10704.4	7506.58	10401.9	8974.39	8792.3	8535.76	9278.05	3685.23	4913.2	3671.21
miR-27b-5p	70.4083	84.0277	59.4794	43.1237	55.6534	61.8031	54.3812	57.6028	69.09	28.4371	37.8571
miR-28-3p	5926.62	3231.41	7643.46	2076.75	4375.7	6053.45	2748.34	3394.24	1855	1714.48	1702.64
miR-28-5p	33.4439	285.877	103.193	263.282	43.3275	45.5391	273.998	48.2798	126.448	73.3861	121.881
miR-296-3p	35.2041	34.7071	80.2613	51.0676	57.1475	91.0782	31.3738	80.5774	9.12509	7.33861	2.77003
miR-296-5p	0	2.74003	0.716619	7.94384	0.747026	3.25279	2.09159	5.99336	0	1.83465	1.84669
miR-299-3p	26.4031	22.8336	28.6648	111.214	26.1459	22.7696	19.8701	19.3119	1.30358	3.6693	2.77003
miR-299-5p	0	9.13345	1.43324	64.6856	0	0	13.5953	0.665929	0	1.83465	0
miR-29a-3p	690.001	2424.93	1003.27	2629.41	744.411	757.901	2433.56	1064.49	1778.09	2198.83	1828.22
miR-29a-5p	3.52041	14.6135	15.7656	14.7529	10.8319	6.50559	8.36635	11.9867	5.21434	12.8426	11.0801
miR-29b-1-5p	0	3.65338	0	1.13483	0	0	3.13738	2.99668	2.60717	2.75198	1.84669
miR-29b-2-5p	5.28062	5.48007	3.58309	7.94384	3.36162	0	5.22897	4.99447	5.21434	7.33861	5.54006
miR-29b-3p	35.2041	200.022	67.3622	179.304	51.5448	52.0447	178.831	75.9159	122.537	275.198	167.125
miR-29c-3p	61.6072	268.523	134.724	187.248	57.1475	58.5503	184.06	153.83	106.894	140.351	105.261
miR-29c-5p	14.0817	19.1802	21.4986	12.4832	9.71133	6.50559	9.41214	8.99004	3.91075	31.1891	4.61672
miR-301a-3p	45.7654	85.8544	23.6484	108.944	48.1832	16.264	105.625	28.302	58.6613	209.15	112.648
miR-301a-5p	0	5.48007	0	7.94384	0.747026	3.25279	9.41214	0	3.91075	24.7678	6.4634
miR-301b-3p	21.1225	29.227	10.0327	18.1574	13.4465	29.2751	30.328	11.3208	23.4645	42.197	30.4703
miR-301b-5p	0	0	2.14986	1.13483	0	0	0	1.33186	1.30358	0	0.923343
miR-302a-5p	0	0	0	0	1.49405	0	0	0	0	0	0
miR-3064-3p	0	0	0.716619	1.13483	0	0	0	0	1.30358	0	0
miR-3064-5p	0	0.913345	6.44957	6.80901	0.747026	0	5.22897	3.99557	3.91075	1.83465	2.77003
miR-3065-3p	10.5612	1.82669	3.58309	2.26967	4.10864	3.25279	4.18317	5.32743	6.51792	10.0906	8.31009
miR-3065-5p	15.8419	7.30676	9.31604	7.94384	11.2054	6.50559	6.27476	10.6549	19.5538	17.4292	12.0035
miR-3074-3p	0	0.913345	0	0	0	0	0	0	0	0.917326	2.77003
miR-3074-5p	7.04083	3.65338	0.716619	0	0.373513	6.50559	3.13738	0.332964	2.60717	1.83465	2.77003
miR-3085-3p	0	1.82669	0	0	0	0	1.04579	0	1.30358	0.917326	0
miR-30a-3p	158.419	333.371	217.852	474.361	267.809	198.42	310.601	1214.99	7.8215	17.4292	19.3902
miR-30a-5p	10276.1	5888.33	16554.6	10556.2	15693.1	11911.7	6407.58	66161	292.003	519.206	325.94
miR-30b-3p	49.2858	31.0537	25.0817	11.3483	23.9048	45.5391	21.9617	28.6349	29.9824	25.6851	20.3135
miR-30b-5p	482.297	1012.9	1298.51	1017.95	447.468	409.852	1088.67	418.869	392.379	1311.78	693.431
miR-30c-1-3p	21.1225	7.30676	23.6484	18.1574	18.3021	29.2751	7.32055	27.3031	15.643	7.33861	2.77003
miR-30c-2-3p	184.822	56.6274	475.835	90.7868	219.252	165.892	44.9691	1263.27	1.30358	2.75198	2.77003
miR-30c-5p	151.378	343.418	736.684	466.417	216.264	110.595	423.546	367.926	264.628	646.715	404.424
miR-30d-3p	144.337	122.388	145.474	69.2249	128.862	165.892	96.213	151.499	65.1792	88.0633	57.2473
miR-30d-5p	61140.8	17329.8	41930.1	17885	40570.6	46277.5	20366.8	34843.1	12245.9	17302.6	16952.6
miR-30e-3p	205.944	358.031	164.822	478.9	147.911	191.915	497.798	216.76	108.197	439.399	248.379
miR-30e-5p	11221.3	3699.05	8143.66	5381.39	8358.84	9241.19	4266.84	11904.1	2742.74	5226.01	3963.91
miR-3116	3.52041	1.82669	2.14986	0	3.36162	3.25279	4.18317	5.6604	2.60717	8.25593	2.77003
miR-3121-3p	3.52041	0	0	0	0	0	1.04579	0.998893	0	0.917326	0.923343
miR-3124-5p	0	1.82669	0	0	0	0	1.04579	0	0	0	0.923343
miR-3125	0	0	0	0	0	3.25279	0	0.998893	0	0	0
miR-3127-3p	0	0.913345	0.716619	0	2.24108	3.25279	0	2.99668	3.91075	0	3.69337
miR-3127-5p	14.0817	2.74003	12.1825	1.13483	10.4584	16.264	4.18317	7.32522	5.21434	3.6693	2.77003
miR-3128	0	1.82669	0.716619	1.13483	1.49405	0	3.13738	0.665929	3.91075	1.83465	3.69337
miR-3130-5p	0	0.913345	4.29971	0	0.747026	0	1.04579	1.33186	6.51792	4.58663	3.69337
miR-3131	176.021	10.9601	141.891	11.3483	124.38	97.5838	20.9159	114.873	26.0717	25.6851	31.3937
miR-3133	8.80104	2.74003	2.86648	5.67417	4.48215	3.25279	5.22897	6.32632	3.91075	4.58663	1.84669
miR-3134	0	0	0	0	0	0	1.04579	0	0	0	0.923343
miR-3136-5p	0	0.913345	0	0	0.747026	0	0	0	1.30358	0.917326	0.923343
miR-3138	1.76021	0.913345	0.716619	1.13483	0.747026	0	0	1.66482	3.91075	3.6693	1.84669
miR-3139	0	0	2.14986	2.26967	1.12054	0	3.13738	0	3.91075	0.917326	2.77003
miR-31-3p	58.0868	538.873	269.449	309.81	68.7264	48.7919	419.363	75.25	285.485	1184.27	561.393
miR-3140-5p	0	0	0	0	0	0	0	0.665929	0	0	0
miR-3141	0	0	0	0	0	0	0	1.99779	0	0	0
miR-3144-3p	0	6.39341	0.716619	5.67417	0.747026	0	5.22897	2.33075	5.21434	2.75198	6.4634
miR-3145-3p	0	0.913345	2.86648	1.13483	2.24108	0	3.13738	2.66372	0	1.83465	1.84669
miR-3145-5p	0	0	0	0	0.373513	0	0	0.332964	3.91075	0	0
miR-3149	0	0.913345	0	0	1.49405	0	0	0	0	0.917326	0.923343
miR-3150a-3p	1.76021	0	0	0	0.747026	3.25279	0	0	1.30358	0.917326	0
miR-3150a-5p	0	0	0	0	0.747026	0	0	0	0	0	1.84669
miR-3150b-3p	0	0	0.716619	0	0	0	0	0.332964	0	0	0
miR-3155a	0	0	2.86648	1.13483	0.373513	0	0	1.33186	2.60717	0	0
miR-3155b	0	0	2.86648	0	0	0	0	0	0	0	0
miR-3157-3p	1.76021	0	0	0	0.373513	0	0	0	0	0	0
miR-3157-5p	3.52041	0	0.716619	0	0	0	0	0	1.30358	0	1.84669
miR-3158-3p	72.1685	28.3137	63.0625	7.94384	38.4718	58.5503	24.0532	41.2876	92.5545	30.2718	41.5504
miR-3158-5p	0	0.913345	0.716619	0	1.12054	0	0	0	0	0	0
miR-3159	0	0.913345	2.14986	3.4045	0	0	1.04579	0.665929	0	1.83465	3.69337
miR-31-5p	41204.7	15964.3	40276.8	12236.9	33346.5	37254.2	16634.4	28226.7	42288.3	17272.3	26849.9
miR-3160-3p	5.28062	0.913345	0.716619	0	2.61459	0	1.04579	0.998893	3.91075	0.917326	0.923343
miR-3162-3p	0	0	0.716619	0	0	0	1.04579	0	1.30358	0	0
miR-3162-5p	0	0	0	1.13483	0	0	0	1.33186	1.30358	1.83465	3.69337
miR-3163	0	0	0.716619	0	0	0	0	0	2.60717	0	0.923343
miR-3164	0	0	0.716619	0	1.86756	0	0	0.998893	1.30358	0	0.923343
miR-3165	0	0	0	0	0.373513	0	0	4.99447	1.30358	0.917326	0.923343
miR-3168	0	0	3.58309	0	5.22918	6.50559	0	6.99225	0	0	0
miR-3170	0	0.913345	0.716619	1.13483	0	0	0	0	0	0	0
miR-3173-3p	0	1.82669	0	0	0.373513	0	0	0	0	0.917326	0
miR-3173-5p	5.28062	0	0	0	1.49405	3.25279	1.04579	0	6.51792	1.83465	2.77003
miR-3174	8.80104	3.65338	15.049	3.4045	13.0729	16.264	6.27476	14.6504	10.4287	25.6851	19.3902
miR-3175	0	0	0	0	0	0	0	0	0	1.83465	0.923343
miR-3176	91.5308	31.9671	146.907	28.3709	165.093	159.387	63.7934	202.775	413.236	194.473	296.393
miR-3177-3p	19.3623	9.13345	14.3324	4.53934	22.4108	26.0223	6.27476	18.979	70.3935	28.4371	30.4703
miR-3177-5p	0	0	1.43324	0	1.86756	0	0	0.665929	0	2.75198	2.77003
miR-3180	3.52041	0	2.86648	0	0	6.50559	0	1.66482	1.30358	0	0
miR-3180-3p	3.52041	0	2.86648	0	0	6.50559	0	1.66482	1.30358	0	0
miR-3181	0	0	0.716619	0	0.373513	0	0	0	1.30358	0	2.77003
miR-3182	0	0	0	2.26967	0	0	0	0	0	0	0
miR-3183	3.52041	0.913345	0	0	0	6.50559	0	2.33075	2.60717	0.917326	0.923343
miR-3186-3p	0	0	0	0	0.373513	0	0	0	0	0.917326	0
miR-3187-3p	8.80104	4.56672	7.88281	4.53934	14.567	19.5168	1.04579	15.9823	88.6437	32.1064	48.0138
miR-3187-5p	0	0	0	0	0	0	0	0.332964	2.60717	0.917326	0.923343
miR-3189-3p	0	0	0	0	0.373513	0	0	0	0	1.83465	0
miR-3189-5p	0	0.913345	0	0	0	0	0	0.665929	1.30358	0	0.923343
miR-3190-3p	5.28062	0.913345	3.58309	1.13483	5.22918	0	0	2.99668	3.91075	0	0
miR-3191-3p	0	0.913345	0	1.13483	0	0	0	1.66482	1.30358	0	0
miR-3192-5p	1.76021	0	0.716619	1.13483	0.373513	0	0	1.33186	1.30358	0.917326	1.84669
miR-3193	0	0.913345	2.14986	0	1.12054	0	0	0.998893	0	0	0
miR-3194-3p	0	0	0	1.13483	0	0	1.04579	0	0	0	0
miR-3194-5p	0	0.913345	3.58309	2.26967	0	0	1.04579	0	0	0.917326	0.923343
miR-3195	1.76021	1.82669	2.14986	0	0	13.0112	3.13738	0.332964	0	0	0
miR-3196	0	0	1.43324	0	0.373513	6.50559	1.04579	0	0	0	0
miR-3197	0	0	0	0	0	0	0	0.665929	0	0	0
miR-3198	1.76021	0	0.716619	0	0	0	0	0	0	0.917326	0
miR-3200-3p	110.893	94.0745	111.076	66.9552	165.093	120.353	95.1672	153.497	146.001	116.5	133.885
miR-3200-5p	0	0.913345	0.716619	0	0	0	1.04579	0	1.30358	0.917326	0.923343
miR-3202	0	0	0	0	0	0	2.09159	0.998893	0	0	1.84669
miR-320a-3p	12258.1	1773.72	6392.96	2630.55	5711.76	7891.28	2267.28	4778.71	4134.97	1625.5	1720.19
miR-320a-5p	0	0	0	0	1.12054	0	0	0.665929	0	0	0.923343
miR-320b	2659.67	196.369	578.311	448.26	528.147	1437.73	297.005	428.525	615.292	154.111	177.282
miR-320c	469.975	66.6741	110.359	120.292	56.4004	302.51	65.885	43.9513	97.7688	32.1064	31.3937
miR-320d	341.48	47.4939	50.1633	91.9216	26.1459	256.971	53.3355	29.9668	57.3577	11.9252	17.5435
miR-320e	1.76021	2.74003	2.14986	2.26967	1.86756	0	0	1.66482	2.60717	1.83465	0.923343
miR-323a-3p	0	48.4073	0	28.3709	0	0	24.0532	1.99779	23.4645	32.1064	9.23343
miR-323a-5p	0	2.74003	0	0	0	0	0	0	0	0	0.923343
miR-32-3p	0	0	0	3.4045	0	0	5.22897	0	1.30358	6.42128	2.77003
miR-324-3p	28.1633	42.0138	60.196	21.5619	49.6772	81.3198	25.099	52.9413	96.4652	32.1064	73.8674
miR-324-5p	98.5716	122.388	104.626	88.5171	57.1475	78.067	99.3504	82.2422	97.7688	148.607	124.651
miR-32-5p	7.04083	21.0069	11.4659	21.5619	5.60269	6.50559	14.6411	16.9812	19.5538	36.693	24.9303
miR-326	54.5664	72.1542	161.239	27.236	73.2085	55.2975	53.3355	79.2455	49.5362	43.1143	41.5504
miR-328-3p	95.0512	204.589	83.1278	200.866	154.634	97.5838	187.197	237.071	61.2684	43.1143	49.8605
miR-329-5p	36.9643	15.5269	16.4822	85.1126	24.6518	6.50559	23.0075	10.6549	6.51792	0.917326	1.84669
miR-330-3p	73.9287	38.3605	52.3132	20.427	51.1713	55.2975	48.1065	54.6062	112.108	71.5514	75.7141
miR-330-5p	36.9643	45.6672	33.6811	35.1799	26.8929	16.264	46.0149	20.9768	53.4469	54.1222	53.5539
miR-331-3p	66.8879	176.275	263.716	95.3261	121.392	61.8031	108.762	105.883	74.3043	149.524	67.404
miR-331-5p	1.76021	4.56672	2.86648	4.53934	2.9881	0	7.32055	0.998893	2.60717	6.42128	2.77003
miR-335-3p	52.8062	128.782	113.226	266.686	58.6415	52.0447	318.967	59.2677	83.4294	499.943	382.264
miR-335-5p	61.6072	94.0745	30.098	106.674	35.1102	52.0447	88.8924	28.9679	101.68	104.575	94.181
miR-337-3p	0	0	0	0	1.49405	0	0	0	0	0	0
miR-338-3p	200.664	215.549	138.307	179.304	163.225	178.904	175.693	147.17	112.108	94.4846	101.568
miR-338-5p	8.80104	17.3535	8.59943	11.3483	9.33782	3.25279	9.41214	7.65818	7.8215	9.17326	10.1568
miR-339-3p	93.291	77.6343	93.1604	27.236	72.835	91.0782	50.1981	85.5719	130.358	72.4687	68.3274
miR-339-5p	471.735	672.222	546.78	451.664	485.193	598.514	621.201	561.045	1098.92	634.789	792.228
miR-33a-3p	0	7.30676	1.43324	3.4045	0.373513	0	2.09159	0.998893	1.30358	4.58663	1.84669
miR-33a-5p	28.1633	43.8405	15.049	41.9889	24.2783	48.7919	35.557	29.9668	29.9824	14.6772	12.9268
miR-33b-3p	1.76021	0.913345	2.14986	0	0.373513	0	1.04579	0	13.0358	11.9252	8.31009
miR-33b-5p	3.52041	5.48007	6.44957	0	4.48215	29.2751	6.27476	13.6515	5.21434	8.25593	12.0035
miR-340-3p	0	0	0	6.80901	1.12054	0	3.13738	0.998893	0	2.75198	3.69337
miR-340-5p	843.139	1222.97	575.445	2080.15	839.657	832.715	1440.06	1051.17	327.2	767.802	867.942
miR-342-3p	1.76021	56.6274	12.1825	66.9552	9.71133	0	50.1981	23.6405	1.30358	0	0
miR-342-5p	1.76021	1.82669	3.58309	9.07868	13.4465	6.50559	4.18317	13.9845	0	0	0
miR-345-3p	1.76021	0	5.01633	4.53934	1.49405	3.25279	5.22897	4.6615	0	0	0
miR-345-5p	119.694	109.601	131.858	68.0901	139.694	113.848	83.6635	120.866	280.271	156.863	199.442
miR-34a-3p	0	4.56672	0	2.26967	2.61459	3.25279	1.04579	0.332964	2.60717	2.75198	2.77003
miR-34a-5p	228.827	304.144	268.015	560.608	281.629	266.729	428.775	291.011	96.4652	217.406	172.665
miR-34b-3p	0	10.0468	3.58309	37.4495	2.24108	0	9.41214	1.33186	0	0	0
miR-34b-5p	10.5612	15.5269	2.86648	88.5171	2.61459	0	30.328	3.32964	0	2.75198	1.84669
miR-34c-3p	0	1.82669	0	3.4045	0	0	1.04579	0	0	0	0
miR-34c-5p	121.454	127.868	46.5802	474.361	95.2458	78.067	185.105	54.9391	20.8573	19.2638	8.31009
miR-3529-5p	3.52041	0	2.14986	0	0	0	1.04579	1.33186	0	0.917326	0
miR-3605-3p	3.52041	6.39341	0	3.4045	3.36162	0	2.09159	2.99668	3.91075	3.6693	0.923343
miR-3605-5p	1.76021	0	2.14986	4.53934	1.86756	0	1.04579	0.998893	13.0358	0.917326	0
miR-3609	14.0817	4.56672	5.73295	0	0.373513	19.5168	1.04579	0	0	2.75198	0
miR-3610	3.52041	0	1.43324	0	0	3.25279	0	0	1.30358	0	0.923343
miR-3611	0	0	0	0	0	0	0	1.33186	1.30358	0	0
miR-3613-3p	14.0817	3.65338	10.0327	4.53934	2.24108	6.50559	2.09159	6.32632	3.91075	7.33861	4.61672
miR-3613-5p	8.80104	4.56672	2.14986	23.8315	8.59079	3.25279	11.5037	10.6549	0	15.5945	6.4634
miR-361-3p	524.542	346.158	535.314	326.832	749.267	605.02	302.234	637.294	199.448	357.757	313.937
miR-3614-3p	3.52041	0	0	0	0.747026	0	0	0.332964	0	0	0
miR-3614-5p	7.04083	1.82669	5.01633	4.53934	17.5551	3.25279	4.18317	12.3197	10.4287	9.17326	9.23343
miR-3615	114.413	81.2877	113.942	57.8766	167.334	136.617	84.7093	139.179	561.845	134.847	277.003
miR-361-5p	98.5716	170.795	70.9453	211.079	54.9064	107.342	184.06	56.9369	83.4294	206.398	144.042
miR-3617-5p	0	0	0	0	1.12054	0	0	0	0	0	0
miR-3619-3p	0	0	0	0	0.747026	3.25279	0	0	0	0.917326	0
miR-3619-5p	0	0	0	0	0	0	1.04579	0	5.21434	1.83465	1.84669
miR-3620-3p	0	0	0	1.13483	0.747026	0	0	0.332964	6.51792	1.83465	1.84669
miR-3620-5p	7.04083	0	5.73295	0	11.2054	3.25279	2.09159	3.32964	28.6788	3.6693	3.69337
miR-362-3p	10.5612	32.8804	13.6158	59.0114	23.9048	16.264	27.1906	38.2909	1.30358	1.83465	0
miR-362-5p	3.52041	2.74003	5.73295	6.80901	8.21728	3.25279	5.22897	4.32854	0	32.1064	4.61672
miR-363-3p	3.52041	0.913345	0	0	0	3.25279	0	0.332964	0	0	0
miR-3646	0	0	0	0	0	0	0	0	5.21434	0	0
miR-3648	24.6429	3.65338	17.9155	1.13483	13.4465	117.101	4.18317	17.9801	1.30358	0	2.77003
miR-3651	61.6072	10.9601	8.59943	23.8315	7.47026	84.5726	18.8243	5.32743	3.91075	0.917326	0
miR-3652	0	0	0	0	0.747026	0	0	0	0	0	0
miR-3654	0	0	0	0	0	0	0	0	3.91075	0.917326	0
miR-3657	0	0	0	0	1.12054	0	0	0	0	0	0
miR-3659	0	0.913345	0	0	0	0	0	0	0	0.917326	0.923343
miR-365a-3p	10.5612	52.974	36.5476	88.5171	8.96431	13.0112	51.2439	12.3197	32.5896	89.8979	32.317
miR-365a-5p	8.80104	1.82669	1.43324	9.07868	10.8319	13.0112	4.18317	7.65818	6.51792	4.58663	5.54006
miR-365b-3p	10.5612	52.974	36.5476	88.5171	8.96431	13.0112	51.2439	12.3197	32.5896	89.8979	32.317
miR-365b-5p	0	0.913345	0	1.13483	1.86756	3.25279	0	0.998893	2.60717	0	0
miR-3661	7.04083	6.39341	7.16619	2.26967	3.36162	6.50559	2.09159	4.99447	6.51792	5.50396	5.54006
miR-3662	0	0.913345	0	1.13483	2.9881	0	0	0	3.91075	2.75198	0
miR-3664-3p	1.76021	2.74003	0.716619	3.4045	0	0	2.09159	0.665929	0	0.917326	0
miR-3664-5p	0	0.913345	0	0	0	0	1.04579	0	1.30358	0	0
miR-3677-3p	14.0817	9.13345	26.5149	9.07868	25.0254	9.75838	8.36635	23.3075	41.7147	41.2797	41.5504
miR-3677-5p	0	0	0	0	0.373513	0	0	0.332964	0	0.917326	2.77003
miR-3678-3p	0	0	0	0	0	0	0	0	0	1.83465	0
miR-3679-5p	0	2.74003	2.86648	1.13483	2.61459	13.0112	1.04579	5.32743	10.4287	2.75198	3.69337
miR-3680-5p	0	0.913345	0.716619	5.67417	1.49405	3.25279	2.09159	0.332964	3.91075	3.6693	4.61672
miR-3682-3p	0	0	3.58309	0	1.86756	3.25279	0	3.32964	1.30358	0	0
miR-3684	0	0	0	1.13483	0	0	1.04579	0	0	4.58663	0.923343
miR-3685	0	0	1.43324	0	0	0	0	0	0	0	0.923343
miR-3688-3p	1.76021	0.913345	1.43324	0	0.747026	0	0	0.998893	3.91075	3.6693	0
miR-3691-3p	3.52041	0	0	0	0	0	0	0	1.30358	0	0.923343
miR-3691-5p	14.0817	5.48007	19.3487	6.80901	15.6875	16.264	8.36635	10.6549	18.2502	18.3465	14.7735
miR-369-3p	0	12.7868	0	54.4721	0	0	12.5495	0.998893	9.12509	6.42128	3.69337
miR-369-5p	0	0	1.43324	2.26967	0	0	4.18317	0	0	0.917326	0
miR-370-3p	3.52041	1.82669	2.86648	15.8877	5.9762	6.50559	4.18317	2.99668	3.91075	4.58663	0.923343
miR-370-5p	0	0.913345	0	2.26967	0	0	2.09159	0	0	0	0
miR-373-3p	3.52041	0	0	0	0	0	0	0	0	0	0
miR-374a-3p	19.3623	34.7071	15.049	89.6519	22.7843	29.2751	93.0756	17.9801	5.21434	110.996	71.0974
miR-374a-5p	1.76021	36.5338	3.58309	55.6069	4.10864	9.75838	43.9233	2.33075	1.30358	51.3702	38.7804
miR-374b-3p	1.76021	0	0	7.94384	0	0	6.27476	0	0	7.33861	3.69337
miR-374b-5p	5.28062	82.201	6.44957	115.753	10.4584	9.75838	102.488	7.65818	36.5004	146.772	94.181
miR-375-3p	32130.8	20177.6	34905.8	8428.42	47032.7	38409	18315	38238	4535.17	5362.69	7686.83
miR-375-5p	0	0	0	0	0	0	1.04579	0.332964	0	0	0
miR-376a-3p	1.76021	29.227	2.14986	54.4721	3.36162	0	13.5953	2.33075	3.91075	4.58663	3.69337
miR-376a-5p	1.76021	0.913345	0	0	0	0	1.04579	0	0	0	0
miR-376b-3p	0	3.65338	0	0	0	0	1.04579	0	0	0	0
miR-376b-5p	0	1.82669	0	10.2135	0	0	1.04579	0.998893	0	0	0.923343
miR-376c-3p	0	4.56672	0	11.3483	0	0	2.09159	0	0	0.917326	0
miR-376c-5p	0	1.82669	0	9.07868	0	0	1.04579	0.998893	0	0	0.923343
miR-377-5p	0	0	0	2.26967	0.373513	0	0	1.66482	0	0	0
miR-378a-3p	26079.2	13207	20498.2	13889.2	17515.1	22174.3	11434.7	25711.2	24921.9	13081.1	14346
miR-378a-5p	28.1633	24.6603	36.5476	15.8877	30.2545	26.0223	14.6411	46.948	23.4645	36.693	27.7003
miR-378b	5.28062	6.39341	2.86648	5.67417	4.10864	6.50559	4.18317	10.6549	6.51792	3.6693	2.77003
miR-378c	2858.58	2404.84	2108.29	1941.7	2064.03	3851.31	1832.23	3900.68	2321.68	1065.93	1641.7
miR-378d	144.337	269.437	265.866	187.248	364.922	673.328	195.563	757.494	247.681	91.7326	197.595
miR-378e	1.76021	5.48007	2.86648	1.13483	2.9881	9.75838	8.36635	2.99668	3.91075	3.6693	2.77003
miR-378f	59.847	65.7608	55.8963	52.2024	53.0388	42.2863	47.0607	167.148	54.7505	33.0237	41.5504
miR-378g	3.52041	12.7868	6.44957	10.2135	7.84377	9.75838	9.41214	5.6604	20.8573	13.7599	14.7735
miR-378h	0	9.13345	2.14986	9.07868	3.73513	0	4.18317	17.3142	5.21434	2.75198	3.69337
miR-378i	239.388	192.716	156.94	234.911	148.658	149.629	144.319	481.8	146.001	75.2207	79.4075
miR-378j	0	0	0.716619	1.13483	0.373513	0	1.04579	0	1.30358	0.917326	0
miR-379-3p	0	0	0	13.618	0.373513	0	4.18317	1.33186	0	1.83465	0.923343
miR-379-5p	184.822	236.556	160.523	1205.19	188.25	81.3198	281.318	140.178	53.4469	51.3702	30.4703
miR-380-3p	3.52041	18.2669	0	27.236	0.747026	0	12.5495	0	15.643	12.8426	10.1568
miR-380-5p	0	4.56672	2.14986	15.8877	2.61459	0	2.09159	2.66372	3.91075	1.83465	0.923343
miR-381-3p	26.4031	94.9878	24.365	278.034	35.1102	13.0112	80.5261	35.2942	31.286	28.4371	18.4669
miR-382-3p	5.28062	96.8145	1.43324	243.989	5.60269	0	81.5719	1.33186	35.1968	29.3544	22.1602
miR-382-5p	531.583	152.529	371.925	463.013	276.026	224.443	130.724	131.521	59.9649	22.0158	27.7003
miR-383-5p	0	20.0936	0	14.7529	0	0	10.4579	0	15.643	4.58663	15.6968
miR-384	0	3.65338	0	1.13483	0	0	2.09159	0	1.30358	1.83465	0.923343
miR-3909	14.0817	5.48007	6.44957	5.67417	2.61459	6.50559	6.27476	2.66372	13.0358	9.17326	8.31009
miR-3911	0	0.913345	3.58309	0	2.24108	0	2.09159	0.332964	0	0	0.923343
miR-3912-3p	1.76021	2.74003	0	4.53934	0	0	4.18317	0.665929	0	9.17326	1.84669
miR-3913-5p	10.5612	18.2669	13.6158	9.07868	10.4584	13.0112	17.7785	6.65929	7.8215	18.3465	12.0035
miR-3916	3.52041	0	0	0	0.747026	0	0	0	0	0	0.923343
miR-3917	0	0.913345	0	0	0	0	0	0	1.30358	0	0.923343
miR-3922-3p	0	0.913345	0	0	0	0	1.04579	0	0	0	0
miR-3928-3p	0	0	0	1.13483	1.49405	0	0	0.665929	2.60717	0.917326	0.923343
miR-3929	0	0	0	1.13483	3.36162	0	0	0	1.30358	0.917326	0
miR-3934-3p	0	0.913345	0.716619	1.13483	0.747026	3.25279	1.04579	1.66482	0	0	3.69337
miR-3934-5p	61.6072	21.9203	65.9289	24.9664	41.8334	74.8143	31.3738	37.9579	76.9115	35.7757	50.7839
miR-3939	0	0	0	0	0.373513	0	0	0	6.51792	0.917326	0.923343
miR-3940-3p	0	1.82669	4.29971	0	1.12054	0	0	0.665929	2.60717	4.58663	0
miR-3940-5p	0	0	0.716619	0	0	0	2.09159	0	5.21434	1.83465	4.61672
miR-3942-3p	0	0	0.716619	0	0	0	0	0	0	0	0.923343
miR-3942-5p	1.76021	0	0	1.13483	0	0	2.09159	1.33186	1.30358	4.58663	1.84669
miR-3944-3p	3.52041	3.65338	9.31604	2.26967	7.47026	6.50559	5.22897	17.3142	43.0183	11.9252	14.7735
miR-3960	63.3675	4.56672	16.4822	2.26967	5.22918	471.655	18.8243	3.66261	39.1075	0.917326	14.7735
miR-409-3p	124.975	67.5875	133.291	258.742	87.7755	35.7807	83.6635	73.9181	40.4111	17.4292	21.2369
miR-410-3p	22.8827	133.348	14.3324	233.776	20.1697	16.264	89.9382	12.3197	45.6254	57.7915	24.9303
miR-410-5p	1.76021	0	0	1.13483	0	0	0	0	0	0	0
miR-411-3p	3.52041	3.65338	0	12.4832	2.24108	0	4.18317	0	1.30358	2.75198	1.84669
miR-411-5p	42.245	81.2877	27.2315	276.9	43.701	32.5279	77.3887	28.302	19.5538	14.6772	18.4669
miR-412-3p	0	0.913345	0	0	0	0	1.04579	0	0	0	0
miR-412-5p	0	1.82669	0	3.4045	0	0	1.04579	0	1.30358	0.917326	0
miR-421	107.373	187.236	34.3977	177.034	41.8334	78.067	181.968	32.2975	204.663	139.434	190.209
miR-422a	15.8419	32.8804	12.8991	39.7192	12.3259	6.50559	25.099	19.6449	59.9649	25.6851	29.547
miR-423-3p	2723.04	4021.46	1951.35	2892.69	2205.97	3389.41	3811.92	1849.28	10244.9	3985.78	6166.09
miR-423-5p	7354.14	1649.5	8297.01	1798.71	4625.21	5633.84	1858.37	4412.11	4416.54	3008.83	2174.47
miR-424-3p	0	0.913345	0.716619	1.13483	0.373513	0	0	2.99668	1.30358	0	2.77003
miR-424-5p	1.76021	23.747	11.4659	53.3372	7.09674	3.25279	12.5495	8.99004	2.60717	8.25593	6.4634
miR-425-3p	147.857	156.182	240.784	106.674	236.807	302.51	113.991	221.754	203.359	217.406	199.442
miR-425-5p	343.24	417.398	308.863	264.416	310.389	416.358	301.188	335.961	491.451	394.45	380.417
miR-4284	0	1.82669	0	0	0.747026	0	3.13738	0	5.21434	0	2.77003
miR-4286	33.4439	233.816	369.059	112.349	169.201	172.398	166.281	233.741	54.7505	18.3465	54.4772
miR-429	4474.45	4115.53	2943.87	5498.27	2092.05	3096.66	6035.27	1325.86	4240.56	10128.2	8250.07
miR-431-3p	5.28062	10.9601	7.16619	21.5619	2.24108	6.50559	8.36635	0	9.12509	2.75198	4.61672
miR-431-5p	12.3214	10.0468	3.58309	30.6405	11.5789	16.264	8.36635	9.65597	2.60717	1.83465	0.923343
miR-4326	0	0.913345	2.14986	0	2.24108	0	0	2.66372	1.30358	1.83465	0.923343
miR-433-3p	1.76021	11.8735	7.88281	29.5057	4.85567	3.25279	16.7327	1.99779	9.12509	7.33861	3.69337
miR-433-5p	1.76021	1.82669	0	7.94384	0.747026	0	2.09159	0	1.30358	0.917326	1.84669
miR-4423-5p	0	1.82669	0	0	0	0	0	1.33186	0	0	0
miR-4425	1.76021	0	0	0	0	0	0	0.665929	0	0	0.923343
miR-4426	0	0	0	0	0	0	0	0	0	1.83465	0.923343
miR-4428	0	0	0.716619	0	0.747026	0	0	0	0	0.917326	0
miR-4429	3.52041	0	0	0	0.747026	0	0	0	0	0	0
miR-4430	0	0	0	1.13483	0.747026	0	0	0	0	0	0
miR-4433a-5p	0	0	0	0	0	0	0	0	2.60717	0	0
miR-4435	0	0.913345	0	0	1.86756	0	1.04579	0.998893	5.21434	2.75198	0.923343
miR-4436b-3p	0	0.913345	3.58309	1.13483	1.49405	0	0	1.99779	6.51792	1.83465	0
miR-4440	1.76021	0	0.716619	0	3.73513	6.50559	0	3.66261	2.60717	3.6693	6.4634
miR-4443	0	5.48007	7.16619	2.26967	0	0	2.09159	0	0	0	0
miR-4446-3p	19.3623	20.0936	9.31604	5.67417	15.6875	26.0223	12.5495	23.9734	11.7323	1.83465	4.61672
miR-4446-5p	0	0	0	0	0	0	0	1.33186	0	0.917326	0
miR-4448	8.80104	9.13345	4.29971	18.1574	45.195	29.2751	7.32055	49.6117	11.7323	1.83465	11.0801
miR-4449	197.143	13.7002	12.1825	9.07868	1.12054	201.673	30.328	2.66372	2.60717	0	0.923343
miR-4451	0	0	1.43324	1.13483	0.373513	0	0	0	0	0	0
miR-4454	5.28062	654.868	27.9481	481.17	24.2783	3.25279	227.983	21.6427	323.289	288.04	211.446
miR-4458	0	0	0	0	1.49405	0	0	0.332964	0	0	0
miR-4466	1.76021	0	0.716619	0	0	3.25279	0	0	1.30358	0.917326	0.923343
miR-4467	3.52041	0	0	0	2.61459	0	0	0.332964	7.8215	0.917326	2.77003
miR-4469	0	2.74003	0	1.13483	0	0	2.09159	0	0	0	0
miR-4470	0	0	0	1.13483	0.373513	0	0	0	0	0	0
miR-4473	0	1.82669	3.58309	2.26967	0.373513	9.75838	1.04579	0.998893	1.30358	2.75198	2.77003
miR-4474-3p	1.76021	0.913345	2.86648	1.13483	4.85567	3.25279	3.13738	2.99668	6.51792	4.58663	1.84669
miR-4479	12.3214	0.913345	10.0327	2.26967	11.2054	3.25279	1.04579	8.65708	16.9466	4.58663	7.38674
miR-448	0	1.82669	0	3.4045	0.373513	0	1.04579	0	5.21434	4.58663	4.61672
miR-4482-3p	0	0	0	0	0	0	0	0	0	1.83465	0.923343
miR-4484	0	0	4.29971	0	1.12054	0	1.04579	0	0	2.75198	0
miR-4485-3p	3.52041	2.74003	5.01633	2.26967	2.61459	22.7696	7.32055	4.32854	5.21434	0.917326	1.84669
miR-4485-5p	0	0	0	0	0	3.25279	0	0	0	0	0.923343
miR-4488	105.612	34.7071	60.9126	36.3147	2.24108	396.841	64.8392	2.66372	1.30358	0	0
miR-4489	0	0	0	0	1.12054	0	1.04579	1.66482	0	0	0.923343
miR-4491	1.76021	0	3.58309	0	0.747026	0	0	0.998893	0	0	0
miR-4492	7.04083	9.13345	15.049	5.67417	9.33782	123.606	11.5037	10.6549	0	0.917326	0
miR-4498	3.52041	0	2.86648	1.13483	4.10864	0	0	1.33186	2.60717	0	0
miR-449a	5.28062	9.13345	2.14986	2.26967	5.9762	6.50559	4.18317	4.32854	3.91075	16.5119	9.23343
miR-449b-5p	0	0	0.716619	0	1.86756	0	0	5.32743	0	1.83465	0
miR-449c-5p	15.8419	1.82669	10.0327	5.67417	19.7962	16.264	4.18317	19.6449	6.51792	19.2638	17.5435
miR-4502	0	0	0	0	1.12054	0	0	0.998893	0	0	0
miR-4504	1.76021	2.74003	2.86648	0	3.36162	3.25279	1.04579	0.665929	5.21434	4.58663	5.54006
miR-4507	0	0	0.716619	0	0	6.50559	0	0	0	0.917326	0
miR-4508	31.6837	14.6135	12.1825	15.8877	12.3259	123.606	20.9159	20.3108	2.60717	0.917326	3.69337
miR-450a-1-3p	0	4.56672	2.14986	11.3483	0	0	0	0.332964	0	1.83465	0.923343
miR-450a-5p	0	3.65338	0.716619	21.5619	0.747026	0	8.36635	0	0	1.83465	0.923343
miR-450b-5p	0	1.82669	0.716619	6.80901	1.49405	3.25279	0	0.332964	0	1.83465	1.84669
miR-4510	0	4.56672	0.716619	13.618	0.747026	0	8.36635	1.66482	0	0	0
miR-4511	0	0.913345	3.58309	0	1.12054	0	0	0.332964	2.60717	1.83465	4.61672
miR-4515	0	0.913345	0.716619	0	2.9881	3.25279	0	3.66261	5.21434	3.6693	2.77003
miR-4516	396.047	27.4003	181.305	30.6405	42.5805	1190.52	48.1065	35.2942	23.4645	3.6693	9.23343
miR-4517	0	0	0	0	0	0	0	0.998893	0	0	0.923343
miR-451a	668.879	3005.82	737.401	3606.5	222.987	650.559	2666.77	638.626	0	0	1.84669
miR-4521	0	5.48007	10.0327	3.4045	16.4346	13.0112	6.27476	7.65818	273.753	118.335	168.048
miR-4522	0	0	0	0	0	0	0	1.33186	0	0	0
miR-4523	3.52041	0.913345	3.58309	1.13483	11.5789	3.25279	4.18317	7.32522	3.91075	7.33861	5.54006
miR-452-5p	1953.83	803.743	1684.77	674.092	1122.78	1369.43	708.002	1016.87	1308.8	987.96	947.35
miR-454-3p	17.6021	12.7868	5.01633	30.6405	3.36162	0	28.2364	2.33075	3.91075	50.4529	23.0836
miR-454-5p	1.76021	5.48007	2.86648	10.2135	4.85567	3.25279	13.5953	6.32632	14.3394	12.8426	10.1568
miR-455-3p	31.6837	58.454	65.9289	68.0901	25.3989	39.0335	81.5719	19.3119	73.0007	143.103	119.111
miR-455-5p	360.842	1074.09	237.201	996.385	234.566	309.015	1132.59	217.093	947.706	1553.03	1453.34
miR-4635	0	0	0	0	0.373513	0	0	0	0	0	1.84669
miR-4638-3p	0	0.913345	0	0	0	0	1.04579	0	0	0	0.923343
miR-4638-5p	0	0.913345	0	0	0.373513	0	0	0	0	0	0
miR-4639-5p	0	0.913345	0	0	0	3.25279	0	0	0	0	0
miR-4641	0	0	0	0	1.12054	0	0	0	0	0	0
miR-4644	0	0	0	0	0.373513	0	0	0.332964	1.30358	0	0.923343
miR-4645-3p	0	0.913345	0	1.13483	0	0	0	0	0	0	0
miR-4647	0	0	1.43324	0	0.373513	0	0	0	2.60717	0	0.923343
miR-4648	0	0.913345	2.14986	1.13483	2.24108	3.25279	0	2.99668	2.60717	0.917326	1.84669
miR-4650-3p	0	2.74003	0	0	0	0	0	0	0	0	0
miR-4651	1.76021	0	0	0	1.49405	3.25279	0	0.998893	0	0	0
miR-4652-3p	0	0.913345	0	1.13483	0	0	0	0	1.30358	0	2.77003
miR-4652-5p	1.76021	4.56672	5.01633	2.26967	7.09674	9.75838	3.13738	1.66482	16.9466	13.7599	9.23343
miR-4654	8.80104	0.913345	5.01633	3.4045	8.59079	13.0112	1.04579	8.32411	11.7323	3.6693	9.23343
miR-4657	0	0	0	1.13483	2.24108	3.25279	0	0.998893	0	0	0
miR-4658	3.52041	0.913345	2.14986	0	7.09674	0	0	1.33186	2.60717	0	0
miR-4659a-3p	0	0	0	0	0	0	0	0.665929	0	0	0
miR-4659b-3p	0	0	0	0	0	0	0	0.665929	0	0	0
miR-4660	0	0	0	0	2.61459	3.25279	0	0	0	0	0
miR-4661-5p	1.76021	7.30676	11.4659	2.26967	7.47026	6.50559	3.13738	12.6526	0	3.6693	6.4634
miR-4662a-5p	0	1.82669	0	0	0	0	0	0	0	0	0
miR-4664-3p	22.8827	36.5338	56.6129	24.9664	47.0626	39.0335	31.3738	46.615	66.4828	102.74	72.0208
miR-4664-5p	0	1.82669	0.716619	0	0.373513	0	2.09159	0.665929	1.30358	7.33861	6.4634
miR-4665-5p	1.76021	0.913345	0	0	0	6.50559	0	0	0	1.83465	2.77003
miR-4666a-5p	0	0.913345	0	0	0.373513	0	0	0	0	0	0.923343
miR-4667-5p	0	1.82669	0	0	0.747026	0	0	0.998893	1.30358	0	0.923343
miR-4673	1.76021	0.913345	0	0	0	0	0	0	1.30358	0	0
miR-4676-3p	0	0	0.716619	1.13483	1.86756	0	1.04579	0	1.30358	0	0.923343
miR-4676-5p	0	0.913345	0	0	0.747026	0	0	0.665929	0	0	0
miR-4677-3p	79.2093	20.0936	68.7954	22.6967	82.1728	97.5838	23.0075	98.8904	32.5896	85.3113	60.0173
miR-4677-5p	0	0	0	0	0.373513	0	0	0	1.30358	0.917326	0
miR-4680-5p	0	0	0	0	0	0	1.04579	0	0	0.917326	0
miR-4685-3p	0	5.48007	0	0	0	0	1.04579	0.332964	1.30358	3.6693	1.84669
miR-4687-3p	0	0	1.43324	0	1.86756	6.50559	0	0.665929	3.91075	2.75198	0.923343
miR-4687-5p	0	0	0	0	0	0	0	0	2.60717	0	0
miR-4688	1.76021	0	0.716619	0	1.12054	0	0	0.665929	2.60717	0.917326	0.923343
miR-4689	0	0	0	0	0	0	0	0.998893	1.30358	0.917326	1.84669
miR-4690-3p	5.28062	0	1.43324	0	4.10864	0	1.04579	0.332964	0	0.917326	2.77003
miR-4690-5p	0	0	0	0	0.747026	0	0	0.332964	3.91075	0	3.69337
miR-4691-3p	0	0	0	0	0.373513	0	0	0	0	0.917326	0
miR-4695-5p	0	0	0	0	1.12054	0	0	0	0	0	0
miR-4697-3p	1.76021	0	0	1.13483	2.24108	6.50559	0	0	0	0	0.923343
miR-4700-3p	0	0.913345	0	0	1.86756	0	1.04579	0	5.21434	0	1.84669
miR-4701-5p	0	2.74003	2.14986	3.4045	0.373513	0	0	0	0	0.917326	1.84669
miR-4706	0	0	2.14986	0	1.12054	0	0	0	0	0.917326	1.84669
miR-4707-3p	0	0	5.73295	1.13483	1.86756	3.25279	2.09159	0.998893	5.21434	4.58663	1.84669
miR-4708-3p	0	0.913345	2.14986	0	1.12054	0	0	0	0	0	0.923343
miR-4713-3p	0	2.74003	0	0	0	0	2.09159	0	0	0	0.923343
miR-4713-5p	8.80104	25.5736	20.0653	13.618	13.4465	3.25279	8.36635	3.99557	20.8573	32.1064	25.8536
miR-4714-3p	1.76021	0	0	1.13483	0.747026	3.25279	1.04579	0	0	0	0.923343
miR-4714-5p	0	0.913345	0	3.4045	1.12054	0	1.04579	0	1.30358	2.75198	1.84669
miR-4717-3p	1.76021	0	0.716619	0	0.747026	0	1.04579	1.66482	5.21434	0.917326	0.923343
miR-4724-5p	1.76021	3.65338	0	1.13483	7.09674	3.25279	5.22897	1.33186	0	1.83465	0
miR-4726-5p	1.76021	2.74003	2.14986	0	0.373513	6.50559	4.18317	0	0	3.6693	0.923343
miR-4727-3p	0	0.913345	0	0	1.12054	0	0	0	0	0.917326	0
miR-4728-3p	1.76021	6.39341	2.86648	1.13483	2.61459	6.50559	2.09159	0.998893	0	5.50396	7.38674
miR-4728-5p	0	1.82669	6.44957	0	0	0	1.04579	0.665929	1.30358	0.917326	3.69337
miR-4730	0	0	0.716619	0	1.12054	0	0	1.33186	0	0	0.923343
miR-4734	0	0	0	0	1.86756	6.50559	0	0	1.30358	0	0
miR-4738-3p	1.76021	0	0	0	0.373513	0	0	0	0	0	0
miR-4739	0	0	0	0	0.373513	0	0	0	0	0.917326	0
miR-4740-5p	0	0	0	0	0.373513	0	0	0	1.30358	0	0
miR-4741	1.76021	0	1.43324	0	2.61459	3.25279	3.13738	2.99668	9.12509	1.83465	9.23343
miR-4742-3p	1.76021	0.913345	0.716619	1.13483	0	0	1.04579	0	2.60717	0.917326	1.84669
miR-4743-5p	0	0	0	0	1.12054	0	0	0	0	0	0
miR-4745-3p	0	0	0	0	0	0	0	0.998893	0	0	0
miR-4745-5p	0	0	0	0	1.49405	0	0	0	1.30358	0	1.84669
miR-4746-5p	12.3214	1.82669	12.8991	3.4045	6.72323	3.25279	2.09159	21.6427	24.7681	22.0158	12.0035
miR-4747-3p	0	0.913345	0	0	1.86756	0	0	0	0	0	0
miR-4747-5p	0	0	0	0	0	0	0	0	2.60717	0	0
miR-4748	3.52041	0.913345	3.58309	0	1.49405	0	0	0.998893	2.60717	0.917326	1.84669
miR-4749-5p	1.76021	0	2.14986	0	0	0	0	0	0	0	0.923343
miR-4750-5p	5.28062	1.82669	0.716619	0	6.34972	0	2.09159	2.66372	2.60717	0	0
miR-4752	1.76021	0	0	0	0.373513	0	0	0	0	0.917326	0
miR-4754	0	0	0	0	0	3.25279	0	0	0	1.83465	0
miR-4755-3p	3.52041	1.82669	0	1.13483	0	0	0	0.665929	3.91075	0	3.69337
miR-4756-3p	0	0	1.43324	0	0	0	0	0	0	0	0
miR-4758-3p	1.76021	5.48007	5.01633	2.26967	2.61459	0	4.18317	5.99336	7.8215	10.0906	13.8501
miR-4758-5p	0	0	0.716619	0	1.86756	0	0	2.66372	7.8215	0.917326	0.923343
miR-4761-3p	0	0	0	0	1.12054	0	0	0.998893	0	0	0.923343
miR-4761-5p	0	0	0	0	0	0	0	1.66482	0	0	0
miR-4762-5p	0	0.913345	0	0	0	9.75838	0	0	1.30358	0	0
miR-4763-3p	0	0	0	0	0.373513	0	0	0	2.60717	0	1.84669
miR-4764-5p	0	0	0	1.13483	0	0	0	0.998893	0	0	0
miR-4765	0	0	0	0	0	0	0	0.998893	0	0	0
miR-4766-3p	3.52041	0	0	0	0.747026	0	0	0.332964	0	0	0
miR-4767	0	0	0	0	0.373513	0	0	0	2.60717	0.917326	0
miR-4768-5p	5.28062	4.56672	2.14986	6.80901	2.9881	3.25279	6.27476	1.66482	16.9466	9.17326	7.38674
miR-4769-5p	0	0	0	2.26967	0	0	0	0.332964	0	0	0
miR-4775	0	0	0.716619	1.13483	0	3.25279	0	0	0	0	3.69337
miR-4778-3p	0	0.913345	2.14986	0	0	0	1.04579	0	0	0.917326	0.923343
miR-4779	0	0	0	0	0	0	0	0	0	0	1.84669
miR-4781-3p	1.76021	0	0	0	0	0	0	0.665929	0	1.83465	0
miR-4783-3p	1.76021	0	0	0	0.747026	0	0	0	0	0	0
miR-4784	0	0	1.43324	0	0	0	0	0.332964	0	0	0.923343
miR-4786-3p	0	0	0	0	0	3.25279	1.04579	1.33186	0	0	0
miR-4786-5p	0	0.913345	1.43324	0	0	0	1.04579	3.66261	1.30358	2.75198	2.77003
miR-4787-3p	0	0	5.01633	0	0	9.75838	1.04579	0	3.91075	0	3.69337
miR-4787-5p	0	0	0.716619	0	0	0	2.09159	0	0	0	0
miR-4791	5.28062	0	6.44957	1.13483	8.96431	13.0112	2.09159	6.65929	2.60717	1.83465	4.61672
miR-4793-3p	0	1.82669	2.86648	0	0.373513	0	0	1.99779	2.60717	0.917326	0
miR-4796-3p	0	0	0.716619	1.13483	0	0	1.04579	0	0	0	0
miR-4797-3p	0	0	0	0	0	0	0	0	1.30358	0	2.77003
miR-4800-3p	1.76021	0.913345	0	2.26967	0	0	0	0.998893	0	0	0
miR-4802-3p	1.76021	0	5.01633	1.13483	0	0	1.04579	0	5.21434	0.917326	2.77003
miR-4802-5p	3.52041	1.82669	0	0	0.373513	0	0	0	2.60717	2.75198	0.923343
miR-4804-5p	0	0	0	1.13483	2.61459	0	4.18317	0	10.4287	3.6693	2.77003
miR-483-3p	0	3.65338	0	3.4045	0.747026	0	3.13738	0.998893	14.3394	11.9252	12.9268
miR-483-5p	0	0.913345	0	4.53934	0.747026	0	3.13738	0	15.643	4.58663	3.69337
miR-484	320.358	221.029	612.709	295.057	436.636	439.127	209.159	397.892	297.217	599.014	283.466
miR-485-3p	1.76021	0.913345	0	12.4832	0.373513	0	4.18317	1.66482	1.30358	0	0.923343
miR-485-5p	5.28062	6.39341	0.716619	12.4832	3.36162	3.25279	5.22897	0.998893	1.30358	0.917326	3.69337
miR-486-3p	8.80104	16.4402	0.716619	13.618	1.12054	13.0112	8.36635	7.99115	0	0	0
miR-486-5p	23486.4	6214.4	6443.84	10291.8	4084.74	19991.7	7780.7	12511.8	35.1968	36.693	53.5539
miR-487b-3p	0	11.8735	0	9.07868	0	0	6.27476	0	3.91075	7.33861	2.77003
miR-488-3p	0	5.48007	0	3.4045	0	0	0	0	1.30358	4.58663	0
miR-489-3p	1.76021	0	0	3.4045	0	3.25279	1.04579	0.332964	0	0	0
miR-490-3p	0	10.9601	1.43324	5.67417	2.24108	3.25279	12.5495	12.3197	1.30358	1.83465	0
miR-491-3p	0	0	0	1.13483	1.12054	0	0	0	0	0	0
miR-491-5p	3.52041	2.74003	3.58309	3.4045	5.22918	6.50559	4.18317	3.99557	0	6.42128	0.923343
miR-492	1.76021	0	1.43324	0	2.61459	0	2.09159	4.99447	0	0	0
miR-493-5p	1.76021	0.913345	0	7.94384	0	0	3.13738	0	0	0	0
miR-494-3p	0	1.82669	0	2.26967	0	0	1.04579	0	0	0	0.923343
miR-495-3p	0	8.2201	0	11.3483	0	0	4.18317	1.33186	2.60717	0.917326	0.923343
miR-496	3.52041	4.56672	0	14.7529	0	0	1.04579	1.99779	1.30358	0	2.77003
miR-497-3p	0	0.913345	0	0	0.373513	0	1.04579	0.665929	0	0	0
miR-497-5p	8.80104	23.747	2.86648	23.8315	6.72323	3.25279	14.6411	7.65818	0	0	0
miR-4999-5p	0	0	2.14986	2.26967	1.49405	6.50559	0	0.665929	0	0	0
miR-499a-5p	0	1.82669	0	1.13483	0.373513	0	1.04579	0	1.30358	0	0
miR-5000-3p	7.04083	4.56672	11.4659	7.94384	9.71133	9.75838	2.09159	6.32632	14.3394	18.3465	10.1568
miR-5001-3p	8.80104	2.74003	6.44957	4.53934	7.47026	6.50559	4.18317	8.32411	14.3394	13.7599	12.9268
miR-5001-5p	5.28062	0	3.58309	1.13483	1.49405	6.50559	0	2.33075	5.21434	2.75198	4.61672
miR-5006-3p	0	1.82669	0	0	0	0	0	0	0	0	0
miR-5009-5p	1.76021	0.913345	2.86648	1.13483	1.49405	3.25279	1.04579	0	1.30358	0.917326	0.923343
miR-500a-3p	40.4848	22.8336	45.147	17.0225	37.7248	3.25279	20.9159	38.9568	37.8039	45.8663	30.4703
miR-500a-5p	0	0.913345	4.29971	0	1.49405	0	3.13738	0	2.60717	10.0906	1.84669
miR-500b-5p	0	0.913345	4.29971	0	0.373513	0	1.04579	0	2.60717	4.58663	0.923343
miR-5010-3p	0	8.2201	0	3.4045	3.73513	3.25279	0	2.66372	3.91075	3.6693	3.69337
miR-5010-5p	1.76021	0	0	1.13483	0.373513	0	1.04579	0.332964	0	0	0
miR-501-3p	0	4.56672	1.43324	3.4045	7.47026	6.50559	3.13738	8.99004	1.30358	6.42128	2.77003
miR-501-5p	3.52041	5.48007	5.73295	2.26967	4.10864	0	3.13738	4.32854	13.0358	14.6772	10.1568
miR-502-3p	10.5612	15.5269	12.8991	15.8877	19.0492	3.25279	15.6869	15.3164	13.0358	10.0906	13.8501
miR-502-5p	1.76021	0	0	0	0.747026	0	1.04579	1.99779	0	2.75198	2.77003
miR-503-5p	7.04083	9.13345	7.88281	18.1574	17.9286	3.25279	16.7327	16.3153	31.286	11.9252	19.3902
miR-504-5p	0	9.13345	0	3.4045	0	0	1.04579	0.998893	1.30358	0.917326	3.69337
miR-505-3p	45.7654	57.5407	116.809	37.4495	48.5567	52.0447	42.8775	41.2876	96.4652	90.8153	58.1706
miR-505-5p	0	0.913345	2.14986	2.26967	0.373513	0	0	0	1.30358	0	0.923343
miR-508-3p	10.5612	0	2.86648	0	3.73513	32.5279	0	1.33186	0	0	0
miR-508-5p	1.76021	0	0.716619	0	0.747026	0	0	0	0	0	0
miR-5088-5p	1.76021	0	0	0	0.373513	0	0	0	1.30358	0	0.923343
miR-5090	1.76021	0	2.14986	0	0	0	0	0.332964	0	0.917326	0
miR-5091	0	1.82669	1.43324	0	0	0	0	0	2.60717	0	0.923343
miR-5092	1.76021	1.82669	0	0	0	0	3.13738	0	1.30358	0	0
miR-509-3-5p	3.52041	0	2.14986	0	0	0	0	0	0	0	0
miR-509-3p	26.4031	0	3.58309	0	7.09674	22.7696	0	6.99225	0	0	0
miR-5094	0	1.82669	2.14986	0	0.373513	0	0	2.33075	5.21434	1.83465	2.77003
miR-5100	12.3214	215.549	34.3977	105.54	84.0404	55.2975	95.1672	135.517	7.8215	3.6693	12.9268
miR-511-3p	7.04083	12.7868	4.29971	19.2922	4.85567	0	4.18317	8.99004	0	0	0
miR-514a-3p	0	0	0.716619	0	0	0	0	0.332964	0	0	0
miR-5188	0	0	0	0	0	0	1.04579	0	0	0	0.923343
miR-5189-3p	0	0	1.43324	0	0	0	0	0.332964	0	0	0
miR-5189-5p	0	0	2.14986	0	0.373513	0	0	0.332964	1.30358	1.83465	0.923343
miR-518e-5p	0	0	0	0	0	0	0	0.665929	0	0	0
miR-519a-5p	0	0	0	0	0	0	0	0.665929	0	0	0
miR-519b-5p	0	0	0	0	0	0	0	0.665929	0	0	0
miR-519c-5p	0	0	0	0	0	0	0	0.665929	0	0	0
miR-519d-3p	0	0	0	0	1.12054	0	0	0	0	0	0
miR-522-5p	0	0	0	0	0	0	0	0.665929	0	0	0
miR-523-5p	0	0	0	0	0	0	0	0.665929	0	0	0
miR-532-3p	15.8419	12.7868	17.9155	11.3483	13.0729	9.75838	8.36635	13.6515	3.91075	13.7599	8.31009
miR-532-5p	767.45	813.79	849.193	1082.63	1051.07	985.597	895.199	1186.02	715.668	686.16	678.657
miR-539-3p	0	0.913345	0	0	0	0	1.04579	0	0	0.917326	0
miR-542-3p	70.4083	28.3137	75.245	73.7643	104.584	45.5391	36.6028	78.2466	2.60717	17.4292	13.8501
miR-542-5p	5.28062	2.74003	0	4.53934	2.24108	3.25279	2.09159	2.66372	1.30358	0	0.923343
miR-543	0	6.39341	0	20.427	0.373513	0	10.4579	0	3.91075	1.83465	1.84669
miR-545-3p	0	0.913345	0	0	1.49405	0	0	0	0	0	0
miR-545-5p	0	0	0	2.26967	0	0	1.04579	0	0	0.917326	1.84669
miR-548aa	0	0.913345	0	0	0	0	0	0	1.30358	3.6693	2.77003
miR-548ab	0	0	5.73295	1.13483	4.48215	0	1.04579	0.665929	0	0.917326	2.77003
miR-548ad-5p	38.7246	1.82669	8.59943	10.2135	14.1935	16.264	7.32055	15.3164	0	4.58663	10.1568
miR-548ae-5p	42.245	0.913345	8.59943	9.07868	14.9405	16.264	9.41214	15.3164	0	5.50396	10.1568
miR-548ah-3p	0	0	0	0	0.747026	0	0	0	1.30358	1.83465	0
miR-548aj-5p	0	0	0	0	0	0	1.04579	0	0	0.917326	0
miR-548al	0	0.913345	0	0	0	0	0	0	0	0	0.923343
miR-548am-3p	0	0	0	0	2.24108	0	1.04579	0	0	0	0.923343
miR-548am-5p	15.8419	4.56672	7.16619	5.67417	7.84377	13.0112	7.32055	12.3197	3.91075	8.25593	6.4634
miR-548an	0	0	0	1.13483	0.747026	0	1.04579	0	0	0.917326	1.84669
miR-548aq-3p	0	0	0	0	0.747026	0	0	0	0	0.917326	3.69337
miR-548aq-5p	3.52041	0	0	1.13483	0	0	0	0.998893	0	0	0
miR-548ar-5p	0	0	0	0	0	0	1.04579	0	0	0.917326	0
miR-548as-5p	0	0	0	0	0	0	1.04579	0	0	0	0.923343
miR-548at-5p	0	0	0	0	0.373513	0	0	0	0	1.83465	0.923343
miR-548au-5p	15.8419	3.65338	7.16619	5.67417	7.84377	13.0112	7.32055	7.99115	3.91075	6.42128	5.54006
miR-548av-3p	0	0	0	0	0	0	0	0.665929	0	0	0
miR-548av-5p	0	0	0	0	0.373513	0	1.04579	0	0	0	0
miR-548ay-3p	0	0	0.716619	0	0	0	0	0.332964	0	0	0.923343
miR-548ay-5p	45.7654	4.56672	9.31604	10.2135	18.6756	16.264	13.5953	17.3142	3.91075	13.7599	17.5435
miR-548az-5p	72.1685	13.7002	14.3324	14.7529	20.1697	9.75838	14.6411	12.9856	2.60717	5.50396	10.1568
miR-548b-5p	0	0	0	0	0.747026	0	0	0	0	0	0.923343
miR-548bc	3.52041	4.56672	2.14986	2.26967	5.22918	0	4.18317	4.32854	7.8215	11.0079	11.0801
miR-548c-3p	0	0.913345	0	0	0	0	0	0	0	1.83465	0
miR-548c-5p	15.8419	4.56672	9.31604	5.67417	7.84377	13.0112	10.4579	12.3197	5.21434	9.17326	6.4634
miR-548d-3p	0	6.39341	5.01633	2.26967	1.86756	0	2.09159	0.665929	9.12509	11.0079	7.38674
miR-548d-5p	45.7654	4.56672	10.7493	11.3483	22.7843	19.5168	15.6869	17.3142	3.91075	22.0158	22.1602
miR-548e-3p	36.9643	19.1802	10.7493	21.5619	25.0254	22.7696	28.2364	16.6482	37.8039	55.9569	48.0138
miR-548e-5p	79.2093	32.8804	68.7954	11.3483	54.1594	55.2975	20.9159	61.2655	40.4111	37.6104	24.0069
miR-548f-3p	7.04083	1.82669	5.01633	4.53934	8.21728	13.0112	2.09159	6.65929	5.21434	20.1812	12.0035
miR-548f-5p	0	0	0	0	0	0	1.04579	0	0	0.917326	0
miR-548g-5p	0	0	0	0	0	0	1.04579	0	0	0.917326	0
miR-548h-3p	0	1.82669	1.43324	0	0.747026	0	0	0	1.30358	0	0.923343
miR-548h-5p	3.52041	0.913345	0	0	0.747026	3.25279	1.04579	3.32964	0	1.83465	0.923343
miR-548i	0	0	0.716619	0	0	3.25279	0	0.332964	0	0	1.84669
miR-548j-5p	0	0.913345	0	1.13483	2.24108	6.50559	3.13738	1.99779	0	3.6693	3.69337
miR-548k	52.8062	34.7071	53.0298	41.9889	31.7486	39.0335	56.4728	34.2953	59.9649	178.879	103.414
miR-548l	12.3214	0.913345	2.14986	3.4045	6.34972	0	6.27476	5.32743	0	3.6693	7.38674
miR-548n	14.0817	3.65338	14.3324	11.3483	8.21728	3.25279	7.32055	2.33075	10.4287	10.0906	4.61672
miR-548o-3p	5.28062	8.2201	7.16619	7.94384	2.61459	6.50559	2.09159	5.32743	7.8215	8.25593	7.38674
miR-548o-5p	15.8419	4.56672	9.31604	5.67417	7.84377	13.0112	10.4579	12.3197	5.21434	9.17326	6.4634
miR-548p	0	0	2.14986	1.13483	1.49405	0	0	0.998893	1.30358	3.6693	0.923343
miR-548t-3p	0	0.913345	0	0	0	0	0	0	1.30358	3.6693	2.77003
miR-548t-5p	8.80104	0	7.88281	1.13483	2.24108	6.50559	2.09159	4.99447	2.60717	0.917326	0.923343
miR-548u	0	0	0	3.4045	1.49405	0	0	0.665929	2.60717	2.75198	2.77003
miR-548v	0	0	0	1.13483	0	0	0	0	0	0	0.923343
miR-548w	0	0.913345	0	0	0	0	0	0	0	0.917326	0
miR-548x-5p	0	0	0	0	0	0	1.04579	0	0	0.917326	0
miR-548z	0	1.82669	1.43324	0	0.747026	0	0	0	1.30358	0	0.923343
miR-549a-3p	19.3623	14.6135	30.8146	15.8877	27.6399	26.0223	17.7785	20.6438	126.448	169.705	194.825
miR-549a-5p	31.6837	19.1802	7.16619	14.7529	19.7962	6.50559	19.8701	10.6549	272.449	96.3192	169.895
miR-550a-3-5p	28.1633	18.2669	17.9155	7.94384	21.2902	9.75838	6.27476	15.3164	39.1075	22.0158	15.6968
miR-550a-3p	103.852	35.6204	85.9943	38.5844	124.38	123.606	49.1523	115.539	49.5362	60.5435	61.864
miR-550a-5p	28.1633	18.2669	17.9155	7.94384	21.2902	9.75838	6.27476	15.3164	39.1075	22.0158	15.6968
miR-550b-2-5p	0	0	0	0	0.747026	0	0	0	0	0	0
miR-551a	1.76021	1.82669	5.73295	3.4045	0.373513	0	1.04579	0.998893	10.4287	7.33861	13.8501
miR-551b-3p	0	0.913345	0	0	0	0	0	0	0	0	1.84669
miR-552-3p	248.189	544.353	240.784	616.215	200.576	419.61	587.736	245.062	15.643	45.8663	20.3135
miR-552-5p	5.28062	39.2738	3.58309	47.6631	5.60269	3.25279	26.1448	5.6604	5.21434	3.6693	6.4634
miR-556-3p	0	0.913345	0.716619	2.26967	0.373513	0	2.09159	0.332964	0	1.83465	2.77003
miR-556-5p	0	0	0	0	0.747026	0	1.04579	0	0	0	3.69337
miR-5580-3p	0	0	0	1.13483	0	0	0	0	0	0	1.84669
miR-5581-3p	1.76021	0.913345	0	2.26967	1.49405	0	1.04579	1.99779	1.30358	12.8426	1.84669
miR-5582-3p	0	0	0.716619	0	0	0	1.04579	0.998893	0	0	0
miR-5584-5p	0	0	0	0	0	0	0	0.665929	0	0	0
miR-5585-3p	0	0.913345	1.43324	4.53934	2.61459	0	0	1.66482	1.30358	5.50396	0
miR-5587-5p	1.76021	2.74003	0.716619	1.13483	1.86756	9.75838	1.04579	6.32632	1.30358	0.917326	4.61672
miR-5588-5p	0	0	0	0	1.49405	3.25279	1.04579	0	0	0	0
miR-559	0	0	0	1.13483	0	0	0	0	2.60717	0.917326	0
miR-561-3p	0	0.913345	0.716619	1.13483	0	0	0	0	0	0.917326	0.923343
miR-561-5p	77.4491	52.974	71.6619	43.1237	44.448	84.5726	76.3429	62.9303	155.126	210.068	117.265
miR-5680	0	0	0	0	0.747026	0	0	0	0	3.6693	0
miR-5683	0	0	0	0	0	0	0	0.998893	0	0.917326	0
miR-5687	0	0	0	1.13483	0	0	0	0	0	0.917326	0
miR-5696	0	0	0	0	0	0	1.04579	0	0	0.917326	0
miR-5697	0	0.913345	0	0	0	0	0	0	0	0	1.84669
miR-5698	0	0	0	0	0.373513	0	0	0	1.30358	0	0
miR-5699-3p	5.28062	2.74003	0	4.53934	1.49405	0	3.13738	2.33075	11.7323	4.58663	3.69337
miR-5699-5p	14.0817	15.5269	15.7656	12.4832	19.7962	16.264	12.5495	19.3119	24.7681	10.0906	10.1568
miR-5701	1.76021	10.0468	0	3.4045	5.60269	9.75838	3.13738	2.99668	0	0	0
miR-572	0	0	0.716619	0	0.373513	0	0	1.33186	0	0	0
miR-573	0	0	0	0	1.86756	0	1.04579	8.32411	3.91075	4.58663	9.23343
miR-574-3p	98.5716	405.525	915.839	385.844	218.131	162.64	269.815	206.105	129.055	132.095	138.501
miR-574-5p	424.21	159.835	336.094	256.473	372.766	442.38	256.219	307.992	75.6079	89.8979	106.184
miR-576-3p	52.8062	24.6603	48.7301	28.3709	62.7501	45.5391	15.6869	57.9358	65.1792	74.3034	60.0173
miR-576-5p	0	4.56672	4.29971	11.3483	0.373513	3.25279	7.32055	0	6.51792	25.6851	14.7735
miR-577	72.1685	106.861	102.476	96.4609	81.7993	55.2975	157.915	104.551	108.197	225.662	199.442
miR-579-3p	0	1.82669	0	0	0	0	0	0	2.60717	2.75198	0.923343
miR-579-5p	1.76021	0.913345	2.86648	0	0.747026	0	0	0	5.21434	0.917326	1.84669
miR-580-3p	0	0	0	3.4045	1.12054	0	1.04579	1.99779	0	1.83465	3.69337
miR-580-5p	0	0.913345	0	0	0	0	0	0	0	0.917326	0
miR-581	0	0.913345	0	1.13483	0	0	1.04579	0	0	0.917326	0
miR-582-3p	2807.53	809.223	2674.42	405.136	1668.48	2953.54	700.681	2256.5	540.987	901.731	594.633
miR-582-5p	45.7654	105.035	64.4957	70.3598	16.4346	9.75838	88.8924	26.6372	16.9466	133.93	48.0138
miR-584-3p	0	0	0	1.13483	0	3.25279	0	0	0	0.917326	0
miR-584-5p	672.399	226.509	1428.22	314.349	1365.19	1115.71	303.28	1163.38	1001.15	1310.86	1485.66
miR-588	0	0	0	0	0	0	0	0	1.30358	1.83465	0
miR-589-3p	5.28062	14.6135	3.58309	4.53934	3.36162	19.5168	8.36635	6.99225	33.8932	22.0158	24.0069
miR-589-5p	70.4083	62.1074	41.5639	39.7192	57.8945	65.0559	41.8317	69.5896	177.287	112.831	118.188
miR-590-3p	3.52041	11.8735	4.29971	40.854	3.36162	0	35.557	5.6604	9.12509	60.5435	37.8571
miR-590-5p	7.04083	3.65338	8.59943	7.94384	3.36162	3.25279	3.13738	1.66482	3.91075	9.17326	5.54006
miR-592	0	2.74003	0.716619	0	0	0	0	0	0	0	0.923343
miR-597-3p	0	0	0.716619	0	0.747026	3.25279	1.04579	1.33186	1.30358	0	0
miR-597-5p	0	0.913345	0	2.26967	4.48215	6.50559	1.04579	0.998893	3.91075	1.83465	2.77003
miR-598-3p	19.3623	94.9878	26.5149	125.967	26.8929	45.5391	134.907	19.9779	126.448	248.595	265.923
miR-598-5p	0	0	0	0	0	0	0	0	1.30358	0	0.923343
miR-600	0	0	0.716619	1.13483	0	0	0	0	0	0.917326	0
miR-609	1.76021	0.913345	0	0	1.86756	0	1.04579	1.99779	0	0	0
miR-610	0	0	3.58309	1.13483	0.747026	0	0	0	1.30358	0	2.77003
miR-612	0	0	0	0	0	0	1.04579	0.998893	0	0	0
miR-6125	0	0.913345	2.86648	0	0	0	0	0	0	0	0
miR-6128	0	0.913345	0	0	0	0	0	0.665929	0	0	2.77003
miR-615-3p	21.1225	22.8336	43.7137	9.07868	30.2545	42.2863	19.8701	21.6427	105.59	97.2365	94.181
miR-615-5p	15.8419	1.82669	10.7493	4.53934	17.1816	9.75838	2.09159	4.99447	23.4645	11.0079	12.0035
miR-616-3p	0	0	0.716619	0	2.61459	0	0	0	0	0.917326	0.923343
miR-616-5p	0	0.913345	2.14986	1.13483	0.747026	0	2.09159	0	3.91075	3.6693	0.923343
miR-619-5p	22.8827	12.7868	6.44957	26.1012	12.3259	19.5168	24.0532	10.6549	0	3.6693	7.38674
miR-622	0	0	0	1.13483	0	3.25279	1.04579	0	33.8932	12.8426	4.61672
miR-624-3p	0	0	0	1.13483	0	0	0	0	0	0	0.923343
miR-624-5p	0	0.913345	0	1.13483	0.373513	0	0	0.998893	0	2.75198	0
miR-625-3p	51.046	11.8735	86.7109	9.07868	36.9778	55.2975	18.8243	9.323	59.9649	40.3623	63.7107
miR-625-5p	1.76021	5.48007	5.01633	2.26967	2.9881	0	3.13738	3.32964	9.12509	14.6772	13.8501
miR-627-3p	5.28062	2.74003	3.58309	2.26967	3.36162	0	6.27476	3.32964	3.91075	6.42128	3.69337
miR-627-5p	12.3214	3.65338	5.73295	2.26967	3.73513	9.75838	4.18317	5.6604	5.21434	4.58663	0
miR-628-3p	3.52041	6.39341	5.01633	1.13483	1.12054	0	6.27476	0	1.30358	2.75198	4.61672
miR-628-5p	0	0	0	1.13483	0	0	1.04579	0	0	0	0
miR-629-3p	1.76021	1.82669	1.43324	1.13483	0	0	1.04579	0.998893	1.30358	0	0
miR-629-5p	418.929	210.983	411.339	255.338	310.016	322.027	288.639	253.053	435.397	516.454	425.661
miR-636	0	0.913345	2.86648	1.13483	1.49405	3.25279	3.13738	2.99668	5.21434	5.50396	11.0801
miR-641	17.6021	23.747	12.1825	21.5619	14.567	13.0112	16.7327	21.9757	69.09	47.7009	41.5504
miR-642a-3p	0	7.30676	0	3.4045	2.24108	0	2.09159	1.99779	1.30358	0.917326	0
miR-642a-5p	1.76021	0.913345	0.716619	0	1.12054	0	2.09159	3.32964	0	0	1.84669
miR-643	0	0	0.716619	2.26967	1.86756	0	2.09159	2.33075	1.30358	6.42128	0.923343
miR-6501-5p	1.76021	0	0.716619	0	0	0	0	0	0	0	3.69337
miR-6505-5p	1.76021	0	0	0	0.373513	0	0	0	2.60717	1.83465	0
miR-6509-5p	3.52041	0	0.716619	0	0.747026	3.25279	0	0.665929	2.60717	0.917326	0.923343
miR-6510-3p	0	0	0	0	0	0	1.04579	0	0	0	0.923343
miR-6511a-3p	1.76021	0	1.43324	1.13483	1.49405	0	2.09159	3.66261	3.91075	0.917326	1.84669
miR-6511a-5p	1.76021	0.913345	3.58309	1.13483	2.61459	0	0	4.32854	7.8215	0	1.84669
miR-6511b-3p	1.76021	2.74003	0	0	1.49405	0	4.18317	0	2.60717	3.6693	0
miR-6511b-5p	3.52041	2.74003	6.44957	1.13483	5.22918	6.50559	0	5.6604	16.9466	0	2.77003
miR-6513-5p	0	3.65338	1.43324	1.13483	0.373513	0	0	0.998893	0	0	0.923343
miR-6514-5p	7.04083	0.913345	0.716619	1.13483	2.9881	0	0	2.66372	9.12509	0.917326	6.4634
miR-6515-5p	0	2.74003	1.43324	1.13483	2.9881	6.50559	0	2.99668	2.60717	0	0
miR-651-5p	22.8827	1.82669	7.88281	4.53934	5.9762	13.0112	4.18317	2.33075	0	10.0906	10.1568
miR-6516-3p	0	3.65338	0	0	0	3.25279	2.09159	1.66482	0	0.917326	0
miR-6516-5p	5.28062	1.82669	0	3.4045	0	0	2.09159	2.66372	0	0.917326	0.923343
miR-652-3p	124.975	156.182	189.904	145.259	160.237	146.376	169.419	164.151	146.001	144.02	140.348
miR-652-5p	70.4083	121.475	325.345	99.8655	107.198	87.8254	125.495	93.23	174.68	255.017	146.812
miR-653-3p	0	2.74003	0.716619	0	0.373513	3.25279	1.04579	0.998893	1.30358	0.917326	0
miR-653-5p	12.3214	31.0537	3.58309	14.7529	5.9762	3.25279	15.6869	3.99557	11.7323	9.17326	7.38674
miR-654-3p	0	0	0	0	0	0	1.04579	0.665929	0	0	0
miR-654-5p	0	1.82669	0	1.13483	0	0	1.04579	0	0	0	0.923343
miR-659-5p	1.76021	1.82669	1.43324	0	2.9881	0	0	1.99779	10.4287	0.917326	0
miR-660-3p	0	0	0	0	0	3.25279	0	0	0	0	0.923343
miR-660-5p	707.603	431.099	734.534	326.832	660.371	631.042	586.69	621.312	492.755	803.577	782.072
miR-662	0	0.913345	2.14986	0	0.747026	0	0	0	0	0	0.923343
miR-663a	1.76021	0.913345	0	0	0.373513	6.50559	0	2.66372	6.51792	6.42128	4.61672
miR-663b	3.52041	1.82669	2.14986	1.13483	1.49405	6.50559	5.22897	1.33186	0	0	0
miR-664a-3p	1.76021	7.30676	0.716619	9.07868	0	3.25279	4.18317	0	2.60717	5.50396	2.77003
miR-664a-5p	7.04083	7.30676	0	4.53934	3.36162	3.25279	1.04579	0.998893	1.30358	0.917326	0
miR-664b-3p	0	3.65338	2.86648	0	0	0	2.09159	0	0	1.83465	1.84669
miR-664b-5p	8.80104	1.82669	5.01633	2.26967	8.96431	0	1.04579	1.99779	1.30358	0.917326	2.77003
miR-665	0	0	0	0	0	0	0	0.998893	0	0	0
miR-668-3p	0	7.30676	0.716619	6.80901	2.9881	0	7.32055	1.66482	0	0.917326	1.84669
miR-671-3p	126.735	107.775	123.975	70.3598	182.648	130.112	74.2513	220.422	199.448	104.575	111.725
miR-6715b-3p	0	0	0	0	0	0	1.04579	3.32964	0	0	0
miR-671-5p	77.4491	27.4003	88.8607	34.045	85.9079	58.5503	17.7785	54.2732	63.8756	54.1222	32.317
miR-6716-3p	0	4.56672	0	4.53934	1.49405	0	5.22897	3.66261	11.7323	6.42128	10.1568
miR-6717-5p	0	0	0	0	0.747026	0	0	0	0	0	0
miR-6724-5p	3.52041	0	2.14986	0	3.73513	3.25279	1.04579	1.99779	9.12509	1.83465	1.84669
miR-6726-5p	1.76021	0	0	0	1.12054	0	0	0	0	0	0
miR-6727-5p	0	0	0	0	1.12054	0	0	0.332964	3.91075	0	0
miR-6728-5p	0	0	2.14986	0	0.747026	0	0	1.99779	0	0.917326	1.84669
miR-6729-5p	0	0	0	0	0.747026	0	0	0	1.30358	0	0
miR-6730-5p	3.52041	1.82669	0	0	0	3.25279	1.04579	0	0	0	0
miR-6732-3p	0	0	0	1.13483	2.24108	0	0	1.66482	6.51792	0.917326	1.84669
miR-6733-5p	0	0	0	0	0	0	0	1.33186	0	0	0
miR-6734-5p	0	0.913345	5.01633	0	0.373513	3.25279	0	0	0	0	0
miR-6735-3p	0	0	0	0	1.12054	0	0	0	2.60717	0.917326	1.84669
miR-6735-5p	0	0	0	0	0.747026	0	0	0	0	0	0
miR-6738-3p	0	0	0	2.26967	0	0	0	0	0	0	0
miR-6739-5p	0	0	0	0	0	0	0	0.998893	1.30358	0	0.923343
miR-6740-5p	1.76021	0	0	0	0.373513	0	1.04579	0	0	0	0
miR-6741-3p	0	0.913345	0	2.26967	0.373513	0	0	1.33186	3.91075	0.917326	5.54006
miR-6742-3p	0	1.82669	0	0	0	0	0	0.665929	0	0	0
miR-6742-5p	0	0	0	0	0	0	0	0.332964	0	0	0.923343
miR-6743-3p	1.76021	0.913345	0	1.13483	0	0	0	0.332964	1.30358	0	0
miR-6743-5p	0	0	0.716619	0	0	0	0	0.665929	1.30358	0	0
miR-6746-5p	0	0	2.86648	0	0.747026	0	0	0	1.30358	0	0
miR-6747-3p	0	1.82669	3.58309	1.13483	0.747026	0	1.04579	1.99779	1.30358	0	0
miR-6748-5p	0	0	2.14986	0	1.12054	3.25279	1.04579	0	0	0.917326	0
miR-6751-3p	0	0	0	0	0.373513	0	1.04579	0	0	0	0
miR-6751-5p	0	0	0.716619	0	1.12054	0	0	0.665929	2.60717	0	0.923343
miR-6753-3p	5.28062	2.74003	7.16619	3.4045	9.33782	3.25279	2.09159	1.99779	1.30358	2.75198	5.54006
miR-6753-5p	1.76021	0	0	0	0	0	0	1.33186	0	0	0
miR-6755-5p	0	0	2.86648	0	1.12054	0	0	1.33186	0	1.83465	0.923343
miR-6757-5p	0	0	0	0	0.747026	3.25279	0	0	0	0	0
miR-6758-5p	0	0	0	0	0	0	0	0.665929	0	0	0
miR-6759-5p	0	0	1.43324	1.13483	0.747026	3.25279	0	0	2.60717	0	0
miR-6761-3p	0	0.913345	0	0	1.49405	0	0	0	0	0	0
miR-6761-5p	1.76021	0.913345	7.16619	0	3.73513	6.50559	0	4.99447	1.30358	0	0
miR-6762-3p	1.76021	0	0.716619	0	1.12054	0	0	3.32964	0	0	0.923343
miR-6763-3p	0	0	0	1.13483	0	0	0	0	0	0	1.84669
miR-6763-5p	0	0	2.86648	0	3.36162	0	1.04579	0.665929	3.91075	0.917326	0.923343
miR-676-3p	0	0.913345	0.716619	0	0	3.25279	1.04579	1.99779	0	3.6693	1.84669
miR-6764-5p	0	0	0	0	1.86756	0	1.04579	1.66482	0	0.917326	0
miR-676-5p	0	0	0	1.13483	0	0	1.04579	0	0	0	0.923343
miR-6766-5p	0	0	0	0	1.12054	0	0	0	0	0	0
miR-6770-3p	0	0.913345	0.716619	0	0.373513	0	0	0.332964	0	0	0.923343
miR-6770-5p	0	0.913345	2.86648	0	0	0	0	0	1.30358	0.917326	1.84669
miR-6772-3p	0	0	0	0	1.86756	0	1.04579	0	0	0.917326	0
miR-6773-3p	0	0	0	0	0	0	0	0.665929	0	0	0
miR-6779-3p	0	0	0.716619	0	1.12054	0	0	0.665929	0	0	0
miR-6779-5p	1.76021	2.74003	1.43324	1.13483	2.24108	0	1.04579	2.66372	3.91075	0	0
miR-6780a-5p	0	0	0	0	0	3.25279	0	0	3.91075	0.917326	0
miR-6781-3p	0	0	0	0	1.12054	0	0	0	0	0	0
miR-6782-3p	0	0	2.14986	0	0	0	0	0	0	0.917326	0
miR-6783-3p	0	0.913345	0	1.13483	0	0	0	0.998893	0	1.83465	2.77003
miR-6783-5p	0	0	0.716619	0	0	0	0	0	1.30358	0	0.923343
miR-6784-3p	0	1.82669	0	1.13483	0	0	0	0	0	0	0
miR-6787-3p	0	0	0	0	0	0	0	0.665929	0	0	0
miR-6787-5p	0	0	0.716619	0	1.12054	9.75838	0	0	0	0	0
miR-6793-5p	1.76021	0	0.716619	1.13483	0.373513	3.25279	0	0.332964	1.30358	0	1.84669
miR-6796-5p	1.76021	0	4.29971	0	1.49405	0	0	0	1.30358	0	0
miR-6797-3p	1.76021	0	0	0	0.747026	3.25279	1.04579	1.99779	9.12509	1.83465	1.84669
miR-6797-5p	3.52041	0	2.14986	0	0.747026	0	0	0	0	0	0
miR-6798-3p	0	0	0	0	0	0	0	0	0	0	1.84669
miR-6799-3p	0	0	0	0	0	0	1.04579	0	0	5.50396	0
miR-6799-5p	1.76021	0	2.86648	1.13483	0.747026	0	0	5.6604	2.60717	0	0
miR-6800-5p	0	0	0	0	0	6.50559	0	0	1.30358	0	0
miR-6802-5p	0	0	0	0	0	0	1.04579	0.665929	0	0.917326	0
miR-6804-5p	1.76021	0	0.716619	0	0	0	0	0	0	0	0
miR-6805-5p	1.76021	1.82669	2.14986	0	2.61459	3.25279	2.09159	4.32854	11.7323	3.6693	8.31009
miR-6806-3p	0	0	1.43324	0	0	0	0	0.998893	3.91075	1.83465	0
miR-6807-5p	0	0	0.716619	0	2.24108	0	0	0.998893	0	0	0
miR-6808-3p	0	0	0	0	0.373513	0	0	0.665929	0	0.917326	0
miR-6810-3p	0	0	0	0	0	0	0	1.33186	0	0	0.923343
miR-6811-5p	7.04083	2.74003	0.716619	2.26967	1.86756	3.25279	2.09159	0.998893	2.60717	7.33861	6.4634
miR-6812-5p	0	1.82669	1.43324	0	1.12054	0	0	0.665929	2.60717	1.83465	0
miR-6813-5p	1.76021	0.913345	0.716619	1.13483	0.747026	0	0	0	3.91075	0.917326	0
miR-6816-3p	0	0.913345	0	2.26967	0.373513	0	0	0	5.21434	1.83465	0.923343
miR-6820-5p	0	0	0	1.13483	0.373513	0	0	0	1.30358	0	0
miR-6821-5p	1.76021	0	0	0	0	0	0	0.665929	0	0	0
[truncated: 123 more rows]
