# Supplementary material for: Gene Expression Signatures of a Preclinical Mouse Model during Colorectal Cancer Progression under Low-Dose Metronomic Chemotherapy
Source: Cancers (Basel). 2020 Dec 26;13(1):49. doi: 10.3390/cancers13010049 (PMC7795790; doi:10.3390/cancers13010049)
Supplement: Supplementary file 1 [file cancers-13-00049-s001.zip › cancers-1037071-suppl-XML/Table S3 mRNA and lncRNA analysis.xlsx]

## Sheet: C-PT_vs_HT29
ID	C-PT	HT29	baseMean	log2FoldChange	lfcSE	stat	pvalue	padj	gene_name	tx_biotype
ENSG00000000003	222.013	535.205	306.588	-1.2687	0.185311	-6.84632	7.57757e-12	8.75947e-11	TSPAN6	protein_coding;lncRNA
ENSG00000000005	3.64985	0	2.02836	4.29116	1.99894	2.14671	0.0318161	0.0617755	TNMD	protein_coding;lncRNA
ENSG00000000419	598.468	1274.85	796.996	-1.09132	0.152733	-7.14531	8.97956e-13	1.15969e-11	DPM1	protein_coding;lncRNA
ENSG00000000457	385.829	372.782	352.228	0.0497801	0.173834	0.286367	0.774597	0.833553	SCYL3	protein_coding;lncRNA
ENSG00000000460	173.014	434.489	251.839	-1.32953	0.168455	-7.8925	2.96186e-15	5.25016e-14	C1orf112	lncRNA;protein_coding;nonsense_mediated_decay
ENSG00000000938	5.23808	0.360653	2.30131	3.85021	1.91894	2.00643	0.0448107	0.0825744	FGR	protein_coding;lncRNA
ENSG00000000971	1913.09	785.022	1343.26	1.28534	0.188952	6.80246	1.02848e-11	1.16079e-10	CFH	protein_coding;lncRNA;retained_intron
ENSG00000001036	534.918	793.706	693.071	-0.569545	0.144052	-3.95375	7.69353e-05	0.00029306	FUCA2	protein_coding;lncRNA
ENSG00000001084	460.706	1086.58	720.633	-1.23786	0.191622	-6.4599	1.04774e-10	1.03242e-09	GCLC	protein_coding;retained_intron;nonsense_mediated_decay;lncRNA
ENSG00000001167	505.347	1020.36	616.895	-1.01394	0.189471	-5.35141	8.72739e-08	5.62294e-07	NFYA	protein_coding
ENSG00000001460	298.728	228.572	274.601	0.386304	0.194558	1.98555	0.0470836	0.0862676	STPG1	protein_coding;lncRNA
ENSG00000001461	878.415	1154.38	939.015	-0.394173	0.125955	-3.12948	0.00175116	0.00491929	NIPAL3	protein_coding;lncRNA
ENSG00000001497	679.087	1577.24	955.998	-1.2159	0.120915	-10.0558	8.66408e-24	4.05527e-22	LAS1L	protein_coding;nonsense_mediated_decay
ENSG00000001561	160.483	208.846	178.933	-0.377187	0.21054	-1.79152	0.0732097	0.125117	ENPP4	protein_coding
ENSG00000001617	182.151	257.037	211.676	-0.498145	0.244967	-2.03352	0.0420005	0.0782353	SEMA3F	protein_coding;retained_intron
ENSG00000001626	1585.65	2327.37	1760.11	-0.553524	0.217107	-2.54954	0.0107864	0.0242962	CFTR	lncRNA;protein_coding;nonsense_mediated_decay;retained_intron
ENSG00000001629	2231.37	2321.15	2113.22	-0.056769	0.13735	-0.413316	0.679375	0.757196	ANKIB1	protein_coding;nonsense_mediated_decay;lncRNA;retained_intron
ENSG00000001630	96.5732	142.505	109.087	-0.560115	0.264154	-2.12041	0.0339716	0.0653756	CYP51A1	protein_coding;retained_intron
ENSG00000001631	324.606	212.015	291.784	0.615275	0.190349	3.23234	0.00122779	0.00358477	KRIT1	protein_coding;retained_intron;lncRNA
ENSG00000002016	221.142	220.214	215.986	0.00773816	0.241809	0.0320011	0.974471	0.982428	RAD52	protein_coding;retained_intron;nonsense_mediated_decay;lncRNA
ENSG00000002079	90.1708	24.8965	59.5145	1.86384	0.368102	5.06339	4.11876e-07	2.38059e-06	MYH16	transcribed_unitary_pseudogene;lncRNA;retained_intron
ENSG00000002330	170.163	207.517	175.611	-0.285808	0.219743	-1.30065	0.193379	0.281318	BAD	protein_coding;retained_intron
ENSG00000002549	703.19	1414.53	905.945	-1.00899	0.142219	-7.09462	1.29711e-12	1.6521e-11	LAP3	protein_coding;retained_intron;nonsense_mediated_decay;lncRNA
ENSG00000002586	219.753	19.4479	140.124	3.48331	0.329177	10.5819	3.61609e-26	2.24692e-24	CD99	protein_coding;retained_intron;nonsense_mediated_decay;lncRNA
ENSG00000002587	412.632	460.402	384.671	-0.157913	0.237684	-0.664379	0.506448	0.607224	HS3ST1	protein_coding
ENSG00000002726	779.01	663.984	958.991	0.23045	0.139591	1.65089	0.0987605	0.160958	AOC1	protein_coding;lncRNA
ENSG00000002745	35.0727	9.52548	22.9785	1.86417	0.555255	3.35733	0.000787003	0.00240826	WNT16	protein_coding
ENSG00000002746	1.04159	0.61511	0.646611	0.723517	2.79974	0.258423	0.796081		HECW1	lncRNA;protein_coding
ENSG00000002822	84.1952	26.9765	60.4886	1.6474	0.372042	4.42799	9.51149e-06	4.31854e-05	MAD1L1	lncRNA;protein_coding;retained_intron
ENSG00000002834	6237.9	9283.24	7088.7	-0.57355	0.126227	-4.5438	5.52493e-06	2.60899e-05	LASP1	protein_coding;nonsense_mediated_decay;retained_intron
ENSG00000002919	121.219	195.67	142.908	-0.688992	0.208308	-3.30757	0.000941087	0.00282928	SNX11	protein_coding;lncRNA;retained_intron;nonsense_mediated_decay
ENSG00000002933	299.745	14.9687	203.427	4.33207	0.326191	13.2808	2.99297e-40	6.8587e-38	TMEM176A	protein_coding;retained_intron
ENSG00000003056	420.793	1084.24	590.459	-1.36515	0.158352	-8.62103	6.63547e-18	1.63997e-16	M6PR	protein_coding;nonsense_mediated_decay;retained_intron
ENSG00000003096	14.1837	2.83212	10.8698	2.35788	0.877999	2.68552	0.00724174	0.0171779	KLHL13	protein_coding
ENSG00000003137	1.56239	33.9805	14.4529	-4.45167	0.935953	-4.75629	1.97178e-06	1.01204e-05	CYP26B1	protein_coding
ENSG00000003147	1272.01	677.439	999.555	0.909633	0.142909	6.36514	1.95112e-10	1.85619e-09	ICA1	protein_coding;nonsense_mediated_decay;lncRNA;retained_intron
ENSG00000003249	342.227	196.775	338.973	0.796751	0.204878	3.8889	0.000100698	0.000374025	DBNDD1	protein_coding;TEC;retained_intron;nonsense_mediated_decay
ENSG00000003393	512.596	543.095	557.64	-0.0816717	0.170652	-0.478585	0.632234	0.718693	ALS2	protein_coding;nonsense_mediated_decay;lncRNA;retained_intron
ENSG00000003400	397.837	198.075	352.701	1.00482	0.191146	5.25679	1.4659e-07	9.09479e-07	CASP10	protein_coding;retained_intron;nonsense_mediated_decay;lncRNA
ENSG00000003402	2195.8	897.02	1593.77	1.29145	0.154148	8.378	5.38332e-17	1.18346e-15	CFLAR	protein_coding;lncRNA;nonsense_mediated_decay;retained_intron
ENSG00000003436	4818.71	3929	4210.79	0.294611	0.134397	2.19209	0.0283729	0.056024	TFPI	protein_coding;retained_intron
ENSG00000003509	372.347	456.907	394.927	-0.296177	0.177629	-1.66739	0.095437	0.15644	NDUFAF7	nonsense_mediated_decay;protein_coding;retained_intron;lncRNA
ENSG00000003756	1279.16	815.986	1090.96	0.647988	0.13438	4.82205	1.42093e-06	7.4862e-06	RBM5	protein_coding;retained_intron;nonsense_mediated_decay;lncRNA
ENSG00000003987	62.8396	37.9219	53.3692	0.739613	0.393244	1.8808	0.059999	0.105817	MTMR7	protein_coding;retained_intron;lncRNA;nonsense_mediated_decay
ENSG00000003989	152.817	614.981	323.303	-2.00831	0.271058	-7.40916	1.27104e-13	1.82592e-12	SLC7A2	protein_coding
ENSG00000004059	701.676	998.306	788.556	-0.508209	0.179194	-2.83608	0.00456704	0.0114787	ARF5	retained_intron;protein_coding;lncRNA
ENSG00000004139	200.931	181.334	181.433	0.147488	0.21232	0.694646	0.487277	0.589544	SARM1	lncRNA;protein_coding;retained_intron;nonsense_mediated_decay
ENSG00000004142	817.761	1933.09	1151.95	-1.24075	0.16268	-7.62695	2.40368e-14	3.77485e-13	POLDIP2	protein_coding
ENSG00000004399	1190.26	897.408	1305.22	0.406945	0.224281	1.81445	0.0696092	0.119901	PLXND1	protein_coding;retained_intron;nonsense_mediated_decay
ENSG00000004455	2133.52	4970.03	2941.56	-1.22005	0.112723	-10.8234	2.66735e-27	1.85903e-25	AK2	protein_coding;retained_intron;lncRNA;nonsense_mediated_decay
ENSG00000004468	0.255444	5.36797	3.45408	-4.2727	1.60692	-2.65894	0.00783878	0.0184126	CD38	nonsense_mediated_decay;retained_intron;protein_coding
ENSG00000004478	885.105	2968.2	1538.5	-1.74581	0.187377	-9.3171	1.1956e-20	3.98717e-19	FKBP4	protein_coding;nonsense_mediated_decay;lncRNA;retained_intron
ENSG00000004487	1446.04	2765.13	1769.45	-0.93522	0.117401	-7.96602	1.63868e-15	2.99768e-14	KDM1A	protein_coding;retained_intron
ENSG00000004534	1054.25	871.847	974.375	0.273727	0.177159	1.54509	0.122324	0.192441	RBM6	protein_coding;nonsense_mediated_decay;lncRNA;retained_intron
ENSG00000004660	138.948	100.031	112.35	0.473831	0.3324	1.42548	0.154017	0.232974	CAMKK1	protein_coding;retained_intron
ENSG00000004700	280.302	515.38	343.1	-0.878899	0.169246	-5.19302	2.06911e-07	1.25545e-06	RECQL	protein_coding
ENSG00000004766	496.636	639.662	524.571	-0.364371	0.206401	-1.76536	0.0775034	0.131312	VPS50	protein_coding;nonsense_mediated_decay;retained_intron;lncRNA
ENSG00000004776	10.5779	14.1301	10.9009	-0.417388	0.604425	-0.690554	0.489846	0.591867	HSPB6	protein_coding
ENSG00000004777	273.83	118.135	239.404	1.20936	0.302843	3.99334	6.51491e-05	0.000251848	ARHGAP33	lncRNA;protein_coding;nonsense_mediated_decay;retained_intron
ENSG00000004779	820.745	2329.52	1423.5	-1.50512	0.188822	-7.97107	1.57307e-15	2.8885e-14	NDUFAB1	protein_coding;nonsense_mediated_decay
ENSG00000004799	503.033	207.933	450.958	1.2756	0.290369	4.39304	1.11775e-05	5.00624e-05	PDK4	protein_coding;retained_intron
ENSG00000004809	0.510888	0	0.396686	1.45792	4.20749	0.346507	0.728962		SLC22A16	lncRNA;protein_coding
ENSG00000004838	29.5943	7.90652	29.6557	1.91951	0.546021	3.51545	0.000439003	0.00142447	ZMYND10	lncRNA;protein_coding;retained_intron;nonsense_mediated_decay
ENSG00000004846	1.52664	0	0.611138	3.03693	3.11756	0.974137	0.329989		ABCB5	protein_coding;lncRNA;nonsense_mediated_decay
ENSG00000004848	1.00973	0.693341	1.47345	0.569336	2.03746	0.279434	0.779912		ARX	protein_coding;lncRNA
ENSG00000004864	803.915	1235.01	965.262	-0.619553	0.15703	-3.94545	7.96518e-05	0.000302362	SLC25A13	protein_coding;lncRNA;nonsense_mediated_decay
ENSG00000004866	394.26	637.711	484.075	-0.693512	0.160859	-4.3113	1.62299e-05	7.05469e-05	ST7	protein_coding;nonsense_mediated_decay;lncRNA;misc_RNA;retained_intron
ENSG00000004897	976.325	1506.95	1106.87	-0.626332	0.157626	-3.97352	7.08177e-05	0.000271636	CDC27	protein_coding;nonsense_mediated_decay;retained_intron;lncRNA
ENSG00000004939	123.656	0.654226	35.9466	7.53833	1.62158	4.64874	3.33962e-06	1.6454e-05	SLC4A1	protein_coding;lncRNA;retained_intron
ENSG00000004948	1.24711	1.69424	2.53772	-0.427175	1.82279	-0.234352	0.814712	0.865118	CALCR	protein_coding;nonsense_mediated_decay
ENSG00000004961	93.9996	235.5	147.469	-1.32642	0.23587	-5.62353	1.87093e-08	1.3415e-07	HCCS	protein_coding
ENSG00000004975	297.182	406.394	348.542	-0.451138	0.177861	-2.53646	0.011198	0.0250971	DVL2	protein_coding;retained_intron;lncRNA
ENSG00000005001	527.578	317.459	526.584	0.732834	0.186479	3.92985	8.49984e-05	0.000320577	PRSS22	protein_coding;retained_intron;nonsense_mediated_decay;lncRNA
ENSG00000005007	1091.65	2224.53	1361.04	-1.02726	0.153769	-6.68055	2.38049e-11	2.55828e-10	UPF1	protein_coding;lncRNA;retained_intron
ENSG00000005020	1217.72	1787.01	1373.86	-0.55363	0.130629	-4.2382	2.25319e-05	9.51677e-05	SKAP2	protein_coding;lncRNA;retained_intron
ENSG00000005022	2396.69	5836.87	3689.53	-1.28409	0.155637	-8.25054	1.57686e-16	3.26602e-15	SLC25A5	lncRNA;protein_coding
ENSG00000005059	176.994	79.2784	120.173	1.15561	0.240191	4.81123	1.50007e-06	7.86121e-06	MCUB	retained_intron;lncRNA;protein_coding
ENSG00000005073	207.433	275.164	251.497	-0.407175	0.207218	-1.96496	0.0494185	0.0898675	HOXA11	protein_coding
ENSG00000005075	1375.32	2500.25	1896.39	-0.862378	0.154943	-5.56579	2.60972e-08	1.82509e-07	POLR2J	protein_coding
ENSG00000005100	572.975	1303.99	756.025	-1.18676	0.151706	-7.82274	5.16851e-15	8.88668e-14	DHX33	protein_coding;retained_intron;nonsense_mediated_decay
ENSG00000005108	16.4326	1.65512	9.73761	3.29593	0.93123	3.53933	0.000401147	0.00131384	THSD7A	protein_coding;retained_intron;lncRNA
ENSG00000005156	1253.16	2047.86	1512.75	-0.70819	0.130171	-5.44048	5.31364e-08	3.55546e-07	LIG3	protein_coding;retained_intron;lncRNA;nonsense_mediated_decay
ENSG00000005175	763.715	1307.79	918.904	-0.775793	0.15625	-4.96507	6.86766e-07	3.81914e-06	RPAP3	protein_coding;lncRNA;retained_intron
ENSG00000005187	264.428	519.257	341.861	-0.972356	0.20155	-4.82438	1.40439e-06	7.4086e-06	ACSM3	protein_coding;lncRNA;retained_intron
ENSG00000005189	130.057	135.485	131.688	-0.057761	0.305743	-0.18892	0.850155	0.892269	REXO5	protein_coding;nonsense_mediated_decay;lncRNA;retained_intron
ENSG00000005194	294.249	799.956	456.887	-1.4425	0.181816	-7.93387	2.12417e-15	3.84619e-14	CIAPIN1	protein_coding;nonsense_mediated_decay;retained_intron;lncRNA
ENSG00000005206	977.528	544.283	892.538	0.845418	0.151405	5.5838	2.35313e-08	1.65983e-07	SPPL2B	lncRNA;nonsense_mediated_decay;protein_coding;retained_intron
ENSG00000005238	596.633	164.956	372.321	1.85263	0.22697	8.16246	3.2827e-16	6.5437e-15	FAM214B	protein_coding;lncRNA
ENSG00000005243	48.3496	8.17508	30.4194	2.54606	0.579571	4.393	1.11798e-05	5.00624e-05	COPZ2	retained_intron;nonsense_mediated_decay;protein_coding;lncRNA
ENSG00000005249	33.3356	1.30845	11.6506	4.64191	0.982925	4.72254	2.32914e-06	1.17918e-05	PRKAR2B	protein_coding;lncRNA
ENSG00000005302	351.58	385.842	342.902	-0.133232	0.186246	-0.715355	0.47439	0.577416	MSL3	protein_coding;nonsense_mediated_decay;retained_intron
ENSG00000005339	5044.41	4094.91	4860.39	0.300722	0.21111	1.42448	0.154309	0.233279	CREBBP	protein_coding;retained_intron;lncRNA
ENSG00000005379	78.6874	25.6346	63.2119	1.62603	0.386263	4.20965	2.55769e-05	0.000107003	TSPOAP1	retained_intron;protein_coding
ENSG00000005381	8.48659	0	3.12244	5.51043	1.65985	3.31985	0.000900671	0.00272005	MPO	protein_coding;lncRNA;retained_intron
ENSG00000005421	41.1646	11.1357	33.4136	1.88861	0.455872	4.14284	3.43027e-05	0.000140211	PON1	protein_coding;retained_intron;nonsense_mediated_decay
ENSG00000005436	261.868	329.179	290.423	-0.329256	0.203348	-1.61918	0.105409	0.170004	GCFC2	nonsense_mediated_decay;protein_coding;retained_intron
ENSG00000005448	349.517	602.615	436	-0.785658	0.178851	-4.39282	1.11889e-05	5.00949e-05	WDR54	lncRNA;protein_coding;retained_intron
ENSG00000005469	184.808	159.728	158.346	0.211614	0.215469	0.982111	0.326045	0.427969	CROT	protein_coding;retained_intron
ENSG00000005471	58.2016	29.2079	54.5923	0.995889	0.49439	2.01438	0.0439697	0.0813428	ABCB4	protein_coding;retained_intron;nonsense_mediated_decay
ENSG00000005483	5330.29	4038.58	5040.44	0.400223	0.120032	3.3343	0.000855153	0.00259462	KMT2E	nonsense_mediated_decay;protein_coding;lncRNA;retained_intron
ENSG00000005486	1030.79	1174.8	1024.9	-0.188468	0.131847	-1.42944	0.152877	0.231518	RHBDD2	lncRNA;protein_coding;nonsense_mediated_decay
ENSG00000005513	0.542751	6.00001	1.893	-3.49857	2.13665	-1.63741	0.101544	0.16482	SOX8	protein_coding;retained_intron
ENSG00000005700	1096.93	1215.42	1136.81	-0.147838	0.159152	-0.928912	0.352935	0.456075	IBTK	retained_intron;protein_coding;nonsense_mediated_decay
ENSG00000005801	1621.64	1928.69	1713.1	-0.250049	0.194713	-1.2842	0.199074	0.287828	ZNF195	protein_coding;retained_intron;nonsense_mediated_decay;lncRNA
ENSG00000005810	1832.19	2006.72	1741.61	-0.13133	0.148982	-0.88151	0.378042	0.482856	MYCBP2	protein_coding;lncRNA
ENSG00000005812	545.179	497.107	500.09	0.133367	0.185139	0.720362	0.471302	0.574512	FBXL3	lncRNA;protein_coding
ENSG00000005844	1.81784	1.84533	2.20043	-0.0599496	1.60974	-0.0372418	0.970292	0.979352	ITGAL	nonsense_mediated_decay;lncRNA;protein_coding;retained_intron
ENSG00000005882	375.619	336.61	379.45	0.159412	0.206051	0.773652	0.439136	0.543818	PDK2	protein_coding;retained_intron;lncRNA
ENSG00000005884	6088.75	3496.67	4540.94	0.800095	0.196677	4.06807	4.74049e-05	0.000188521	ITGA3	nonsense_mediated_decay;retained_intron;protein_coding
ENSG00000005889	903.872	1252.85	943.638	-0.471033	0.16171	-2.91282	0.00358181	0.00928337	ZFX	lncRNA;protein_coding
ENSG00000005893	1090.65	1189.29	1117.21	-0.125318	0.194233	-0.645194	0.518801	0.61867	LAMP2	protein_coding;nonsense_mediated_decay
ENSG00000005961	5.66542	2.48262	5.63332	1.22295	1.06488	1.14844	0.250786	0.347126	ITGA2B	protein_coding;retained_intron
ENSG00000005981	7.00812	2.01578	4.23862	1.79447	1.04094	1.72389	0.0847285	0.141568	ASB4	lncRNA;protein_coding
ENSG00000006007	1150.52	2657.72	1552.45	-1.20774	0.14971	-8.06718	7.19402e-16	1.37565e-14	GDE1	protein_coding;nonsense_mediated_decay;retained_intron
ENSG00000006015	190.314	235.735	207.831	-0.308853	0.201676	-1.53143	0.125662	0.196774	REX1BD	retained_intron;protein_coding;nonsense_mediated_decay
ENSG00000006016	24.1313	12.5702	17.1976	0.923331	0.654506	1.41073	0.158324	0.238431	CRLF1	lncRNA;retained_intron;protein_coding
ENSG00000006025	399.934	352.173	383.594	0.184857	0.181872	1.01641	0.309434	0.410491	OSBPL7	protein_coding;retained_intron;nonsense_mediated_decay
ENSG00000006042	9.63193	1.96268	10.4321	2.26514	0.88716	2.55325	0.0106723	0.0240687	TMEM98	protein_coding;retained_intron
ENSG00000006047	74.9027	274.044	153.963	-1.87133	0.263695	-7.09657	1.27889e-12	1.63035e-11	YBX2	protein_coding;retained_intron;lncRNA
ENSG00000006062	165.749	191.69	185.393	-0.211815	0.210886	-1.0044	0.315185	0.416634	MAP3K14	protein_coding;retained_intron
ENSG00000006071	22.5207	29.4092	21.4989	-0.381679	0.533048	-0.716031	0.473972	0.577005	ABCC8	protein_coding;nonsense_mediated_decay;retained_intron;lncRNA
ENSG00000006118	345.667	482.818	356.859	-0.482738	0.200056	-2.41301	0.0158213	0.0339585	TMEM132A	lncRNA;protein_coding;retained_intron
ENSG00000006125	9249.44	10513.5	9449.97	-0.184788	0.133485	-1.38433	0.166256	0.248366	AP2B1	protein_coding;nonsense_mediated_decay;lncRNA
ENSG00000006128	5.7309	0.307555	3.16946	3.98013	1.67419	2.37735	0.0174377	0.0369315	TAC1	protein_coding;retained_intron
ENSG00000006194	463.282	641.54	509.906	-0.470218	0.147298	-3.19229	0.00141149	0.00406068	ZNF263	protein_coding
ENSG00000006210	312.605	54.0771	171.12	2.52497	0.34053	7.41483	1.21779e-13	1.75319e-12	CX3CL1	protein_coding
ENSG00000006282	491.812	367.62	462.328	0.421562	0.163724	2.57483	0.0100291	0.022811	SPATA20	nonsense_mediated_decay;protein_coding;retained_intron
ENSG00000006283	27.9444	15.9305	14.8614	0.809497	0.597446	1.35493	0.17544	0.259648	CACNA1G	protein_coding;nonsense_mediated_decay
ENSG00000006327	821.868	1464.36	1050	-0.833578	0.188597	-4.41989	9.87517e-06	4.46667e-05	TNFRSF12A	protein_coding;nonsense_mediated_decay;retained_intron
ENSG00000006432	514.816	585.432	544.596	-0.18595	0.194975	-0.953711	0.34023	0.442914	MAP3K9	protein_coding;retained_intron
ENSG00000006451	970.222	1230.03	1013.33	-0.342281	0.160832	-2.12819	0.0333212	0.0642765	RALA	lncRNA;protein_coding;nonsense_mediated_decay
ENSG00000006453	2398.41	1906.34	2255.9	0.331124	0.168892	1.96056	0.04993	0.0906309	BAIAP2L1	protein_coding;retained_intron;lncRNA
ENSG00000006459	830.832	311.338	684.689	1.41794	0.170555	8.31366	9.27965e-17	1.98222e-15	KDM7A	protein_coding;nonsense_mediated_decay;retained_intron
ENSG00000006468	417.651	146.464	275.769	1.51123	0.189037	7.99438	1.3023e-15	2.41766e-14	ETV1	protein_coding;nonsense_mediated_decay;retained_intron;lncRNA
ENSG00000006530	854.463	931.332	837.069	-0.12356	0.146183	-0.845238	0.397978	0.50296	AGK	protein_coding;nonsense_mediated_decay;lncRNA;retained_intron
ENSG00000006534	1547.68	1598.11	1530.87	-0.0460557	0.146193	-0.315033	0.752736	0.816531	ALDH3B1	protein_coding;retained_intron;nonsense_mediated_decay
ENSG00000006555	836.357	568.53	665.026	0.555946	0.19077	2.91422	0.00356574	0.00925055	TTC22	protein_coding;retained_intron
ENSG00000006576	484.31	699.8	574.653	-0.530582	0.156243	-3.39589	0.00068407	0.00212207	PHTF2	protein_coding;lncRNA;retained_intron
ENSG00000006606	0.814126	0	0.994542	2.11173	2.55371	0.826926	0.408279		CCL26	protein_coding
ENSG00000006607	2222.92	2372.94	2358.2	-0.0942085	0.142879	-0.659358	0.509666	0.61019	FARP2	protein_coding;lncRNA;retained_intron
ENSG00000006611	2822.08	1271.68	2298.59	1.14974	0.118492	9.70311	2.92442e-22	1.13664e-20	USH1C	nonsense_mediated_decay;protein_coding;TEC;lncRNA;retained_intron
ENSG00000006625	323.031	784.5	505.879	-1.2801	0.179112	-7.1469	8.8757e-13	1.14783e-11	GGCT	nonsense_mediated_decay;protein_coding
ENSG00000006634	482.651	1536.25	862.507	-1.67022	0.147706	-11.3077	1.20137e-29	1.04282e-27	DBF4	nonsense_mediated_decay;retained_intron;protein_coding
ENSG00000006638	1.0855	0.346671	0.496065	1.57575	3.70558	0.425235	0.670665		TBXA2R	protein_coding;lncRNA
ENSG00000006652	939.603	961.888	954.962	-0.0337985	0.17356	-0.194737	0.845599	0.888692	IFRD1	protein_coding;lncRNA;retained_intron
ENSG00000006695	196.302	455.377	288.116	-1.21304	0.190345	-6.37283	1.85575e-10	1.77017e-09	COX10	nonsense_mediated_decay;protein_coding;lncRNA
ENSG00000006704	1251.38	1049.18	1098.47	0.253646	0.138906	1.82602	0.0678467	0.117267	GTF2IRD1	protein_coding;lncRNA;retained_intron
ENSG00000006712	905.533	1851.68	1280.19	-1.03188	0.14105	-7.31566	2.56125e-13	3.55978e-12	PAF1	protein_coding;nonsense_mediated_decay;retained_intron
ENSG00000006715	1384.14	1124.03	1180.13	0.300858	0.143491	2.0967	0.0360205	0.0686728	VPS41	protein_coding;retained_intron;nonsense_mediated_decay;lncRNA
ENSG00000006740	11.3243	18.2065	14.1012	-0.697585	0.595806	-1.17082	0.241669	0.337014	ARHGAP44	protein_coding;nonsense_mediated_decay;retained_intron;lncRNA
ENSG00000006744	687.688	1644.43	973.214	-1.25751	0.142974	-8.7954	1.42534e-18	3.79803e-17	ELAC2	protein_coding;retained_intron;nonsense_mediated_decay;lncRNA
ENSG00000006747	219.779	20.7504	161.008	3.41399	0.293565	11.6294	2.92018e-31	2.94537e-29	SCIN	nonsense_mediated_decay;protein_coding;lncRNA;retained_intron
ENSG00000006756	866.424	687.888	819.941	0.33278	0.136498	2.43799	0.0147693	0.0319778	ARSD	protein_coding;lncRNA;retained_intron;nonsense_mediated_decay
ENSG00000006757	98.4169	159.524	113.524	-0.697145	0.25572	-2.7262	0.00640682	0.0154416	PNPLA4	protein_coding
ENSG00000006831	833.284	1576.59	1151.53	-0.919687	0.132897	-6.9203	4.50694e-12	5.34581e-11	ADIPOR2	lncRNA;protein_coding
ENSG00000006837	40.2371	22.7439	38.1256	0.828286	0.372352	2.22447	0.0261169	0.0521882	CDKL3	nonsense_mediated_decay;protein_coding;lncRNA
ENSG00000007001	12.4698	0.654226	10.9019	4.2143	1.18324	3.56167	0.000368509	0.00121668	UPP2	protein_coding;lncRNA
ENSG00000007047	555.156	530.377	577.047	0.0647175	0.212017	0.305247	0.760178	0.822175	MARK4	protein_coding;nonsense_mediated_decay;retained_intron
ENSG00000007062	3239.63	1381.91	1867.31	1.22909	0.14248	8.62639	6.33199e-18	1.56767e-16	PROM1	nonsense_mediated_decay;protein_coding;retained_intron;lncRNA
ENSG00000007080	419.556	1156.72	711.673	-1.46367	0.143885	-10.1725	2.63021e-24	1.29555e-22	CCDC124	protein_coding;retained_intron
ENSG00000007168	1308.87	1397.98	1242.46	-0.0951687	0.153442	-0.620227	0.535108	0.633893	PAFAH1B1	protein_coding;lncRNA;nonsense_mediated_decay;retained_intron
ENSG00000007171	7.45901	0	2.23301	5.32098	1.92778	2.76016	0.00577736	0.0141025	NOS2	protein_coding
ENSG00000007174	5.38589	0.61511	3.87653	3.04292	1.4756	2.06216	0.0391921	0.0737571	DNAH9	protein_coding;lncRNA;retained_intron
ENSG00000007202	2933.09	5871.84	3844.57	-1.00137	0.121604	-8.23466	1.80072e-16	3.68966e-15	KIAA0100	protein_coding;retained_intron;lncRNA;nonsense_mediated_decay
ENSG00000007216	0	1.38668	0.468313	-3.27839	4.14235	-0.791431	0.428692		SLC13A2	protein_coding;nonsense_mediated_decay;retained_intron
ENSG00000007237	60.7594	3.00552	42.1933	4.32692	0.620192	6.97675	3.0209e-12	3.65583e-11	GAS7	protein_coding;lncRNA;retained_intron
ENSG00000007255	297.969	294.895	303.171	0.014806	0.196476	0.0753576	0.93993	0.958024	TRAPPC6A	protein_coding;retained_intron
ENSG00000007264	6.13789	1.38668	3.39134	2.15608	1.50934	1.4285	0.153149	0.231881	MATK	protein_coding;lncRNA
ENSG00000007306	29.8752	6.07529	30.9108	2.29844	0.568712	4.04147	5.31167e-05	0.000209145	CEACAM7	protein_coding;lncRNA
ENSG00000007312	0.249422	0	0.816878	0.577415	3.15777	0.182855	0.854912		CD79B	protein_coding;retained_intron
ENSG00000007314	0.249422	1.53778	1.32482	-2.49173	2.43419	-1.02364	0.306006		SCN4A	protein_coding;retained_intron
ENSG00000007341	353.617	386.153	330.782	-0.127899	0.16298	-0.784751	0.432599	0.537326	ST7L	protein_coding;nonsense_mediated_decay;lncRNA
ENSG00000007350	0.255444	0	0.948411	0.577416	2.62682	0.219816	0.826015		TKTL1	protein_coding;nonsense_mediated_decay;lncRNA
ENSG00000007372	5.19029	4.14058	3.83194	0.33491	1.05602	0.317145	0.751134	0.815163	PAX6	protein_coding;retained_intron;lncRNA;nonsense_mediated_decay
ENSG00000007376	300.807	866.821	480.388	-1.52564	0.158092	-9.65036	4.89849e-22	1.8536e-20	RPUSD1	protein_coding;nonsense_mediated_decay
ENSG00000007384	2909.72	1836.31	2491.62	0.664253	0.140217	4.73731	2.16571e-06	1.10248e-05	RHBDF1	protein_coding;nonsense_mediated_decay;retained_intron
ENSG00000007392	1129.89	787.721	1018.41	0.519946	0.136367	3.81283	0.000137384	0.000498652	LUC7L	nonsense_mediated_decay;protein_coding;retained_intron;lncRNA
ENSG00000007402	168.851	21.7543	202.508	2.95291	0.300293	9.83342	8.08238e-23	3.3505e-21	CACNA2D2	protein_coding;retained_intron;lncRNA
ENSG00000007516	287.851	136.349	222.301	1.07543	0.215706	4.98561	6.17663e-07	3.46377e-06	BAIAP3	protein_coding;retained_intron;lncRNA
ENSG00000007520	190.106	350.66	252.939	-0.884269	0.182333	-4.84975	1.23617e-06	6.58302e-06	TSR3	protein_coding;nonsense_mediated_decay
ENSG00000007541	322.684	335.011	311.657	-0.0532386	0.188004	-0.283177	0.777041	0.835492	PIGQ	protein_coding;nonsense_mediated_decay;lncRNA;retained_intron
ENSG00000007545	215.435	187.135	190.348	0.20352	0.197594	1.02999	0.303016	0.403678	CRAMP1	protein_coding;retained_intron
ENSG00000007866	735.967	649.938	674.911	0.178655	0.184795	0.966773	0.333658	0.436122	TEAD3	nonsense_mediated_decay;protein_coding
ENSG00000007908	0.748266	0	0.204072	2.01072	4.1675	0.482476	0.629468		SELE	protein_coding;retained_intron
ENSG00000007923	617.802	1562.79	910.179	-1.33831	0.144679	-9.25021	2.24047e-20	7.21914e-19	DNAJC11	lncRNA;protein_coding
ENSG00000007933	0.814126	0	0.932339	2.11467	2.79111	0.757644	0.448664		FMO3	lncRNA;protein_coding;nonsense_mediated_decay
ENSG00000007944	175.309	235.164	202.024	-0.422881	0.206135	-2.05148	0.0402204	0.0754001	MYLIP	protein_coding
ENSG00000007952	201.952	672.009	319.944	-1.73482	0.267294	-6.49032	8.56527e-11	8.59076e-10	NOX1	protein_coding
ENSG00000007968	48.5791	199.825	93.4364	-2.03771	0.392014	-5.19807	2.01373e-07	1.2232e-06	E2F2	protein_coding;lncRNA
ENSG00000008018	1393.42	2498.87	1921.87	-0.842641	0.191368	-4.40325	1.06643e-05	4.79634e-05	PSMB1	protein_coding;lncRNA
ENSG00000008056	36.2184	27.659	44.7247	0.389525	0.363013	1.07303	0.283256	0.382243	SYN1	protein_coding;retained_intron
ENSG00000008083	376.988	383.467	381.13	-0.0250436	0.205188	-0.122052	0.902858	0.931944	JARID2	protein_coding;lncRNA
ENSG00000008086	379.441	332.221	350.529	0.191995	0.21881	0.877452	0.380241	0.485124	CDKL5	protein_coding;lncRNA;retained_intron
ENSG00000008118	24.9512	3.4444	22.9623	2.87866	0.611373	4.70852	2.49519e-06	1.25504e-05	CAMK1G	protein_coding;lncRNA
ENSG00000008128	98.6422	74.1785	97.8755	0.412023	0.227383	1.81202	0.0699832	0.120442	CDK11A	protein_coding;retained_intron;nonsense_mediated_decay;lncRNA
ENSG00000008130	799.422	1143.63	879.57	-0.516355	0.1381	-3.73899	0.000184758	0.000652818	NADK	protein_coding;nonsense_mediated_decay;retained_intron;lncRNA
ENSG00000008226	112.1	27.4939	88.157	2.03344	0.333409	6.09893	1.0678e-09	9.18534e-09	DLEC1	retained_intron;protein_coding;nonsense_mediated_decay;lncRNA
ENSG00000008256	85.438	157.069	98.2301	-0.878432	0.255455	-3.43869	0.000584535	0.00184142	CYTH3	protein_coding;lncRNA;retained_intron
ENSG00000008277	475.078	627.202	533.974	-0.400416	0.146851	-2.72668	0.00639755	0.0154232	ADAM22	protein_coding;lncRNA
ENSG00000008282	1186.21	2257.04	1368.56	-0.928062	0.157743	-5.88339	4.01954e-09	3.20902e-08	SYPL1	protein_coding;nonsense_mediated_decay;retained_intron
ENSG00000008283	732.506	825.887	775.493	-0.172363	0.14078	-1.22435	0.220821	0.313309	CYB561	protein_coding;lncRNA;retained_intron
ENSG00000008294	1976.93	1220.02	1787.32	0.696474	0.136657	5.09651	3.45976e-07	2.02835e-06	SPAG9	protein_coding;lncRNA;retained_intron;nonsense_mediated_decay
ENSG00000008300	893.136	620.725	845.104	0.524267	0.185749	2.82245	0.00476584	0.0119032	CELSR3	protein_coding;retained_intron
ENSG00000008311	93.3514	55.3072	61.243	0.74978	0.340781	2.20019	0.0277938	0.0550247	AASS	protein_coding;retained_intron;lncRNA;nonsense_mediated_decay
ENSG00000008323	709.399	360.718	641.767	0.975791	0.179753	5.4285	5.68303e-08	3.77967e-07	PLEKHG6	protein_coding;lncRNA
ENSG00000008324	41.8193	106.873	63.2593	-1.35212	0.29133	-4.64121	3.46376e-06	1.701e-05	SS18L2	protein_coding;retained_intron
ENSG00000008382	93.9568	131.653	114.827	-0.488574	0.22863	-2.13696	0.0326011	0.0630815	MPND	protein_coding;nonsense_mediated_decay
ENSG00000008394	1396.57	3776.7	2068.45	-1.43512	0.161402	-8.89157	6.02488e-19	1.67719e-17	MGST1	protein_coding;lncRNA;retained_intron;TEC
ENSG00000008405	280.519	315.697	273.347	-0.16951	0.247556	-0.684736	0.493511	0.595652	CRY1	protein_coding;retained_intron;lncRNA
ENSG00000008438	22.5671	10.3139	19.801	1.12554	0.574137	1.96041	0.0499482	0.0906581	PGLYRP1	protein_coding
ENSG00000008441	2523.04	2663.45	2500.58	-0.0783382	0.244105	-0.32092	0.748271	0.812672	NFIX	protein_coding;nonsense_mediated_decay;lncRNA
ENSG00000008513	6067.14	9488.57	6706.25	-0.64522	0.215725	-2.99093	0.00278126	0.00741041	ST3GAL1	protein_coding;retained_intron;lncRNA
ENSG00000008516	14.0382	3.50045	10.7273	1.96446	0.8262	2.37771	0.0174206	0.0369065	MMP25	protein_coding;lncRNA;retained_intron
ENSG00000008517	516.924	8.91037	294.819	5.83559	0.353379	16.5137	2.92312e-61	2.39237e-58	IL32	protein_coding;retained_intron
ENSG00000008710	753.16	518.232	734.138	0.538915	0.216149	2.49326	0.0126575	0.0279678	PKD1	protein_coding;retained_intron;nonsense_mediated_decay;lncRNA
ENSG00000008735	1.52451	1.65512	1.92145	-0.120041	1.49924	-0.0800678	0.936183	0.955599	MAPK8IP2	protein_coding;retained_intron
ENSG00000008838	797.372	1330.09	1006.23	-0.737817	0.150705	-4.89577	9.79194e-07	5.31131e-06	MED24	protein_coding;nonsense_mediated_decay;retained_intron;lncRNA
ENSG00000008853	140.366	256.633	172.811	-0.870037	0.243293	-3.57609	0.000348768	0.00115724	RHOBTB2	protein_coding;lncRNA;retained_intron
ENSG00000008869	678.568	594.635	607.138	0.191145	0.159936	1.19513	0.232037	0.326058	HEATR5B	protein_coding;retained_intron
ENSG00000008952	2140.92	2272.09	2206.91	-0.0856486	0.141888	-0.603633	0.546088	0.643891	SEC62	lncRNA;nonsense_mediated_decay;protein_coding;retained_intron
ENSG00000008988	4532.71	10362.9	6493.04	-1.19294	0.155751	-7.65931	1.86928e-14	2.97475e-13	RPS20	protein_coding;lncRNA;retained_intron
ENSG00000009307	8419.5	13695.3	9886.39	-0.701865	0.125788	-5.57975	2.40865e-08	1.69523e-07	CSDE1	protein_coding;lncRNA;retained_intron
ENSG00000009335	3120.04	4386.64	3423.68	-0.491593	0.158236	-3.1067	0.00189188	0.005264	UBE3C	protein_coding;nonsense_mediated_decay;retained_intron
ENSG00000009413	905.717	802.53	880.624	0.174945	0.131473	1.33066	0.183302	0.269156	REV3L	lncRNA;nonsense_mediated_decay;protein_coding;retained_intron
ENSG00000009694	2.93733	2.87124	5.22143	0.0481243	1.26936	0.0379122	0.969758	0.979054	TENM1	protein_coding;lncRNA
ENSG00000009709	0.249422	10.2859	3.17429	-5.21184	1.64434	-3.16957	0.00152664	0.00435781	PAX7	protein_coding
ENSG00000009724	47.1358	22.1038	50.5384	1.09034	0.362467	3.00812	0.00262865	0.00704309	MASP2	protein_coding;retained_intron
ENSG00000009765	131.969	19.5175	84.3258	2.75784	0.369753	7.45861	8.74427e-14	1.27796e-12	IYD	protein_coding;nonsense_mediated_decay;retained_intron
ENSG00000009780	365.482	191.659	287.622	0.929702	0.187881	4.94835	7.48451e-07	4.13648e-06	FAM76A	protein_coding
ENSG00000009790	5.38978	5.34	11.0025	0.011321	0.781416	0.0144878	0.988441	0.992195	TRAF3IP3	protein_coding;nonsense_mediated_decay;lncRNA;retained_intron
ENSG00000009830	249.455	313.958	240.303	-0.33074	0.213865	-1.54649	0.121986	0.192047	POMT2	protein_coding;retained_intron;non_stop_decay;nonsense_mediated_decay;lncRNA
ENSG00000009844	524.199	954.792	642.203	-0.864693	0.172533	-5.01175	5.39374e-07	3.05404e-06	VTA1	protein_coding;lncRNA
ENSG00000009950	64.454	21.3266	82.2599	1.58884	0.329634	4.82001	1.43548e-06	7.55176e-06	MLXIPL	nonsense_mediated_decay;protein_coding;retained_intron
ENSG00000009954	3227.06	6967.6	4421.49	-1.11051	0.197794	-5.61448	1.97158e-08	1.40803e-07	BAZ1B	protein_coding;retained_intron
ENSG00000010017	977.643	734.309	828.246	0.412299	0.248292	1.66054	0.0968052	0.158284	RANBP9	protein_coding;lncRNA
ENSG00000010030	67.8075	25.8139	46.4362	1.38647	0.511486	2.71067	0.00671476	0.0160904	ETV7	protein_coding
ENSG00000010072	212.947	523.843	294.213	-1.29798	0.175517	-7.39519	1.41203e-13	2.01834e-12	SPRTN	protein_coding;lncRNA
ENSG00000010165	303.62	833.879	455.826	-1.45785	0.171808	-8.48535	2.15065e-17	4.98829e-16	EEF1AKNMT	protein_coding;lncRNA
ENSG00000010219	47.4466	64.4967	60.6794	-0.44123	0.317243	-1.39083	0.164277	0.245922	DYRK4	protein_coding;nonsense_mediated_decay;retained_intron;lncRNA
ENSG00000010244	6365.39	5849.63	5958.87	0.121986	0.124285	0.981501	0.326346	0.428285	ZNF207	protein_coding;retained_intron;nonsense_mediated_decay;lncRNA
ENSG00000010256	746.389	1528.07	1021.57	-1.03325	0.152573	-6.77218	1.26856e-11	1.41447e-10	UQCRC1	retained_intron;protein_coding;nonsense_mediated_decay;lncRNA
ENSG00000010270	239.542	458.564	316.708	-0.936111	0.17882	-5.23493	1.65049e-07	1.0163e-06	STARD3NL	protein_coding;retained_intron
ENSG00000010278	2051.33	1833.01	2149.21	0.1621	0.161121	1.00608	0.314379	0.415839	CD9	protein_coding;retained_intron;lncRNA
ENSG00000010292	1312.42	4376.07	2287.56	-1.73738	0.169088	-10.275	9.13388e-25	4.71424e-23	NCAPD2	lncRNA;protein_coding;nonsense_mediated_decay;retained_intron
ENSG00000010295	79.9104	17.4765	59.3504	2.20222	0.395253	5.57168	2.52296e-08	1.7696e-07	IFFO1	protein_coding;retained_intron;nonsense_mediated_decay
ENSG00000010310	194.938	39.5773	161.001	2.30789	0.273205	8.44748	2.97668e-17	6.80502e-16	GIPR	protein_coding;nonsense_mediated_decay;retained_intron;lncRNA
ENSG00000010318	48.8589	36.4965	43.9432	0.422226	0.347688	1.21438	0.224601	0.317776	PHF7	protein_coding;retained_intron;lncRNA
ENSG00000010319	7.3372	3.65692	4.58934	0.996721	1.14381	0.871402	0.383535	0.488543	SEMA3G	protein_coding;nonsense_mediated_decay
ENSG00000010322	767.408	602.251	746.136	0.349758	0.149408	2.34095	0.0192346	0.0401089	NISCH	protein_coding;retained_intron;lncRNA
ENSG00000010327	4.66949	2.77337	5.40657	0.763409	1.17066	0.652119	0.514324	0.614636	STAB1	protein_coding;retained_intron
ENSG00000010361	13.232	2.09401	9.22166	2.6878	1.00417	2.67665	0.00743625	0.0175694	FUZ	protein_coding;nonsense_mediated_decay;retained_intron;lncRNA
ENSG00000010379	2.05735	0	10.5598	3.46865	1.50915	2.29842	0.0215379	0.0441578	SLC6A13	protein_coding;lncRNA;retained_intron;nonsense_mediated_decay
ENSG00000010404	1039.44	486.818	729.597	1.09488	0.171568	6.38163	1.75208e-10	1.67967e-09	IDS	protein_coding;nonsense_mediated_decay;lncRNA
ENSG00000010438	960.674	989.248	1008.78	-0.0419887	0.199266	-0.210716	0.833109	0.878951	PRSS3	protein_coding;lncRNA
ENSG00000010539	137.575	294.989	169.709	-1.09999	0.264032	-4.16613	3.09818e-05	0.000127419	ZNF200	protein_coding;retained_intron
ENSG00000010610	24.3764	13.9596	27.1265	0.799689	0.499085	1.60231	0.109087	0.175068	CD4	lncRNA;protein_coding;retained_intron
ENSG00000010626	126.731	40.9645	104.662	1.62661	0.344238	4.72525	2.29828e-06	1.1648e-05	LRRC23	protein_coding;lncRNA;nonsense_mediated_decay;retained_intron
ENSG00000010671	13.511	0.307555	7.17246	5.21813	1.48126	3.52275	0.000427086	0.00139132	BTK	protein_coding;lncRNA;retained_intron
ENSG00000010704	75.5818	87.5005	75.7068	-0.212723	0.294552	-0.722189	0.470178	0.573679	HFE	protein_coding;retained_intron
ENSG00000010803	732.65	685.336	710.5	0.0957772	0.137256	0.697799	0.485303	0.587628	SCMH1	protein_coding;lncRNA;retained_intron
ENSG00000010810	419.559	274.14	365.673	0.614657	0.186501	3.29572	0.000981698	0.00293536	FYN	protein_coding;lncRNA;retained_intron
ENSG00000010818	1072.53	603.23	862.554	0.830063	0.174233	4.76411	1.89692e-06	9.77288e-06	HIVEP2	protein_coding;lncRNA
ENSG00000010932	10.1869	10.9903	9.04456	-0.100784	0.816434	-0.123444	0.901756	0.931108	FMO1	protein_coding;nonsense_mediated_decay;lncRNA
ENSG00000011007	1193.11	2937.29	1705.88	-1.29988	0.161561	-8.04573	8.57304e-16	1.62554e-14	ELOA	protein_coding;lncRNA
ENSG00000011009	1110.87	1769.98	1308.45	-0.67173	0.175894	-3.81894	0.000134027	0.000487517	LYPLA2	protein_coding;lncRNA
ENSG00000011021	582.779	355.591	500.269	0.713602	0.161471	4.41937	9.89874e-06	4.47643e-05	CLCN6	protein_coding;lncRNA;nonsense_mediated_decay;retained_intron
ENSG00000011028	133.57	26.7279	78.9829	2.32181	0.376315	6.16986	6.83492e-10	6.04092e-09	MRC2	protein_coding;retained_intron;nonsense_mediated_decay;lncRNA
ENSG00000011052	1.06355	4.25792	2.44768	-2.00507	1.51207	-1.32604	0.184827	0.270977	NME1-NME2	protein_coding
ENSG00000011083	12.5014	3.38015	20.6041	1.89581	0.693126	2.73515	0.00623512	0.0150785	SLC6A7	protein_coding;retained_intron
ENSG00000011105	106.33	280.596	160.384	-1.4005	0.240704	-5.81836	5.94268e-09	4.61448e-08	TSPAN9	protein_coding;nonsense_mediated_decay;retained_intron;lncRNA
ENSG00000011114	1200.07	1280.25	1121.12	-0.0936448	0.142917	-0.655237	0.512315	0.61272	BTBD7	nonsense_mediated_decay;protein_coding;retained_intron
ENSG00000011132	104.513	152.262	115.974	-0.540124	0.241432	-2.23717	0.0252754	0.050751	APBA3	protein_coding;retained_intron
ENSG00000011143	95.1515	113.314	99.198	-0.250721	0.284516	-0.881221	0.378198	0.483013	MKS1	protein_coding;nonsense_mediated_decay;retained_intron
ENSG00000011198	194.358	237.809	193.599	-0.28998	0.21509	-1.34818	0.177599	0.262505	ABHD5	lncRNA;protein_coding;retained_intron;nonsense_mediated_decay
ENSG00000011201	0	0.61511	0.167757	-2.12485	4.21679	-0.503902	0.614331		ANOS1	protein_coding;lncRNA
ENSG00000011243	510.055	495.723	548.806	0.0409802	0.18414	0.22255	0.823886	0.871435	AKAP8L	protein_coding;nonsense_mediated_decay;retained_intron;lncRNA
ENSG00000011258	846.186	716.922	824.548	0.239349	0.127563	1.87632	0.0606109	0.106679	MBTD1	protein_coding;nonsense_mediated_decay;retained_intron;lncRNA
ENSG00000011260	338.518	883.961	529.596	-1.38452	0.162439	-8.5233	1.55067e-17	3.65888e-16	UTP18	protein_coding;nonsense_mediated_decay;retained_intron
ENSG00000011275	1149.94	1394.76	1212.54	-0.278599	0.130369	-2.137	0.0325979	0.0630795	RNF216	protein_coding;nonsense_mediated_decay;lncRNA;retained_intron
ENSG00000011295	615.45	609.767	637.881	0.0133196	0.138332	0.0962869	0.923293	0.946246	TTC19	nonsense_mediated_decay;protein_coding;retained_intron;lncRNA
ENSG00000011304	4004.81	10108.3	5840.22	-1.3357	0.130354	-10.2467	1.22455e-24	6.2304e-23	PTBP1	protein_coding;retained_intron;nonsense_mediated_decay
ENSG00000011332	54.8773	22.9337	48.9616	1.26975	0.449853	2.8226	0.00476365	0.0118998	DPF1	protein_coding;nonsense_mediated_decay;retained_intron
ENSG00000011347	697.904	515.731	774.951	0.436212	0.255114	1.70987	0.0872903	0.145197	SYT7	protein_coding;nonsense_mediated_decay;lncRNA
ENSG00000011376	321.114	750.633	443.049	-1.22407	0.163176	-7.50151	6.30867e-14	9.39739e-13	LARS2	protein_coding;nonsense_mediated_decay;lncRNA;retained_intron
ENSG00000011405	3311.19	4641.46	3821.21	-0.48713	0.129831	-3.75203	0.000175409	0.000622704	PIK3C2A	lncRNA;protein_coding;nonsense_mediated_decay
ENSG00000011422	1082.87	516.124	984.948	1.06886	0.18705	5.71432	1.10144e-08	8.1713e-08	PLAUR	protein_coding;retained_intron;nonsense_mediated_decay
ENSG00000011426	1979.32	3990.15	2778.36	-1.01137	0.193068	-5.23842	1.61955e-07	9.98751e-07	ANLN	protein_coding;lncRNA;nonsense_mediated_decay;retained_intron
ENSG00000011451	776.11	1169.9	901.315	-0.592379	0.234982	-2.52095	0.0117038	0.026102	WIZ	protein_coding;nonsense_mediated_decay;retained_intron
ENSG00000011454	2327.78	2109.53	2118.19	0.142223	0.122466	1.16132	0.24551	0.341324	RABGAP1	nonsense_mediated_decay;protein_coding;lncRNA;retained_intron
ENSG00000011465	0.520797	0	0.232163	1.48204	4.20542	0.352411	0.72453		DCN	protein_coding;lncRNA
ENSG00000011478	86.6515	212.518	142.497	-1.29338	0.201842	-6.40792	1.47521e-10	1.42809e-09	QPCTL	protein_coding;nonsense_mediated_decay;retained_intron
ENSG00000011485	1174.29	2300.76	1552.2	-0.970244	0.118981	-8.15463	3.50264e-16	6.97243e-15	PPP5C	protein_coding;nonsense_mediated_decay;retained_intron
ENSG00000011523	289.612	233.42	274.861	0.309933	0.192168	1.61283	0.106782	0.171822	CEP68	lncRNA;protein_coding
ENSG00000011566	945.98	692.48	903.647	0.449643	0.139778	3.21683	0.00129618	0.00376256	MAP4K3	protein_coding;retained_intron;lncRNA;nonsense_mediated_decay
ENSG00000011590	13.4377	41.1569	19.4837	-1.61291	0.514269	-3.13632	0.00171084	0.00481974	ZBTB32	protein_coding;lncRNA;nonsense_mediated_decay
ENSG00000011638	259.219	142.939	221.782	0.858763	0.190423	4.50976	6.49017e-06	3.02935e-05	TMEM159	nonsense_mediated_decay;protein_coding;lncRNA
ENSG00000011677	221.996	189.123	187.496	0.231229	0.187447	1.23357	0.217365	0.309187	GABRA3	protein_coding;lncRNA
ENSG00000012048	994.244	1777.69	1389.29	-0.838286	0.170318	-4.92187	8.57192e-07	4.6922e-06	BRCA1	protein_coding;nonsense_mediated_decay;retained_intron;lncRNA;non_stop_decay
ENSG00000012061	991.972	1077.21	1078.91	-0.118997	0.156129	-0.76217	0.445959	0.550743	ERCC1	protein_coding;lncRNA;nonsense_mediated_decay;retained_intron
ENSG00000012124	9.8116	7.88138	13.5351	0.324245	0.733856	0.441837	0.658607	0.740303	CD22	protein_coding;lncRNA;nonsense_mediated_decay;retained_intron
ENSG00000012171	1224.94	356.858	938.838	1.77922	0.166155	10.7082	9.31685e-27	6.06548e-25	SEMA3B	protein_coding;retained_intron;lncRNA
ENSG00000012174	227.723	275.884	226.864	-0.275666	0.203554	-1.35426	0.175652	0.259894	MBTPS2	protein_coding;lncRNA
ENSG00000012211	393.245	690.021	481.926	-0.81178	0.198091	-4.09802	4.16699e-05	0.000167528	PRICKLE3	protein_coding;nonsense_mediated_decay;retained_intron
ENSG00000012223	0.798195	0.693341	1.4107	0.205619	2.12622	0.0967067	0.922959		LTF	protein_coding;lncRNA;retained_intron
ENSG00000012232	343.575	469.319	361.596	-0.450203	0.207361	-2.1711	0.0299236	0.0586333	EXTL3	lncRNA;protein_coding;nonsense_mediated_decay;retained_intron
ENSG00000012504	3.06533	3.246	2.18643	-0.0881942	1.68781	-0.0522537	0.958327	0.971314	NR1H4	protein_coding;nonsense_mediated_decay
ENSG00000012660	4.22835	0	7.69969	4.49537	1.46618	3.06604	0.00216914	0.00594141	ELOVL5	protein_coding;lncRNA
ENSG00000012779	1084.53	403.807	628.379	1.42571	0.202963	7.02445	2.14906e-12	2.65428e-11	ALOX5	protein_coding;lncRNA
ENSG00000012817	0.498844	0	0.967175	1.43799	2.63373	0.54599	0.585073		KDM5D	retained_intron;protein_coding
ENSG00000012822	1624.76	663.744	1231.32	1.29108	0.141037	9.15415	5.47898e-20	1.67141e-18	CALCOCO1	protein_coding;retained_intron;lncRNA
ENSG00000012963	255.868	697.854	380.73	-1.44656	0.199609	-7.24695	4.26256e-13	5.74521e-12	UBR7	protein_coding;nonsense_mediated_decay
ENSG00000012983	1022.8	839.141	893.12	0.285322	0.140074	2.03694	0.0416557	0.0777245	MAP4K5	retained_intron;protein_coding;nonsense_mediated_decay;lncRNA
ENSG00000013016	12.0205	2.09684	10.7198	2.54379	1.03266	2.46334	0.013765	0.0300898	EHD3	protein_coding
ENSG00000013275	1355.17	3423.84	2076.2	-1.33715	0.125854	-10.6247	2.28774e-26	1.44663e-24	PSMC4	protein_coding;retained_intron
ENSG00000013288	1237.91	1230.8	1200.9	0.00826934	0.138242	0.0598178	0.952301	0.966882	MAN2B2	protein_coding;lncRNA
ENSG00000013293	2.05735	4.32783	3.16632	-1.05549	1.45223	-0.726803	0.467347	0.570927	SLC7A14	protein_coding;lncRNA
ENSG00000013297	7.94795	4.20765	8.1744	0.931452	0.927069	1.00473	0.315028	0.416531	CLDN11	protein_coding;retained_intron;lncRNA
ENSG00000013306	1394.39	3123.85	2039.3	-1.16368	0.141282	-8.23657	1.77213e-16	3.6337e-15	SLC25A39	protein_coding;retained_intron;nonsense_mediated_decay
ENSG00000013364	1993.68	812.275	1602.26	1.29574	0.162628	7.9675	1.61919e-15	2.96747e-14	MVP	protein_coding;nonsense_mediated_decay;retained_intron;lncRNA
ENSG00000013374	1384.09	1320.5	1346.95	0.0675469	0.129491	0.521634	0.601925	0.693041	NUB1	protein_coding;nonsense_mediated_decay;retained_intron;lncRNA
ENSG00000013375	635.614	508.279	612.969	0.323082	0.195417	1.65329	0.0982712	0.160324	PGM3	nonsense_mediated_decay;protein_coding;retained_intron
ENSG00000013392	84.0935	49.3209	81.6405	0.768461	0.288329	2.66522	0.0076938	0.0181107	RWDD2A	protein_coding
ENSG00000013441	1269.65	773.999	1051.35	0.713941	0.171337	4.16687	3.0881e-05	0.000127023	CLK1	protein_coding;retained_intron;nonsense_mediated_decay;lncRNA
ENSG00000013503	251.976	632.087	356.967	-1.32709	0.204089	-6.50249	7.89992e-11	7.97088e-10	POLR3B	protein_coding;lncRNA
ENSG00000013523	205.82	472.956	292.575	-1.20016	0.194402	-6.17357	6.67665e-10	5.91015e-09	ANGEL1	protein_coding;lncRNA
ENSG00000013561	224.286	235.882	207.852	-0.0710171	0.214857	-0.330533	0.740997	0.806883	RNF14	protein_coding;lncRNA;nonsense_mediated_decay
ENSG00000013563	327.318	304.463	320.597	0.106695	0.179997	0.592758	0.553343	0.650437	DNASE1L1	protein_coding;retained_intron
ENSG00000013573	1043.92	1975.53	1440.88	-0.919949	0.141126	-6.51866	7.09393e-11	7.21611e-10	DDX11	protein_coding;nonsense_mediated_decay;retained_intron;lncRNA
ENSG00000013583	86.2228	100.083	95.5214	-0.218863	0.309704	-0.706684	0.479763	0.582298	HEBP1	protein_coding;lncRNA
ENSG00000013588	10086.6	13138	11614.2	-0.381328	0.208012	-1.8332	0.0667723	0.115703	GPRC5A	protein_coding;retained_intron;lncRNA
ENSG00000013619	11.7953	0.654226	10.1832	4.13857	1.19651	3.45888	0.000542431	0.00172395	MAMLD1	lncRNA;protein_coding;retained_intron
ENSG00000013725	35.9763	9.79392	21.1845	1.85875	0.537398	3.4588	0.000542582	0.00172424	CD6	protein_coding;nonsense_mediated_decay;lncRNA;retained_intron
ENSG00000013810	745.26	2253.3	1335.96	-1.59612	0.143304	-11.138	8.19352e-29	6.50148e-27	TACC3	protein_coding;retained_intron;nonsense_mediated_decay;lncRNA
ENSG00000014123	617.249	612.599	617.07	0.0115621	0.17746	0.0651533	0.948052	0.963764	UFL1	lncRNA;protein_coding
ENSG00000014138	156.505	194.726	176.009	-0.317461	0.204131	-1.55518	0.119903	0.18926	POLA2	nonsense_mediated_decay;retained_intron;protein_coding;lncRNA
ENSG00000014164	634.87	733.846	693.597	-0.209548	0.175523	-1.19385	0.232537	0.326601	ZC3H3	protein_coding
ENSG00000014216	5168.42	5451.27	5360.77	-0.0768583	0.139744	-0.549994	0.582323	0.675439	CAPN1	protein_coding;retained_intron;lncRNA;nonsense_mediated_decay
ENSG00000014257	22.956	15.3435	36.186	0.576175	0.439738	1.31027	0.190105	0.277297	ACPP	protein_coding;lncRNA;retained_intron
ENSG00000014641	607.5	1178.3	837.967	-0.955797	0.2041	-4.68298	2.82727e-06	1.41142e-05	MDH1	retained_intron;protein_coding;lncRNA;nonsense_mediated_decay
ENSG00000014824	1141.61	1614.37	1238.65	-0.499781	0.150807	-3.31404	0.000919596	0.00277107	SLC30A9	nonsense_mediated_decay;retained_intron;protein_coding
ENSG00000014914	1499.49	275.049	879.085	2.4467	0.204488	11.965	5.42099e-33	6.49726e-31	MTMR11	lncRNA;retained_intron;protein_coding
ENSG00000014919	524.099	767.917	586.889	-0.551095	0.136493	-4.03755	5.40132e-05	0.0002123	COX15	protein_coding;retained_intron
ENSG00000015133	1239.65	1348.4	1403.53	-0.121694	0.175651	-0.692817	0.488424	0.590641	CCDC88C	protein_coding;retained_intron;lncRNA
ENSG00000015153	463.697	381.271	441.974	0.282643	0.157894	1.79008	0.0734406	0.125474	YAF2	protein_coding;retained_intron;nonsense_mediated_decay;lncRNA
ENSG00000015171	930.539	1358.95	988.086	-0.546076	0.13024	-4.19283	2.75496e-05	0.000114437	ZMYND11	protein_coding;retained_intron;lncRNA
ENSG00000015285	28.5692	14.3006	21.7963	0.989802	0.468878	2.111	0.0347724	0.0667284	WAS	protein_coding;lncRNA
ENSG00000015413	84.605	326.947	172.863	-1.94968	0.246893	-7.89685	2.8604e-15	5.08603e-14	DPEP1	protein_coding;retained_intron
ENSG00000015475	361.022	1095.46	602.746	-1.60118	0.153241	-10.4488	1.48422e-25	8.41888e-24	BID	protein_coding;retained_intron;lncRNA
ENSG00000015479	636.694	347.159	590.162	0.87544	0.186106	4.70398	2.55132e-06	1.28125e-05	MATR3	protein_coding;retained_intron;lncRNA
ENSG00000015520	15.1678	0.693341	24.8008	4.49207	1.11202	4.03954	5.35568e-05	0.000210762	NPC1L1	protein_coding
ENSG00000015532	413.78	504.795	443.09	-0.28751	0.196641	-1.46211	0.143712	0.219799	XYLT2	protein_coding;nonsense_mediated_decay;retained_intron
ENSG00000015568	1179.34	860.422	988.858	0.454828	0.22364	2.03375	0.041977	0.0781967	RGPD5	protein_coding;retained_intron;nonsense_mediated_decay;lncRNA
ENSG00000015592	0	0	0.506087	0	4.08606	0	1		STMN4	protein_coding;retained_intron
ENSG00000015676	886.879	1174.03	962.261	-0.404419	0.151545	-2.66864	0.00761601	0.017948	NUDCD3	protein_coding;lncRNA;retained_intron
ENSG00000016082	67.2655	247.149	117.606	-1.87682	0.237417	-7.9052	2.67504e-15	4.7802e-14	ISL1	protein_coding;lncRNA
ENSG00000016391	994.716	877.828	846.746	0.180388	0.174799	1.03197	0.302085	0.402681	CHDH	protein_coding
ENSG00000016402	186.41	99.4722	143.944	0.906921	0.266136	3.40773	0.000655049	0.00203984	IL20RA	protein_coding;lncRNA;nonsense_mediated_decay
ENSG00000016490	4.72719	0.360653	4.49476	3.69913	1.55626	2.37693	0.0174572	0.0369622	CLCA1	protein_coding
ENSG00000016602	3.37245	10.0426	6.55153	-1.57819	0.854718	-1.84645	0.0648266	0.112892	CLCA4	protein_coding;lncRNA
ENSG00000016864	380.818	370.538	362.993	0.0393165	0.157715	0.249288	0.803138	0.856607	GLT8D1	protein_coding;nonsense_mediated_decay;retained_intron;lncRNA
ENSG00000017260	1440.24	1717.98	1464.71	-0.254264	0.137216	-1.85302	0.0638796	0.111512	ATP2C1	protein_coding;lncRNA;retained_intron;nonsense_mediated_decay
ENSG00000017427	91.7486	0.707323	124.794	7.07153	1.29676	5.45321	4.94673e-08	3.32315e-07	IGF1	protein_coding;lncRNA
ENSG00000017483	871	1757.26	1101.79	-1.01245	0.175498	-5.76902	7.97343e-09	6.05511e-08	SLC38A5	protein_coding;lncRNA;retained_intron;nonsense_mediated_decay
ENSG00000017797	2085.99	2797.04	2202.86	-0.423048	0.13646	-3.10017	0.00193411	0.00537159	RALBP1	protein_coding
ENSG00000018189	1318.06	599.328	1034.85	1.1367	0.231114	4.91835	8.7278e-07	4.76841e-06	RUFY3	protein_coding;nonsense_mediated_decay;lncRNA;retained_intron
ENSG00000018236	0	0.61511	0.384979	-2.12485	4.21679	-0.503902	0.614331		CNTN1	protein_coding;lncRNA;nonsense_mediated_decay
ENSG00000018280	17.6379	18.7711	23.1001	-0.0880089	0.505009	-0.174272	0.861652	0.901034	SLC11A1	retained_intron;nonsense_mediated_decay;protein_coding
ENSG00000018408	61.9935	19.5595	36.7179	1.66334	0.398029	4.17893	2.9288e-05	0.000120974	WWTR1	protein_coding;nonsense_mediated_decay;retained_intron;lncRNA
ENSG00000018510	1255.71	1890.64	1393.92	-0.590454	0.153714	-3.84125	0.00012241	0.00044805	AGPS	protein_coding;retained_intron
ENSG00000018610	219.401	320.548	260.933	-0.546855	0.21068	-2.59567	0.00944063	0.0216428	CXorf56	protein_coding;lncRNA
ENSG00000018625	19.6932	0	7.35383	6.72196	1.38293	4.86066	1.16997e-06	6.25606e-06	ATP1A2	retained_intron;protein_coding;lncRNA
ENSG00000018699	284.187	487.425	316.9	-0.779088	0.198626	-3.92239	8.76733e-05	0.00032958	TTC27	protein_coding;nonsense_mediated_decay
ENSG00000019102	1992.87	1327.29	1838.52	0.586658	0.130635	4.49083	7.09476e-06	3.28691e-05	VSIG2	protein_coding
ENSG00000019144	2580.36	3453.15	2225.49	-0.420448	0.199893	-2.10336	0.0354342	0.0677398	PHLDB1	protein_coding;nonsense_mediated_decay;lncRNA;retained_intron
ENSG00000019186	33.753	257.791	92.4199	-2.93632	0.413661	-7.09837	1.26233e-12	1.61066e-11	CYP24A1	protein_coding;lncRNA
ENSG00000019485	76.9874	48.1469	58.1326	0.672858	0.385004	1.74766	0.0805221	0.135544	PRDM11	protein_coding;lncRNA
ENSG00000019505	462.152	21.7064	170.111	4.4266	0.334033	13.252	4.39571e-40	9.99326e-38	SYT13	protein_coding;nonsense_mediated_decay
ENSG00000019549	4.22233	0	2.26834	4.49862	1.78686	2.51761	0.0118155	0.0263225	SNAI2	protein_coding;retained_intron
ENSG00000019582	699.474	416.217	722.08	0.747773	0.163713	4.5676	4.93345e-06	2.35531e-05	CD74	protein_coding;nonsense_mediated_decay;retained_intron
ENSG00000019991	28.653	2.47147	37.0619	3.57953	0.75191	4.76058	1.93037e-06	9.93094e-06	HGF	protein_coding;retained_intron
ENSG00000019995	341.029	348.171	352.32	-0.0304434	0.237552	-0.128155	0.898027	0.928462	ZRANB1	protein_coding;lncRNA
ENSG00000020129	668.972	1379.32	857.523	-1.0444	0.172129	-6.06751	1.29912e-09	1.10295e-08	NCDN	protein_coding;lncRNA
ENSG00000020181	8.61053	6.25972	6.74995	0.471358	0.809814	0.582057	0.560528	0.656673	ADGRA2	protein_coding
ENSG00000020219	7.72453	0	4.97544	5.3747	1.59182	3.37646	0.000734256	0.00226207	CCT8L1P	processed_pseudogene
ENSG00000020256	635.856	784.4	696.058	-0.302982	0.154689	-1.95865	0.0501533	0.090939	ZFP64	protein_coding;lncRNA
ENSG00000020426	154.076	212.837	172.895	-0.464768	0.234768	-1.97969	0.047738	0.0872547	MNAT1	lncRNA;protein_coding;retained_intron
ENSG00000020577	691.009	163.513	474.789	2.0806	0.185505	11.2159	3.408e-29	2.8063e-27	SAMD4A	protein_coding;lncRNA;retained_intron
ENSG00000020633	45.3268	2.53867	23.3	4.09852	0.708543	5.78443	7.27581e-09	5.56072e-08	RUNX3	protein_coding;lncRNA
ENSG00000020922	1167.55	1357.29	1271.84	-0.216906	0.147991	-1.46567	0.142739	0.218533	MRE11	protein_coding;retained_intron;lncRNA
ENSG00000021300	852.23	1953.66	1197.99	-1.19712	0.15975	-7.49372	6.69475e-14	9.9518e-13	PLEKHB1	protein_coding;lncRNA;retained_intron
ENSG00000021355	1204.48	2135.31	1652.51	-0.826112	0.134012	-6.16446	7.07246e-10	6.24316e-09	SERPINB1	protein_coding;lncRNA
ENSG00000021461	2.54415	0	1.48248	3.77501	2.0406	1.84995	0.0643212		CYP3A43	protein_coding;nonsense_mediated_decay;lncRNA;retained_intron
ENSG00000021488	15.8739	1.23022	12.3197	3.59339	0.958466	3.74911	0.000177464	0.000629454	SLC7A9	protein_coding;nonsense_mediated_decay;retained_intron
ENSG00000021574	375.093	516.394	388.172	-0.460931	0.172741	-2.66834	0.0076226	0.0179593	SPAST	protein_coding;nonsense_mediated_decay;lncRNA;retained_intron
ENSG00000021645	0.255444	0	2.49971	0.577416	2.07471	0.278312	0.780773	0.838498	NRXN3	protein_coding;retained_intron;lncRNA
ENSG00000021762	580.249	671.617	609.205	-0.211721	0.17935	-1.18049	0.237806	0.332566	OSBPL5	protein_coding;retained_intron;nonsense_mediated_decay;lncRNA
ENSG00000021776	1921.5	3679.49	2421.04	-0.937202	0.135115	-6.93633	4.02429e-12	4.80316e-11	AQR	protein_coding;nonsense_mediated_decay;retained_intron
ENSG00000021826	7.80807	7.09005	621.66	0.145601	1.39333	0.104499	0.916773	0.941794	CPS1	protein_coding;retained_intron;lncRNA
ENSG00000021852	0.792173	0	1.67911	2.07926	2.31873	0.896726	0.369865		C8B	protein_coding;retained_intron;lncRNA
ENSG00000022267	105.716	2.04091	46.7098	5.70461	0.723277	7.88718	3.09098e-15	5.47226e-14	FHL1	protein_coding;lncRNA;retained_intron
ENSG00000022277	633.067	1039.67	733.013	-0.715636	0.157069	-4.55618	5.20923e-06	2.47337e-05	RTF2	protein_coding;lncRNA;retained_intron
ENSG00000022355	1.27722	0	0.348332	2.7786	4.13183	0.672486	0.501275		GABRA1	protein_coding;retained_intron;nonsense_mediated_decay;lncRNA
ENSG00000022556	2.29899	0.922665	1.48463	1.28561	2.31486	0.55537	0.578641		NLRP2	protein_coding;retained_intron;nonsense_mediated_decay;lncRNA
ENSG00000022567	1332.94	1477.39	1321.16	-0.148592	0.169613	-0.876063	0.380996	0.485914	SLC45A4	protein_coding;lncRNA
ENSG00000022840	2009.77	2326.79	2090.23	-0.211562	0.19173	-1.10344	0.269837	0.367773	RNF10	protein_coding;nonsense_mediated_decay;lncRNA;retained_intron
ENSG00000022976	65.7283	46.8438	60.2196	0.491024	0.348588	1.40861	0.158951	0.239161	ZNF839	protein_coding;nonsense_mediated_decay;retained_intron;lncRNA
ENSG00000023041	659.079	989.385	726.042	-0.586107	0.134896	-4.34488	1.39349e-05	6.13911e-05	ZDHHC6	protein_coding;lncRNA
ENSG00000023171	6236.61	3471.84	5157.85	0.845133	0.160525	5.26479	1.40346e-07	8.732e-07	GRAMD1B	protein_coding;lncRNA;retained_intron
ENSG00000023191	1092.18	2090.14	1364.67	-0.936149	0.145344	-6.44092	1.18751e-10	1.16375e-09	RNH1	protein_coding;retained_intron;nonsense_mediated_decay;lncRNA
ENSG00000023228	908.777	2249.35	1354.39	-1.30746	0.140126	-9.33056	1.05313e-20	3.53655e-19	NDUFS1	protein_coding;retained_intron;nonsense_mediated_decay
ENSG00000023287	1623.94	1429.31	1450.48	0.184535	0.197509	0.93431	0.350144	0.453062	RB1CC1	protein_coding;lncRNA;retained_intron;nonsense_mediated_decay
ENSG00000023318	1043.1	1302.96	1149.26	-0.320809	0.140282	-2.28689	0.0222021	0.0453526	ERP44	protein_coding
ENSG00000023330	573.851	1086.42	823.022	-0.921088	0.154883	-5.94698	2.7314e-09	2.22465e-08	ALAS1	protein_coding
ENSG00000023445	665.172	160.608	448.559	2.05169	0.236426	8.67793	4.0303e-18	1.01627e-16	BIRC3	protein_coding;lncRNA;retained_intron
ENSG00000023516	3111.36	4277.47	3210.98	-0.459095	0.135322	-3.39262	0.000692272	0.00214542	AKAP11	protein_coding
ENSG00000023572	245.019	489.81	315.563	-0.999035	0.163844	-6.09749	1.07744e-09	9.25988e-09	GLRX2	nonsense_mediated_decay;protein_coding;lncRNA
ENSG00000023608	50.4075	59.0531	55.4841	-0.2251	0.375011	-0.600249	0.54834	0.645988	SNAPC1	protein_coding
ENSG00000023697	514.692	443.427	453.805	0.215623	0.164335	1.3121	0.189488	0.276481	DERA	nonsense_mediated_decay;protein_coding;retained_intron;lncRNA
ENSG00000023734	1318.23	3799.07	2038.42	-1.52703	0.122299	-12.486	8.89912e-36	1.34876e-33	STRAP	protein_coding;nonsense_mediated_decay;retained_intron
ENSG00000023839	21.1104	17.0852	23.2834	0.313366	0.601939	0.520593	0.60265	0.693652	ABCC2	protein_coding;lncRNA;nonsense_mediated_decay;retained_intron
ENSG00000023892	45.6545	27.7987	42.1206	0.720046	0.337579	2.13297	0.032927	0.0636346	DEF6	protein_coding;lncRNA
ENSG00000023902	62.4133	6.1452	38.3816	3.35373	0.552871	6.06602	1.31122e-09	1.11289e-08	PLEKHO1	protein_coding;lncRNA;retained_intron
ENSG00000023909	563.154	1251.8	797.946	-1.15262	0.216417	-5.32594	1.00433e-07	6.41305e-07	GCLM	protein_coding;lncRNA
ENSG00000024048	803.535	768.263	772.141	0.0648443	0.14635	0.443078	0.657709	0.739639	UBR2	protein_coding
ENSG00000024422	4723.41	2415.66	3975.03	0.967247	0.215069	4.49738	6.87963e-06	3.19499e-05	EHD2	protein_coding;lncRNA;nonsense_mediated_decay
ENSG00000024526	395.644	1388.67	723.193	-1.8114	0.241789	-7.49164	6.80171e-14	1.01055e-12	DEPDC1	protein_coding;retained_intron;nonsense_mediated_decay
ENSG00000024862	83.9232	74.6402	88.0527	0.166843	0.297098	0.561576	0.574405	0.66842	CCDC28A	protein_coding
ENSG00000025039	4.59761	0.346671	3.78207	3.66661	1.63257	2.24592	0.0247094	0.0497575	RRAGD	protein_coding;lncRNA
ENSG00000025156	156.619	188.659	171.526	-0.267631	0.280022	-0.955752	0.339198	0.441811	HSF2	protein_coding
ENSG00000025293	860.104	1306.05	1008.98	-0.603271	0.156389	-3.85751	0.00011455	0.000421435	PHF20	lncRNA;retained_intron;protein_coding;nonsense_mediated_decay
ENSG00000025423	0	2.76221	3.4875	-4.26578	1.74153	-2.44944	0.0143077	0.0311196	HSD17B6	protein_coding;lncRNA
ENSG00000025434	323.072	710.893	451.898	-1.13711	0.186078	-6.11097	9.90305e-10	8.565e-09	NR1H3	lncRNA;protein_coding;retained_intron;nonsense_mediated_decay
ENSG00000025708	116.679	65.0697	85.0391	0.84085	0.355117	2.36781	0.0178937	0.0377504	TYMP	protein_coding;retained_intron;nonsense_mediated_decay
ENSG00000025770	213.225	435.878	276.421	-1.0312	0.191023	-5.39833	6.7263e-08	4.42117e-07	NCAPH2	protein_coding;nonsense_mediated_decay;lncRNA;retained_intron
ENSG00000025772	948.945	2806.89	1603.97	-1.56462	0.149517	-10.4645	1.25735e-25	7.21777e-24	TOMM34	protein_coding
ENSG00000025796	1488.28	1610.28	1576.53	-0.113677	0.148827	-0.763816	0.444977	0.549791	SEC63	protein_coding;retained_intron;nonsense_mediated_decay;lncRNA
ENSG00000025800	1405.11	2484.29	1776.71	-0.822172	0.148623	-5.53194	3.16713e-08	2.1845e-07	KPNA6	protein_coding;nonsense_mediated_decay;lncRNA
ENSG00000026025	917.325	1.68309	491.021	9.08951	0.728548	12.4762	1.00692e-35	1.50226e-33	VIM	protein_coding;nonsense_mediated_decay;lncRNA;retained_intron
ENSG00000026036	175.159	50.0593	124.116	1.80224	0.279958	6.43754	1.21424e-10	1.18913e-09	RTEL1-TNFRSF6B	nonsense_mediated_decay;retained_intron
ENSG00000026103	151.792	165.551	153.412	-0.123813	0.250629	-0.494011	0.621299	0.709489	FAS	protein_coding;nonsense_mediated_decay;lncRNA;retained_intron
ENSG00000026297	1492.81	1113.71	1208.56	0.422749	0.163152	2.59113	0.00956606	0.021907	RNASET2	protein_coding;nonsense_mediated_decay;retained_intron;lncRNA
ENSG00000026508	8909.65	6677.64	8844.55	0.416033	0.152731	2.72396	0.00645035	0.0155217	CD44	protein_coding;lncRNA;nonsense_mediated_decay;retained_intron
ENSG00000026559	1.5146	0	0.624017	3.02603	3.33148	0.908315	0.363712		KCNG1	protein_coding;lncRNA
ENSG00000026652	221.947	101.051	229.894	1.14066	0.240873	4.73552	2.18499e-06	1.1109e-05	AGPAT4	protein_coding;nonsense_mediated_decay;retained_intron
ENSG00000026751	0	1.44261	0.967209	-3.32531	2.91681	-1.14005	0.254264		SLAMF7	protein_coding;lncRNA;retained_intron
ENSG00000026950	202.426	93.2074	155.219	1.115	0.266968	4.17653	2.95992e-05	0.000122128	BTN3A1	protein_coding;retained_intron
ENSG00000027001	460.467	577.072	482.103	-0.324858	0.163382	-1.98834	0.0467741	0.0857774	MIPEP	lncRNA;protein_coding
ENSG00000027075	338.551	347.147	345.046	-0.0354716	0.217305	-0.163234	0.870334	0.907331	PRKCH	protein_coding;lncRNA
ENSG00000027644	3.33845	3.28794	5.8141	0.0115631	0.984477	0.0117454	0.990629	0.993855	INSRR	protein_coding
ENSG00000027697	1235.15	863.622	1072.55	0.516352	0.172776	2.98856	0.00280297	0.00746199	IFNGR1	protein_coding;nonsense_mediated_decay;lncRNA
ENSG00000027847	279.735	292.261	311.414	-0.062568	0.181374	-0.344967	0.730119	0.798285	B4GALT7	protein_coding;retained_intron;nonsense_mediated_decay
ENSG00000027869	118.617	203.061	151.64	-0.776402	0.312225	-2.48667	0.0128943	0.0284209	SH2D2A	protein_coding;lncRNA
ENSG00000028116	358.616	450.649	368.429	-0.329099	0.163767	-2.00955	0.0444786	0.0820986	VRK2	protein_coding;lncRNA;nonsense_mediated_decay
ENSG00000028137	0.498844	7.09017	2.32708	-3.80192	1.75915	-2.16122	0.0306784	0.0599087	TNFRSF1B	protein_coding;lncRNA
ENSG00000028203	1609.9	1039.47	1256.11	0.631031	0.159678	3.9519	7.75318e-05	0.000295018	VEZT	lncRNA;nonsense_mediated_decay;protein_coding;retained_intron
ENSG00000028277	231.654	48.527	162.097	2.25067	0.245846	9.1548	5.44604e-20	1.66491e-18	POU2F2	protein_coding;nonsense_mediated_decay;retained_intron;lncRNA
ENSG00000028310	1314.02	1319.44	1299.95	-0.0055819	0.124962	-0.0446688	0.964371	0.975404	BRD9	retained_intron;nonsense_mediated_decay;protein_coding;lncRNA
ENSG00000028528	1734.83	1609.85	1675.01	0.107402	0.123905	0.866805	0.386049	0.490894	SNX1	protein_coding;nonsense_mediated_decay;retained_intron;lncRNA
ENSG00000028839	124.818	150.667	128.2	-0.272402	0.22636	-1.2034	0.228821	0.322532	TBPL1	protein_coding;lncRNA
ENSG00000029153	967.725	1066.31	845.263	-0.140258	0.210279	-0.667007	0.504768	0.605825	ARNTL2	protein_coding;lncRNA
ENSG00000029363	3159.6	5690.13	3999.36	-0.848606	0.160245	-5.29567	1.18582e-07	7.48354e-07	BCLAF1	nonsense_mediated_decay;protein_coding;retained_intron;lncRNA
ENSG00000029364	1016.75	1995.32	1304	-0.972343	0.139012	-6.99468	2.65864e-12	3.23934e-11	SLC39A9	lncRNA;retained_intron;protein_coding;nonsense_mediated_decay
ENSG00000029534	55.746	7.571	20.0725	2.88977	0.795043	3.63473	0.000278274	0.000945011	ANK1	protein_coding;lncRNA;retained_intron;nonsense_mediated_decay
ENSG00000029639	139.788	222.757	166.096	-0.672453	0.20612	-3.26244	0.00110459	0.0032633	TFB1M	protein_coding;lncRNA
ENSG00000029725	775.428	1162.96	877.273	-0.58485	0.163949	-3.56726	0.000360736	0.00119322	RABEP1	protein_coding;retained_intron
ENSG00000029993	642.137	1427.07	867.447	-1.15163	0.178259	-6.46043	1.04405e-10	1.02949e-09	HMGB3	protein_coding
ENSG00000030066	1260.03	2916.24	1754.23	-1.21051	0.145889	-8.29744	1.06381e-16	2.25559e-15	NUP160	protein_coding;retained_intron;nonsense_mediated_decay;lncRNA
ENSG00000030110	132.57	244.281	171.411	-0.882348	0.223457	-3.94863	7.8599e-05	0.000298719	BAK1	protein_coding
ENSG00000030304	0	0	0.194782	0	4.24714	0	1		MUSK	protein_coding;lncRNA;retained_intron
ENSG00000030419	239.938	312.303	255.676	-0.379403	0.266215	-1.42518	0.154106	0.233028	IKZF2	protein_coding;retained_intron;nonsense_mediated_decay
ENSG00000030582	2942.55	3873.81	3203.2	-0.396542	0.126646	-3.13111	0.00174147	0.0048959	GRN	retained_intron;protein_coding;nonsense_mediated_decay;lncRNA
ENSG00000031003	815.511	748.537	774.3	0.123802	0.141144	0.877132	0.380415	0.485303	FAM13B	protein_coding;retained_intron
ENSG00000031081	117.369	50.3073	61.6037	1.22672	0.387801	3.16327	0.00156006	0.00443992	ARHGAP31	protein_coding
ENSG00000031691	56.8523	109.755	77.7389	-0.947186	0.306605	-3.08927	0.00200649	0.00554574	CENPQ	protein_coding
ENSG00000031698	1343.41	2143.65	1641.38	-0.674053	0.127609	-5.28219	1.27647e-07	8.01343e-07	SARS	protein_coding;lncRNA
ENSG00000031823	690.983	1210.63	868.721	-0.8085	0.12899	-6.26794	3.65847e-10	3.35888e-09	RANBP3	protein_coding;nonsense_mediated_decay;retained_intron;lncRNA
ENSG00000032219	916.179	574.237	782.536	0.673661	0.157192	4.2856	1.82248e-05	7.84092e-05	ARID4A	protein_coding;nonsense_mediated_decay;lncRNA;retained_intron
ENSG00000032389	517.186	896.437	677.395	-0.793159	0.135321	-5.86132	4.59189e-09	3.62755e-08	EIPR1	lncRNA;protein_coding;retained_intron;nonsense_mediated_decay
ENSG00000032444	542.751	612.045	505.465	-0.173865	0.160909	-1.08051	0.279913	0.378445	PNPLA6	protein_coding;retained_intron;lncRNA
ENSG00000032742	623.793	510.337	565.469	0.290112	0.152441	1.90311	0.0570259	0.101373	IFT88	protein_coding;lncRNA
ENSG00000033011	192.83	500.746	282.184	-1.37562	0.172141	-7.99123	1.33604e-15	2.47708e-14	ALG1	lncRNA;protein_coding;retained_intron;nonsense_mediated_decay
ENSG00000033030	525.097	637.334	593.247	-0.279832	0.144311	-1.93909	0.0524905	0.0944704	ZCCHC8	protein_coding;retained_intron
ENSG00000033050	296.664	1046.01	512.216	-1.81747	0.164238	-11.066	1.83341e-28	1.42712e-26	ABCF2	protein_coding;lncRNA
ENSG00000033100	904.49	908.161	938.673	-0.00643268	0.152514	-0.0421776	0.966357	0.976688	CHPF2	protein_coding;nonsense_mediated_decay
ENSG00000033122	27.3384	17.7477	23.263	0.627296	0.484711	1.29417	0.195608	0.28385	LRRC7	protein_coding;retained_intron;nonsense_mediated_decay;lncRNA
ENSG00000033170	126.106	167.961	160.202	-0.414088	0.226695	-1.82663	0.0677557	0.117131	FUT8	protein_coding;nonsense_mediated_decay;lncRNA
ENSG00000033178	1858.93	2536.08	1990.98	-0.448075	0.152676	-2.9348	0.00333758	0.00871909	UBA6	protein_coding;nonsense_mediated_decay;retained_intron
ENSG00000033327	874.589	130.852	627.622	2.7441	0.159304	17.2255	1.70848e-66	1.81257e-63	GAB2	protein_coding;lncRNA;retained_intron
ENSG00000033627	1543.32	1398.45	1417.56	0.142299	0.124691	1.14121	0.253782	0.350392	ATP6V0A1	protein_coding;retained_intron;nonsense_mediated_decay;lncRNA
ENSG00000033800	2757.29	2275.74	2751.4	0.277037	0.122089	2.26914	0.02326	0.0471973	PIAS1	protein_coding;nonsense_mediated_decay;retained_intron;lncRNA
ENSG00000033867	1001.48	1282.76	975.585	-0.356659	0.162423	-2.19587	0.0281013	0.0555722	SLC4A7	protein_coding;nonsense_mediated_decay;retained_intron
ENSG00000034053	1.26906	0.61511	0.771218	1.01541	2.8964	0.350577	0.725906		APBA2	protein_coding;retained_intron
ENSG00000034152	825.68	1321.53	1022.47	-0.678989	0.238455	-2.84745	0.00440709	0.0111363	MAP2K3	nonsense_mediated_decay;lncRNA;protein_coding;retained_intron
ENSG00000034510	9232.78	14470	10798.9	-0.648232	0.179869	-3.60391	0.000313471	0.00105157	TMSB10	protein_coding
ENSG00000034533	86.3721	132.833	106.214	-0.622488	0.27854	-2.23483	0.0254287	0.0510231	ASTE1	protein_coding;nonsense_mediated_decay
ENSG00000034677	1396.21	443.745	1038.73	1.65449	0.24205	6.83533	8.18158e-12	9.40455e-11	RNF19A	protein_coding;retained_intron;lncRNA
ENSG00000034693	106.72	157.894	133.488	-0.564038	0.259523	-2.17336	0.029753	0.0583629	PEX3	protein_coding;retained_intron
ENSG00000034713	864.173	924.271	945.711	-0.0979272	0.180479	-0.542595	0.587409	0.680126	GABARAPL2	protein_coding;lncRNA
ENSG00000035115	1207.26	880.246	1050.36	0.456606	0.143385	3.18447	0.00145018	0.00416194	SH3YL1	lncRNA;protein_coding;nonsense_mediated_decay;retained_intron
ENSG00000035141	1109.98	2567.15	1617.32	-1.20955	0.184447	-6.55772	5.46384e-11	5.63803e-10	FAM136A	protein_coding;retained_intron;nonsense_mediated_decay
ENSG00000035403	2217.98	1630.54	1878.96	0.443766	0.200071	2.21804	0.0265521	0.0529287	VCL	lncRNA;nonsense_mediated_decay;protein_coding;retained_intron
ENSG00000035499	607.863	606.316	532.459	0.0041959	0.227414	0.0184505	0.985279	0.989972	DEPDC1B	protein_coding;nonsense_mediated_decay;lncRNA;retained_intron
ENSG00000035664	229.251	6.61217	166.458	5.09616	0.421476	12.0912	1.17542e-33	1.49644e-31	DAPK2	nonsense_mediated_decay;protein_coding;lncRNA;retained_intron
ENSG00000035681	568.098	941.969	682.877	-0.72913	0.167127	-4.36273	1.28447e-05	5.69298e-05	NSMAF	protein_coding;nonsense_mediated_decay;retained_intron;lncRNA
ENSG00000035687	988.07	1657.13	1132.14	-0.745991	0.148509	-5.02322	5.08115e-07	2.88931e-06	ADSS	protein_coding;lncRNA
ENSG00000035720	4.18056	0.961781	3.28193	2.0723	1.30666	1.58595	0.11275	0.179899	STAP1	protein_coding
ENSG00000035862	989.874	144.427	620.225	2.77376	0.251845	11.0137	3.2808e-28	2.50609e-26	TIMP2	protein_coding;nonsense_mediated_decay
ENSG00000035928	1205.45	1951.64	1492.88	-0.694936	0.123886	-5.60949	2.02929e-08	1.44671e-07	RFC1	protein_coding;lncRNA;retained_intron;nonsense_mediated_decay
ENSG00000036054	873.366	772.714	821.308	0.176574	0.163056	1.0829	0.278852	0.377474	TBC1D23	protein_coding;lncRNA;retained_intron
ENSG00000036257	1462.52	1843.03	1582.38	-0.333922	0.192127	-1.73803	0.082205	0.137939	CUL3	protein_coding;retained_intron;nonsense_mediated_decay;lncRNA
ENSG00000036448	0.748266	0	0.38037	2.01095	4.06914	0.494195	0.621168		MYOM2	protein_coding;lncRNA;retained_intron
ENSG00000036473	0.498844	0	13.3394	1.43603	2.79771	0.513289	0.607749	0.697699	OTC	nonsense_mediated_decay;protein_coding;lncRNA
ENSG00000036530	1.84581	0	1.14679	3.30568	2.53491	1.30406	0.192212		CYP46A1	protein_coding;nonsense_mediated_decay;retained_intron
ENSG00000036549	1287.49	1293.99	1257.81	-0.00693105	0.130846	-0.0529713	0.957755	0.971009	AC118549.1	lncRNA;protein_coding
ENSG00000036672	53.7498	21.6591	59.228	1.3141	0.371632	3.53603	0.000406188	0.00132868	USP2	protein_coding;retained_intron
ENSG00000036828	1.35688	0	1.18897	2.85397	2.47486	1.15318	0.248835		CASR	protein_coding;lncRNA;retained_intron
ENSG00000037042	275.14	193.327	254.043	0.511825	0.186989	2.7372	0.00619647	0.0150028	TUBG2	protein_coding;retained_intron
ENSG00000037241	101.324	247.162	155.128	-1.28596	0.218478	-5.88597	3.95717e-09	3.16421e-08	RPL26L1	protein_coding
ENSG00000037280	7.98972	0.693341	8.33823	3.54965	1.33015	2.66861	0.00761654	0.017948	FLT4	protein_coding;retained_intron;lncRNA
ENSG00000037474	1056.8	2625.48	1542.86	-1.31276	0.125829	-10.433	1.75358e-25	9.84902e-24	NSUN2	protein_coding;nonsense_mediated_decay;retained_intron;lncRNA
ENSG00000037637	485.594	517.882	485.319	-0.0928229	0.147241	-0.630415	0.528423	0.627974	FBXO42	protein_coding;lncRNA
ENSG00000037749	201.021	370.363	241.865	-0.879809	0.196731	-4.47215	7.74375e-06	3.55937e-05	MFAP3	protein_coding;lncRNA
ENSG00000037757	53.798	71.4247	60.7766	-0.40897	0.282467	-1.44785	0.147659	0.224745	MRI1	protein_coding;retained_intron
ENSG00000037897	133.816	369.011	212.11	-1.4639	0.250009	-5.85537	4.75937e-09	3.75054e-08	METTL1	protein_coding;nonsense_mediated_decay;lncRNA;retained_intron
ENSG00000037965	18.4962	53.02	25.6435	-1.52396	0.530742	-2.87138	0.0040869	0.0104136	HOXC8	protein_coding
ENSG00000038002	115.402	186.939	137.812	-0.694987	0.285508	-2.43421	0.0149244	0.0322648	AGA	protein_coding;lncRNA;retained_intron
ENSG00000038210	514.241	549.551	532.029	-0.0960138	0.168044	-0.571359	0.567756	0.662945	PI4K2B	protein_coding
ENSG00000038219	2622.9	1962.47	2375.59	0.418637	0.155746	2.68794	0.00718939	0.0170763	BOD1L1	protein_coding;retained_intron;nonsense_mediated_decay
ENSG00000038274	462.746	873.1	576.206	-0.915725	0.147772	-6.19687	5.75983e-10	5.15595e-09	MAT2B	protein_coding;retained_intron;nonsense_mediated_decay;lncRNA
ENSG00000038295	2.1271	0	0.760371	3.5111	3.13823	1.11881	0.263219		TLL1	protein_coding;nonsense_mediated_decay
ENSG00000038358	585.238	935.262	709.924	-0.67595	0.154067	-4.38737	1.1473e-05	5.12466e-05	EDC4	protein_coding;retained_intron;lncRNA
ENSG00000038382	5287.46	3151.81	4268.15	0.74622	0.15984	4.66854	3.03349e-06	1.50545e-05	TRIO	protein_coding;retained_intron;nonsense_mediated_decay;lncRNA
ENSG00000038427	124.01	4.20778	57.5982	4.84708	0.636098	7.62002	2.53643e-14	3.96811e-13	VCAN	retained_intron;protein_coding;lncRNA
ENSG00000038532	990.551	891.86	882.353	0.150774	0.165406	0.911537	0.362012	0.465956	CLEC16A	protein_coding;retained_intron;lncRNA
ENSG00000038945	0	0	0.514706	0	4.24714	0	1		MSR1	protein_coding;nonsense_mediated_decay;lncRNA
ENSG00000039068	6722.63	5569.72	6956.26	0.271429	0.119599	2.26949	0.0232387	0.0471607	CDH1	protein_coding;nonsense_mediated_decay;lncRNA;retained_intron
ENSG00000039123	1251.63	2388.84	1569.98	-0.932221	0.137506	-6.77951	1.20585e-11	1.34928e-10	MTREX	protein_coding;lncRNA;nonsense_mediated_decay;retained_intron
ENSG00000039139	1316.68	101.673	682.9	3.69088	0.168826	21.862	5.97649e-106	2.44567e-102	DNAH5	protein_coding;lncRNA;retained_intron
ENSG00000039319	830.294	839.346	786.416	-0.0148929	0.13859	-0.10746	0.914424	0.940189	ZFYVE16	protein_coding;retained_intron;lncRNA;nonsense_mediated_decay
ENSG00000039523	1577.82	946.352	1323.15	0.736967	0.166797	4.41834	9.94622e-06	4.49455e-05	RIPOR1	protein_coding;lncRNA;nonsense_mediated_decay;retained_intron
ENSG00000039537	2.10514	0	1.78496	3.49491	2.21253	1.5796	0.114199		C6	protein_coding;lncRNA;retained_intron
ENSG00000039560	1712.53	1453.16	1521.06	0.236718	0.162771	1.4543	0.145863	0.222508	RAI14	protein_coding;nonsense_mediated_decay;retained_intron;lncRNA
ENSG00000039600	68.9881	38.1151	60.3966	0.864499	0.333708	2.59059	0.00958121	0.021937	SOX30	protein_coding
ENSG00000039650	625.285	708.128	730.906	-0.178644	0.135937	-1.31416	0.188792	0.275592	PNKP	lncRNA;protein_coding;retained_intron;nonsense_mediated_decay;non_stop_decay
ENSG00000039987	8.45473	0.346671	6.68942	4.54526	1.38556	3.28045	0.00103642	0.00308258	BEST2	protein_coding
ENSG00000040199	1101.98	914.779	923.142	0.268595	0.136989	1.9607	0.0499136	0.0906183	PHLPP2	nonsense_mediated_decay;protein_coding;retained_intron
ENSG00000040275	315.842	572.861	438.382	-0.858115	0.215552	-3.98102	6.86208e-05	0.00026388	SPDL1	protein_coding;nonsense_mediated_decay;lncRNA;retained_intron
ENSG00000040341	925.845	1193.17	945.639	-0.365947	0.13686	-2.67388	0.00749796	0.0177021	STAU2	protein_coding;lncRNA;nonsense_mediated_decay;retained_intron
ENSG00000040487	170.99	207.064	193.422	-0.276529	0.18733	-1.47616	0.1399	0.21491	SLC66A1	protein_coding;nonsense_mediated_decay
ENSG00000040531	237.698	245.909	237.678	-0.0507606	0.198917	-0.255184	0.798581	0.852889	CTNS	protein_coding;retained_intron;nonsense_mediated_decay;lncRNA
ENSG00000040608	150.296	162.02	145.184	-0.109604	0.258058	-0.424726	0.671036	0.750179	RTN4R	protein_coding;lncRNA
ENSG00000040633	288.572	518.069	348.309	-0.844694	0.18585	-4.54504	5.49248e-06	2.59495e-05	PHF23	protein_coding;lncRNA
ENSG00000040731	0.271375	0	0.182622	0.577412	4.24714	0.135953	0.891858		CDH10	protein_coding;lncRNA;nonsense_mediated_decay;retained_intron
ENSG00000040933	318.062	344.002	299.965	-0.112328	0.166263	-0.675606	0.499291	0.601083	INPP4A	protein_coding;retained_intron;lncRNA
ENSG00000041353	1045.29	320.168	866.666	1.70813	0.213128	8.01458	1.10518e-15	2.07457e-14	RAB27B	protein_coding;lncRNA
ENSG00000041357	1472.8	3810.81	2249.22	-1.37149	0.169287	-8.1016	5.42429e-16	1.04986e-14	PSMA4	protein_coding;retained_intron;lncRNA
ENSG00000041515	4.13878	6.40786	3.11364	-0.621736	1.37605	-0.451828	0.651393	0.73441	MYO16	protein_coding;lncRNA;retained_intron
ENSG00000041802	658.767	1328.37	860.717	-1.01159	0.133937	-7.55271	4.26299e-14	6.47817e-13	LSG1	protein_coding;retained_intron;nonsense_mediated_decay;lncRNA
ENSG00000041880	257.08	181.443	238.03	0.501547	0.177533	2.82508	0.00472682	0.0118253	PARP3	protein_coding;nonsense_mediated_decay;retained_intron;lncRNA
ENSG00000041982	475.336	138.048	236.797	1.78403	0.680914	2.62005	0.00879161	0.0203536	TNC	protein_coding;lncRNA
ENSG00000041988	60.6942	88.8644	71.6635	-0.545537	0.278343	-1.95995	0.0500019	0.0907357	THAP3	protein_coding;lncRNA;nonsense_mediated_decay;retained_intron
ENSG00000042062	34.2504	41.7666	43.1612	-0.284822	0.339044	-0.840073	0.400867	0.505964	RIPOR3	protein_coding;lncRNA;retained_intron
ENSG00000042088	240.02	407.703	291.205	-0.765368	0.194433	-3.93641	8.27098e-05	0.000312893	TDP1	nonsense_mediated_decay;protein_coding;lncRNA;retained_intron
ENSG00000042286	278.959	495.929	324.653	-0.830612	0.175325	-4.73755	2.16319e-06	1.1014e-05	AIFM2	protein_coding;lncRNA
ENSG00000042304	0	0.307555	1.18061	-1.34617	2.39878	-0.561191	0.574668		C2orf83	lncRNA;protein_coding;transcribed_unprocessed_pseudogene
ENSG00000042317	83.5977	45.6193	68.7955	0.876269	0.34992	2.5042	0.012273	0.0272316	SPATA7	protein_coding;nonsense_mediated_decay;lncRNA;retained_intron
ENSG00000042429	276.095	371.693	332.124	-0.429023	0.16373	-2.62031	0.00878495	0.0203415	MED17	retained_intron;nonsense_mediated_decay;protein_coding
ENSG00000042445	366.899	311.769	354.556	0.235884	0.167308	1.40988	0.158575	0.238721	RETSAT	protein_coding;nonsense_mediated_decay;lncRNA;retained_intron
ENSG00000042493	2196.33	1774.52	2001.6	0.307512	0.157536	1.95201	0.0509367	0.0920847	CAPG	protein_coding;retained_intron;lncRNA
ENSG00000042753	911.022	2210.7	1434.57	-1.27898	0.181989	-7.0278	2.0982e-12	2.59625e-11	AP2S1	protein_coding;retained_intron
ENSG00000042781	25.3912	15.0498	25.8918	0.764499	0.494306	1.54661	0.121957	0.192012	USH2A	protein_coding;retained_intron
ENSG00000042813	0	0	0.34748	0	4.24714	0	1		ZPBP	lncRNA;protein_coding;nonsense_mediated_decay
ENSG00000042832	9.91398	2.80133	9.79282	1.84206	1.06468	1.73016	0.0836023	0.139915	TG	nonsense_mediated_decay;protein_coding;retained_intron;lncRNA
ENSG00000042980	868.198	18.3629	396.264	5.57278	0.273687	20.3619	3.64304e-92	8.69625e-89	ADAM28	protein_coding;nonsense_mediated_decay;retained_intron;lncRNA
ENSG00000043039	202.875	346.967	231.828	-0.77331	0.24606	-3.14276	0.00167361	0.00472648	BARX2	protein_coding;retained_intron
ENSG00000043093	1068.46	1300.23	1130.44	-0.283208	0.162104	-1.74708	0.080624	0.135668	DCUN1D1	protein_coding;nonsense_mediated_decay
ENSG00000043143	1818	1860.21	1727.1	-0.0334211	0.195723	-0.170757	0.864415	0.903039	JADE2	protein_coding;lncRNA;retained_intron;nonsense_mediated_decay
ENSG00000043355	48.4943	116.025	61.0258	-1.26184	0.386049	-3.2686	0.00108083	0.00320036	ZIC2	protein_coding;lncRNA
ENSG00000043462	0.770219	0.360653	0.398547	1.08721	3.60082	0.301934	0.762703		LCP2	protein_coding;retained_intron
ENSG00000043514	442.84	496.006	490.975	-0.163106	0.160291	-1.01756	0.308887	0.40993	TRIT1	nonsense_mediated_decay;protein_coding;lncRNA;retained_intron
ENSG00000043591	20.8204	10.5094	21.571	0.991754	0.537881	1.84382	0.0652096	0.113462	ADRB1	protein_coding
ENSG00000044012	13.8744	1.59087	18.1281	3.07474	0.924265	3.32669	0.000878845	0.00265975	GUCA2B	protein_coding
ENSG00000044090	402.867	339.328	362.758	0.247745	0.167449	1.47953	0.138999	0.213733	CUL7	protein_coding;lncRNA
ENSG00000044115	5616.37	7378.65	6065.36	-0.393688	0.13238	-2.97392	0.00294018	0.00779031	CTNNA1	protein_coding;nonsense_mediated_decay;lncRNA;retained_intron
ENSG00000044446	426.363	498.836	470.713	-0.225622	0.170744	-1.3214	0.186368	0.27279	PHKA2	protein_coding;lncRNA
ENSG00000044459	112.554	126.391	114.644	-0.16826	0.22517	-0.747259	0.454907	0.558951	CNTLN	lncRNA;protein_coding
ENSG00000044524	23.1172	0	8.12397	6.95312	1.46516	4.74563	2.07858e-06	1.06342e-05	EPHA3	protein_coding
ENSG00000044574	4416.57	7596.04	5467.59	-0.782393	0.176877	-4.42338	9.71682e-06	4.39991e-05	HSPA5	protein_coding
ENSG00000046604	3449.61	2082.5	2825.9	0.728113	0.137685	5.28825	1.23489e-07	7.7761e-07	DSG2	protein_coding
ENSG00000046647	209.853	221.199	206.908	-0.0747282	0.210978	-0.3542	0.723189	0.792536	GEMIN8	protein_coding;lncRNA
ENSG00000046651	865.354	657.872	786.184	0.395748	0.161413	2.45177	0.0142154	0.0309351	OFD1	protein_coding;lncRNA
ENSG00000046653	153.193	59.6878	102.538	1.36292	0.256449	5.31458	1.06903e-07	6.79743e-07	GPM6B	protein_coding;lncRNA
ENSG00000046889	19.1187	0	9.39194	6.68161	1.32559	5.04047	4.64389e-07	2.65783e-06	PREX2	protein_coding;lncRNA
ENSG00000047056	353.727	373.631	347.528	-0.0768353	0.194536	-0.394968	0.692867	0.768436	WDR37	protein_coding;lncRNA
ENSG00000047188	713.189	847.244	731.682	-0.247566	0.177678	-1.39334	0.163516	0.244978	YTHDC2	protein_coding;nonsense_mediated_decay;retained_intron
ENSG00000047230	503.142	479.15	469.809	0.0707687	0.14631	0.483691	0.628606	0.715619	CTPS2	protein_coding;lncRNA
ENSG00000047249	729.117	988.843	827.089	-0.439795	0.171092	-2.57052	0.0101546	0.0230601	ATP6V1H	protein_coding;retained_intron;lncRNA;nonsense_mediated_decay
ENSG00000047315	1419.97	2705.58	1790.1	-0.929746	0.147072	-6.3217	2.58702e-10	2.42491e-09	POLR2B	protein_coding;retained_intron;lncRNA
ENSG00000047346	807.555	231.71	641.641	1.79923	0.23281	7.72834	1.08959e-14	1.80099e-13	FAM214A	retained_intron;protein_coding;nonsense_mediated_decay
ENSG00000047365	1206.23	975.702	1000.17	0.306091	0.156417	1.95689	0.0503599	0.091255	ARAP2	lncRNA;protein_coding;retained_intron
ENSG00000047410	4212.23	4540.71	4209.15	-0.108214	0.154632	-0.699815	0.484043	0.586473	TPR	protein_coding;lncRNA;retained_intron
ENSG00000047457	758.617	24.2428	593.021	4.96345	0.710588	6.98499	2.84876e-12	3.45189e-11	CP	nonsense_mediated_decay;protein_coding;retained_intron;lncRNA
ENSG00000047578	1090.79	714.814	977.56	0.609741	0.128739	4.73627	2.17693e-06	1.10701e-05	KIAA0556	retained_intron;protein_coding;nonsense_mediated_decay;lncRNA
ENSG00000047579	161.242	157.194	158.209	0.0388214	0.227754	0.170453	0.864654	0.903184	DTNBP1	protein_coding;nonsense_mediated_decay;retained_intron
ENSG00000047597	178.255	296.18	224.983	-0.732637	0.216138	-3.38967	0.000699757	0.00216674	XK	protein_coding
ENSG00000047617	0.249422	0	0.196701	0.577412	4.24714	0.135953	0.891858		ANO2	lncRNA;protein_coding
ENSG00000047621	199.3	384.681	253.309	-0.947394	0.216556	-4.37482	1.21531e-05	5.40566e-05	C12orf4	protein_coding;nonsense_mediated_decay;lncRNA;retained_intron
ENSG00000047634	539.087	620.731	599.629	-0.203319	0.195711	-1.03887	0.298864	0.399168	SCML1	protein_coding;retained_intron
ENSG00000047644	100.396	280.48	117.417	-1.48282	0.671321	-2.20882	0.0271875	0.0540485	WWC3	protein_coding;lncRNA
ENSG00000047648	16.5526	1.80326	10.4832	3.26081	0.946141	3.44643	0.00056804	0.00179538	ARHGAP6	protein_coding;nonsense_mediated_decay;retained_intron;lncRNA
ENSG00000047662	33.003	10.5709	24.476	1.65157	0.523758	3.15332	0.00161426	0.00458189	FAM184B	protein_coding
ENSG00000047849	5419.5	5268.81	5207.82	0.0406136	0.122532	0.331453	0.740302	0.806249	MAP4	protein_coding;retained_intron
ENSG00000047932	431.23	559.807	450.421	-0.376919	0.15756	-2.39222	0.0167467	0.0356768	GOPC	protein_coding
ENSG00000047936	3.68949	0	1.58554	4.30621	2.4096	1.78711	0.0739201		ROS1	protein_coding
ENSG00000048028	334.357	913.829	499.634	-1.45013	0.165774	-8.74763	2.17888e-18	5.65345e-17	USP28	protein_coding;retained_intron;nonsense_mediated_decay;lncRNA
ENSG00000048052	267.221	36.9662	170.182	2.85723	0.307478	9.29248	1.50741e-20	4.98612e-19	HDAC9	protein_coding;retained_intron;lncRNA;nonsense_mediated_decay
ENSG00000048140	463.71	449.735	439.827	0.0433297	0.16434	0.263659	0.792043	0.84793	TSPAN17	protein_coding;retained_intron;nonsense_mediated_decay
ENSG00000048162	136.792	591.448	279.859	-2.11291	0.272936	-7.7414	9.83242e-15	1.63655e-13	NOP16	protein_coding;nonsense_mediated_decay;retained_intron
ENSG00000048342	695.809	350.774	555.116	0.98921	0.183046	5.40416	6.51121e-08	4.29162e-07	CC2D2A	protein_coding;nonsense_mediated_decay;lncRNA;retained_intron
ENSG00000048392	392.132	364.519	361.2	0.104513	0.225874	0.462704	0.643577	0.727976	RRM2B	protein_coding;retained_intron;nonsense_mediated_decay
ENSG00000048405	1262.68	1356.5	1208.34	-0.103316	0.132562	-0.779383	0.435754	0.540307	ZNF800	lncRNA;protein_coding
ENSG00000048462	5.0405	2.92446	4.83294	0.774788	1.13409	0.683183	0.494491	0.596635	TNFRSF17	protein_coding
ENSG00000048471	318.318	266.033	311.846	0.258248	0.173535	1.48816	0.136709	0.210982	SNX29	protein_coding;nonsense_mediated_decay;retained_intron;lncRNA
ENSG00000048540	285.432	111.508	229.851	1.35911	0.321576	4.22641	2.37449e-05	9.99269e-05	LMO3	protein_coding;nonsense_mediated_decay;lncRNA;retained_intron
ENSG00000048544	306.666	606.421	400.359	-0.983802	0.159916	-6.15198	7.65199e-10	6.72778e-09	MRPS10	protein_coding
ENSG00000048649	3236.14	3236.96	3285.85	-0.000298704	0.119796	-0.00249343	0.998011	0.998743	RSF1	protein_coding;retained_intron;lncRNA
ENSG00000048707	1590.21	1505.3	1525.07	0.0793116	0.127966	0.619787	0.535398	0.634097	VPS13D	protein_coding;retained_intron;lncRNA;nonsense_mediated_decay
ENSG00000048740	168.687	1.62999	91.7652	6.65241	0.750614	8.86262	7.81568e-19	2.15063e-17	CELF2	protein_coding;nonsense_mediated_decay
ENSG00000048828	5515.49	8147.44	6282.12	-0.562918	0.199001	-2.82872	0.00467344	0.0117163	FAM120A	protein_coding;lncRNA
ENSG00000048991	1637.33	2661.43	2001.59	-0.701037	0.203752	-3.44064	0.000580336	0.00182919	R3HDM1	lncRNA;retained_intron;protein_coding
ENSG00000049089	19.292	4.67745	15.8164	2.04003	0.67471	3.02357	0.00249815	0.00672806	COL9A2	protein_coding;retained_intron;lncRNA
ENSG00000049130	1192.83	2237.13	1523.1	-0.907291	0.515798	-1.759	0.0785767	0.1328	KITLG	lncRNA;protein_coding;nonsense_mediated_decay
ENSG00000049167	139.506	239.073	167.254	-0.776689	0.189931	-4.08933	4.3262e-05	0.000173442	ERCC8	nonsense_mediated_decay;protein_coding;lncRNA;retained_intron
ENSG00000049192	623.159	841.549	630.316	-0.433854	0.233131	-1.86099	0.0627453	0.109808	ADAMTS6	protein_coding;nonsense_mediated_decay;lncRNA;retained_intron
ENSG00000049239	1611.03	800.014	1245.37	1.00954	0.214928	4.69713	2.63845e-06	1.32222e-05	H6PD	protein_coding;lncRNA
ENSG00000049245	1185.39	1361.36	1261.22	-0.200018	0.143336	-1.39545	0.162881	0.24424	VAMP3	protein_coding;retained_intron
ENSG00000049246	129.444	153.192	124.831	-0.245265	0.250747	-0.978137	0.328007	0.429976	PER3	protein_coding;retained_intron
ENSG00000049249	1.52062	0	1.46899	3.03605	2.01922	1.50358	0.13269		TNFRSF9	protein_coding;nonsense_mediated_decay
ENSG00000049283	242.466	505.684	374.806	-1.05995	0.216398	-4.89816	9.67363e-07	5.25012e-06	EPN3	protein_coding;lncRNA;nonsense_mediated_decay
ENSG00000049323	228.095	88.4511	181.644	1.36466	0.261643	5.21574	1.83086e-07	1.11895e-06	LTBP1	protein_coding;lncRNA
ENSG00000049449	689.38	1370.77	880.087	-0.991623	0.163147	-6.07811	1.21604e-09	1.03763e-08	RCN1	protein_coding;retained_intron;lncRNA;nonsense_mediated_decay
ENSG00000049540	60.0397	36.0855	73.1874	0.741596	0.328218	2.25946	0.0238549	0.0482506	ELN	protein_coding;retained_intron;nonsense_mediated_decay;lncRNA
ENSG00000049541	485.99	1458.87	736.743	-1.5857	0.132544	-11.9636	5.51155e-33	6.57826e-31	RFC2	protein_coding;nonsense_mediated_decay;lncRNA
ENSG00000049618	2904.02	2168.51	2595.94	0.421128	0.158752	2.65275	0.0079839	0.0187121	ARID1B	protein_coding;retained_intron;nonsense_mediated_decay;lncRNA
ENSG00000049656	1550.47	2871.76	1963.14	-0.889345	0.144311	-6.16268	7.15238e-10	6.30788e-09	CLPTM1L	protein_coding;retained_intron;lncRNA
ENSG00000049759	1952.59	3749.89	2671.48	-0.941385	0.156372	-6.02016	1.74247e-09	1.45689e-08	NEDD4L	protein_coding;lncRNA;retained_intron
ENSG00000049768	11.7035	9.90843	10.8916	0.229069	0.646229	0.35447	0.722987	0.792477	FOXP3	protein_coding;nonsense_mediated_decay
ENSG00000049769	48.302	63.6662	49.5056	-0.398303	0.334134	-1.19205	0.233243	0.3274	PPP1R3F	protein_coding;nonsense_mediated_decay
ENSG00000049860	739.512	1431.17	1011.79	-0.952393	0.156818	-6.07325	1.25344e-09	1.06542e-08	HEXB	protein_coding;retained_intron;nonsense_mediated_decay;lncRNA
ENSG00000049883	237.59	431.219	279.685	-0.860791	0.207217	-4.15406	3.26629e-05	0.000133948	PTCD2	protein_coding;nonsense_mediated_decay;lncRNA
ENSG00000050030	0	0	0.180254	0	4.24714	0	1		NEXMIF	protein_coding
ENSG00000050130	279.914	340.458	300.556	-0.282084	0.203865	-1.38368	0.166456	0.248625	JKAMP	protein_coding;lncRNA;retained_intron;nonsense_mediated_decay
ENSG00000050165	13.1405	5.61115	12.3409	1.24758	0.82564	1.51104	0.130778	0.203418	DKK3	protein_coding;lncRNA;retained_intron
ENSG00000050327	1818.87	1588.93	1766.22	0.194836	0.128164	1.5202	0.128461	0.200531	ARHGEF5	protein_coding
ENSG00000050344	979.222	1697.49	1082.59	-0.794171	0.163339	-4.86212	1.16137e-06	6.21387e-06	NFE2L3	protein_coding;retained_intron
ENSG00000050393	538.004	771.045	577.625	-0.519186	0.158304	-3.27968	0.00103924	0.00309	MCUR1	protein_coding;nonsense_mediated_decay
ENSG00000050405	3027.04	5141.75	3816.21	-0.764249	0.145486	-5.25308	1.49575e-07	9.26798e-07	LIMA1	protein_coding;nonsense_mediated_decay;retained_intron;lncRNA
ENSG00000050426	585.737	495.427	596.494	0.24311	0.170396	1.42673	0.153657	0.232478	LETMD1	protein_coding;nonsense_mediated_decay;lncRNA;retained_intron;TEC
ENSG00000050438	6.88242	2.34846	4.40558	1.55133	1.16354	1.33328	0.182439	0.268198	SLC4A8	protein_coding;lncRNA;retained_intron
ENSG00000050555	1.54044	0.693341	2.2553	1.16867	2.10652	0.554786	0.579041	0.672388	LAMC3	protein_coding;lncRNA
ENSG00000050628	4.20251	0.721305	2.43493	2.59491	1.62899	1.59295	0.111171	0.177835	PTGER3	protein_coding;nonsense_mediated_decay
ENSG00000050730	0	0.61511	0.276368	-2.12485	4.21679	-0.503902	0.614331		TNIP3	protein_coding;lncRNA;retained_intron
ENSG00000050748	745.286	804.726	757.02	-0.111073	0.157753	-0.704098	0.481371	0.58376	MAPK9	protein_coding;retained_intron;nonsense_mediated_decay;lncRNA
ENSG00000050767	1.00371	2.15289	1.4185	-1.11249	1.98362	-0.560837	0.574909		COL23A1	protein_coding;lncRNA
ENSG00000050820	2311.01	2850.3	2506.24	-0.302784	0.128397	-2.35819	0.0183644	0.038561	BCAR1	protein_coding;nonsense_mediated_decay;retained_intron;lncRNA
ENSG00000051009	1152.19	1317.94	1179.12	-0.193622	0.144692	-1.33817	0.180842	0.266239	FAM160A2	protein_coding;lncRNA
ENSG00000051108	1377.14	530.099	1169.06	1.3764	0.183378	7.50578	6.1064e-14	9.1103e-13	HERPUD1	protein_coding;retained_intron;nonsense_mediated_decay;lncRNA
ENSG00000051128	57.3674	64.8996	48.5943	-0.181459	0.387775	-0.467949	0.639821	0.725073	HOMER3	protein_coding;retained_intron
ENSG00000051180	242.018	496.909	358.87	-1.03716	0.20674	-5.01675	5.25538e-07	2.98277e-06	RAD51	protein_coding;nonsense_mediated_decay
ENSG00000051341	858.819	1655.09	1324.42	-0.946413	0.187591	-5.04508	4.53328e-07	2.59919e-06	POLQ	protein_coding;lncRNA
ENSG00000051382	1200.36	1171.49	1207.86	0.0347199	0.158106	0.219599	0.826184	0.873379	PIK3CB	protein_coding;nonsense_mediated_decay;retained_intron
ENSG00000051523	2181.57	2826.68	2609.22	-0.373758	0.129735	-2.88094	0.00396493	0.0101497	CYBA	protein_coding;retained_intron;lncRNA
ENSG00000051596	258.444	834.618	448.777	-1.69047	0.165679	-10.2033	1.91719e-24	9.55095e-23	THOC3	protein_coding;lncRNA;nonsense_mediated_decay;retained_intron
ENSG00000051620	834.155	908.677	901.86	-0.124108	0.137981	-0.899457	0.36841	0.472618	HEBP2	protein_coding;nonsense_mediated_decay
ENSG00000051825	711.72	1210.29	872.919	-0.765672	0.155446	-4.92566	8.40775e-07	4.61026e-06	MPHOSPH9	lncRNA;protein_coding;retained_intron;nonsense_mediated_decay
ENSG00000052126	1820.1	996.549	1544.36	0.869212	0.133338	6.51886	7.08445e-11	7.21159e-10	PLEKHA5	protein_coding;lncRNA;nonsense_mediated_decay;retained_intron
ENSG00000052344	784.518	959.533	985.395	-0.290102	0.185761	-1.5617	0.118359	0.187171	PRSS8	protein_coding;retained_intron
ENSG00000052723	723.851	1238.32	826.032	-0.774686	0.17489	-4.42957	9.44203e-06	4.28972e-05	SIKE1	protein_coding;lncRNA;retained_intron
ENSG00000052749	710.885	1294.15	868.977	-0.863981	0.14214	-6.07837	1.2141e-09	1.03629e-08	RRP12	retained_intron;lncRNA;protein_coding
ENSG00000052795	1076.85	1009.86	1061.12	0.092994	0.159503	0.583025	0.559877	0.656098	FNIP2	protein_coding;retained_intron;lncRNA
ENSG00000052802	399.786	459.236	370.328	-0.199671	0.222903	-0.895775	0.370373	0.474733	MSMO1	protein_coding
ENSG00000052841	3031.27	2219.21	2748.97	0.449981	0.145909	3.08399	0.00204244	0.00563368	TTC17	protein_coding;nonsense_mediated_decay;retained_intron;lncRNA;non_stop_decay
ENSG00000052850	3.02919	5.60832	5.41054	-0.864631	1.05307	-0.821061	0.411612	0.51686	ALX4	protein_coding
ENSG00000053108	2.27277	3.1929	2.8361	-0.499837	1.38563	-0.360731	0.718301	0.789195	FSTL4	protein_coding;retained_intron;lncRNA
ENSG00000053254	722.211	395.285	613.408	0.868522	0.230498	3.76803	0.000164544	0.000587481	FOXN3	protein_coding;lncRNA;nonsense_mediated_decay
ENSG00000053328	1.00371	0	1.02146	2.4367	2.78188	0.875919	0.381074		METTL24	protein_coding;lncRNA
ENSG00000053371	791.375	1117.09	964.518	-0.497535	0.148695	-3.346	0.00081985	0.00249848	AKR7A2	protein_coding;nonsense_mediated_decay;retained_intron
ENSG00000053372	865.895	2083.05	1192.35	-1.26642	0.153093	-8.27223	1.31471e-16	2.75695e-15	MRTO4	protein_coding;lncRNA
ENSG00000053438	271.72	131.214	254.643	1.04862	0.20943	5.007	5.52849e-07	3.12601e-06	NNAT	protein_coding
ENSG00000053501	117.604	240.205	170.22	-1.02897	0.192363	-5.34912	8.83837e-08	5.69188e-07	USE1	nonsense_mediated_decay;protein_coding;retained_intron
ENSG00000053524	34.1569	6.86084	25.7351	2.33074	0.549442	4.242	2.21532e-05	9.37062e-05	MCF2L2	protein_coding;retained_intron;lncRNA
ENSG00000053702	73.425	57.5796	65.3783	0.354192	0.310421	1.14101	0.253867	0.35044	NRIP2	protein_coding
ENSG00000053747	2198.04	819.162	1588.78	1.424	0.162661	8.75444	2.05115e-18	5.34138e-17	LAMA3	protein_coding;non_stop_decay;retained_intron;lncRNA
ENSG00000053770	414.851	663.334	462.101	-0.676734	0.160336	-4.22073	2.43514e-05	0.00010222	AP5M1	retained_intron;protein_coding;nonsense_mediated_decay;lncRNA
ENSG00000053900	398.73	511.266	419.466	-0.357649	0.184339	-1.94017	0.0523594	0.09427	ANAPC4	protein_coding;nonsense_mediated_decay;retained_intron
ENSG00000053918	212.43	327.295	257.675	-0.625172	0.245434	-2.54721	0.0108588	0.024446	KCNQ1	protein_coding;lncRNA
ENSG00000054116	571.374	992.146	713.586	-0.796104	0.141604	-5.62206	1.88698e-08	1.35199e-07	TRAPPC3	protein_coding;lncRNA
ENSG00000054118	3188.44	5792.6	3942.74	-0.861355	0.128562	-6.69992	2.0854e-11	2.25761e-10	THRAP3	protein_coding;lncRNA
ENSG00000054148	521.035	744.998	592.964	-0.515523	0.179181	-2.8771	0.00401351	0.0102569	PHPT1	protein_coding;lncRNA
ENSG00000054179	348.458	171.706	293.051	1.01763	0.226346	4.49592	6.92702e-06	3.21492e-05	ENTPD2	protein_coding;retained_intron;lncRNA
ENSG00000054219	669.442	347.375	512.771	0.946231	0.148739	6.36169	1.99545e-10	1.89648e-09	LY75	protein_coding;retained_intron;lncRNA
ENSG00000054267	1532.19	1104.79	1311.33	0.472168	0.15585	3.02962	0.00244859	0.00660762	ARID4B	nonsense_mediated_decay;protein_coding;retained_intron;lncRNA
ENSG00000054277	27.2248	80.4187	44.1428	-1.56319	0.368191	-4.2456	2.18011e-05	9.23668e-05	OPN3	lncRNA;protein_coding;nonsense_mediated_decay
ENSG00000054282	483.457	298.766	387.887	0.694371	0.185376	3.74574	0.00017986	0.000636926	SDCCAG8	lncRNA;protein_coding
ENSG00000054356	32.4477	1.0009	12.2303	5.00741	1.21837	4.10993	3.95785e-05	0.000159792	PTPRN	protein_coding;retained_intron;lncRNA;nonsense_mediated_decay
ENSG00000054392	40.538	38.3279	39.4035	0.0787826	0.37953	0.207579	0.835557	0.881015	HHAT	protein_coding
ENSG00000054523	2205.93	1792.29	2150.34	0.299268	0.152097	1.96761	0.049113	0.0894027	KIF1B	protein_coding;retained_intron;lncRNA
ENSG00000054598	352.266	108.662	195.194	1.69493	0.315151	5.37815	7.52561e-08	4.90971e-07	FOXC1	protein_coding
ENSG00000054611	543.495	448.166	516.42	0.278565	0.157565	1.76794	0.0770709	0.130764	TBC1D22A	protein_coding;nonsense_mediated_decay;lncRNA
ENSG00000054654	9451.02	4532.03	6733.3	1.06043	0.146196	7.25347	4.06227e-13	5.48627e-12	SYNE2	protein_coding;lncRNA;retained_intron;nonsense_mediated_decay
ENSG00000054690	650.118	316.525	611.683	1.03782	0.193043	5.3761	7.61146e-08	4.96181e-07	PLEKHH1	protein_coding;retained_intron;nonsense_mediated_decay;lncRNA
ENSG00000054793	4313.39	5359.43	4414.96	-0.313284	0.149325	-2.09801	0.0359043	0.0684739	ATP9A	protein_coding;lncRNA
ENSG00000054796	0	0	0.301018	0	4.24714	0	1		SPO11	protein_coding;nonsense_mediated_decay
ENSG00000054938	2.76773	2.23112	3.00506	0.297713	1.52829	0.194802	0.845548	0.888671	CHRDL2	protein_coding;nonsense_mediated_decay;lncRNA
ENSG00000054965	1089.18	1091.09	1108.13	-0.0031051	0.200542	-0.0154835	0.987646	0.991767	FAM168A	protein_coding;lncRNA;retained_intron
ENSG00000054967	141.004	206.382	161.563	-0.551009	0.208515	-2.64254	0.00822861	0.0192086	RELT	protein_coding;nonsense_mediated_decay;retained_intron
ENSG00000054983	3.71746	0	1.53368	4.3153	2.09353	2.06126	0.0392786		GALC	nonsense_mediated_decay;protein_coding;lncRNA;retained_intron
ENSG00000055044	1029.74	2835.57	1603.98	-1.4613	0.170565	-8.56739	1.05858e-17	2.55245e-16	NOP58	nonsense_mediated_decay;retained_intron;protein_coding;lncRNA
ENSG00000055070	2091.1	3863.47	2613.08	-0.885794	0.11956	-7.40875	1.27494e-13	1.8306e-12	SZRD1	lncRNA;protein_coding;nonsense_mediated_decay
ENSG00000055118	78.7913	59.6016	96.6901	0.399833	0.342825	1.16629	0.243497	0.339125	KCNH2	protein_coding;retained_intron
ENSG00000055130	1588.85	3220.78	2110.76	-1.01954	0.127285	-8.00985	1.14845e-15	2.14875e-14	CUL1	protein_coding;nonsense_mediated_decay;lncRNA
ENSG00000055147	185.28	220.984	190.062	-0.25342	0.19619	-1.29171	0.196459	0.284839	FAM114A2	protein_coding;lncRNA
ENSG00000055163	263.181	544.498	287.31	-1.04837	0.215121	-4.87338	1.09703e-06	5.89799e-06	CYFIP2	protein_coding;nonsense_mediated_decay;retained_intron;lncRNA
ENSG00000055208	1532.33	1554.35	1559.03	-0.0209427	0.157854	-0.132671	0.894453	0.92577	TAB2	protein_coding;lncRNA;nonsense_mediated_decay
ENSG00000055211	185.401	165.544	166.246	0.160418	0.269483	0.59528	0.551656	0.649041	GINM1	nonsense_mediated_decay;protein_coding
ENSG00000055332	4447.28	5193.3	4121.12	-0.223862	0.207297	-1.07991	0.280183	0.378755	EIF2AK2	protein_coding;nonsense_mediated_decay;retained_intron
ENSG00000055483	1686.85	2179.02	1876.92	-0.369305	0.113733	-3.24711	0.00116584	0.00342376	USP36	nonsense_mediated_decay;protein_coding;lncRNA;non_stop_decay;retained_intron
ENSG00000055609	12664.2	7398.06	11608.4	0.775557	0.120902	6.41479	1.41021e-10	1.36795e-09	KMT2C	protein_coding;nonsense_mediated_decay;retained_intron;lncRNA
ENSG00000055732	102.838	22.2268	65.8501	2.21153	0.378527	5.84247	5.14317e-09	4.02641e-08	MCOLN3	protein_coding;lncRNA;nonsense_mediated_decay
ENSG00000055813	6.01821	1.30845	6.27613	2.16944	1.08381	2.00169	0.0453182	0.083433	CCDC85A	protein_coding
ENSG00000055917	3496.47	3613.73	3410.05	-0.0475806	0.138627	-0.343227	0.731428	0.799471	PUM2	protein_coding;lncRNA;nonsense_mediated_decay
ENSG00000055950	379.527	750.288	492.815	-0.982892	0.16119	-6.09772	1.07589e-09	9.24933e-09	MRPL43	protein_coding;lncRNA;retained_intron
ENSG00000055955	0.255444	0	0.327019	0.577412	4.24714	0.135953	0.891858		ITIH4	protein_coding;retained_intron;lncRNA
ENSG00000055957	0.271375	0	0.460041	0.577412	4.24714	0.135953	0.891858		ITIH1	nonsense_mediated_decay;protein_coding;lncRNA;retained_intron
ENSG00000056050	48.1041	81.9062	64.3211	-0.769372	0.336187	-2.28852	0.0221071	0.0451811	HPF1	protein_coding;retained_intron
ENSG00000056097	2711.21	4232.91	3111	-0.642789	0.125457	-5.12359	2.99776e-07	1.77382e-06	ZFR	protein_coding;retained_intron;lncRNA;nonsense_mediated_decay
ENSG00000056277	272.35	530.734	334.242	-0.962065	0.193625	-4.96871	6.7401e-07	3.7555e-06	ZNF280C	protein_coding
ENSG00000056291	0.510888	0.61511	0.524312	-0.286662	3.68364	-0.0778203	0.937971		NPFFR2	protein_coding;lncRNA
ENSG00000056487	1.89963	0	1.20629	3.34495	2.91835	1.14618	0.251722		PHF21B	protein_coding;lncRNA;retained_intron
ENSG00000056558	71.4855	18.4943	43.2329	1.94828	0.36551	5.3303	9.80511e-08	6.26656e-07	TRAF1	protein_coding
ENSG00000056586	2077.15	2367.25	1995.98	-0.188773	0.146408	-1.28937	0.19727	0.285781	RC3H2	protein_coding;nonsense_mediated_decay;retained_intron;lncRNA
ENSG00000056736	518.333	615.642	496.296	-0.248494	0.176308	-1.40943	0.158707	0.23887	IL17RB	protein_coding;retained_intron
ENSG00000056972	232.149	205.394	221.959	0.178099	0.212778	0.837018	0.402582	0.507636	TRAF3IP2	protein_coding;lncRNA;retained_intron
ENSG00000056998	8.47668	1.0009	11.6434	3.0735	1.07369	2.86255	0.00420252	0.0106749	GYG2	protein_coding;lncRNA
ENSG00000057019	6680.05	12221.1	6455.72	-0.87149	0.21458	-4.06137	4.8785e-05	0.000193552	DCBLD2	protein_coding;retained_intron;lncRNA
ENSG00000057149	16.8017	0	7.59245	6.49239	1.55097	4.18601	2.83897e-05	0.000117603	SERPINB3	protein_coding
ENSG00000057252	59.9603	55.5167	82.4018	0.109377	0.262656	0.416425	0.677099	0.7556	SOAT1	protein_coding
ENSG00000057294	846.797	1636.92	1144.19	-0.950876	0.188241	-5.05136	4.38664e-07	2.52269e-06	PKP2	protein_coding;retained_intron
ENSG00000057468	5.74508	4.43415	5.29753	0.376527	0.922015	0.408374	0.682999	0.760378	MSH4	protein_coding
ENSG00000057593	1.00371	2.79018	4.48898	-1.43642	1.33539	-1.07565	0.282083	0.380839	F7	protein_coding;nonsense_mediated_decay;retained_intron;lncRNA
ENSG00000057608	3526.71	7583.9	4730.25	-1.10458	0.141849	-7.78702	6.86094e-15	1.16636e-13	GDI2	protein_coding;lncRNA
ENSG00000057657	29.5582	31.7776	24.8645	-0.112383	0.546696	-0.205567	0.837129	0.882283	PRDM1	protein_coding;retained_intron
ENSG00000057663	362.146	443.368	364.345	-0.291164	0.185146	-1.57262	0.115808	0.183835	ATG5	protein_coding;nonsense_mediated_decay;lncRNA
ENSG00000057704	39.1498	85.8225	57.1377	-1.12758	0.354224	-3.18325	0.00145631	0.00417829	TMCC3	protein_coding;lncRNA
ENSG00000057757	397.546	740.581	492.174	-0.896819	0.160422	-5.59037	2.26592e-08	1.60344e-07	PITHD1	protein_coding
ENSG00000057935	832.581	711.744	805.807	0.226608	0.138501	1.63615	0.101809	0.165127	MTA3	protein_coding;lncRNA;nonsense_mediated_decay;retained_intron
ENSG00000058056	200.897	406.175	293.372	-1.0152	0.238939	-4.24879	2.14924e-05	9.114e-05	USP13	protein_coding;lncRNA;nonsense_mediated_decay
ENSG00000058063	1445.27	1789.49	1660.29	-0.307976	0.175145	-1.75841	0.0786774	0.132947	ATP11B	protein_coding;lncRNA;retained_intron;nonsense_mediated_decay
ENSG00000058085	1384.74	214.209	836.405	2.69304	0.202464	13.3013	2.2748e-40	5.34112e-38	LAMC2	protein_coding;lncRNA
ENSG00000058091	168.267	33.8992	97.685	2.30903	0.301566	7.65682	1.90591e-14	3.02968e-13	CDK14	protein_coding;lncRNA;nonsense_mediated_decay
ENSG00000058262	3123.59	5452.8	3926.1	-0.803704	0.132453	-6.06783	1.29649e-09	1.10104e-08	SEC61A1	protein_coding;retained_intron;lncRNA
ENSG00000058272	2196.96	2377.19	2153.29	-0.113715	0.140858	-0.807304	0.419491	0.524684	PPP1R12A	protein_coding;nonsense_mediated_decay;retained_intron
ENSG00000058335	40.5998	56.2212	40.2006	-0.472345	0.435909	-1.08358	0.278549	0.377259	RASGRF1	protein_coding;lncRNA;TEC;retained_intron
ENSG00000058404	10.5981	6.00001	13.8594	0.789002	0.77822	1.01385	0.310652	0.41178	CAMK2B	protein_coding;nonsense_mediated_decay;retained_intron;lncRNA
ENSG00000058453	175.415	153.412	178.084	0.194231	0.187139	1.0379	0.299318	0.399644	CROCC	lncRNA;protein_coding;retained_intron
ENSG00000058600	843.676	1394.34	1046.23	-0.724703	0.135164	-5.36168	8.24524e-08	5.33751e-07	POLR3E	protein_coding;nonsense_mediated_decay;retained_intron;lncRNA
ENSG00000058668	2921.53	474.269	1658.82	2.62361	0.198392	13.2244	6.34817e-40	1.38812e-37	ATP2B4	protein_coding;lncRNA;nonsense_mediated_decay
ENSG00000058673	36.9567	21.668	34.3015	0.755229	0.479332	1.57559	0.115121	0.182887	ZC3H11A	protein_coding;lncRNA;nonsense_mediated_decay
ENSG00000058729	182.446	338.788	233.347	-0.892501	0.218318	-4.08807	4.34974e-05	0.000174263	RIOK2	protein_coding;retained_intron;nonsense_mediated_decay
ENSG00000058799	152.871	154.346	152.003	-0.0143177	0.24551	-0.0583183	0.953495	0.967819	YIPF1	nonsense_mediated_decay;protein_coding;lncRNA
ENSG00000058804	799.843	2925.12	1464.66	-1.87046	0.152263	-12.2844	1.09802e-34	1.48362e-32	NDC1	protein_coding;lncRNA
ENSG00000058866	17.696	64.4432	32.2927	-1.8584	0.409396	-4.53937	5.64224e-06	2.66001e-05	DGKG	lncRNA;protein_coding;retained_intron
ENSG00000059122	310.746	275.122	300.635	0.175811	0.181863	0.966719	0.333684	0.436137	FLYWCH1	protein_coding;lncRNA;retained_intron
ENSG00000059145	353.342	402.302	383.355	-0.187405	0.217352	-0.862219	0.388567	0.493504	UNKL	protein_coding;nonsense_mediated_decay;lncRNA;retained_intron
ENSG00000059377	301.794	121.623	220.918	1.31213	0.245347	5.34805	8.89067e-08	5.72171e-07	TBXAS1	lncRNA;protein_coding;nonsense_mediated_decay;retained_intron
ENSG00000059378	1145.58	1297.84	1063.45	-0.180602	0.204194	-0.884458	0.376449	0.481186	PARP12	protein_coding;nonsense_mediated_decay;retained_intron;lncRNA
ENSG00000059573	1381.9	3852.35	2249.65	-1.4789	0.140245	-10.5451	5.35037e-26	3.2402e-24	ALDH18A1	protein_coding;lncRNA
ENSG00000059588	1066.3	752.878	943.538	0.502466	0.20137	2.49524	0.0125872	0.0278404	TARBP1	protein_coding;lncRNA
ENSG00000059691	141.11	307.8	190.803	-1.12465	0.198326	-5.67069	1.42226e-08	1.03851e-07	GATB	protein_coding;retained_intron;nonsense_mediated_decay;lncRNA
ENSG00000059728	1837.29	1519.96	1588.78	0.273888	0.140222	1.95324	0.0507913	0.0918741	MXD1	protein_coding;nonsense_mediated_decay;retained_intron;lncRNA
ENSG00000059758	623.212	485.213	574.485	0.36136	0.14541	2.48512	0.0129508	0.0285345	CDK17	protein_coding;retained_intron;lncRNA
ENSG00000059769	109.714	102.816	110.046	0.0927877	0.24119	0.384707	0.700454	0.774572	DNAJC25	protein_coding;nonsense_mediated_decay
ENSG00000059804	2.32872	0	0.740579	3.64405	2.75319	1.32357	0.185645		SLC2A3	protein_coding;lncRNA;retained_intron;nonsense_mediated_decay
ENSG00000059915	48.9928	14.8765	48.0987	1.72168	0.36947	4.65985	3.16433e-06	1.56577e-05	PSD	protein_coding;lncRNA
ENSG00000060069	261.209	417.199	316.597	-0.674794	0.171427	-3.93634	8.27336e-05	0.000312941	CTDP1	protein_coding;lncRNA;retained_intron
ENSG00000060138	4079.28	4015.19	3891.05	0.0227287	0.192172	0.118273	0.905852	0.933957	YBX3	protein_coding;retained_intron;lncRNA
ENSG00000060140	396.327	135.982	389.85	1.54563	0.293978	5.25765	1.45908e-07	9.05835e-07	STYK1	protein_coding
ENSG00000060237	8631.35	10481.5	9073.37	-0.280252	0.155512	-1.80213	0.0715257	0.122789	WNK1	protein_coding;lncRNA;retained_intron
ENSG00000060303	0.814126	0.307555	0.305913	1.16054	4.16109	0.278902	0.78032		RPS17P5	processed_pseudogene
ENSG00000060339	2348.69	3513.21	2712.86	-0.580813	0.132283	-4.39067	1.13002e-05	5.05298e-05	CCAR1	protein_coding;nonsense_mediated_decay;lncRNA;retained_intron
ENSG00000060491	912.319	1442.56	1023.87	-0.661633	0.182318	-3.629	0.000284525	0.000964294	OGFR	protein_coding
ENSG00000060558	243.556	117.866	208.608	1.04389	0.248896	4.19407	2.73995e-05	0.000113979	GNA15	protein_coding;nonsense_mediated_decay;retained_intron
ENSG00000060566	1.01964	0.307555	2.4202	1.49796	1.94244	0.771177	0.440602	0.545374	CREB3L3	protein_coding;retained_intron
ENSG00000060642	178.602	338.098	222.045	-0.921498	0.2229	-4.13413	3.56301e-05	0.000145099	PIGV	protein_coding;nonsense_mediated_decay
ENSG00000060656	10.5241	8.61396	13.0124	0.282574	0.616701	0.458203	0.646807	0.730655	PTPRU	protein_coding;lncRNA;retained_intron
ENSG00000060688	453.822	1342.6	743.39	-1.56452	0.140909	-11.1031	1.21202e-28	9.56429e-27	SNRNP40	protein_coding;lncRNA
ENSG00000060709	22.6749	1.30845	92.2141	4.0835	0.808984	5.0477	4.47169e-07	2.568e-06	RIMBP2	protein_coding;nonsense_mediated_decay;retained_intron
ENSG00000060718	57.3416	0.360653	49.5537	7.30154	1.26265	5.78269	7.35168e-09	5.6157e-08	COL11A1	protein_coding;nonsense_mediated_decay;lncRNA;retained_intron
ENSG00000060749	3502.38	5173.26	3897.2	-0.562835	0.172469	-3.2634	0.00110086	0.00325396	QSER1	protein_coding;lncRNA;retained_intron
ENSG00000060762	90.8732	202.741	132.087	-1.15632	0.266536	-4.33832	1.43576e-05	6.30595e-05	MPC1	protein_coding;lncRNA;retained_intron
ENSG00000060971	339.983	619.882	443.918	-0.865834	0.154416	-5.60716	2.05678e-08	1.46522e-07	ACAA1	lncRNA;protein_coding;nonsense_mediated_decay;retained_intron
ENSG00000060982	0	0.307555	0.3011	-1.34616	4.24714	-0.316958	0.751276		BCAT1	protein_coding;lncRNA;non_stop_decay
ENSG00000061273	1543.68	1036.9	1300.64	0.573729	0.153224	3.74438	0.000180842	0.000640001	HDAC7	protein_coding;retained_intron;nonsense_mediated_decay;lncRNA
ENSG00000061337	0.249422	0	0.562664	0.577414	3.6149	0.159732	0.873092		LZTS1	protein_coding
ENSG00000061455	15.1457	8.65012	12.1289	0.818207	0.657406	1.2446	0.213279	0.304358	PRDM6	protein_coding;nonsense_mediated_decay;lncRNA
ENSG00000061656	539.682	369.188	573.06	0.547256	0.179877	3.04239	0.00234711	0.00636554	SPAG4	protein_coding;retained_intron;lncRNA
ENSG00000061676	4362.43	4336.73	4368.47	0.00845536	0.140014	0.0603892	0.951846	0.966557	NCKAP1	protein_coding;retained_intron;lncRNA
ENSG00000061794	619.279	1682.57	959.808	-1.44182	0.146991	-9.80889	1.03101e-22	4.23114e-21	MRPS35	nonsense_mediated_decay;protein_coding
ENSG00000061918	6.02423	0	5.86162	5.01134	1.47174	3.40505	0.000661525	0.0020577	GUCY1B1	protein_coding
ENSG00000061936	1251.35	1389.78	1245.95	-0.151709	0.115576	-1.31263	0.189307	0.276245	SFSWAP	retained_intron;protein_coding;nonsense_mediated_decay;lncRNA
ENSG00000061938	1744.14	2222.34	1927.32	-0.349865	0.168211	-2.07991	0.0375334	0.0710869	TNK2	protein_coding;retained_intron;lncRNA;nonsense_mediated_decay
ENSG00000061987	1591.61	1160.55	1396.13	0.456182	0.133012	3.42963	0.000604396	0.00189668	MON2	protein_coding;lncRNA;nonsense_mediated_decay;retained_intron
ENSG00000062038	1098.87	133.456	693.066	3.04055	0.261362	11.6335	2.78409e-31	2.81803e-29	CDH3	lncRNA;protein_coding;nonsense_mediated_decay
ENSG00000062194	1500.31	1730.46	1548.11	-0.205547	0.134753	-1.52537	0.127168	0.198834	GPBP1	protein_coding;retained_intron
ENSG00000062282	211.933	449.733	331.065	-1.08489	0.254694	-4.25959	2.04799e-05	8.72468e-05	DGAT2	protein_coding;lncRNA;retained_intron
ENSG00000062370	103.105	39.9355	63.7094	1.36684	0.302129	4.52403	6.06743e-06	2.84827e-05	ZNF112	protein_coding;nonsense_mediated_decay
ENSG00000062485	2887.86	8210.24	4558.05	-1.5074	0.146108	-10.317	5.90405e-25	3.12032e-23	CS	nonsense_mediated_decay;protein_coding;retained_intron
ENSG00000062524	8.81994	3.57868	9.79189	1.27419	0.786268	1.62055	0.105114	0.169615	LTK	protein_coding;retained_intron
ENSG00000062582	9.92137	29.7084	15.5517	-1.58603	0.581858	-2.7258	0.00641452	0.0154549	MRPS24	protein_coding;retained_intron;lncRNA
ENSG00000062598	513.095	770.825	550.95	-0.58744	0.18266	-3.21604	0.00129975	0.00377178	ELMO2	protein_coding;nonsense_mediated_decay;lncRNA
ENSG00000062650	2964.96	2967.87	2794.54	-0.00155075	0.145267	-0.0106751	0.991483	0.994364	WAPL	retained_intron;protein_coding;lncRNA
ENSG00000062716	13237.3	6464.65	9890.34	1.03396	0.239123	4.32397	1.53246e-05	6.69269e-05	VMP1	lncRNA;nonsense_mediated_decay;protein_coding;retained_intron
ENSG00000062725	767.799	742.661	694.733	0.0476287	0.151874	0.313607	0.753819	0.817396	APPBP2	protein_coding;nonsense_mediated_decay;lncRNA
ENSG00000062822	606.678	1495.53	974.555	-1.30151	0.16941	-7.68264	1.55848e-14	2.51366e-13	POLD1	nonsense_mediated_decay;protein_coding;retained_intron
ENSG00000063015	37.6923	11.1217	31.6755	1.76336	0.453916	3.88476	0.000102432	0.000380172	SEZ6	protein_coding;nonsense_mediated_decay;retained_intron
ENSG00000063046	4527.44	9024.57	5941.29	-0.995109	0.115402	-8.62295	6.52497e-18	1.61406e-16	EIF4B	protein_coding;lncRNA;nonsense_mediated_decay;retained_intron
ENSG00000063127	125.464	51.1106	118.206	1.29072	0.313858	4.11244	3.91501e-05	0.000158263	SLC6A16	protein_coding;retained_intron
ENSG00000063169	1140.25	1058.59	1203.37	0.106852	0.275883	0.387308	0.698528	0.772979	BICRA	protein_coding;retained_intron
ENSG00000063176	645.204	1251.89	849.813	-0.955856	0.201127	-4.75251	2.00909e-06	1.03008e-05	SPHK2	protein_coding;nonsense_mediated_decay;non_stop_decay;lncRNA;retained_intron
ENSG00000063177	9134.09	17431.2	12967.7	-0.932308	0.137332	-6.78871	1.13139e-11	1.26944e-10	RPL18	retained_intron;non_stop_decay;protein_coding;nonsense_mediated_decay
ENSG00000063180	56.8548	47.2802	51.2583	0.264764	0.361149	0.733117	0.463487	0.567133	CA11	protein_coding;retained_intron
ENSG00000063241	455.264	993.041	655.128	-1.12515	0.150485	-7.47686	7.61173e-14	1.12234e-12	ISOC2	protein_coding;retained_intron
ENSG00000063244	2579.75	6218.7	3959.01	-1.26942	0.107806	-11.775	5.24939e-32	5.69578e-30	U2AF2	protein_coding;retained_intron;nonsense_mediated_decay
ENSG00000063245	3373.54	5013.45	4363.8	-0.571574	0.153676	-3.71935	0.000199734	0.000700377	EPN1	protein_coding;lncRNA;retained_intron
ENSG00000063322	669.329	1018.86	802.869	-0.60592	0.143168	-4.23223	2.31388e-05	9.7472e-05	MED29	nonsense_mediated_decay;protein_coding
ENSG00000063438	22.0099	12.0612	16.915	0.862396	0.583622	1.47766	0.139498	0.214408	AHRR	protein_coding;retained_intron
ENSG00000063587	434.526	625.496	496.038	-0.525051	0.188024	-2.79247	0.00523079	0.0129158	ZNF275	protein_coding;retained_intron;lncRNA
ENSG00000063601	1083.84	1512.82	1188.38	-0.480948	0.135641	-3.54575	0.000391497	0.00128459	MTMR1	protein_coding;nonsense_mediated_decay;retained_intron
ENSG00000063660	101.444	402.312	181.943	-1.98952	0.302692	-6.57278	4.9386e-11	5.11817e-10	GPC1	protein_coding;retained_intron;lncRNA
ENSG00000063761	58.4351	78.2518	67.9978	-0.421143	0.31593	-1.33303	0.182523	0.268287	ADCK1	protein_coding;nonsense_mediated_decay;lncRNA;retained_intron
ENSG00000063854	238.216	176.787	216.667	0.430733	0.198474	2.17022	0.0299898	0.0587471	HAGH	protein_coding;lncRNA;retained_intron
ENSG00000063978	1372.3	2069.73	1657.8	-0.592762	0.129921	-4.56247	5.05565e-06	2.40883e-05	RNF4	protein_coding;lncRNA;retained_intron;nonsense_mediated_decay
ENSG00000064012	1105.69	1146.48	1113.59	-0.0524606	0.151525	-0.346218	0.729179	0.797531	CASP8	protein_coding;lncRNA;retained_intron;nonsense_mediated_decay
ENSG00000064042	1140.72	625.725	850.138	0.86671	0.155632	5.56898	2.56234e-08	1.79479e-07	LIMCH1	protein_coding;lncRNA
ENSG00000064102	794.192	1806.02	1079.47	-1.18529	0.202707	-5.84728	4.99665e-09	3.92672e-08	INTS13	protein_coding;retained_intron;lncRNA
ENSG00000064115	1223.13	2221.78	1540.36	-0.861159	0.127971	-6.72933	1.70451e-11	1.86428e-10	TM7SF3	protein_coding;retained_intron;nonsense_mediated_decay;lncRNA
ENSG00000064195	1.01964	8.57202	2.93546	-3.06655	1.44415	-2.12342	0.0337185	0.0649366	DLX3	protein_coding
ENSG00000064199	180.028	233.84	220.803	-0.378088	0.179867	-2.10204	0.03555	0.0679101	SPA17	protein_coding;lncRNA
ENSG00000064201	1.78986	22.1595	7.77558	-3.61947	1.00247	-3.61057	0.000305529	0.00102746	TSPAN32	nonsense_mediated_decay;retained_intron;protein_coding;lncRNA
ENSG00000064205	2.65994	1.78928	1.55695	0.585883	1.81367	0.323037	0.746667		CCN5	protein_coding;lncRNA
ENSG00000064225	249.097	174.399	181.382	0.515567	0.277492	1.85795	0.063176	0.110447	ST3GAL6	retained_intron;protein_coding;nonsense_mediated_decay;lncRNA
ENSG00000064270	1069.16	1166.26	1155.96	-0.125443	0.155306	-0.807716	0.419254	0.524416	ATP2C2	protein_coding;retained_intron;nonsense_mediated_decay;lncRNA;TEC
ENSG00000064300	4.13063	2.38758	2.83664	0.79572	1.33863	0.594427	0.552227	0.649478	NGFR	protein_coding
ENSG00000064309	234.193	209.792	225.084	0.158805	0.217397	0.730485	0.465094	0.568735	CDON	protein_coding;nonsense_mediated_decay;retained_intron
ENSG00000064313	3285.44	4035.57	3601.88	-0.29658	0.127998	-2.31706	0.0205003	0.0423565	TAF2	protein_coding;retained_intron;lncRNA;nonsense_mediated_decay
ENSG00000064393	3495.77	1559.27	2756.63	1.16438	0.209674	5.55327	2.80367e-08	1.95167e-07	HIPK2	protein_coding
ENSG00000064419	2185.36	4184.76	2724.21	-0.937301	0.144752	-6.47523	9.46702e-11	9.41607e-10	TNPO3	protein_coding
ENSG00000064489	1.53053	0	0.417417	3.03967	3.79244	0.801506	0.422839		BORCS8-MEF2B	nonsense_mediated_decay;protein_coding;lncRNA
ENSG00000064490	153.206	353.187	225.789	-1.20413	0.190151	-6.33253	2.41179e-10	2.27106e-09	RFXANK	protein_coding;retained_intron
ENSG00000064545	94.2457	216.938	150.176	-1.20303	0.250111	-4.80996	1.50963e-06	7.90412e-06	TMEM161A	protein_coding;retained_intron;nonsense_mediated_decay;lncRNA
ENSG00000064547	132.477	129.086	149.689	0.0357512	0.279422	0.127947	0.898191	0.928565	LPAR2	protein_coding;retained_intron;lncRNA
ENSG00000064601	1640.67	2832.29	2014.1	-0.787785	0.133923	-5.88237	4.04445e-09	3.22711e-08	CTSA	nonsense_mediated_decay;protein_coding;retained_intron
ENSG00000064607	1018.91	1127.82	1093.86	-0.146824	0.14123	-1.03962	0.298518	0.398837	SUGP2	nonsense_mediated_decay;protein_coding;lncRNA
ENSG00000064651	15352.1	19563.4	14857.9	-0.349702	0.150421	-2.32483	0.0200813	0.041641	SLC12A2	protein_coding;nonsense_mediated_decay;retained_intron;lncRNA
ENSG00000064652	129.04	63.2221	94.7735	1.02409	0.25971	3.94322	8.03937e-05	0.000304815	SNX24	lncRNA;protein_coding;nonsense_mediated_decay
ENSG00000064655	0.766331	0	0.208999	2.04222	4.16564	0.490252	0.623956		EYA2	protein_coding;lncRNA
ENSG00000064666	1878.61	5039.31	2616.48	-1.42368	0.161232	-8.83	1.04678e-18	2.83143e-17	CNN2	protein_coding;nonsense_mediated_decay;retained_intron
ENSG00000064687	498.164	466.931	475.081	0.0938183	0.179555	0.522505	0.601319	0.692461	ABCA7	protein_coding;retained_intron;lncRNA;nonsense_mediated_decay
ENSG00000064692	95.1209	2.28421	34.8336	5.34878	0.783483	6.82692	8.67569e-12	9.93663e-11	SNCAIP	protein_coding;nonsense_mediated_decay;retained_intron
ENSG00000064703	270.591	718.384	388.74	-1.40768	0.171428	-8.21146	2.18512e-16	4.44551e-15	DDX20	nonsense_mediated_decay;protein_coding;retained_intron
ENSG00000064726	1385.28	2007.6	1619.52	-0.535482	0.142054	-3.76957	0.00016353	0.000584297	BTBD1	protein_coding;nonsense_mediated_decay;retained_intron;lncRNA
ENSG00000064763	768.409	752.097	765.014	0.0317451	0.147323	0.21548	0.829393	0.876031	FAR2	protein_coding;lncRNA;nonsense_mediated_decay
ENSG00000064787	2552.36	801.724	2249.91	1.67034	0.169069	9.87965	5.10117e-23	2.17769e-21	BCAS1	protein_coding
ENSG00000064835	0.782263	0.693341	0.57478	0.179515	3.18718	0.0563242	0.955084		POU1F1	protein_coding
ENSG00000064886	21.5413	29.0064	22.9283	-0.430269	0.50396	-0.853777	0.393229	0.498298	CHI3L2	protein_coding;retained_intron;lncRNA
ENSG00000064932	1330.16	747.561	1066.89	0.830613	0.227029	3.65862	0.000253576	0.000869485	SBNO2	protein_coding;retained_intron
ENSG00000064933	429.181	734.555	511.844	-0.77533	0.273349	-2.83641	0.00456233	0.0114706	PMS1	protein_coding;nonsense_mediated_decay;lncRNA
ENSG00000064961	493.299	609.875	537.08	-0.305107	0.155656	-1.96014	0.0499796	0.0907094	HMG20B	protein_coding;retained_intron;nonsense_mediated_decay;lncRNA
ENSG00000064989	2.62205	0	3.21238	3.81003	1.67979	2.26816	0.0233195	0.0473045	CALCRL	protein_coding;lncRNA;retained_intron
ENSG00000064995	221.401	358.124	268.407	-0.693084	0.186303	-3.72019	0.00019907	0.000698221	TAF11	protein_coding
ENSG00000064999	929.813	1151.92	1026.45	-0.30929	0.145526	-2.12533	0.0335592	0.0646646	ANKS1A	protein_coding;lncRNA
ENSG00000065000	2148.12	3335.52	2500.77	-0.634999	0.15113	-4.20167	2.64951e-05	0.00011049	AP3D1	protein_coding;retained_intron;lncRNA;nonsense_mediated_decay
ENSG00000065029	417.272	292.402	388.687	0.513364	0.17086	3.00459	0.00265943	0.00711424	ZNF76	retained_intron;nonsense_mediated_decay;protein_coding;lncRNA
ENSG00000065054	1471.06	2412.98	1667.19	-0.714259	0.20802	-3.43361	0.000595593	0.00187172	SLC9A3R2	protein_coding;lncRNA;retained_intron
ENSG00000065057	176.424	492.532	284.455	-1.48058	0.216693	-6.83261	8.33821e-12	9.56923e-11	NTHL1	protein_coding;retained_intron;lncRNA;nonsense_mediated_decay
ENSG00000065060	597.267	885.68	662.713	-0.568446	0.155659	-3.65186	0.000260349	0.000889834	UHRF1BP1	protein_coding
ENSG00000065135	1260.77	1709.06	1321.38	-0.438904	0.152072	-2.88616	0.0038997	0.0100087	GNAI3	protein_coding
ENSG00000065150	3089.08	9860.07	5002.82	-1.67439	0.133238	-12.5669	3.21139e-36	5.1433e-34	IPO5	retained_intron;protein_coding;nonsense_mediated_decay;lncRNA
ENSG00000065154	556.812	556.75	535.133	0.000753985	0.178454	0.0042251	0.996629	0.997883	OAT	protein_coding;lncRNA
ENSG00000065183	530.415	1570.4	825.607	-1.56591	0.189784	-8.25102	1.57048e-16	3.25517e-15	WDR3	protein_coding;lncRNA
ENSG00000065243	1862.18	2341.73	2012.09	-0.330391	0.148314	-2.22764	0.0259043	0.0518612	PKN2	protein_coding;lncRNA
ENSG00000065268	210.981	701.018	385.437	-1.73215	0.177356	-9.76648	1.56801e-22	6.25006e-21	WDR18	protein_coding;retained_intron;nonsense_mediated_decay
ENSG00000065308	173.105	404.579	276.735	-1.22562	0.261973	-4.67842	2.89089e-06	1.43943e-05	TRAM2	protein_coding
ENSG00000065320	70.9133	7.23831	43.9335	3.30923	0.523276	6.32407	2.54764e-10	2.39112e-09	NTN1	protein_coding
ENSG00000065328	256.053	1165.55	536.249	-2.18655	0.208971	-10.4634	1.27148e-25	7.26977e-24	MCM10	protein_coding;retained_intron
ENSG00000065357	613.861	114.881	429.886	2.41568	0.219202	11.0203	3.04876e-28	2.33507e-26	DGKA	protein_coding;retained_intron;nonsense_mediated_decay;lncRNA
ENSG00000065361	7652.5	3518.56	5945.47	1.12088	0.134425	8.33833	7.53492e-17	1.63019e-15	ERBB3	protein_coding;lncRNA;nonsense_mediated_decay;retained_intron
ENSG00000065371	0.498844	2.192	0.820038	-2.13211	2.80018	-0.76142	0.446406		ROPN1	protein_coding;retained_intron
ENSG00000065413	163.231	142.145	147.135	0.200575	0.247696	0.809762	0.418077	0.523214	ANKRD44	protein_coding;lncRNA;nonsense_mediated_decay;retained_intron
ENSG00000065427	1344.05	3322.13	1977.77	-1.30555	0.123005	-10.6138	2.5717e-26	1.60844e-24	KARS	protein_coding;nonsense_mediated_decay;retained_intron
ENSG00000065457	435.931	679.19	524.686	-0.640066	0.195566	-3.27289	0.00106453	0.00315731	ADAT1	protein_coding;nonsense_mediated_decay;lncRNA
ENSG00000065485	420.087	339.895	419.121	0.304841	0.184551	1.6518	0.0985755	0.16073	PDIA5	protein_coding;nonsense_mediated_decay;lncRNA
ENSG00000065491	272.7	310.947	272.351	-0.188092	0.166524	-1.12952	0.258678	0.35567	TBC1D22B	protein_coding
ENSG00000065518	1023.38	2293.65	1520.52	-1.16429	0.203751	-5.71428	1.10168e-08	8.1713e-08	NDUFB4	protein_coding;nonsense_mediated_decay;retained_intron
ENSG00000065526	5701.73	5816.64	5612.36	-0.0288895	0.178343	-0.161989	0.871315	0.907965	SPEN	protein_coding;lncRNA
ENSG00000065534	1148.68	144.541	781.275	2.99052	0.187426	15.9558	2.59806e-57	1.48843e-54	MYLK	protein_coding;nonsense_mediated_decay;retained_intron;lncRNA
ENSG00000065548	1251.35	2670.82	1710.04	-1.09374	0.161806	-6.75954	1.38432e-11	1.53103e-10	ZC3H15	nonsense_mediated_decay;protein_coding;lncRNA;retained_intron
ENSG00000065559	385.793	381.521	368.216	0.0159414	0.188469	0.0845838	0.932592	0.953136	MAP2K4	nonsense_mediated_decay;protein_coding;lncRNA;retained_intron
ENSG00000065600	90.9033	130.296	109.749	-0.51856	0.246571	-2.10308	0.0354585	0.0677637	PACC1	protein_coding;lncRNA
ENSG00000065613	3456.07	3021.3	3199.09	0.193971	0.140658	1.37902	0.167888	0.250334	SLK	protein_coding;lncRNA
ENSG00000065615	207.986	247.974	208.096	-0.252631	0.195574	-1.29174	0.196447	0.284836	CYB5R4	protein_coding;lncRNA
ENSG00000065618	1963.83	1534.09	1611.74	0.356174	0.154801	2.30085	0.0213999	0.0439376	COL17A1	protein_coding;nonsense_mediated_decay;retained_intron
ENSG00000065621	554.739	612.402	587.015	-0.141576	0.158547	-0.892962	0.371878	0.476363	GSTO2	protein_coding;lncRNA;retained_intron
ENSG00000065665	210.303	161.637	200.282	0.380433	0.233385	1.63007	0.103087	0.166795	SEC61A2	protein_coding;nonsense_mediated_decay;lncRNA
ENSG00000065675	7.98386	49.1978	20.5739	-2.61954	0.49034	-5.3423	9.17727e-08	5.88895e-07	PRKCQ	protein_coding
ENSG00000065717	48.4477	3.18995	28.9957	3.98044	0.621598	6.40356	1.51799e-10	1.46654e-09	TLE2	protein_coding;lncRNA;retained_intron
ENSG00000065802	298.602	546.811	377.771	-0.872179	0.163514	-5.33395	9.60966e-08	6.15125e-07	ASB1	lncRNA;protein_coding;nonsense_mediated_decay;retained_intron
ENSG00000065809	1149.58	914.787	1091.8	0.329414	0.199491	1.65127	0.098683	0.160859	FAM107B	protein_coding;nonsense_mediated_decay;retained_intron;lncRNA
ENSG00000065833	113.182	787.474	347.99	-2.79856	0.192934	-14.5053	1.12166e-47	4.22761e-45	ME1	protein_coding
ENSG00000065882	1940.46	1650.12	1838.79	0.233713	0.163835	1.42652	0.153719	0.232559	TBC1D1	protein_coding;retained_intron;lncRNA
ENSG00000065883	2687	2152.01	2445.04	0.320018	0.178914	1.78867	0.0736687	0.125774	CDK13	protein_coding;lncRNA;retained_intron
ENSG00000065911	589.597	1894.25	1032.79	-1.68386	0.181993	-9.25236	2.19587e-20	7.0914e-19	MTHFD2	protein_coding;nonsense_mediated_decay;lncRNA
ENSG00000065923	528.048	1052.42	784.924	-0.994825	0.175591	-5.66557	1.46539e-08	1.06728e-07	SLC9A7	protein_coding;lncRNA
ENSG00000065970	472.822	483.456	452.882	-0.0327248	0.2255	-0.145121	0.884616	0.918819	FOXJ2	protein_coding;lncRNA
ENSG00000065978	10404.8	20539.5	13731.1	-0.981197	0.208377	-4.70876	2.49224e-06	1.25378e-05	YBX1	protein_coding;lncRNA
ENSG00000065989	92.1427	30.7511	53.4415	1.5848	0.310347	5.10655	3.2809e-07	1.92862e-06	PDE4A	protein_coding;nonsense_mediated_decay;retained_intron
ENSG00000066027	719.871	747.477	745.873	-0.0543202	0.167775	-0.323768	0.746114	0.811024	PPP2R5A	protein_coding;lncRNA
ENSG00000066032	0.504866	1.53778	0.665695	-1.61322	3.02657	-0.533018	0.594021		CTNNA2	protein_coding;lncRNA;retained_intron
ENSG00000066044	793.38	1626.46	1030.58	-1.03588	0.244383	-4.23876	2.2476e-05	9.49596e-05	ELAVL1	protein_coding;retained_intron
ENSG00000066056	32.7838	0.693341	18.3772	5.59952	1.12242	4.98878	6.07624e-07	3.41215e-06	TIE1	protein_coding;lncRNA
ENSG00000066084	2159.42	1817.7	2123.74	0.248626	0.132152	1.88136	0.0599224	0.105694	DIP2B	retained_intron;protein_coding;nonsense_mediated_decay
ENSG00000066117	1254.3	1947.37	1397.83	-0.634608	0.145021	-4.37598	1.2089e-05	5.37882e-05	SMARCD1	protein_coding;retained_intron;nonsense_mediated_decay;lncRNA
ENSG00000066135	307.346	441.216	353.355	-0.521609	0.1439	-3.6248	0.00028918	0.000978451	KDM4A	protein_coding;nonsense_mediated_decay;retained_intron
ENSG00000066136	683.872	1063.77	773.968	-0.637195	0.139119	-4.58023	4.64458e-06	2.23003e-05	NFYC	retained_intron;protein_coding;lncRNA
ENSG00000066185	8.27719	7.33052	10.9383	0.194816	0.678325	0.287202	0.773958	0.833021	ZMYND12	protein_coding;nonsense_mediated_decay;retained_intron
ENSG00000066230	46.2551	45.482	45.1191	0.0279278	0.375086	0.0744571	0.940647	0.958379	SLC9A3	protein_coding;retained_intron
ENSG00000066248	285.658	141.597	246.227	1.01149	0.211574	4.78081	1.74594e-06	9.04222e-06	NGEF	protein_coding;retained_intron;lncRNA
ENSG00000066279	2246.43	4608.96	3146.75	-1.03674	0.208598	-4.97003	6.69411e-07	3.73278e-06	ASPM	protein_coding
ENSG00000066294	1.52664	1.34757	1.79251	0.185236	1.75545	0.105521	0.915963		CD84	protein_coding;lncRNA;retained_intron
ENSG00000066322	1004.42	2067.38	1289.83	-1.0415	0.179786	-5.793	6.91411e-09	5.30409e-08	ELOVL1	protein_coding;lncRNA
ENSG00000066336	91.6957	2.85726	51.1295	5.06132	0.697089	7.26066	3.85218e-13	5.22222e-12	SPI1	protein_coding
ENSG00000066379	34.4979	89.5107	54.3322	-1.37542	0.325028	-4.23171	2.31919e-05	9.76816e-05	ZNRD1	retained_intron;protein_coding;lncRNA
ENSG00000066382	1.06957	0	1.74335	2.50771	2.11223	1.18724	0.235135		MPPED2	protein_coding;lncRNA;nonsense_mediated_decay;retained_intron
ENSG00000066405	36.1559	0	51.9133	7.60133	1.43125	5.31097	1.09043e-07	6.92887e-07	CLDN18	protein_coding;nonsense_mediated_decay
ENSG00000066422	758.93	1289.48	872.127	-0.764787	0.177376	-4.31168	1.62021e-05	7.04368e-05	ZBTB11	protein_coding;retained_intron
ENSG00000066427	298.109	252.093	265.172	0.242034	0.187903	1.28808	0.197718	0.286246	ATXN3	lncRNA;retained_intron;nonsense_mediated_decay;protein_coding
ENSG00000066455	638.554	604.254	635.769	0.0798377	0.209172	0.381684	0.702696	0.776332	GOLGA5	protein_coding;retained_intron
ENSG00000066468	450.606	844.127	603.161	-0.905327	0.240065	-3.77117	0.000162484	0.00058085	FGFR2	protein_coding;nonsense_mediated_decay;lncRNA;retained_intron;non_stop_decay
ENSG00000066557	240.342	477.001	308.909	-0.98793	0.19152	-5.15836	2.49127e-07	1.49575e-06	LRRC40	protein_coding
ENSG00000066583	233.785	681.229	358.045	-1.5426	0.167823	-9.19182	3.86245e-20	1.20654e-18	ISOC1	protein_coding
ENSG00000066629	3.88509	0	1.90684	4.38222	1.99014	2.20196	0.027668	0.0548325	EML1	protein_coding;nonsense_mediated_decay;lncRNA;retained_intron
ENSG00000066651	401.734	528.44	429.739	-0.395125	0.201078	-1.96504	0.0494099	0.0898575	TRMT11	nonsense_mediated_decay;protein_coding;lncRNA
ENSG00000066654	698.581	1484.18	908.488	-1.08669	0.15324	-7.09142	1.32742e-12	1.68845e-11	THUMPD1	nonsense_mediated_decay;protein_coding;retained_intron
ENSG00000066697	407.744	335.189	377.707	0.280743	0.176605	1.58967	0.11191	0.178788	MSANTD3	protein_coding;lncRNA
ENSG00000066735	0.814126	1.57689	0.652096	-0.970371	3.2679	-0.29694	0.766512		KIF26A	protein_coding
ENSG00000066739	1010.72	467.253	789.92	1.1137	0.22676	4.91139	9.04352e-07	4.92587e-06	ATG2B	protein_coding;retained_intron;lncRNA
ENSG00000066777	4925.66	5090.37	4792.2	-0.047526	0.117234	-0.405395	0.685187	0.762221	ARFGEF1	protein_coding;retained_intron;lncRNA
ENSG00000066813	0	0.61511	0.257884	-2.12485	4.21679	-0.503902	0.614331		ACSM2B	protein_coding;retained_intron;nonsense_mediated_decay;lncRNA
ENSG00000066827	623.825	888.793	698.979	-0.510241	0.147515	-3.45891	0.000542365	0.00172393	ZFAT	protein_coding;nonsense_mediated_decay;retained_intron;lncRNA
ENSG00000066855	679.59	1135.57	824.285	-0.740326	0.133967	-5.52617	3.27293e-08	2.2526e-07	MTFR1	lncRNA;nonsense_mediated_decay;protein_coding;retained_intron
ENSG00000066923	259.977	70.4151	182.246	1.88714	0.230636	8.18234	2.78375e-16	5.60301e-15	STAG3	protein_coding;retained_intron;lncRNA;nonsense_mediated_decay
ENSG00000066926	200.676	380.888	237.804	-0.923464	0.193515	-4.77205	1.82358e-06	9.42045e-06	FECH	protein_coding;lncRNA;nonsense_mediated_decay;retained_intron
ENSG00000066933	1601.67	773.707	1179.01	1.04975	0.181667	5.77841	7.54082e-09	5.74792e-08	MYO9A	protein_coding;retained_intron;lncRNA;nonsense_mediated_decay
ENSG00000067048	23.8558	0	17.728	7.00025	1.30769	5.35313	8.64463e-08	5.57589e-07	DDX3Y	protein_coding;lncRNA
ENSG00000067057	2946.65	3807.77	3334.9	-0.369934	0.13341	-2.7729	0.00555592	0.0136235	PFKP	protein_coding;lncRNA;retained_intron
ENSG00000067064	654.874	1130.67	795.983	-0.787524	0.190534	-4.13326	3.57656e-05	0.000145588	IDI1	protein_coding;lncRNA;retained_intron
ENSG00000067066	1517.68	1074.47	1337.47	0.497646	0.152136	3.27106	0.00107146	0.00317526	SP100	protein_coding;retained_intron
ENSG00000067082	6349.92	1126.96	4129.86	2.49437	0.233502	10.6824	1.23047e-26	7.86757e-25	KLF6	lncRNA;protein_coding
ENSG00000067113	347.068	299.858	303.011	0.210458	0.175614	1.19842	0.230755	0.324583	PLPP1	protein_coding;retained_intron;nonsense_mediated_decay;lncRNA
ENSG00000067141	1326.83	1553.59	1327.28	-0.227782	0.158997	-1.43262	0.151966	0.230316	NEO1	protein_coding;retained_intron;lncRNA
ENSG00000067167	11500.3	3199.73	6078.67	1.84567	0.168052	10.9827	4.62874e-28	3.48006e-26	TRAM1	protein_coding;lncRNA
ENSG00000067177	226.332	536.289	332.155	-1.24336	0.169245	-7.34649	2.03477e-13	2.85855e-12	PHKA1	protein_coding
ENSG00000067182	1299.59	1674.2	1361.66	-0.365523	0.233275	-1.56692	0.117133	0.185532	TNFRSF1A	nonsense_mediated_decay;protein_coding;retained_intron;lncRNA
ENSG00000067191	238.2	179.369	192.67	0.407054	0.25281	1.61012	0.107372	0.172683	CACNB1	protein_coding;retained_intron;lncRNA
ENSG00000067208	750.999	439.038	703.686	0.774306	0.171872	4.50514	6.63282e-06	3.08888e-05	EVI5	protein_coding;lncRNA
ENSG00000067221	172.408	109.91	127.087	0.646163	0.294458	2.19441	0.0282058	0.0557583	STOML1	protein_coding;retained_intron
ENSG00000067225	18579.6	41185.1	25474.4	-1.14841	0.133894	-8.57699	9.73852e-18	2.36137e-16	PKM	retained_intron;protein_coding;nonsense_mediated_decay
ENSG00000067248	629.747	935.032	741.264	-0.56988	0.173206	-3.29019	0.00100121	0.00298745	DHX29	protein_coding;retained_intron
ENSG00000067334	848.426	1699.34	1127.75	-1.00196	0.138695	-7.22421	5.04026e-13	6.72778e-12	DNTTIP2	protein_coding;retained_intron;lncRNA;nonsense_mediated_decay
ENSG00000067365	499.65	335.449	447.718	0.576391	0.164547	3.50289	0.000460235	0.0014868	METTL22	protein_coding;nonsense_mediated_decay;lncRNA;retained_intron
ENSG00000067369	1515.19	1785.07	1573.03	-0.236212	0.1197	-1.97336	0.048454	0.0883998	TP53BP1	protein_coding;retained_intron;nonsense_mediated_decay;lncRNA
ENSG00000067445	0.997688	0	1.24334	2.43247	2.4132	1.00798	0.313463		TRO	protein_coding;nonsense_mediated_decay;lncRNA;retained_intron
ENSG00000067533	471.755	729.993	518.249	-0.629588	0.211819	-2.97229	0.00295589	0.00782522	RRP15	protein_coding;lncRNA
ENSG00000067560	4542.56	6018.03	5012.74	-0.405859	0.131227	-3.0928	0.00198274	0.00549335	RHOA	protein_coding;lncRNA
ENSG00000067596	884.254	1396.09	1024.25	-0.658606	0.173143	-3.80383	0.000142474	0.000515105	DHX8	nonsense_mediated_decay;protein_coding;retained_intron;lncRNA
ENSG00000067601	78.133	44.4898	69.5943	0.809933	0.306765	2.64024	0.00828478	0.0193177	PMS2P4	lncRNA;transcribed_unprocessed_pseudogene
ENSG00000067606	681.963	663.432	672.684	0.0389784	0.212876	0.183104	0.854717	0.895449	PRKCZ	protein_coding;retained_intron;lncRNA;nonsense_mediated_decay
ENSG00000067646	5.17009	0	2.82323	4.79471	1.70953	2.80469	0.00503652	0.0124888	ZFY	protein_coding;lncRNA
ENSG00000067704	1014.58	2115.91	1323.59	-1.06015	0.132509	-8.00059	1.23823e-15	2.30618e-14	IARS2	protein_coding;lncRNA
ENSG00000067715	23.5285	3.41927	16.0076	2.79676	0.676711	4.13288	3.58251e-05	0.00014581	SYT1	protein_coding;lncRNA
ENSG00000067798	57.8784	11.9381	31.8455	2.28357	0.491834	4.64298	3.43417e-06	1.68763e-05	NAV3	protein_coding;lncRNA;retained_intron
ENSG00000067829	1406.79	2107.95	1698.67	-0.583348	0.125502	-4.64811	3.34986e-06	1.64959e-05	IDH3G	protein_coding;lncRNA
ENSG00000067836	307.349	317.762	317.951	-0.0490728	0.19119	-0.256671	0.797433	0.852092	ROGDI	protein_coding;retained_intron;nonsense_mediated_decay;lncRNA
ENSG00000067840	7.64471	3.44723	6.94726	1.15651	1.02645	1.12672	0.259862	0.357032	PDZD4	protein_coding;lncRNA;nonsense_mediated_decay
ENSG00000067842	3.6856	1.44261	3.6496	1.39454	1.30971	1.06477	0.28698	0.386285	ATP2B3	protein_coding;lncRNA
ENSG00000067900	1675.29	1724.62	1695.78	-0.0418918	0.135732	-0.308637	0.757598	0.820375	ROCK1	protein_coding;nonsense_mediated_decay;retained_intron
ENSG00000067955	943.459	1482.35	1034.2	-0.651725	0.143217	-4.55061	5.34909e-06	2.53306e-05	CBFB	lncRNA;protein_coding;nonsense_mediated_decay;retained_intron
ENSG00000067992	60.4701	359.967	158.936	-2.57185	0.251335	-10.2328	1.41438e-24	7.1581e-23	PDK3	protein_coding;nonsense_mediated_decay;retained_intron
ENSG00000068001	131.209	406.98	215.28	-1.63377	0.223441	-7.31187	2.63454e-13	3.65809e-12	HYAL2	protein_coding;retained_intron
ENSG00000068024	344.229	899.596	507.157	-1.38642	0.264484	-5.24198	1.58859e-07	9.80923e-07	HDAC4	protein_coding;lncRNA;retained_intron
ENSG00000068028	152.658	198.465	163.712	-0.375993	0.206812	-1.81804	0.0690579	0.119066	RASSF1	protein_coding;nonsense_mediated_decay;retained_intron;lncRNA
ENSG00000068078	449.879	248.148	427.276	0.858006	0.200464	4.2801	1.86809e-05	8.01071e-05	FGFR3	protein_coding;nonsense_mediated_decay;retained_intron;lncRNA
ENSG00000068079	356.037	354.399	331.846	0.00504652	0.220135	0.0229246	0.98171	0.987398	IFI35	protein_coding;retained_intron;lncRNA
ENSG00000068097	247.049	359.002	264.516	-0.538595	0.168018	-3.20557	0.00134794	0.00389624	HEATR6	protein_coding;nonsense_mediated_decay;retained_intron;lncRNA
ENSG00000068120	833.409	2022.14	1266.88	-1.27858	0.152671	-8.37475	5.53425e-17	1.21385e-15	COASY	lncRNA;protein_coding;retained_intron
ENSG00000068137	302.497	229.184	292.989	0.401194	0.204763	1.95931	0.0500765	0.0908449	PLEKHH3	retained_intron;nonsense_mediated_decay;protein_coding;lncRNA
ENSG00000068305	1473.23	938.197	1245.45	0.650772	0.156507	4.1581	3.209e-05	0.000131731	MEF2A	protein_coding;lncRNA;retained_intron
ENSG00000068308	916.446	729.37	855.062	0.328889	0.185685	1.77122	0.0765247	0.129976	OTUD5	protein_coding;lncRNA
ENSG00000068323	915.382	1439.58	1014.64	-0.65383	0.165215	-3.95744	7.57558e-05	0.00028899	TFE3	nonsense_mediated_decay;protein_coding;retained_intron;lncRNA
ENSG00000068354	430.687	339.805	394.129	0.339833	0.174541	1.94701	0.0515334	0.0929874	TBC1D25	protein_coding;nonsense_mediated_decay;lncRNA
ENSG00000068366	1817.08	2099.32	1769.36	-0.208226	0.160528	-1.29713	0.194586	0.282696	ACSL4	lncRNA;protein_coding;nonsense_mediated_decay;retained_intron
ENSG00000068383	203.944	221.501	219.188	-0.118933	0.212608	-0.559401	0.575888	0.669657	INPP5A	protein_coding;lncRNA
ENSG00000068394	285.856	474.75	339.735	-0.732351	0.165611	-4.4221	9.7746e-06	4.42258e-05	GPKOW	protein_coding
ENSG00000068400	938.167	702.763	857.334	0.415928	0.133344	3.11921	0.00181339	0.00506924	GRIPAP1	retained_intron;protein_coding;lncRNA;nonsense_mediated_decay
ENSG00000068438	654.982	1316.79	867.787	-1.00769	0.151861	-6.63557	3.23257e-11	3.42444e-10	FTSJ1	protein_coding;lncRNA
ENSG00000068489	650.976	1227.5	934.463	-0.915334	0.214196	-4.27335	1.92558e-05	8.23502e-05	PRR11	protein_coding;nonsense_mediated_decay;retained_intron
ENSG00000068615	7.99377	9.59255	7.75956	-0.268999	0.729004	-0.368996	0.712131	0.784405	REEP1	protein_coding;lncRNA;retained_intron
ENSG00000068650	4409.91	4849.13	4355.33	-0.137076	0.182849	-0.749669	0.453454	0.55762	ATP11A	protein_coding;lncRNA;retained_intron;nonsense_mediated_decay
ENSG00000068654	1393.7	4091.05	2145.73	-1.55358	0.189341	-8.20517	2.30265e-16	4.66803e-15	POLR1A	protein_coding;lncRNA;retained_intron;nonsense_mediated_decay
ENSG00000068697	1154.94	1094.05	1048.57	0.078385	0.166208	0.471609	0.637206	0.723082	LAPTM4A	protein_coding;retained_intron
ENSG00000068724	822.586	440.078	644.384	0.902697	0.136412	6.61743	3.65485e-11	3.85752e-10	TTC7A	protein_coding;lncRNA;nonsense_mediated_decay;retained_intron
ENSG00000068745	662.098	738.617	758.376	-0.157215	0.147116	-1.06864	0.28523	0.384382	IP6K2	protein_coding;retained_intron;nonsense_mediated_decay;lncRNA
ENSG00000068784	335.214	623.76	440.434	-0.895887	0.181958	-4.9236	8.49672e-07	4.65548e-06	SRBD1	protein_coding;lncRNA
ENSG00000068796	1180.26	1919.61	1351.14	-0.701509	0.114575	-6.12273	9.19872e-10	8.0066e-09	KIF2A	protein_coding;lncRNA;retained_intron
ENSG00000068831	6.70877	1.7222	6.11818	1.98174	1.01237	1.95751	0.0502871	0.0911461	RASGRP2	retained_intron;protein_coding;nonsense_mediated_decay
ENSG00000068878	2351.52	2620.41	2500.12	-0.156174	0.143768	-1.08629	0.277351	0.375922	PSME4	protein_coding;nonsense_mediated_decay;lncRNA;retained_intron
ENSG00000068885	326.311	283.943	304.631	0.201699	0.19654	1.02625	0.304774	0.405587	IFT80	protein_coding;retained_intron;lncRNA;nonsense_mediated_decay
ENSG00000068903	988.344	1161.23	1173.45	-0.23208	0.155006	-1.49723	0.134333	0.20802	SIRT2	protein_coding;retained_intron;nonsense_mediated_decay;lncRNA
ENSG00000068912	866.607	709.536	845.879	0.288453	0.14106	2.0449	0.0408649	0.0764682	ERLEC1	lncRNA;protein_coding
ENSG00000068971	182.966	69.1457	150.212	1.40473	0.280158	5.01405	5.3296e-07	3.0202e-06	PPP2R5B	lncRNA;protein_coding;retained_intron
ENSG00000068976	14.7464	5.23664	14.9406	1.47059	0.616118	2.38686	0.0169929	0.0361153	PYGM	retained_intron;protein_coding;lncRNA
ENSG00000068985	0.542751	0	0.148023	1.53486	4.201	0.365356	0.714846		PAGE1	protein_coding
ENSG00000069011	266.024	483.12	343.465	-0.861739	0.207661	-4.14974	3.32851e-05	0.000136344	PITX1	protein_coding;lncRNA;retained_intron
ENSG00000069018	1.03771	0	0.833577	2.47731	2.80595	0.882878	0.377302		TRPC7	protein_coding;retained_intron;nonsense_mediated_decay
ENSG00000069020	1257.03	432.567	767.915	1.53792	0.189671	8.10838	5.12977e-16	9.98928e-15	MAST4	protein_coding;lncRNA;retained_intron;nonsense_mediated_decay
ENSG00000069122	9.52818	0	8.47025	5.67773	1.39509	4.0698	4.70544e-05	0.000187309	ADGRF5	protein_coding;lncRNA
ENSG00000069188	3.65374	0.360653	3.31701	3.32897	1.5929	2.08988	0.0366288	0.0696701	SDK2	protein_coding;lncRNA;retained_intron
ENSG00000069206	0	0	0.218803	0	4.24714	0	1		ADAM7	protein_coding
ENSG00000069248	576.006	1353.42	802.347	-1.23185	0.151471	-8.13256	4.2031e-16	8.25208e-15	NUP133	protein_coding;lncRNA
ENSG00000069275	3433.76	7336.5	4474.72	-1.09526	0.132623	-8.2584	1.47634e-16	3.07337e-15	NUCKS1	protein_coding;lncRNA
ENSG00000069329	2038.62	3657.14	2456.13	-0.843014	0.141893	-5.9412	2.82951e-09	2.30064e-08	VPS35	protein_coding;nonsense_mediated_decay;retained_intron;lncRNA
ENSG00000069345	716.242	1312.72	897.618	-0.874416	0.142789	-6.12383	9.13509e-10	7.95364e-09	DNAJA2	protein_coding;nonsense_mediated_decay;retained_intron
ENSG00000069399	852.743	742.626	965.394	0.198841	0.267949	0.742087	0.458034	0.56186	BCL3	retained_intron;lncRNA;protein_coding
ENSG00000069424	303.391	401.065	321.206	-0.402283	0.181871	-2.21191	0.0269726	0.0536699	KCNAB2	protein_coding;nonsense_mediated_decay;lncRNA;retained_intron
ENSG00000069431	4.06865	1.53778	3.41124	1.35196	1.32302	1.02188	0.306838	0.407813	ABCC9	protein_coding
ENSG00000069493	56.6257	27.5778	46.3454	1.04399	0.375232	2.78225	0.00539842	0.0132816	CLEC2D	nonsense_mediated_decay;lncRNA;protein_coding
ENSG00000069509	116.081	188.43	136.998	-0.698025	0.232214	-3.00595	0.00264751	0.00708566	FUNDC1	protein_coding;lncRNA
ENSG00000069535	140.192	165.039	152.664	-0.236234	0.299665	-0.788327	0.430505	0.535328	MAOB	protein_coding;lncRNA
ENSG00000069667	278.873	122.397	271.531	1.19185	0.29536	4.03525	5.45441e-05	0.00021403	RORA	protein_coding;lncRNA;nonsense_mediated_decay;retained_intron
ENSG00000069696	67.8918	26.5019	55.7637	1.34346	0.381676	3.5199	0.000431707	0.00140509	DRD4	protein_coding;lncRNA
ENSG00000069702	106.277	236.43	148.393	-1.1519	0.213434	-5.39701	6.77608e-08	4.45186e-07	TGFBR3	nonsense_mediated_decay;protein_coding;retained_intron;lncRNA
ENSG00000069764	33.3842	10.0818	32.017	1.7085	0.541155	3.15713	0.00159331	0.00452736	PLA2G10	protein_coding;nonsense_mediated_decay
ENSG00000069812	0	3.5506	1.69125	-4.62871	2.15498	-2.14791	0.0317208		HES2	protein_coding;lncRNA
ENSG00000069849	438.419	1067.79	651.496	-1.28423	0.168057	-7.64162	2.14507e-14	3.39478e-13	ATP1B3	protein_coding;nonsense_mediated_decay;retained_intron;lncRNA
ENSG00000069869	759.751	661.4	642.503	0.199747	0.182884	1.09221	0.274742	0.373003	NEDD4	protein_coding;nonsense_mediated_decay;lncRNA;retained_intron
ENSG00000069943	287.148	202.862	248.711	0.50145	0.208829	2.40125	0.0163392	0.0349177	PIGB	nonsense_mediated_decay;protein_coding;lncRNA;retained_intron
ENSG00000069956	2036.25	2604.58	2166.46	-0.355155	0.170467	-2.08342	0.0372133	0.0705663	MAPK6	lncRNA;protein_coding
ENSG00000069966	399.44	221.912	300.379	0.847203	0.183346	4.62079	3.82281e-06	1.8639e-05	GNB5	protein_coding;retained_intron;lncRNA;nonsense_mediated_decay
ENSG00000069974	279.599	85.5463	291.27	1.70865	0.226122	7.55631	4.14666e-14	6.30808e-13	RAB27A	protein_coding;retained_intron;lncRNA
ENSG00000069998	217.757	568.54	329.408	-1.38404	0.156121	-8.86521	7.63577e-19	2.10314e-17	HDHD5	protein_coding;retained_intron;lncRNA
ENSG00000070010	1373.51	1938.93	1627.22	-0.497329	0.170418	-2.91828	0.00351964	0.00914384	UFD1	protein_coding;retained_intron;lncRNA
ENSG00000070018	1271.82	1831.87	1486.09	-0.526399	0.146327	-3.59741	0.000321406	0.00107605	LRP6	protein_coding;nonsense_mediated_decay;lncRNA;retained_intron
ENSG00000070019	5.88687	0	17.307	4.9874	1.33974	3.72265	0.000197144	0.000691889	GUCY2C	protein_coding;retained_intron
ENSG00000070031	8.61831	1.96268	6.17795	2.10956	1.01933	2.06955	0.0384942	0.0726346	SCT	protein_coding
ENSG00000070047	1678.09	2400.46	1950.46	-0.516691	0.12057	-4.2854	1.82411e-05	7.84676e-05	PHRF1	protein_coding;nonsense_mediated_decay;retained_intron
ENSG00000070061	571.358	1168.03	735.715	-1.03129	0.153832	-6.70403	2.02755e-11	2.19996e-10	ELP1	nonsense_mediated_decay;protein_coding;lncRNA
ENSG00000070081	343.283	189.271	332.089	0.859262	0.178576	4.81176	1.4961e-06	7.84329e-06	NUCB2	protein_coding;nonsense_mediated_decay;lncRNA;retained_intron
ENSG00000070087	1546.5	4762.59	2496.36	-1.62281	0.154998	-10.4699	1.18828e-25	6.84875e-24	PFN2	protein_coding;nonsense_mediated_decay;retained_intron
ENSG00000070159	1415.8	1185.2	1223.15	0.256421	0.117854	2.17575	0.0295737	0.058047	PTPN3	lncRNA;protein_coding
ENSG00000070182	172.918	27.7093	90.2479	2.64379	0.449456	5.8822	4.0484e-09	3.22936e-08	SPTB	protein_coding;retained_intron;lncRNA
ENSG00000070190	227.771	108.903	174.358	1.06205	0.276995	3.83419	0.000125979	0.000460231	DAPP1	protein_coding;retained_intron
ENSG00000070193	10.4562	0	3.06577	5.81035	3.34824	1.73535	0.0826792	0.138589	FGF10	protein_coding
ENSG00000070214	2056.77	2221.64	2065.78	-0.111497	0.189662	-0.587871	0.556619	0.653361	SLC44A1	protein_coding;nonsense_mediated_decay;lncRNA;retained_intron
ENSG00000070269	331.606	296.768	289.146	0.159681	0.169598	0.941528	0.346434	0.449053	TMEM260	protein_coding;nonsense_mediated_decay;retained_intron;lncRNA
ENSG00000070366	704.356	465.288	628.225	0.597631	0.148468	4.02531	5.68997e-05	0.00022245	SMG6	retained_intron;protein_coding;lncRNA
ENSG00000070367	832.734	1169.44	877.594	-0.489734	0.161013	-3.04158	0.00235341	0.00638084	EXOC5	protein_coding;retained_intron;nonsense_mediated_decay;lncRNA
ENSG00000070371	8.97552	6.50314	11.3541	0.451197	0.798531	0.565035	0.57205	0.666314	CLTCL1	protein_coding;retained_intron;nonsense_mediated_decay
ENSG00000070388	6.3896	9.72671	5.31933	-0.603838	0.930489	-0.648946	0.516373	0.616441	FGF22	retained_intron;protein_coding
ENSG00000070404	293.711	96.9783	153.212	1.59883	0.276858	5.77489	7.7004e-09	5.85709e-08	FSTL3	protein_coding;lncRNA
ENSG00000070413	1472.9	1837.7	1425.8	-0.319222	0.136736	-2.33458	0.0195654	0.0407008	DGCR2	protein_coding;nonsense_mediated_decay;retained_intron;lncRNA
ENSG00000070423	585.029	886.358	726.151	-0.59913	0.185667	-3.2269	0.00125139	0.00364549	RNF126	nonsense_mediated_decay;protein_coding;lncRNA;retained_intron
ENSG00000070444	823.177	714.006	862.799	0.204425	0.21171	0.965587	0.334251	0.436599	MNT	protein_coding;lncRNA;retained_intron
ENSG00000070476	804.406	918.516	814.001	-0.191485	0.149149	-1.28385	0.199193	0.287958	ZXDC	retained_intron;protein_coding;nonsense_mediated_decay
ENSG00000070495	288.396	476.84	347.155	-0.725803	0.207619	-3.49585	0.000472557	0.00152317	JMJD6	protein_coding;nonsense_mediated_decay;retained_intron
ENSG00000070501	72.0792	124.923	86.7243	-0.791265	0.274974	-2.8776	0.00400709	0.0102439	POLB	protein_coding;retained_intron;lncRNA;nonsense_mediated_decay
ENSG00000070526	258.686	60.0093	321.839	2.11149	0.273042	7.73321	1.04869e-14	1.73941e-13	ST6GALNAC1	nonsense_mediated_decay;protein_coding;retained_intron;lncRNA
ENSG00000070540	239.089	80.4663	188.221	1.57298	0.227241	6.92209	4.45029e-12	5.28737e-11	WIPI1	nonsense_mediated_decay;protein_coding;lncRNA;retained_intron
ENSG00000070601	0.766331	0	0.493908	2.04305	3.38507	0.603548	0.546144		FRMPD1	protein_coding
ENSG00000070610	881.782	1082.99	937.055	-0.296465	0.125105	-2.36973	0.0178012	0.0375906	GBA2	protein_coding;lncRNA
ENSG00000070614	555.157	755.94	585.024	-0.445333	0.170672	-2.60929	0.00907291	0.0209119	NDST1	protein_coding;lncRNA;TEC
ENSG00000070669	93.827	49.9222	82.5567	0.906382	0.293754	3.08552	0.00203198	0.00560859	ASNS	protein_coding;nonsense_mediated_decay;retained_intron
ENSG00000070718	190.593	324.848	213.866	-0.769551	0.169027	-4.55283	5.29295e-06	2.50896e-05	AP3M2	protein_coding;nonsense_mediated_decay;lncRNA;retained_intron
ENSG00000070729	0.782263	0	0.630886	2.06813	2.89901	0.713393	0.475603		CNGB1	protein_coding;retained_intron
ENSG00000070731	10.2665	7.04002	11.1985	0.5236	0.772036	0.678207	0.497641	0.599652	ST6GALNAC2	protein_coding;nonsense_mediated_decay;retained_intron;lncRNA
ENSG00000070756	44575.6	76474.9	53600.4	-0.778733	0.128474	-6.06141	1.34937e-09	1.1429e-08	PABPC1	protein_coding;nonsense_mediated_decay;retained_intron;lncRNA
ENSG00000070759	44.9621	60.5348	56.6799	-0.42566	0.312216	-1.36335	0.172772	0.256467	TESK2	protein_coding;lncRNA
ENSG00000070761	312.766	744.802	469.669	-1.25095	0.172622	-7.24673	4.26954e-13	5.74992e-12	CFAP20	protein_coding;retained_intron;lncRNA
ENSG00000070770	710.218	912.114	768.312	-0.361504	0.228497	-1.58209	0.113628	0.181058	CSNK2A2	lncRNA;protein_coding;retained_intron
ENSG00000070778	407.931	161.419	290.985	1.33913	0.174318	7.68209	1.56517e-14	2.52303e-13	PTPN21	protein_coding;nonsense_mediated_decay;retained_intron;lncRNA
ENSG00000070785	154.915	354.56	230.828	-1.19528	0.248491	-4.81015	1.50816e-06	7.89785e-06	EIF2B3	protein_coding;lncRNA;nonsense_mediated_decay
ENSG00000070808	5.26606	1.80326	5.34214	1.58775	1.16982	1.35726	0.174699	0.25877	CAMK2A	protein_coding;nonsense_mediated_decay;retained_intron;lncRNA
ENSG00000070814	1284.51	4775.21	2458.9	-1.89441	0.146506	-12.9306	3.02292e-38	5.93092e-36	TCOF1	protein_coding;nonsense_mediated_decay;retained_intron;lncRNA
ENSG00000070831	3466.44	4244.87	3682.32	-0.292195	0.141713	-2.06188	0.0392195	0.0738039	CDC42	protein_coding;nonsense_mediated_decay
ENSG00000070882	1015.69	902.883	938.249	0.170023	0.16177	1.05102	0.293252	0.393028	OSBPL3	protein_coding;nonsense_mediated_decay;lncRNA;retained_intron
ENSG00000070886	0.526819	0.693341	0.922654	-0.392281	2.32909	-0.168427	0.866247		EPHA8	protein_coding
ENSG00000070915	0.520797	2.41837	1.61853	-2.21282	1.87015	-1.18323	0.236717		SLC12A3	protein_coding;retained_intron;lncRNA
ENSG00000070950	417.437	761.779	522.411	-0.867679	0.189589	-4.57664	4.72499e-06	2.26333e-05	RAD18	protein_coding;nonsense_mediated_decay;retained_intron;lncRNA
ENSG00000070961	1794.67	1935.83	1754.08	-0.109158	0.152386	-0.716328	0.473789	0.576905	ATP2B1	protein_coding;retained_intron
ENSG00000070985	15.0079	9.58394	21.8989	0.657257	0.518701	1.26712	0.205112	0.294848	TRPM5	protein_coding
ENSG00000071051	899.752	654.586	731.298	0.457996	0.174039	2.63157	0.00849913	0.0197628	NCK2	protein_coding
ENSG00000071054	1963.46	2028.34	1869.57	-0.0472576	0.193525	-0.244194	0.80708	0.859372	MAP4K4	protein_coding;lncRNA;retained_intron
ENSG00000071073	89.4084	50.9261	86.4341	0.806958	0.286728	2.81437	0.00488735	0.0121653	MGAT4A	protein_coding;lncRNA
ENSG00000071082	10807.7	16673.9	14530.6	-0.625552	0.196729	-3.17976	0.00147398	0.00422384	RPL31	protein_coding;nonsense_mediated_decay
ENSG00000071127	3758.51	6229.13	4666.29	-0.72887	0.123315	-5.91062	3.40817e-09	2.74696e-08	WDR1	protein_coding;lncRNA;retained_intron
ENSG00000071189	1272.36	1269.57	1243.46	0.00361462	0.163405	0.0221206	0.982352	0.987939	SNX13	protein_coding;nonsense_mediated_decay;lncRNA;retained_intron
ENSG00000071205	327.379	263.474	318.802	0.314183	0.167835	1.87198	0.0612098	0.107561	ARHGAP10	retained_intron;protein_coding;lncRNA
ENSG00000071242	47.0108	20.865	31.3621	1.17548	0.568848	2.06643	0.0387883	0.0731126	RPS6KA2	protein_coding;lncRNA
ENSG00000071243	226.308	340.998	248.555	-0.592412	0.163408	-3.62536	0.00028856	0.000976468	ING3	protein_coding;nonsense_mediated_decay;retained_intron
ENSG00000071246	53.3149	19.0757	33.5724	1.48703	0.4307	3.45258	0.000555248	0.00175902	VASH1	protein_coding;lncRNA
ENSG00000071282	164.113	60.5575	115.709	1.439	0.259094	5.55399	2.79221e-08	1.94416e-07	LMCD1	protein_coding;retained_intron;nonsense_mediated_decay
ENSG00000071462	1489.87	2237.12	1810.35	-0.586535	0.10531	-5.56958	2.55352e-08	1.78971e-07	BUD23	lncRNA;protein_coding;nonsense_mediated_decay;retained_intron
ENSG00000071537	1184.25	1398.22	1226.85	-0.239433	0.138653	-1.72684	0.0841956	0.140776	SEL1L	protein_coding;retained_intron
ENSG00000071539	598.072	1757.11	1001.19	-1.55463	0.142179	-10.9343	7.9014e-28	5.84847e-26	TRIP13	protein_coding;retained_intron;lncRNA
ENSG00000071553	1274.17	2111.9	1510.19	-0.728864	0.136276	-5.34843	8.87229e-08	5.71116e-07	ATP6AP1	protein_coding;nonsense_mediated_decay;retained_intron;lncRNA
ENSG00000071564	1642.75	3341.38	2312.85	-1.02438	0.208473	-4.91371	8.93673e-07	4.87423e-06	TCF3	protein_coding;nonsense_mediated_decay;retained_intron
ENSG00000071575	250.223	15.3883	115.232	4.0215	0.700787	5.73856	9.54856e-09	7.15081e-08	TRIB2	protein_coding;lncRNA
ENSG00000071626	1695.65	2530.65	1984.52	-0.577881	0.223593	-2.58452	0.00975145	0.0222769	DAZAP1	protein_coding;lncRNA;retained_intron
ENSG00000071655	275.582	785.729	434.294	-1.51176	0.178219	-8.4826	2.20225e-17	5.10383e-16	MBD3	protein_coding;nonsense_mediated_decay;lncRNA;retained_intron
ENSG00000071677	0	0	0.258513	0	4.24714	0	1		PRLH	protein_coding
ENSG00000071794	10.6038	4.59344	7.187	1.23051	0.883104	1.3934	0.1635	0.244978	HLTF	protein_coding;retained_intron;lncRNA
ENSG00000071859	1144.25	1029.79	1184.66	0.151164	0.213669	0.707465	0.479278	0.581857	FAM50A	protein_coding;retained_intron
ENSG00000071889	976.114	708.116	895.955	0.462982	0.167159	2.76971	0.00561069	0.0137389	FAM3A	protein_coding;nonsense_mediated_decay;retained_intron;lncRNA
ENSG00000071894	1161.82	2008.3	1497.15	-0.789751	0.136247	-5.79648	6.7723e-09	5.21112e-08	CPSF1	retained_intron;protein_coding;nonsense_mediated_decay
ENSG00000071909	13.0722	2.6169	11.1897	2.29951	0.867808	2.64979	0.00805424	0.0188461	MYO3B	retained_intron;lncRNA;protein_coding;nonsense_mediated_decay
ENSG00000071967	250.593	23.4344	109.952	3.4246	0.289282	11.8383	2.4752e-32	2.80246e-30	CYBRD1	protein_coding;lncRNA
ENSG00000071994	499.89	1115.13	696.01	-1.15764	0.141603	-8.17527	2.95216e-16	5.92189e-15	PDCD2	protein_coding;retained_intron;nonsense_mediated_decay;lncRNA
ENSG00000072042	383.904	738.26	542.446	-0.94392	0.147084	-6.41754	1.38495e-10	1.34664e-09	RDH11	protein_coding;retained_intron;nonsense_mediated_decay
ENSG00000072062	812.126	1371.72	962.106	-0.75662	0.219799	-3.44234	0.000576714	0.00181978	PRKACA	protein_coding;lncRNA;retained_intron
ENSG00000072071	504.898	1043.27	763.198	-1.04764	0.242966	-4.31186	1.61886e-05	7.03891e-05	ADGRL1	protein_coding;retained_intron;lncRNA
ENSG00000072110	4510.81	3592.02	3707.56	0.328448	0.192493	1.70629	0.0879543	0.146123	ACTN1	protein_coding;retained_intron;lncRNA
ENSG00000072121	718.423	630.199	665.186	0.189218	0.152432	1.24133	0.214484	0.305789	ZFYVE26	retained_intron;protein_coding;nonsense_mediated_decay
ENSG00000072133	93.0502	96.1395	82.5385	-0.0450461	0.312295	-0.144242	0.88531	0.919262	RPS6KA6	protein_coding;lncRNA
ENSG00000072134	563.203	431.733	522.678	0.382711	0.153325	2.49607	0.0125577	0.0277879	EPN2	protein_coding;lncRNA;nonsense_mediated_decay;retained_intron
ENSG00000072135	1396.26	1424.28	1436.03	-0.0289074	0.165649	-0.17451	0.861465	0.900904	PTPN18	protein_coding;retained_intron;nonsense_mediated_decay;lncRNA
ENSG00000072163	547.265	904.212	659.049	-0.724841	0.213039	-3.40238	0.000668009	0.00207584	LIMS2	protein_coding;retained_intron;lncRNA;nonsense_mediated_decay
ENSG00000072182	6.7247	3.08092	5.50101	1.13365	1.03788	1.09228	0.274711	0.372978	ASIC4	retained_intron;protein_coding;lncRNA
ENSG00000072195	50.5936	38.04	63.9155	0.404512	0.419487	0.964303	0.334894	0.4373	SPEG	protein_coding;lncRNA;nonsense_mediated_decay;retained_intron
ENSG00000072201	184.057	124.092	184.025	0.571619	0.231213	2.47226	0.013426	0.0294343	LNX1	protein_coding;retained_intron;lncRNA
ENSG00000072210	397.612	1839.45	803.45	-2.20902	0.151812	-14.5511	5.75021e-48	2.25637e-45	ALDH3A2	protein_coding;retained_intron;nonsense_mediated_decay;lncRNA
ENSG00000072274	2354.78	10404.1	4542.71	-2.14341	0.166946	-12.8389	9.92864e-38	1.84679e-35	TFRC	protein_coding;retained_intron;lncRNA;nonsense_mediated_decay
ENSG00000072310	884.226	1404.24	1104.79	-0.667295	0.195652	-3.41063	0.000648139	0.00202155	SREBF1	nonsense_mediated_decay;protein_coding;retained_intron;lncRNA
ENSG00000072315	43.2308	3.98128	26.4432	3.43069	0.65774	5.21588	1.82949e-07	1.11835e-06	TRPC5	protein_coding
ENSG00000072364	3803.3	2710.87	3661.55	0.488372	0.164001	2.97786	0.00290268	0.0076981	AFF4	protein_coding;lncRNA;retained_intron
ENSG00000072401	454.159	427.866	387.354	0.0857979	0.229044	0.374591	0.707964	0.780797	UBE2D1	protein_coding;retained_intron
ENSG00000072415	698.44	760.304	702.341	-0.121913	0.168974	-0.721488	0.470609	0.573985	MPP5	lncRNA;protein_coding;retained_intron
ENSG00000072422	391.958	130.453	291.76	1.58902	0.195103	8.14448	3.80923e-16	7.5252e-15	RHOBTB1	protein_coding;lncRNA
ENSG00000072501	3294.12	8824.6	5049.64	-1.42168	0.142161	-10.0005	1.51701e-23	6.84328e-22	SMC1A	protein_coding;lncRNA;nonsense_mediated_decay
ENSG00000072506	332.781	944.349	556.294	-1.5048	0.206383	-7.29129	3.06992e-13	4.23389e-12	HSD17B10	lncRNA;protein_coding
ENSG00000072518	3084.93	3686.51	3391.46	-0.257185	0.176374	-1.45818	0.14479	0.221142	MARK2	protein_coding;retained_intron
ENSG00000072571	588.579	1894.47	1152.16	-1.68655	0.233197	-7.23229	4.74922e-13	6.36302e-12	HMMR	protein_coding;retained_intron
ENSG00000072609	172.591	71.7098	137.353	1.26701	0.212583	5.96008	2.52119e-09	2.06224e-08	CHFR	retained_intron;protein_coding;nonsense_mediated_decay;lncRNA
ENSG00000072657	3.84721	0.61511	2.63096	2.561	1.52936	1.67456	0.0940206	0.154481	TRHDE	lncRNA;protein_coding;retained_intron
ENSG00000072682	922.987	254.959	632.275	1.8559	0.176087	10.5397	5.66965e-26	3.41191e-24	P4HA2	protein_coding;retained_intron;lncRNA
ENSG00000072694	0	0	0.596974	0	3.78338	0	1		FCGR2B	protein_coding;retained_intron
ENSG00000072736	866.468	1109.89	916.354	-0.357587	0.159624	-2.24018	0.0250794	0.0504203	NFATC3	retained_intron;lncRNA;protein_coding;nonsense_mediated_decay
ENSG00000072756	265.491	408.565	313.489	-0.621223	0.203612	-3.05101	0.00228071	0.00621017	TRNT1	nonsense_mediated_decay;protein_coding;retained_intron;lncRNA
ENSG00000072778	1870.13	1984.65	1999.99	-0.0858806	0.119133	-0.720882	0.470982	0.574244	ACADVL	protein_coding;nonsense_mediated_decay;retained_intron;lncRNA
ENSG00000072786	725.913	915.479	737.274	-0.335318	0.201893	-1.66087	0.0967392	0.158213	STK10	protein_coding;retained_intron;lncRNA
ENSG00000072803	1173	1212.2	1131.79	-0.0473232	0.132324	-0.357632	0.720619	0.790553	FBXW11	protein_coding;nonsense_mediated_decay;lncRNA
ENSG00000072818	68.8475	33.6837	49.8081	1.03463	0.347126	2.98056	0.00287718	0.00763684	ACAP1	protein_coding;retained_intron;lncRNA
ENSG00000072832	1.05364	0.61511	0.929688	0.731963	2.58993	0.282618	0.777469		CRMP1	lncRNA;protein_coding
ENSG00000072840	0.271375	0	0.179484	0.577412	4.24714	0.135953	0.891858		EVC	protein_coding;lncRNA;retained_intron
ENSG00000072849	261.18	354.146	291.649	-0.440231	0.176792	-2.49011	0.0127705	0.0281805	DERL2	protein_coding;retained_intron;nonsense_mediated_decay;lncRNA
ENSG00000072858	182.62	93.7048	169.362	0.962734	0.274289	3.50992	0.000448234	0.00145051	SIDT1	protein_coding;retained_intron;lncRNA
ENSG00000072864	689.718	688.511	748.531	0.00168683	0.196071	0.00860315	0.993136	0.995262	NDE1	protein_coding;nonsense_mediated_decay;retained_intron;lncRNA
ENSG00000072952	15.2672	3.27113	10.273	2.20144	0.826245	2.66439	0.00771288	0.0181511	MRVI1	protein_coding;nonsense_mediated_decay;retained_intron;lncRNA
ENSG00000072954	58.5296	141.059	102.255	-1.26545	0.25401	-4.9819	6.29645e-07	3.52476e-06	TMEM38A	protein_coding;retained_intron
ENSG00000072958	472.738	467.352	523.637	0.0154237	0.190342	0.0810315	0.935417	0.955259	AP1M1	protein_coding;retained_intron
ENSG00000073008	2259.05	3393.22	2563.85	-0.587076	0.187752	-3.12687	0.00176681	0.00495546	PVR	protein_coding;nonsense_mediated_decay
ENSG00000073050	774.401	1230.25	990.329	-0.667953	0.129365	-5.16332	2.42607e-07	1.45905e-06	XRCC1	protein_coding;nonsense_mediated_decay;retained_intron
ENSG00000073060	1217.38	2485.28	1632.95	-1.02954	0.134751	-7.64029	2.16727e-14	3.42423e-13	SCARB1	protein_coding;lncRNA;retained_intron
ENSG00000073067	72.059	38.2859	106.859	0.91326	0.280175	3.25961	0.00111567	0.00329352	CYP2W1	protein_coding;retained_intron
ENSG00000073111	711.137	3828.34	1676.52	-2.42807	0.128338	-18.9193	7.90765e-80	1.41572e-76	MCM2	nonsense_mediated_decay;protein_coding;lncRNA;retained_intron
ENSG00000073146	0.255444	0	0.815014	0.577415	2.77454	0.208112	0.835141		MOV10L1	protein_coding;nonsense_mediated_decay;lncRNA
ENSG00000073150	27.164	32.1548	26.061	-0.249216	0.524724	-0.474947	0.634825	0.72098	PANX2	protein_coding;nonsense_mediated_decay
ENSG00000073169	213.433	467.829	317.531	-1.13305	0.216648	-5.22991	1.69596e-07	1.04228e-06	SELENOO	protein_coding;lncRNA
ENSG00000073282	5.14638	1.30845	2.59507	1.9566	1.34549	1.45419	0.145893	0.222541	TP63	protein_coding;retained_intron
ENSG00000073331	755.886	258.423	577.853	1.54847	0.182906	8.46594	2.54097e-17	5.8604e-16	ALPK1	lncRNA;protein_coding;nonsense_mediated_decay;retained_intron
ENSG00000073350	1488.01	1180.99	1542.34	0.333416	0.152412	2.18759	0.0286995	0.056587	LLGL2	protein_coding;retained_intron;nonsense_mediated_decay
ENSG00000073417	1637.03	1106.07	1450.65	0.565479	0.196158	2.88277	0.00394189	0.0100953	PDE8A	protein_coding;nonsense_mediated_decay;retained_intron;lncRNA
ENSG00000073464	16.6121	6.44709	11.8771	1.36796	0.755914	1.80968	0.0703456	0.120967	CLCN4	protein_coding
ENSG00000073536	407.102	1026.15	600.287	-1.33372	0.185877	-7.1753	7.21491e-13	9.44566e-12	NLE1	protein_coding;nonsense_mediated_decay;lncRNA
ENSG00000073578	927.186	1347.27	1056.44	-0.53945	0.151579	-3.55888	0.000372445	0.00122826	SDHA	protein_coding;retained_intron;nonsense_mediated_decay;lncRNA
ENSG00000073584	449.097	460.006	494.448	-0.0335385	0.185232	-0.181062	0.856319	0.896603	SMARCE1	protein_coding;retained_intron;nonsense_mediated_decay;lncRNA
ENSG00000073598	3.61372	2.92446	3.90738	0.287898	1.13936	0.252684	0.800512	0.854507	FNDC8	protein_coding
ENSG00000073605	531.126	168.281	475.763	1.65521	0.214036	7.7333	1.04795e-14	1.7392e-13	GSDMB	retained_intron;protein_coding;nonsense_mediated_decay
ENSG00000073614	1684.44	1813.24	1645.11	-0.106246	0.136914	-0.776008	0.437744	0.542352	KDM5A	protein_coding;lncRNA;retained_intron
ENSG00000073670	10.3104	13.0539	15.785	-0.350668	0.649375	-0.540008	0.589191	0.681694	ADAM11	protein_coding;nonsense_mediated_decay;retained_intron
ENSG00000073711	332.744	301.468	269.926	0.142514	0.210954	0.675571	0.499313	0.601085	PPP2R3A	protein_coding;nonsense_mediated_decay;lncRNA
ENSG00000073712	154.835	4.03733	95.4071	5.22027	0.897953	5.81352	6.11732e-09	4.74237e-08	FERMT2	protein_coding;retained_intron;lncRNA;nonsense_mediated_decay
ENSG00000073734	5.34976	0.346671	6.91801	3.88637	1.52151	2.55429	0.0106405	0.0240126	ABCB11	protein_coding;nonsense_mediated_decay;retained_intron
ENSG00000073737	19.1024	11.2505	23.8184	0.754956	0.543355	1.38944	0.1647	0.24644	DHRS9	protein_coding
ENSG00000073756	722.346	65.3718	345.782	3.46629	0.281445	12.316	7.42736e-35	1.0328e-32	PTGS2	protein_coding;lncRNA;nonsense_mediated_decay
ENSG00000073792	2865.29	2123.91	2511.87	0.431838	0.134107	3.22011	0.00128142	0.00372304	IGF2BP2	protein_coding;lncRNA
ENSG00000073803	771.359	453.104	674.113	0.767076	0.154723	4.95774	7.13184e-07	3.95684e-06	MAP3K13	protein_coding;nonsense_mediated_decay;retained_intron
ENSG00000073849	172.682	137.277	175.555	0.332167	0.299106	1.11053	0.266771	0.364513	ST6GAL1	lncRNA;protein_coding;retained_intron;nonsense_mediated_decay
ENSG00000073861	0.498844	0	0.136048	1.42771	4.21014	0.339111	0.734526		TBX21	protein_coding;retained_intron
ENSG00000073905	4.66949	4.0735	3.82318	0.19953	0.992319	0.201075	0.84064	0.885104	VDAC1P1	processed_pseudogene
ENSG00000073910	796.81	3363.19	1410.87	-2.07783	0.200601	-10.358	3.84912e-25	2.06476e-23	FRY	protein_coding;lncRNA;retained_intron;nonsense_mediated_decay
ENSG00000073921	6859.91	4684.69	5746.16	0.550139	0.146672	3.75081	0.000176262	0.000625578	PICALM	protein_coding;retained_intron;nonsense_mediated_decay;lncRNA
ENSG00000073969	767.086	1253.39	946.399	-0.70816	0.157127	-4.50693	6.57715e-06	3.06495e-05	NSF	protein_coding;nonsense_mediated_decay;retained_intron
ENSG00000074047	133.88	170.017	98.6182	-0.34691	0.293846	-1.18058	0.237768	0.33253	GLI2	lncRNA;retained_intron;protein_coding;nonsense_mediated_decay
ENSG00000074054	2274.33	2182.02	2191.96	0.0598002	0.12872	0.464576	0.642235	0.726918	CLASP1	protein_coding;retained_intron;lncRNA
ENSG00000074071	791.021	2234.6	1376.88	-1.49834	0.16466	-9.09957	9.0694e-20	2.71466e-18	MRPS34	protein_coding;retained_intron
ENSG00000074181	28.4777	15.9165	23.018	0.839139	0.492922	1.70238	0.0886848	0.147123	NOTCH3	protein_coding;nonsense_mediated_decay;retained_intron
ENSG00000074201	1081.27	2084.62	1439.15	-0.946815	0.143899	-6.5797	4.71396e-11	4.89598e-10	CLNS1A	nonsense_mediated_decay;lncRNA;protein_coding;retained_intron
ENSG00000074211	3.44609	0	3.35332	4.20305	1.73543	2.42191	0.0154391	0.0332247	PPP2R2C	protein_coding;retained_intron;lncRNA;nonsense_mediated_decay
ENSG00000074219	832.209	1569.53	1172.88	-0.915701	0.153528	-5.96438	2.45565e-09	2.01265e-08	TEAD2	protein_coding;nonsense_mediated_decay;lncRNA;retained_intron
ENSG00000074266	362.786	637.835	449.396	-0.814062	0.177659	-4.58217	4.60172e-06	2.21094e-05	EED	protein_coding;retained_intron
ENSG00000074276	186.717	19.7889	239.64	3.23326	0.632019	5.11576	3.12473e-07	1.84362e-06	CDHR2	protein_coding;nonsense_mediated_decay;retained_intron
ENSG00000074317	0	2.11082	0.704354	-3.88235	3.2255	-1.20364	0.228728		SNCB	protein_coding;retained_intron
ENSG00000074319	914.011	1103.4	992.115	-0.271848	0.149039	-1.82401	0.068151	0.117734	TSG101	protein_coding;nonsense_mediated_decay;retained_intron;lncRNA
ENSG00000074356	876.53	1136.08	942.706	-0.374312	0.160751	-2.32852	0.0198847	0.0412721	NCBP3	protein_coding;lncRNA;nonsense_mediated_decay;retained_intron
ENSG00000074370	805.018	289.896	637.688	1.47278	0.268385	5.48757	4.07509e-08	2.77469e-07	ATP2A3	protein_coding;retained_intron
ENSG00000074410	2619.23	3393.38	3149.96	-0.373682	0.151533	-2.46602	0.0136624	0.0298954	CA12	protein_coding;lncRNA;retained_intron
ENSG00000074416	3162.54	2181.35	2559.85	0.535703	0.158353	3.38296	0.000717092	0.0022142	MGLL	protein_coding;lncRNA
ENSG00000074527	631.182	271.834	587.941	1.21477	0.256043	4.74439	2.09133e-06	1.06861e-05	NTN4	protein_coding;lncRNA
ENSG00000074582	178.536	618.765	315.982	-1.79386	0.254169	-7.05775	1.69224e-12	2.11585e-11	BCS1L	protein_coding;retained_intron;lncRNA
ENSG00000074590	123.523	105.366	106.451	0.227416	0.287614	0.790698	0.42912	0.534093	NUAK1	protein_coding
ENSG00000074603	1567.26	1344.04	1416.78	0.221883	0.147523	1.50406	0.132565	0.205639	DPP8	protein_coding;nonsense_mediated_decay;lncRNA;retained_intron
ENSG00000074621	543.099	325.035	472.363	0.738543	0.190089	3.88525	0.000102224	0.00037945	SLC24A1	retained_intron;lncRNA;protein_coding
ENSG00000074657	1302.6	1117.47	1087.02	0.220983	0.132027	1.67378	0.0941743	0.15467	ZNF532	protein_coding;nonsense_mediated_decay;retained_intron;lncRNA
ENSG00000074660	30.7107	8.08003	24.2838	1.90005	0.560632	3.38912	0.000701179	0.00217044	SCARF1	protein_coding;nonsense_mediated_decay;retained_intron;lncRNA
ENSG00000074695	1677.3	3442.48	2323.8	-1.03715	0.135742	-7.64058	2.16242e-14	3.42035e-13	LMAN1	protein_coding;retained_intron;lncRNA
ENSG00000074696	1826.07	4610.37	2639.7	-1.3361	0.126536	-10.559	4.61444e-26	2.81235e-24	HACD3	protein_coding;retained_intron;TEC;lncRNA
ENSG00000074706	4.87287	0.307555	1.92876	3.74898	1.74495	2.14847	0.0316763	0.061533	IPCEF1	lncRNA;protein_coding;retained_intron
ENSG00000074755	1339.88	1139.25	1240.12	0.23449	0.138675	1.69093	0.0908497	0.150054	ZZEF1	protein_coding;retained_intron;nonsense_mediated_decay;lncRNA
ENSG00000074800	10258	25299.3	14856.6	-1.30233	0.144642	-9.00382	2.17994e-19	6.33954e-18	ENO1	protein_coding;retained_intron;nonsense_mediated_decay;lncRNA
ENSG00000074803	0.526819	0	0.529707	1.49568	3.64708	0.410105	0.681729		SLC12A1	protein_coding;retained_intron;lncRNA
ENSG00000074842	738.595	1461.97	1032.4	-0.985202	0.167452	-5.88347	4.01751e-09	3.2083e-08	MYDGF	protein_coding;retained_intron
ENSG00000074855	73.1341	60.8485	72.3267	0.259666	0.289896	0.895722	0.370401	0.474748	ANO8	nonsense_mediated_decay;protein_coding;retained_intron
ENSG00000074935	145.475	199.324	158.513	-0.453429	0.235284	-1.92716	0.0539602	0.0967446	TUBE1	protein_coding;lncRNA;nonsense_mediated_decay;retained_intron
ENSG00000074964	974.812	637.034	837.435	0.61398	0.169715	3.61771	0.000297223	0.00100341	ARHGEF10L	protein_coding;lncRNA;nonsense_mediated_decay;retained_intron
ENSG00000074966	18.8753	89.5811	49.019	-2.24886	0.329632	-6.82234	8.95721e-12	1.02345e-10	TXK	protein_coding;nonsense_mediated_decay;lncRNA
ENSG00000075035	0.255444	0	0.632786	0.577414	3.54837	0.162726	0.870734		WSCD2	protein_coding;lncRNA;retained_intron
ENSG00000075043	2.6001	3.64859	2.5235	-0.495884	1.26491	-0.39203	0.695036	0.770275	KCNQ2	protein_coding;lncRNA;retained_intron
ENSG00000075073	30.2734	31.8725	33.6301	-0.0808517	0.494928	-0.163361	0.870235	0.907331	TACR2	protein_coding
ENSG00000075089	118.352	217.285	154.958	-0.87562	0.195232	-4.48503	7.29035e-06	3.36826e-05	ACTR6	protein_coding;nonsense_mediated_decay;retained_intron;lncRNA
ENSG00000075131	156.737	431.564	239.418	-1.45994	0.225496	-6.47433	9.52321e-11	9.46867e-10	TIPIN	protein_coding;nonsense_mediated_decay;lncRNA
ENSG00000075142	871.969	813.616	799.28	0.100067	0.165424	0.604911	0.545238	0.643127	SRI	protein_coding;retained_intron;nonsense_mediated_decay
ENSG00000075151	3492.96	3369.81	3479.89	0.051622	0.147659	0.349604	0.726636	0.79545	EIF4G3	protein_coding;lncRNA;retained_intron
ENSG00000075188	147.853	268.966	189.8	-0.86363	0.199599	-4.32683	1.51273e-05	6.61562e-05	NUP37	protein_coding;retained_intron;nonsense_mediated_decay;lncRNA
ENSG00000075213	711.371	2161.45	994.735	-1.60352	0.220006	-7.28853	3.13354e-13	4.3154e-12	SEMA3A	protein_coding;lncRNA
ENSG00000075218	293.407	896.241	509.898	-1.61119	0.255544	-6.30496	2.8827e-10	2.68275e-09	GTSE1	protein_coding;retained_intron
ENSG00000075223	1895.85	2844.01	1738.42	-0.585092	0.178123	-3.28475	0.00102071	0.00303996	SEMA3C	protein_coding;nonsense_mediated_decay;lncRNA
ENSG00000075234	225.612	441.535	301.499	-0.968247	0.169408	-5.71546	1.09408e-08	8.11912e-08	TTC38	nonsense_mediated_decay;protein_coding;retained_intron
ENSG00000075239	376.6	532.986	465.384	-0.500671	0.164953	-3.03523	0.00240349	0.00649876	ACAT1	protein_coding;nonsense_mediated_decay;retained_intron;lncRNA
ENSG00000075240	310.713	314.395	320.03	-0.0175945	0.218096	-0.0806732	0.935702	0.955448	GRAMD4	protein_coding;lncRNA
ENSG00000075275	1007.97	957.069	939.919	0.074306	0.202944	0.366141	0.71426	0.786045	CELSR1	protein_coding;retained_intron;lncRNA
ENSG00000075290	3.3165	1.26934	3.71613	1.34294	1.24158	1.08164	0.279413	0.378001	WNT8B	protein_coding
ENSG00000075292	2846.03	3087.65	2805.44	-0.117492	0.129062	-0.910354	0.362636	0.46657	ZNF638	protein_coding;lncRNA;retained_intron
ENSG00000075303	604.353	699.475	605.614	-0.210107	0.177635	-1.1828	0.236888	0.331591	SLC25A40	protein_coding;nonsense_mediated_decay;retained_intron
ENSG00000075336	100.782	331.639	171.668	-1.71816	0.208967	-8.22215	1.9988e-16	4.07513e-15	TIMM21	protein_coding;retained_intron
ENSG00000075340	18.6771	20.8874	21.6422	-0.152908	0.652301	-0.234414	0.814664	0.865099	ADD2	nonsense_mediated_decay;protein_coding;retained_intron;lncRNA
ENSG00000075391	2383.5	1160.4	1730.66	1.03833	0.127941	8.11575	4.82796e-16	9.42077e-15	RASAL2	protein_coding;lncRNA;retained_intron
ENSG00000075399	188.206	119.451	156.96	0.657921	0.203373	3.23504	0.00121626	0.00355616	VPS9D1	protein_coding;retained_intron;lncRNA;nonsense_mediated_decay
ENSG00000075407	448.188	564.005	469.492	-0.331613	0.216873	-1.52906	0.12625	0.197608	ZNF37A	protein_coding;lncRNA
ENSG00000075413	1091.19	904.671	1019.5	0.270428	0.143004	1.89105	0.0586179	0.103713	MARK3	protein_coding;lncRNA;retained_intron
ENSG00000075415	2335.67	4934.9	3337.19	-1.07914	0.132371	-8.15245	3.56639e-16	7.07965e-15	SLC25A3	protein_coding;retained_intron;nonsense_mediated_decay
ENSG00000075420	3605.44	2719.93	3105.56	0.406519	0.143078	2.84125	0.00449376	0.0113174	FNDC3B	protein_coding;retained_intron;lncRNA
ENSG00000075426	2464.59	1079.16	1920.88	1.19122	0.189061	6.30071	2.96291e-10	2.75381e-09	FOSL2	lncRNA;protein_coding
ENSG00000075461	2012.01	784.199	1317.37	1.35951	0.16315	8.3329	7.88876e-17	1.70056e-15	CACNG4	protein_coding
ENSG00000075539	3296.9	2628.73	3152.32	0.326768	0.133567	2.44646	0.0144266	0.0313434	FRYL	protein_coding;retained_intron;lncRNA
ENSG00000075568	1338.69	1466.12	1346.43	-0.13155	0.168357	-0.781374	0.434582	0.539181	TMEM131	retained_intron;protein_coding;nonsense_mediated_decay
ENSG00000075618	191.379	94.236	171.173	1.01908	0.281017	3.62641	0.000287388	0.000973077	FSCN1	protein_coding;retained_intron
ENSG00000075624	58286.4	96340.6	68435.3	-0.724987	0.143473	-5.05312	4.3464e-07	2.50056e-06	ACTB	protein_coding;nonsense_mediated_decay;retained_intron;lncRNA
ENSG00000075643	205.803	320.901	228.952	-0.641982	0.246397	-2.60548	0.00917446	0.0211052	MOCOS	protein_coding;lncRNA
ENSG00000075651	1105.13	164.193	838.043	2.74882	0.188718	14.5657	4.64013e-48	1.87206e-45	PLD1	protein_coding;lncRNA;retained_intron;nonsense_mediated_decay
ENSG00000075673	0.271375	0.61511	0.35038	-1.16314	4.20722	-0.276462	0.782193		ATP12A	protein_coding
ENSG00000075702	520.213	1174.01	808.368	-1.17393	0.146855	-7.99384	1.30798e-15	2.42663e-14	WDR62	lncRNA;protein_coding;retained_intron;nonsense_mediated_decay
ENSG00000075711	2513.41	2173.04	2395.9	0.209845	0.116984	1.79379	0.0728469	0.124616	DLG1	protein_coding;lncRNA;nonsense_mediated_decay;retained_intron
ENSG00000075785	5804.19	10443.3	7423.49	-0.847434	0.144534	-5.86323	4.53939e-09	3.59102e-08	RAB7A	protein_coding;retained_intron
ENSG00000075790	886.719	801.844	776.924	0.145583	0.196815	0.739694	0.459486	0.563344	BCAP29	protein_coding;retained_intron;lncRNA;nonsense_mediated_decay
ENSG00000075826	168.433	29.4599	122.941	2.50421	0.288077	8.69287	3.53406e-18	8.97457e-17	SEC31B	retained_intron;protein_coding;nonsense_mediated_decay;lncRNA
ENSG00000075856	883.873	1899.44	1220.96	-1.10328	0.117275	-9.40762	5.0752e-21	1.73898e-19	SART3	protein_coding;nonsense_mediated_decay;retained_intron;lncRNA
ENSG00000075884	6.13629	0	3.0118	5.04361	1.75131	2.87991	0.00397784	0.0101782	ARHGAP15	protein_coding;retained_intron;lncRNA;nonsense_mediated_decay
ENSG00000075886	31.7307	22.0505	28.2463	0.522712	0.530238	0.985807	0.324228	0.426103	TUBA3D	protein_coding;lncRNA
ENSG00000075891	0	0.693341	0.59482	-2.27321	3.23903	-0.701818	0.482793		PAX2	lncRNA;protein_coding;retained_intron
ENSG00000075914	187.306	356.253	250.328	-0.925882	0.214618	-4.3141	1.60257e-05	6.97125e-05	EXOSC7	lncRNA;protein_coding;retained_intron
ENSG00000075945	326.406	219.217	288.775	0.57588	0.167608	3.43587	0.000590645	0.00185731	KIFAP3	protein_coding;lncRNA
ENSG00000075975	215.105	399.933	276.986	-0.893916	0.177142	-5.04633	4.50366e-07	2.5844e-06	MKRN2	protein_coding
ENSG00000076003	652.938	2610.43	1231.84	-1.99888	0.142663	-14.0112	1.33105e-44	4.18988e-42	MCM6	protein_coding;lncRNA;retained_intron
ENSG00000076043	750.185	1150.97	837.032	-0.617591	0.231316	-2.6699	0.0075873	0.017885	REXO2	protein_coding;retained_intron;nonsense_mediated_decay;lncRNA
ENSG00000076053	407.829	592.442	458.008	-0.539224	0.166707	-3.23455	0.00121834	0.00356151	RBM7	protein_coding;nonsense_mediated_decay;retained_intron
ENSG00000076067	2142.89	1592.39	1582.11	0.428148	0.179546	2.38462	0.0170969	0.0363014	RBMS2	protein_coding;nonsense_mediated_decay;lncRNA
ENSG00000076108	4504.36	4738.16	4593.1	-0.0730813	0.148859	-0.490942	0.623467	0.711324	BAZ2A	protein_coding;lncRNA;retained_intron
ENSG00000076201	1545.66	1850.66	1727.82	-0.260229	0.152551	-1.70585	0.0880366	0.146226	PTPN23	nonsense_mediated_decay;protein_coding;retained_intron
ENSG00000076242	224.187	496.732	315.807	-1.14697	0.163654	-7.00848	2.4092e-12	2.953e-11	MLH1	protein_coding;nonsense_mediated_decay;lncRNA
ENSG00000076248	525.097	2101.67	978.202	-2.00054	0.175597	-11.3928	4.54292e-30	4.10435e-28	UNG	protein_coding;retained_intron;nonsense_mediated_decay
ENSG00000076258	45.2055	21.4411	36.8586	1.07602	0.451953	2.38083	0.0172738	0.036628	FMO4	protein_coding;lncRNA
ENSG00000076321	262.575	267.357	242.121	-0.0246715	0.20598	-0.119776	0.90466	0.933204	KLHL20	lncRNA;protein_coding
ENSG00000076344	13.4175	13.4479	14.1918	-0.0033989	0.633704	-0.00536355	0.995721	0.997183	RGS11	nonsense_mediated_decay;protein_coding;retained_intron
ENSG00000076351	67.647	152.57	82.6327	-1.1734	0.272745	-4.30219	1.69115e-05	7.32321e-05	SLC46A1	protein_coding;retained_intron;lncRNA
ENSG00000076356	1416.37	1894.17	1623.74	-0.419512	0.191087	-2.1954	0.0281348	0.0556269	PLXNA2	protein_coding;lncRNA
ENSG00000076382	410.502	1275.93	744.009	-1.636	0.242905	-6.73513	1.63785e-11	1.7948e-10	SPAG5	retained_intron;protein_coding;nonsense_mediated_decay
ENSG00000076513	563.185	535.76	523.524	0.0726758	0.180597	0.40242	0.687375	0.763854	ANKRD13A	nonsense_mediated_decay;lncRNA;protein_coding;retained_intron
ENSG00000076554	1596.82	1328.52	1747.93	0.26512	0.166917	1.58833	0.112211	0.179179	TPD52	protein_coding;nonsense_mediated_decay;lncRNA;retained_intron
ENSG00000076555	183.518	92.0154	149.043	0.998027	0.243061	4.10608	4.02435e-05	0.00016218	ACACB	protein_coding;retained_intron;lncRNA;nonsense_mediated_decay
ENSG00000076604	989.329	1280.85	1116.56	-0.372133	0.153826	-2.41918	0.0155557	0.0334529	TRAF4	protein_coding;nonsense_mediated_decay;retained_intron
ENSG00000076641	259.304	90.0305	248.957	1.52925	0.264804	5.77503	7.69395e-09	5.85374e-08	PAG1	protein_coding;lncRNA;retained_intron
ENSG00000076650	330.071	479.216	395.346	-0.537347	0.158327	-3.39391	0.000689032	0.0021363	GPATCH1	nonsense_mediated_decay;protein_coding;retained_intron
ENSG00000076662	1.77995	0	0.911233	3.25979	2.3232	1.40315	0.160572		ICAM3	retained_intron;protein_coding;nonsense_mediated_decay
ENSG00000076685	940.059	882.831	855.806	0.0903665	0.180219	0.501426	0.616071	0.704935	NT5C2	protein_coding;lncRNA;retained_intron;nonsense_mediated_decay
ENSG00000076706	265.009	264.139	390.082	0.00554587	0.216112	0.025662	0.979527	0.986033	MCAM	protein_coding;retained_intron;lncRNA
ENSG00000076716	470.467	258.378	377.675	0.864558	0.214092	4.03825	5.38507e-05	0.000211773	GPC4	protein_coding
ENSG00000076770	1134.09	1538.25	1165.36	-0.439351	0.182339	-2.40952	0.0159734	0.0342399	MBNL3	protein_coding;lncRNA
ENSG00000076826	844.703	794.03	870.169	0.0886786	0.213258	0.415827	0.677537	0.755941	CAMSAP3	protein_coding;retained_intron
ENSG00000076864	1979.51	1387.14	1764.38	0.51299	0.218948	2.34297	0.0191308	0.0399389	RAP1GAP	protein_coding;nonsense_mediated_decay;retained_intron;lncRNA
ENSG00000076924	349.745	578.876	425.892	-0.726503	0.169183	-4.29418	1.75338e-05	7.5755e-05	XAB2	protein_coding;retained_intron
ENSG00000076928	3567.03	3006.14	3382.05	0.246729	0.120075	2.05479	0.0398996	0.0748967	ARHGEF1	protein_coding;retained_intron;lncRNA;nonsense_mediated_decay
ENSG00000076944	492.732	508.086	521.377	-0.0447711	0.144142	-0.310605	0.756101	0.81925	STXBP2	protein_coding;retained_intron;nonsense_mediated_decay
ENSG00000076984	771.982	1050.11	888.716	-0.444691	0.18665	-2.38249	0.0171959	0.0364814	MAP2K7	protein_coding;retained_intron
ENSG00000077009	0	0	0.425028	0	4.24714	0	1		NMRK2	protein_coding;nonsense_mediated_decay
ENSG00000077044	545.101	974.108	695.811	-0.837401	0.131645	-6.36106	2.00367e-10	1.90366e-09	DGKD	protein_coding;retained_intron;lncRNA;nonsense_mediated_decay
ENSG00000077063	89.7931	27.7652	68.068	1.69769	0.315945	5.37338	7.72749e-08	5.03077e-07	CTTNBP2	protein_coding;nonsense_mediated_decay;retained_intron;lncRNA
ENSG00000077080	8.47263	0.654226	5.93491	3.65729	1.33321	2.74323	0.00608389	0.0147589	ACTL6B	protein_coding;retained_intron
ENSG00000077092	34.033	7.84776	23.4209	2.12323	0.590907	3.59316	0.000326687	0.00109016	RARB	protein_coding;lncRNA
ENSG00000077097	1637.84	2269.71	1725.22	-0.4708	0.15629	-3.01236	0.00259227	0.00695479	TOP2B	protein_coding;nonsense_mediated_decay;lncRNA;retained_intron
ENSG00000077147	5602.61	6478.48	6195.02	-0.209532	0.150342	-1.3937	0.163409	0.244878	TM9SF3	protein_coding;lncRNA
ENSG00000077150	811.869	391.043	635.762	1.05252	0.184454	5.70616	1.15555e-08	8.55977e-08	NFKB2	protein_coding;retained_intron;lncRNA
ENSG00000077152	166.187	652.541	334.512	-1.97318	0.205633	-9.59563	8.34041e-22	3.05904e-20	UBE2T	protein_coding;retained_intron;nonsense_mediated_decay
ENSG00000077157	1012.88	848.949	1009.57	0.254531	0.135851	1.8736	0.0609852	0.107219	PPP1R12B	protein_coding;nonsense_mediated_decay;retained_intron;lncRNA
ENSG00000077232	4071.18	3875.32	3827.1	0.0712931	0.152776	0.466651	0.640749	0.725781	DNAJC10	protein_coding;nonsense_mediated_decay;retained_intron;lncRNA
ENSG00000077235	1471.17	3364.39	2074.6	-1.19343	0.109434	-10.9055	1.0844e-27	7.92416e-26	GTF3C1	lncRNA;protein_coding;retained_intron;nonsense_mediated_decay
ENSG00000077238	1335.8	705.024	1095.28	0.921824	0.123672	7.45379	9.06958e-14	1.32347e-12	IL4R	protein_coding;nonsense_mediated_decay;retained_intron;lncRNA
ENSG00000077254	666.005	728.618	664.903	-0.129173	0.149107	-0.866308	0.386321	0.491066	USP33	protein_coding;retained_intron;nonsense_mediated_decay;lncRNA
ENSG00000077264	1.79588	0	1.0128	3.271	2.18715	1.49556	0.13477		PAK3	protein_coding;lncRNA
ENSG00000077274	5.90653	0.693341	5.85407	3.10821	1.54373	2.01344	0.0440687	0.0814839	CAPN6	protein_coding
ENSG00000077279	0.542751	0.61511	0.573133	-0.214938	3.55487	-0.0604631	0.951787		DCX	protein_coding
ENSG00000077312	1594.54	3536.71	2458.07	-1.14926	0.139249	-8.25329	1.54087e-16	3.20074e-15	SNRPA	protein_coding;lncRNA;retained_intron;nonsense_mediated_decay
ENSG00000077348	356.877	1024.55	596.935	-1.52049	0.190353	-7.98775	1.37426e-15	2.54465e-14	EXOSC5	protein_coding;retained_intron
ENSG00000077380	1131.55	1257.08	1131.97	-0.151624	0.156686	-0.967696	0.333196	0.435659	DYNC1I2	protein_coding;retained_intron;nonsense_mediated_decay
ENSG00000077420	27.4231	0.922665	11.0895	4.79718	1.11683	4.29535	1.74422e-05	7.54159e-05	APBB1IP	protein_coding;lncRNA
ENSG00000077454	601.431	245.553	465.813	1.293	0.206995	6.24651	4.19717e-10	3.8204e-09	LRCH4	protein_coding;retained_intron;lncRNA
ENSG00000077458	589.007	502.612	546.694	0.229523	0.19102	1.20156	0.229534	0.323334	FAM76B	protein_coding;nonsense_mediated_decay;retained_intron;lncRNA
ENSG00000077463	153.616	213.572	168.79	-0.474474	0.215934	-2.19731	0.027998	0.0553794	SIRT6	nonsense_mediated_decay;protein_coding;retained_intron
ENSG00000077498	0	0	0.180254	0	4.24714	0	1		TYR	protein_coding;lncRNA
ENSG00000077514	609.654	1070.27	756.655	-0.811342	0.173944	-4.66437	3.09557e-06	1.53413e-05	POLD3	protein_coding;lncRNA;retained_intron
ENSG00000077549	3078.37	3340.53	3262.13	-0.118065	0.211688	-0.55773	0.577029	0.670724	CAPZB	protein_coding;lncRNA
ENSG00000077585	181.959	148.762	155.016	0.290802	0.239705	1.21317	0.225066	0.318246	GPR137B	nonsense_mediated_decay;protein_coding;retained_intron;lncRNA
ENSG00000077616	92.3603	69.6739	72.0108	0.410466	0.34535	1.18855	0.234616	0.328988	NAALAD2	protein_coding;nonsense_mediated_decay;retained_intron
ENSG00000077684	507.168	726.28	577.474	-0.518206	0.175683	-2.94966	0.00318122	0.00834258	JADE1	protein_coding;nonsense_mediated_decay
ENSG00000077713	532.484	398.091	496.616	0.419336	0.19058	2.20031	0.0277847	0.055017	SLC25A43	protein_coding;lncRNA
ENSG00000077721	521.855	762.441	613.93	-0.546861	0.170262	-3.21188	0.00131872	0.00381986	UBE2A	protein_coding;retained_intron;nonsense_mediated_decay
ENSG00000077782	151.589	22.1709	69.8033	2.77095	0.347781	7.96752	1.61891e-15	2.96747e-14	FGFR1	nonsense_mediated_decay;lncRNA;protein_coding;retained_intron
ENSG00000077800	6.7247	0.61511	4.54195	3.35008	1.34074	2.49868	0.0124656	0.0276161	FKBP6	protein_coding;nonsense_mediated_decay;retained_intron
ENSG00000077935	11.0173	14.0992	13.1439	-0.345243	0.628136	-0.549631	0.582572	0.675592	SMC1B	protein_coding
ENSG00000077942	32.7094	14.7311	18.2705	1.15353	0.649168	1.77693	0.0755796	0.128577	FBLN1	protein_coding;nonsense_mediated_decay;lncRNA;retained_intron
ENSG00000077943	0	0.922665	0.6176	-2.71035	3.45741	-0.783925	0.433084		ITGA8	protein_coding;lncRNA
ENSG00000077984	3.65374	4.15173	3.68984	-0.17665	1.03592	-0.170524	0.864598	0.903159	CST7	protein_coding
ENSG00000078018	32.5802	73.7814	53.8721	-1.17809	0.320179	-3.67949	0.000233704	0.000807631	MAP2	protein_coding;lncRNA;retained_intron
ENSG00000078043	732.151	659.946	729.965	0.149982	0.175732	0.85347	0.393398	0.498492	PIAS2	protein_coding;nonsense_mediated_decay;retained_intron;lncRNA
ENSG00000078053	0	0.307555	0.212555	-1.34616	4.24714	-0.316958	0.751276		AMPH	protein_coding;lncRNA;retained_intron;nonsense_mediated_decay
ENSG00000078061	1132.36	1489.98	1245.02	-0.395923	0.121718	-3.25278	0.0011428	0.00336509	ARAF	protein_coding;lncRNA
ENSG00000078070	484.547	635.318	540.402	-0.390401	0.212948	-1.83332	0.066755	0.115687	MCCC1	protein_coding;nonsense_mediated_decay;retained_intron;lncRNA
ENSG00000078081	67.2277	52.8327	63.3001	0.344641	0.46346	0.743625	0.457103	0.561072	LAMP3	protein_coding;lncRNA
ENSG00000078098	22.0701	1.08196	10.284	4.41799	1.12254	3.93571	8.29515e-05	0.000313636	FAP	nonsense_mediated_decay;protein_coding;retained_intron;lncRNA
ENSG00000078114	1118.85	59.0473	531.617	4.24998	0.251222	16.9172	3.36109e-64	3.20928e-61	NEBL	protein_coding;retained_intron;nonsense_mediated_decay;lncRNA
ENSG00000078124	494.804	500.674	522.661	-0.0171133	0.192848	-0.0887397	0.929289	0.95039	ACER3	protein_coding;lncRNA;nonsense_mediated_decay;retained_intron
ENSG00000078140	2625.97	5258.11	3373.89	-1.00162	0.136783	-7.32267	2.43076e-13	3.38663e-12	UBE2K	protein_coding;lncRNA;nonsense_mediated_decay
ENSG00000078142	603.495	342.315	506.316	0.817566	0.150369	5.43706	5.41658e-08	3.61673e-07	PIK3C3	protein_coding;lncRNA;nonsense_mediated_decay;retained_intron
ENSG00000078177	639.247	515.378	590.731	0.312252	0.192533	1.62181	0.104845	0.169256	N4BP2	protein_coding;nonsense_mediated_decay
ENSG00000078237	68.937	91.4987	72.1622	-0.408468	0.334902	-1.21966	0.222592	0.315432	TIGAR	protein_coding;lncRNA
ENSG00000078246	713.197	659.103	713.271	0.114844	0.150366	0.763767	0.445006	0.549804	TULP3	nonsense_mediated_decay;protein_coding
ENSG00000078269	772.231	1022.47	874.975	-0.405371	0.162645	-2.49237	0.0126895	0.028032	SYNJ2	protein_coding;retained_intron;nonsense_mediated_decay;lncRNA
ENSG00000078295	4.16074	0	2.3248	4.48038	1.80903	2.47667	0.0132615	0.0291182	ADCY2	protein_coding;lncRNA;nonsense_mediated_decay;retained_intron
ENSG00000078304	1199.79	1266.71	1184.89	-0.0784343	0.135059	-0.58074	0.561416	0.657525	PPP2R5C	protein_coding;lncRNA;nonsense_mediated_decay;retained_intron
ENSG00000078319	290.466	219.391	293.086	0.405297	0.225065	1.8008	0.0717343	0.123088	PMS2P1	unprocessed_pseudogene
ENSG00000078328	4.8051	0	1.31048	4.68758	2.78006	1.68614	0.0917685		RBFOX1	lncRNA;protein_coding;retained_intron
ENSG00000078369	4242.21	5912.75	4737.02	-0.479095	0.149568	-3.20318	0.00135917	0.00392593	GNB1	protein_coding;retained_intron;lncRNA
ENSG00000078399	368.879	579.816	478.6	-0.652077	0.152459	-4.27706	1.89376e-05	8.10984e-05	HOXA9	protein_coding;lncRNA
ENSG00000078401	626.49	115.414	282.785	2.44089	0.689913	3.53797	0.000403214	0.00132031	EDN1	protein_coding
ENSG00000078403	1365.89	1166.56	1286.71	0.227443	0.139807	1.62683	0.103772	0.167723	MLLT10	protein_coding;nonsense_mediated_decay;retained_intron;lncRNA
ENSG00000078487	87.0252	89.5899	89.3799	-0.0470756	0.302305	-0.155722	0.876252	0.911907	ZCWPW1	retained_intron;protein_coding
ENSG00000078549	0.782263	0	1.11414	2.06719	2.47621	0.83482	0.403819		ADCYAP1R1	protein_coding
ENSG00000078596	4.88476	0	3.51668	4.70662	1.93635	2.43067	0.0150711	0.0325183	ITM2A	protein_coding;lncRNA
ENSG00000078618	1840.3	2601.37	2085.09	-0.499371	0.136451	-3.6597	0.000252508	0.000866237	NRDC	protein_coding;lncRNA
ENSG00000078668	451.59	943.564	635.638	-1.0628	0.151378	-7.02087	2.20496e-12	2.71661e-11	VDAC3	protein_coding;retained_intron;nonsense_mediated_decay
ENSG00000078674	1683.28	1563.2	1562.26	0.107185	0.154824	0.692301	0.488749	0.590875	PCM1	protein_coding;lncRNA;retained_intron
ENSG00000078687	757.317	557.032	676.493	0.442157	0.229724	1.92474	0.0542624	0.0972196	TNRC6C	protein_coding;retained_intron
ENSG00000078699	1235.78	826.569	1124.46	0.579709	0.151247	3.83286	0.00012666	0.000462424	CBFA2T2	lncRNA;protein_coding
ENSG00000078725	3.14285	0	1.11961	4.07499	2.26043	1.80275	0.0714274		BRINP1	lncRNA;protein_coding
ENSG00000078747	2182.2	2279.14	2216.09	-0.0628134	0.139544	-0.450132	0.652616	0.735296	ITCH	protein_coding;lncRNA;nonsense_mediated_decay
ENSG00000078795	53.4021	8.82352	44.0662	2.60388	0.458366	5.68078	1.34083e-08	9.82807e-08	PKD2L2	protein_coding;nonsense_mediated_decay
ENSG00000078804	458.349	127.761	340.791	1.84191	0.21328	8.63614	5.81449e-18	1.45084e-16	TP53INP2	protein_coding
ENSG00000078808	765.577	1448.68	986.12	-0.920184	0.134066	-6.86367	6.71145e-12	7.78968e-11	SDF4	protein_coding;nonsense_mediated_decay;retained_intron;lncRNA
ENSG00000078814	232.137	73.3449	175.192	1.66422	0.288292	5.77269	7.80148e-09	5.92925e-08	MYH7B	protein_coding;retained_intron;lncRNA
ENSG00000078898	3.33068	0.307555	6.99677	3.20271	1.51248	2.11751	0.0342162	0.065789	BPIFB2	protein_coding
ENSG00000078900	174.891	381.909	262.047	-1.12754	0.193757	-5.81934	5.90787e-09	4.59118e-08	TP73	protein_coding;retained_intron
ENSG00000078902	830.201	959.013	834.575	-0.208645	0.144281	-1.4461	0.148149	0.225371	TOLLIP	protein_coding;nonsense_mediated_decay;lncRNA;retained_intron
ENSG00000078967	415.468	583.33	461.824	-0.489081	0.155267	-3.14995	0.00163301	0.00462641	UBE2D4	protein_coding;nonsense_mediated_decay;lncRNA;retained_intron
ENSG00000079101	2.77375	2.00179	1.97336	0.472432	1.63005	0.289827	0.771949	0.831296	CLUL1	protein_coding;lncRNA;retained_intron
ENSG00000079102	42.3297	0.307555	23.7788	6.86378	1.27082	5.40105	6.62505e-08	4.36063e-07	RUNX1T1	protein_coding;retained_intron;nonsense_mediated_decay;lncRNA
ENSG00000079112	148.824	35.8228	330.252	2.05377	0.527684	3.89204	9.94043e-05	0.000369509	CDH17	protein_coding;nonsense_mediated_decay
ENSG00000079134	874.26	1255.98	977.77	-0.522544	0.145616	-3.5885	0.000332586	0.00110788	THOC1	retained_intron;protein_coding;nonsense_mediated_decay;lncRNA
ENSG00000079150	30.7903	65.5454	42.3807	-1.09344	0.361841	-3.02187	0.00251217	0.00675881	FKBP7	protein_coding;lncRNA;nonsense_mediated_decay
ENSG00000079156	3.10496	0.693341	1.59427	2.17953	1.95839	1.11292	0.265744		OSBPL6	protein_coding;lncRNA
ENSG00000079215	2.56221	1.23022	1.94769	1.01543	1.69515	0.599019	0.54916	0.646675	SLC1A3	protein_coding;retained_intron;lncRNA
ENSG00000079246	2857.96	8526.09	4382.4	-1.57683	0.12152	-12.9759	1.67615e-38	3.35757e-36	XRCC5	protein_coding;lncRNA;retained_intron;nonsense_mediated_decay
ENSG00000079257	126.631	176.307	153.513	-0.479212	0.215112	-2.22773	0.0258984	0.0518565	LXN	protein_coding
ENSG00000079263	21.5694	14.3759	18.2775	0.594387	0.52824	1.12522	0.260495	0.357729	SP140	protein_coding;lncRNA;retained_intron
ENSG00000079277	419.399	293.79	354.037	0.512339	0.193215	2.65165	0.00800993	0.0187633	MKNK1	protein_coding;lncRNA;nonsense_mediated_decay;retained_intron
ENSG00000079308	2751.21	434.246	1586.57	2.66335	0.245564	10.8458	2.08722e-27	1.47625e-25	TNS1	protein_coding;retained_intron;lncRNA
ENSG00000079313	572.142	744.044	663.904	-0.37972	0.228397	-1.66254	0.0964044	0.157737	REXO1	protein_coding;nonsense_mediated_decay;retained_intron;lncRNA
ENSG00000079332	1310.96	1630.92	1447.15	-0.315341	0.121394	-2.59767	0.00938584	0.0215327	SAR1A	protein_coding;lncRNA
ENSG00000079335	314.533	196.658	238.898	0.677675	0.191844	3.53242	0.000411775	0.00134511	CDC14A	nonsense_mediated_decay;protein_coding;retained_intron
ENSG00000079337	622.26	384.54	487.743	0.695265	0.186055	3.73688	0.00018632	0.00065777	RAPGEF3	protein_coding;nonsense_mediated_decay;retained_intron;lncRNA
ENSG00000079385	2518.61	6695.47	3947.65	-1.41071	0.18863	-7.47871	7.50567e-14	1.10882e-12	CEACAM1	protein_coding;lncRNA;retained_intron
ENSG00000079387	707.288	1340.51	869.434	-0.922309	0.141166	-6.5335	6.42522e-11	6.57557e-10	SENP1	protein_coding;nonsense_mediated_decay;retained_intron;lncRNA
ENSG00000079393	1.56841	0.693341	0.808486	1.18751	2.37631	0.499729	0.617266		DUSP13	protein_coding;nonsense_mediated_decay;lncRNA
ENSG00000079432	3471.62	2949.88	3556.9	0.234745	0.203116	1.15572	0.247796	0.343785	CIC	protein_coding;lncRNA;nonsense_mediated_decay;retained_intron
ENSG00000079435	260.467	797.03	426.405	-1.6129	0.174646	-9.23525	2.57686e-20	8.22899e-19	LIPE	protein_coding;retained_intron;lncRNA
ENSG00000079459	1822.21	3442.55	2451.09	-0.917572	0.141062	-6.50474	7.78294e-11	7.85838e-10	FDFT1	protein_coding;lncRNA;nonsense_mediated_decay;retained_intron
ENSG00000079462	580.867	1400.76	925.7	-1.26995	0.172821	-7.34837	2.0064e-13	2.82146e-12	PAFAH1B3	protein_coding;retained_intron
ENSG00000079482	345.209	286.286	367.835	0.270081	0.153268	1.76215	0.0780444	0.132063	OPHN1	protein_coding;lncRNA
ENSG00000079616	375.458	1166.09	653.161	-1.63443	0.173343	-9.42888	4.14471e-21	1.43561e-19	KIF22	protein_coding;nonsense_mediated_decay;retained_intron;lncRNA
ENSG00000079689	0.249422	0	0.196701	0.577412	4.24714	0.135953	0.891858		SCGN	protein_coding
ENSG00000079691	744.298	1046.92	889.477	-0.492219	0.129	-3.81566	0.000135821	0.000493603	CARMIL1	protein_coding;retained_intron;nonsense_mediated_decay;lncRNA
ENSG00000079739	600.67	552.522	557.885	0.120567	0.164439	0.733199	0.463437	0.567096	PGM1	protein_coding;lncRNA
ENSG00000079785	930.403	1973.92	1228.63	-1.08493	0.135435	-8.01073	1.14031e-15	2.13631e-14	DDX1	protein_coding;retained_intron
ENSG00000079805	7325.82	4165.3	6499.81	0.814511	0.171028	4.76243	1.91276e-06	9.84742e-06	DNM2	protein_coding;lncRNA;retained_intron
ENSG00000079819	1057.14	1829.86	1560.28	-0.791863	0.150652	-5.25623	1.47035e-07	9.12042e-07	EPB41L2	retained_intron;protein_coding;lncRNA
ENSG00000079841	1.02178	0.307555	0.542799	1.4955	3.61642	0.413531	0.679218		RIMS1	retained_intron;protein_coding;lncRNA
ENSG00000079931	0	0	0.600877	0	3.87027	0	1		MOXD1	protein_coding;lncRNA
ENSG00000079950	902.431	432.219	665.248	1.06239	0.147661	7.19479	6.25585e-13	8.26562e-12	STX7	protein_coding;lncRNA;retained_intron
ENSG00000079974	365.28	277.292	330.017	0.39729	0.170021	2.33671	0.0194542	0.0405019	RABL2B	protein_coding;nonsense_mediated_decay;lncRNA;retained_intron
ENSG00000079999	399.854	1150.74	612.736	-1.52566	0.161037	-9.474	2.69328e-21	9.48942e-20	KEAP1	protein_coding;retained_intron;nonsense_mediated_decay;lncRNA
ENSG00000080007	22.9541	22.744	21.424	0.00771813	0.47039	0.0164079	0.986909	0.991165	DDX43	protein_coding;retained_intron;lncRNA
ENSG00000080031	2112.63	830.275	2096.48	1.34715	0.204706	6.58088	4.67667e-11	4.86078e-10	PTPRH	protein_coding;lncRNA
ENSG00000080166	0.510888	0	0.458889	1.45838	3.83334	0.380447	0.703614		DCT	protein_coding;nonsense_mediated_decay;lncRNA;retained_intron
ENSG00000080189	1154.85	1443.12	1197.47	-0.321033	0.125944	-2.54901	0.0108029	0.0243315	SLC35C2	protein_coding;lncRNA
ENSG00000080200	1646.26	1318.99	1541.15	0.319996	0.151096	2.11783	0.0341894	0.0657506	CRYBG3	protein_coding;lncRNA
ENSG00000080224	1.04762	0	0.556095	2.48963	3.21972	0.773243	0.439379		EPHA6	protein_coding;nonsense_mediated_decay
ENSG00000080293	199.191	9.69592	74.7887	4.3535	0.394759	11.0283	2.79237e-28	2.1502e-26	SCTR	protein_coding;retained_intron
ENSG00000080298	542.582	469.927	509.39	0.208783	0.156137	1.33718	0.181164	0.266604	RFX3	protein_coding
ENSG00000080345	2930.8	4693.46	3380.95	-0.679244	0.15469	-4.391	1.12833e-05	5.04699e-05	RIF1	protein_coding;lncRNA;nonsense_mediated_decay
ENSG00000080371	1009.78	1177.1	965.337	-0.221455	0.14954	-1.48091	0.138631	0.213246	RAB21	protein_coding;retained_intron
ENSG00000080493	362.225	180.23	411.071	1.00597	0.252412	3.98543	6.73594e-05	0.000259517	SLC4A4	protein_coding;lncRNA
ENSG00000080503	1902.09	1486.81	1709.84	0.35527	0.14943	2.3775	0.0174307	0.0369214	SMARCA2	protein_coding;retained_intron;nonsense_mediated_decay;lncRNA
ENSG00000080511	2.04142	0.693341	0.745843	1.56835	2.77263	0.565656	0.571628		RDH8	protein_coding;retained_intron
ENSG00000080546	295.159	233.473	275.031	0.339567	0.205616	1.65146	0.0986449	0.160824	SESN1	protein_coding;retained_intron;lncRNA
ENSG00000080561	60.7421	20.4708	41.7043	1.57421	0.405812	3.87917	0.000104815	0.000388463	MID2	protein_coding;retained_intron
ENSG00000080572	4.10867	1.53778	4.21439	1.36175	1.29702	1.04991	0.293761	0.393616	PIH1D3	protein_coding
ENSG00000080573	8.0437	0	4.09135	5.43158	1.48349	3.66135	0.000250892	0.000861003	COL5A3	protein_coding;retained_intron
ENSG00000080603	515.832	508.395	543.163	0.0199348	0.162546	0.122641	0.902391	0.931596	SRCAP	protein_coding;retained_intron
ENSG00000080608	902.254	1998.11	1216.38	-1.14699	0.20128	-5.69851	1.20862e-08	8.91143e-08	PUM3	nonsense_mediated_decay;protein_coding;retained_intron;lncRNA
ENSG00000080618	4.19435	8.6391	6.53019	-1.05249	0.920791	-1.14303	0.253027	0.349569	CPB2	protein_coding
ENSG00000080644	24.6322	26.4511	27.7879	-0.0975495	0.430684	-0.226499	0.820813	0.869213	CHRNA3	lncRNA;nonsense_mediated_decay;protein_coding;retained_intron
ENSG00000080709	4.24428	0	51.502	4.50518	1.79151	2.51474	0.0119122	0.0265132	KCNN2	protein_coding;lncRNA;nonsense_mediated_decay;retained_intron
ENSG00000080802	1513.01	1363	1493.79	0.150581	0.138281	1.08895	0.276175	0.374646	CNOT4	protein_coding;lncRNA
ENSG00000080815	1189.05	857.622	1020.6	0.471126	0.148445	3.17375	0.00150484	0.00430114	PSEN1	protein_coding;lncRNA;nonsense_mediated_decay;retained_intron
ENSG00000080819	183.866	354.786	254.875	-0.948857	0.212654	-4.46198	8.12063e-06	3.72721e-05	CPOX	protein_coding;retained_intron;nonsense_mediated_decay
ENSG00000080822	443.429	577.454	467.563	-0.381501	0.166655	-2.28917	0.0220698	0.0451112	CLDND1	protein_coding;retained_intron;lncRNA;nonsense_mediated_decay
ENSG00000080823	379.897	91.6888	315.155	2.05051	0.279694	7.33127	2.27982e-13	3.18563e-12	MOK	lncRNA;nonsense_mediated_decay;protein_coding;retained_intron
ENSG00000080824	8822.48	26662.1	14187.1	-1.59554	0.198955	-8.01961	1.06078e-15	1.99515e-14	HSP90AA1	protein_coding;nonsense_mediated_decay;retained_intron
ENSG00000080839	583.304	971.608	686.726	-0.736382	0.187941	-3.91815	8.92298e-05	0.000334772	RBL1	protein_coding;nonsense_mediated_decay
ENSG00000080845	2762.13	3189.61	2843.64	-0.207774	0.188064	-1.1048	0.269246	0.367212	DLGAP4	protein_coding;lncRNA;retained_intron
ENSG00000080854	313.068	875.209	471.38	-1.48339	0.262427	-5.65257	1.58071e-08	1.14573e-07	IGSF9B	protein_coding;lncRNA;retained_intron
ENSG00000080947	67.0219	9.56176	42.3995	2.7917	0.447729	6.23524	4.51072e-10	4.0902e-09	CROCCP3	lncRNA;transcribed_unprocessed_pseudogene;retained_intron
ENSG00000080986	477.621	900.823	661.233	-0.915121	0.206545	-4.43062	9.39644e-06	4.27308e-05	NDC80	protein_coding;retained_intron
ENSG00000081014	318.254	402.896	325.579	-0.339239	0.16885	-2.00912	0.0445248	0.0821787	AP4E1	nonsense_mediated_decay;protein_coding;lncRNA
ENSG00000081019	385.07	479.154	377.783	-0.31529	0.175258	-1.799	0.0720179	0.123471	RSBN1	protein_coding;nonsense_mediated_decay;lncRNA
ENSG00000081026	1044.35	1356.62	1205.28	-0.377534	0.155456	-2.42855	0.0151593	0.0326913	MAGI3	protein_coding;lncRNA
ENSG00000081041	88.4324	28.3801	52.4274	1.64719	0.452743	3.63825	0.0002745	0.000933742	CXCL2	protein_coding;lncRNA;retained_intron
ENSG00000081051	1.01575	0	0.277024	2.44891	4.1449	0.590824	0.554638		AFP	lncRNA;protein_coding;retained_intron
ENSG00000081052	10.2471	5.78172	10.2117	0.834553	0.717828	1.16261	0.244988	0.340714	COL4A4	protein_coding
ENSG00000081059	932.432	2105.5	1199.07	-1.17542	0.181013	-6.49356	8.38321e-11	8.42882e-10	TCF7	protein_coding;retained_intron;nonsense_mediated_decay;lncRNA
ENSG00000081087	156.362	143.257	135.498	0.129281	0.227452	0.568389	0.569771	0.664517	OSTM1	protein_coding;lncRNA
ENSG00000081138	10.8693	5.37912	8.54902	1.01772	0.958646	1.06162	0.288407	0.387969	CDH7	protein_coding;lncRNA
ENSG00000081148	5.687	0	3.64571	4.9322	1.58493	3.11194	0.00185862	0.00518303	IMPG2	protein_coding
ENSG00000081154	1783.83	3492.9	2335.52	-0.969381	0.143561	-6.75241	1.45409e-11	1.6051e-10	PCNP	protein_coding;nonsense_mediated_decay;lncRNA;retained_intron
ENSG00000081177	145.714	196.204	142.014	-0.427949	0.223835	-1.9119	0.0558896	0.0996487	EXD2	protein_coding;lncRNA;retained_intron
ENSG00000081181	31.0116	35.5014	28.5553	-0.199747	0.392978	-0.508289	0.611251	0.700735	ARG2	protein_coding;retained_intron;lncRNA
ENSG00000081189	133.593	7.42556	88.0279	4.20984	0.483171	8.71292	2.96136e-18	7.57393e-17	MEF2C	protein_coding;lncRNA;retained_intron
ENSG00000081237	7.3135	2.87124	4.6485	1.37517	1.18778	1.15776	0.246961	0.342926	PTPRC	protein_coding;retained_intron;non_stop_decay;lncRNA
ENSG00000081248	0	2.61973	2.75054	-4.20756	1.83304	-2.2954	0.0217104	0.044491	CACNA1S	protein_coding
ENSG00000081277	8.47066	30.8462	20.0588	-1.86196	0.529576	-3.51594	0.000438208	0.00142286	PKP1	protein_coding;lncRNA
ENSG00000081307	470.775	805.325	615.233	-0.773554	0.171382	-4.51362	6.37294e-06	2.97997e-05	UBA5	protein_coding;lncRNA;retained_intron;nonsense_mediated_decay
ENSG00000081320	608.981	708.97	614.157	-0.219652	0.186583	-1.17724	0.239101	0.334108	STK17B	protein_coding
ENSG00000081377	638.495	889.654	770.815	-0.478673	0.159587	-2.99945	0.00270465	0.00722307	CDC14B	nonsense_mediated_decay;protein_coding;lncRNA;retained_intron
ENSG00000081386	240.636	242.436	239.448	-0.00843434	0.194766	-0.043305	0.965458	0.976021	ZNF510	protein_coding;lncRNA
ENSG00000081479	1.28111	0.693341	1.09295	0.904597	2.07439	0.43608	0.662779		LRP2	protein_coding;nonsense_mediated_decay;retained_intron;lncRNA
ENSG00000081665	545.863	238.201	451.464	1.19462	0.173781	6.87432	6.22849e-12	7.25264e-11	ZNF506	nonsense_mediated_decay;protein_coding;retained_intron;lncRNA
ENSG00000081692	66.0469	93.9057	72.8099	-0.506425	0.286681	-1.76651	0.0773096	0.131045	JMJD4	retained_intron;protein_coding
ENSG00000081721	211.251	549.678	313.962	-1.37981	0.171697	-8.03633	9.25688e-16	1.75025e-14	DUSP12	nonsense_mediated_decay;protein_coding;retained_intron
ENSG00000081760	595.391	881.957	716.801	-0.567169	0.14581	-3.88978	0.000100336	0.000372826	AACS	nonsense_mediated_decay;protein_coding;lncRNA;retained_intron
ENSG00000081791	978.977	975.665	1023.82	0.00544744	0.133722	0.040737	0.967506	0.977297	DELE1	protein_coding;retained_intron;lncRNA
ENSG00000081800	0.249422	0	0.154195	0.577412	4.24714	0.135953	0.891858		SLC13A1	protein_coding;nonsense_mediated_decay
ENSG00000081803	328.112	301.804	343.295	0.122606	0.213367	0.574627	0.565543	0.661089	CADPS2	protein_coding;lncRNA
ENSG00000081818	0.510888	0	1.04838	1.46157	2.59783	0.562613	0.573698		PCDHB4	protein_coding;lncRNA
ENSG00000081853	1.26518	0.922665	1.45531	0.417348	1.98635	0.210108	0.833583		PCDHGA2	protein_coding
ENSG00000081870	192.718	312.109	240.146	-0.696235	0.194802	-3.57407	0.00035148	0.00116529	HSPB11	protein_coding;lncRNA
ENSG00000081913	329.169	487.049	417.95	-0.565694	0.20012	-2.82678	0.00470183	0.011771	PHLPP1	protein_coding;lncRNA
ENSG00000081923	1235.57	1595.3	1524.49	-0.368505	0.143097	-2.57522	0.0100177	0.0227871	ATP8B1	protein_coding;nonsense_mediated_decay;retained_intron;lncRNA
ENSG00000081985	101.483	26.345	74.4892	1.94033	0.343393	5.65047	1.60011e-08	1.15892e-07	IL12RB2	protein_coding;lncRNA
ENSG00000082014	100.856	54.84	92.2032	0.876003	0.292125	2.99873	0.00271105	0.00723882	SMARCD3	lncRNA;protein_coding;nonsense_mediated_decay;retained_intron
ENSG00000082068	487.663	635.391	512.931	-0.381609	0.14848	-2.57011	0.0101666	0.0230818	WDR70	protein_coding;retained_intron;lncRNA
ENSG00000082074	6.49548	0	3.79625	5.12316	1.62933	3.14434	0.00166462	0.00470434	FYB1	protein_coding;retained_intron;nonsense_mediated_decay;lncRNA
ENSG00000082126	2.5523	0	1.71099	3.78003	1.83412	2.06095	0.0393081		MPP4	protein_coding;nonsense_mediated_decay;retained_intron
ENSG00000082146	137.838	312.429	181.852	-1.17871	0.219416	-5.37201	7.78622e-08	5.06555e-07	STRADB	protein_coding;lncRNA;nonsense_mediated_decay;retained_intron
ENSG00000082153	1518.41	3564.43	2103.46	-1.23117	0.151131	-8.14638	3.74973e-16	7.42301e-15	BZW1	protein_coding;retained_intron
ENSG00000082175	2.85165	0	1.59268	3.93587	1.97322	1.99464	0.0460823		PGR	protein_coding;retained_intron;nonsense_mediated_decay
ENSG00000082196	82.4634	10.325	50.9407	2.98737	0.382262	7.81497	5.49748e-15	9.41838e-14	C1QTNF3	protein_coding;retained_intron;lncRNA
ENSG00000082212	543.238	1041.82	673.74	-0.939204	0.163404	-5.74774	9.04447e-09	6.80711e-08	ME2	nonsense_mediated_decay;protein_coding;retained_intron
ENSG00000082213	615.725	1060.06	722.085	-0.783786	0.135983	-5.76387	8.22084e-09	6.22485e-08	C5orf22	nonsense_mediated_decay;retained_intron;protein_coding;lncRNA
ENSG00000082258	1051.41	875.575	934.15	0.264526	0.167286	1.58128	0.113815	0.181293	CCNT2	nonsense_mediated_decay;protein_coding;retained_intron
ENSG00000082269	2068.47	826.976	1565.78	1.32282	0.217597	6.07923	1.2076e-09	1.03198e-08	FAM135A	lncRNA;protein_coding;nonsense_mediated_decay;retained_intron
ENSG00000082293	0	0	0.237287	0	4.24714	0	1		COL19A1	protein_coding;lncRNA
ENSG00000082397	8.0299	0	2.67362	5.42973	1.67007	3.2512	0.00114917	0.00338176	EPB41L3	protein_coding;retained_intron;lncRNA;nonsense_mediated_decay
ENSG00000082438	1369.51	2405.75	1718.17	-0.812586	0.176051	-4.61562	3.9192e-06	1.90733e-05	COBLL1	lncRNA;protein_coding;retained_intron;nonsense_mediated_decay
ENSG00000082458	1410.67	2065.6	1641.36	-0.549994	0.123515	-4.45284	8.47428e-06	3.88145e-05	DLG3	protein_coding;retained_intron;lncRNA
ENSG00000082482	0	0	0.257353	0	4.24714	0	1		KCNK2	nonsense_mediated_decay;protein_coding
ENSG00000082497	11.7155	47.4337	17.2094	-2.01973	0.515531	-3.91776	8.93749e-05	0.000335229	SERTAD4	protein_coding;lncRNA
ENSG00000082512	736.693	412.433	589.954	0.836491	0.181233	4.61557	3.92025e-06	1.90752e-05	TRAF5	lncRNA;protein_coding
ENSG00000082515	243.791	593.514	355.142	-1.2837	0.170534	-7.5275	5.17211e-14	7.78125e-13	MRPL22	protein_coding;nonsense_mediated_decay;retained_intron;lncRNA
ENSG00000082516	434.141	1910.06	829.524	-2.13751	0.248292	-8.60889	7.37716e-18	1.81234e-16	GEMIN5	protein_coding;retained_intron
ENSG00000082556	1.0855	0	0.296046	2.53868	4.14104	0.613054	0.53984		OPRK1	protein_coding;nonsense_mediated_decay
ENSG00000082641	2198.86	2809.94	2313.33	-0.353865	0.127299	-2.7798	0.00543925	0.0133706	NFE2L1	protein_coding;lncRNA
ENSG00000082684	3.70755	0.360653	2.24052	3.34883	1.88483	1.77673	0.0756131	0.128626	SEMA5B	protein_coding;nonsense_mediated_decay;retained_intron;lncRNA
ENSG00000082701	2911.36	2976.46	2989.14	-0.032069	0.189978	-0.168804	0.865951	0.904143	GSK3B	protein_coding;retained_intron;lncRNA
ENSG00000082781	2109.94	3059.42	2136.6	-0.536142	0.13394	-4.00285	6.25843e-05	0.000242818	ITGB5	protein_coding;retained_intron;lncRNA;nonsense_mediated_decay
ENSG00000082805	1532.07	1678.99	1570.25	-0.132118	0.145828	-0.905983	0.364945	0.469098	ERC1	protein_coding;nonsense_mediated_decay;lncRNA;retained_intron
ENSG00000082898	3754	6454.57	4592.36	-0.781965	0.13504	-5.79064	7.01198e-09	5.37485e-08	XPO1	protein_coding;nonsense_mediated_decay;retained_intron;lncRNA
ENSG00000082996	795.916	771.326	805.023	0.0455131	0.149567	0.304298	0.760901	0.822615	RNF13	protein_coding;nonsense_mediated_decay;retained_intron
ENSG00000083067	5.92049	1.23022	3.01591	2.20909	1.41667	1.55935	0.118913	0.187942	TRPM3	protein_coding;retained_intron;lncRNA
ENSG00000083093	431.705	900.976	594.271	-1.06125	0.1477	-7.1852	6.71073e-13	8.81784e-12	PALB2	protein_coding;nonsense_mediated_decay;lncRNA
ENSG00000083097	420.1	538.051	444.282	-0.355678	0.173132	-2.05437	0.0399399	0.0749457	DOP1A	protein_coding;retained_intron;lncRNA
ENSG00000083099	200.957	391.059	266.869	-0.960137	0.168167	-5.70942	1.13362e-08	8.40168e-08	LYRM2	lncRNA;protein_coding;nonsense_mediated_decay
ENSG00000083123	506.921	857.122	584.382	-0.758091	0.149263	-5.0789	3.79626e-07	2.21069e-06	BCKDHB	protein_coding;lncRNA;retained_intron
ENSG00000083168	1866.69	2219.12	1950.88	-0.249832	0.134235	-1.86115	0.0627228	0.109782	KAT6A	protein_coding;nonsense_mediated_decay;retained_intron
ENSG00000083223	1485.68	1316.58	1425.72	0.174198	0.147526	1.1808	0.237683	0.332427	TUT7	protein_coding;lncRNA
ENSG00000083290	110.589	8.488	72.7278	3.70765	0.506943	7.31374	2.59809e-13	3.60923e-12	ULK2	retained_intron;protein_coding;lncRNA;nonsense_mediated_decay
ENSG00000083307	921.294	1413.43	1068.09	-0.61759	0.149251	-4.13793	3.5046e-05	0.000142944	GRHL2	protein_coding;retained_intron;lncRNA
ENSG00000083312	2650.79	4431.93	3139.98	-0.741451	0.133823	-5.54053	3.01549e-08	2.08796e-07	TNPO1	protein_coding;lncRNA;nonsense_mediated_decay;retained_intron
ENSG00000083444	538.834	1002.93	750.432	-0.896466	0.169739	-5.28145	1.28168e-07	8.03888e-07	PLOD1	lncRNA;protein_coding;retained_intron
ENSG00000083454	0.249422	1.04001	0.974612	-1.89587	2.65261	-0.714719	0.474783		P2RX5	protein_coding;retained_intron;nonsense_mediated_decay;lncRNA
ENSG00000083457	79.8436	193.085	118.231	-1.27336	0.239909	-5.30767	1.11036e-07	7.04459e-07	ITGAE	lncRNA;protein_coding;retained_intron
ENSG00000083520	2462.54	3036.21	2532.06	-0.301869	0.124287	-2.4288	0.0151489	0.0326714	DIS3	protein_coding;nonsense_mediated_decay;lncRNA
ENSG00000083535	903.913	586.076	767.384	0.625262	0.157356	3.97355	7.08093e-05	0.000271636	PIBF1	protein_coding;lncRNA
ENSG00000083544	341.699	458.628	348.214	-0.423483	0.160473	-2.63896	0.00831608	0.0193828	TDRD3	protein_coding;nonsense_mediated_decay;lncRNA;retained_intron
ENSG00000083622	32.8321	22.892	29.0511	0.52518	0.495723	1.05942	0.289407	0.389041	AC000061.1	lncRNA
ENSG00000083635	295.708	622.316	383.932	-1.07417	0.203161	-5.28729	1.24143e-07	7.81382e-07	NUFIP1	protein_coding
ENSG00000083642	4143.29	5617.53	4340.62	-0.439165	0.132112	-3.32418	0.000886801	0.00268156	PDS5B	protein_coding;retained_intron;nonsense_mediated_decay
ENSG00000083720	9.60784	126.097	38.3496	-3.71684	0.521592	-7.12596	1.0336e-12	1.32948e-11	OXCT1	protein_coding;retained_intron;lncRNA
ENSG00000083750	210.678	123.354	170.463	0.774903	0.237475	3.26309	0.00110206	0.00325683	RRAGB	protein_coding;lncRNA
ENSG00000083799	303.611	171.344	227.185	0.826077	0.235113	3.51354	0.000442181	0.00143284	CYLD	protein_coding;retained_intron
ENSG00000083807	177.662	283.924	219.863	-0.677046	0.204401	-3.31235	0.000925165	0.00278522	SLC27A5	nonsense_mediated_decay;protein_coding;lncRNA;retained_intron
ENSG00000083812	193.957	370.084	243.675	-0.930993	0.189825	-4.90447	9.36816e-07	5.09108e-06	ZNF324	protein_coding
ENSG00000083814	146.55	29.9993	120.01	2.28391	0.314287	7.26697	3.6763e-13	4.99325e-12	ZNF671	nonsense_mediated_decay;protein_coding;lncRNA
ENSG00000083817	40.037	71.6508	46.4671	-0.835323	0.338494	-2.46776	0.0135962	0.0297754	ZNF416	protein_coding
ENSG00000083828	726.506	475.423	679.956	0.611579	0.155069	3.94391	8.01623e-05	0.000303978	ZNF586	protein_coding;nonsense_mediated_decay
ENSG00000083838	106.221	115.126	104.487	-0.115361	0.221746	-0.520238	0.602898	0.693803	ZNF446	protein_coding;retained_intron
ENSG00000083844	676.366	547.236	589.659	0.305255	0.178338	1.71167	0.0869584	0.144712	ZNF264	protein_coding
ENSG00000083845	8436.1	19917.7	14234.8	-1.2394	0.175707	-7.05381	1.74087e-12	2.17382e-11	RPS5	protein_coding;retained_intron
ENSG00000083857	10396.4	19732.6	12434.2	-0.924493	0.143702	-6.4334	1.2478e-10	1.22116e-09	FAT1	protein_coding;retained_intron;nonsense_mediated_decay;lncRNA
ENSG00000083896	1472.35	1533.19	1544.72	-0.0581825	0.161543	-0.360168	0.718721	0.789428	YTHDC1	protein_coding;retained_intron
ENSG00000083937	372.392	488.926	380.019	-0.392258	0.177754	-2.20675	0.0273315	0.0542934	CHMP2B	protein_coding;retained_intron
ENSG00000084070	274.503	449.824	325.483	-0.711748	0.218969	-3.25046	0.00115219	0.00338995	SMAP2	protein_coding;lncRNA
ENSG00000084072	193.099	392.822	254.006	-1.02292	0.186956	-5.47145	4.46372e-08	3.02206e-07	PPIE	protein_coding;retained_intron;nonsense_mediated_decay;lncRNA
ENSG00000084073	771.399	1933	1092.77	-1.32513	0.147314	-8.99524	2.3571e-19	6.80635e-18	ZMPSTE24	protein_coding;lncRNA;retained_intron
ENSG00000084090	1009.81	3348.87	1667.03	-1.72965	0.132456	-13.0583	5.6966e-39	1.1732e-36	STARD7	protein_coding;retained_intron;lncRNA
ENSG00000084092	603.849	1008.53	746.998	-0.73952	0.146065	-5.06296	4.12794e-07	2.38445e-06	NOA1	protein_coding
ENSG00000084093	1628.27	2637.85	1882.89	-0.696056	0.128387	-5.42153	5.90918e-08	3.92189e-07	REST	protein_coding;retained_intron;lncRNA
ENSG00000084110	16.2055	3.6178	21.3586	2.14628	0.75749	2.83341	0.00460541	0.011564	HAL	protein_coding;nonsense_mediated_decay;retained_intron;lncRNA
ENSG00000084112	738.029	999.712	765.079	-0.438103	0.18951	-2.31177	0.0207903	0.0428722	SSH1	protein_coding;nonsense_mediated_decay;retained_intron;lncRNA
ENSG00000084207	5096.28	10655	7114.02	-1.06402	0.153761	-6.91997	4.51752e-12	5.35171e-11	GSTP1	protein_coding;retained_intron;nonsense_mediated_decay
ENSG00000084234	5997.61	8320.07	6647.82	-0.472165	0.129194	-3.65469	0.00025749	0.000881218	APLP2	protein_coding;lncRNA;nonsense_mediated_decay;retained_intron
ENSG00000084444	17.6842	46.3599	22.8928	-1.39177	0.496112	-2.80536	0.00502599	0.012466	FAM234B	protein_coding;nonsense_mediated_decay;lncRNA;retained_intron
ENSG00000084453	2.84952	1.78928	2.0345	0.699788	1.45914	0.479589	0.63152	0.718052	SLCO1A2	protein_coding;nonsense_mediated_decay;retained_intron;lncRNA
ENSG00000084463	1794.79	4046.18	2542.83	-1.17263	0.152296	-7.69964	1.36454e-14	2.22339e-13	WBP11	protein_coding;nonsense_mediated_decay;retained_intron
ENSG00000084623	874.257	2018.83	1283.84	-1.20722	0.128019	-9.43	4.10095e-21	1.42218e-19	EIF3I	protein_coding;lncRNA
ENSG00000084628	4.36412	0.346671	2.83956	3.59047	1.58184	2.26981	0.0232192	0.0471277	NKAIN1	protein_coding;lncRNA;retained_intron
ENSG00000084636	697.292	573.323	545.902	0.282316	0.257297	1.09724	0.272537	0.37066	COL16A1	protein_coding;retained_intron;lncRNA
ENSG00000084652	1518.44	2581.42	1804.67	-0.765714	0.162312	-4.71753	2.38723e-06	1.20518e-05	TXLNA	protein_coding
ENSG00000084674	1.25313	0.61511	55.6781	0.970561	1.84828	0.525116	0.599503	0.69089	APOB	protein_coding
ENSG00000084676	1224.35	556.718	993.918	1.13626	0.170254	6.67395	2.4901e-11	2.6725e-10	NCOA1	lncRNA;protein_coding;retained_intron
ENSG00000084693	642.063	802.174	662.359	-0.321501	0.153132	-2.0995	0.0357727	0.0682594	AGBL5	protein_coding;nonsense_mediated_decay;retained_intron
ENSG00000084710	4.95893	8.32027	5.73282	-0.742677	1.03301	-0.718947	0.472174	0.575427	EFR3B	protein_coding
ENSG00000084731	167.333	136.83	156.541	0.287384	0.249794	1.15048	0.249946	0.346164	KIF3C	protein_coding;nonsense_mediated_decay;lncRNA;retained_intron
ENSG00000084733	2112.59	3846.16	2616.5	-0.864501	0.161714	-5.34585	8.99941e-08	5.78259e-07	RAB10	protein_coding;retained_intron;lncRNA
ENSG00000084734	97.7986	19.8336	98.1143	2.30032	0.313844	7.32949	2.31028e-13	3.22661e-12	GCKR	protein_coding;nonsense_mediated_decay;retained_intron
ENSG00000084754	1784.1	3112.14	2179.43	-0.802559	0.12145	-6.60812	3.89219e-11	4.09445e-10	HADHA	protein_coding;nonsense_mediated_decay;retained_intron;lncRNA
ENSG00000084764	200.71	155.995	165.352	0.362272	0.277259	1.30662	0.191342	0.278831	MAPRE3	protein_coding;retained_intron;lncRNA
ENSG00000084774	1403.19	3637.97	2027.69	-1.37435	0.166333	-8.26269	1.42425e-16	2.9736e-15	CAD	protein_coding;retained_intron;lncRNA
ENSG00000085063	2627.48	1222.87	1787.82	1.10335	0.192154	5.74199	9.35713e-09	7.02398e-08	CD59	protein_coding;retained_intron
ENSG00000085117	1641.92	1692.22	1495.51	-0.0436412	0.141349	-0.308747	0.757514	0.820326	CD82	protein_coding;lncRNA;retained_intron
ENSG00000085185	895.232	723.246	944.339	0.307482	0.397742	0.773069	0.439482	0.544199	BCORL1	protein_coding;nonsense_mediated_decay
ENSG00000085224	5056.77	4837.66	4959.93	0.0639962	0.147656	0.433414	0.664714	0.74503	ATRX	protein_coding;nonsense_mediated_decay;retained_intron;lncRNA
ENSG00000085231	203.565	449.553	291.988	-1.14288	0.205938	-5.54962	2.86289e-08	1.98806e-07	AK6	protein_coding
ENSG00000085265	1.01575	0	0.816147	2.45238	2.49633	0.982395	0.325905		FCN1	protein_coding
ENSG00000085274	370.898	616.368	443.37	-0.73252	0.159922	-4.58048	4.63902e-06	2.22774e-05	MYNN	protein_coding;nonsense_mediated_decay
ENSG00000085276	1431.32	2105.28	1898.65	-0.55637	0.164533	-3.38151	0.000720874	0.00222468	MECOM	protein_coding;retained_intron;lncRNA
ENSG00000085365	1029.78	1373.77	1120.74	-0.415428	0.133104	-3.12108	0.0018019	0.00504204	SCAMP1	nonsense_mediated_decay;protein_coding;lncRNA
ENSG00000085377	366.637	556.683	467.283	-0.602729	0.169862	-3.54834	0.000387671	0.0012732	PREP	protein_coding
ENSG00000085382	50.6075	58.4184	46.8427	-0.204492	0.326585	-0.626151	0.531216	0.63043	HACE1	protein_coding;retained_intron;lncRNA;nonsense_mediated_decay
ENSG00000085415	1232.67	2700.32	1620.08	-1.13145	0.13507	-8.37682	5.43783e-17	1.19434e-15	SEH1L	protein_coding;lncRNA;retained_intron
ENSG00000085433	195.876	150.75	166.097	0.379396	0.21416	1.77155	0.0764688	0.129904	WDR47	protein_coding
ENSG00000085449	601.438	748.991	639.377	-0.316447	0.201693	-1.56896	0.116658	0.18495	WDFY1	lncRNA;protein_coding;retained_intron
ENSG00000085465	80.7485	51.745	76.1674	0.643496	0.302369	2.12818	0.0333219	0.0642765	OVGP1	protein_coding;lncRNA
ENSG00000085491	977.58	1538.87	1094.24	-0.654471	0.163999	-3.99071	6.58751e-05	0.000254312	SLC25A24	protein_coding;nonsense_mediated_decay
ENSG00000085511	1522.02	1356.48	1224.46	0.16577	0.201475	0.822781	0.410632	0.515924	MAP3K4	protein_coding;nonsense_mediated_decay;lncRNA;retained_intron
ENSG00000085514	22.6046	7.08734	21.0637	1.6764	0.546764	3.06604	0.00216915	0.00594141	PILRA	protein_coding;retained_intron;lncRNA
ENSG00000085552	153.045	536.125	306.838	-1.80756	0.19034	-9.4965	2.17054e-21	7.70448e-20	IGSF9	lncRNA;protein_coding
ENSG00000085563	53.7905	25.0841	33.8521	1.1025	0.407955	2.7025	0.00688208	0.0164254	ABCB1	protein_coding;lncRNA;retained_intron
ENSG00000085644	276.305	406.862	305.015	-0.558859	0.19186	-2.91286	0.0035814	0.00928337	ZNF213	protein_coding;retained_intron;nonsense_mediated_decay
ENSG00000085662	0.792173	4.27473	2.86546	-2.43325	1.63146	-1.49146	0.135841	0.20999	AKR1B1	protein_coding;nonsense_mediated_decay;retained_intron;lncRNA
ENSG00000085719	1132.6	1764.27	1218.36	-0.639074	0.149908	-4.26311	2.01602e-05	8.59869e-05	CPNE3	protein_coding;retained_intron
ENSG00000085721	621.469	1660.39	920.033	-1.41742	0.151375	-9.36364	7.70371e-21	2.60535e-19	RRN3	protein_coding;retained_intron
ENSG00000085733	6293.86	7879.1	6741.6	-0.324119	0.109118	-2.97036	0.00297449	0.00786889	CTTN	protein_coding;retained_intron;lncRNA;nonsense_mediated_decay
ENSG00000085741	433.097	357.597	227.285	0.276364	0.656196	0.421161	0.673638	0.752412	WNT11	protein_coding;lncRNA
ENSG00000085760	641.129	1185.34	834.039	-0.886219	0.151098	-5.8652	4.48596e-09	3.55267e-08	MTIF2	protein_coding;lncRNA
ENSG00000085788	581.024	642.103	584.026	-0.143854	0.159315	-0.902955	0.36655	0.470781	DDHD2	protein_coding;retained_intron;nonsense_mediated_decay;lncRNA
ENSG00000085831	509.596	263.362	481.744	0.95339	0.219556	4.34235	1.40967e-05	6.20278e-05	TTC39A	protein_coding;lncRNA
ENSG00000085832	1697.71	1229.02	1486.03	0.466201	0.145721	3.19928	0.00137771	0.00397227	EPS15	protein_coding;retained_intron;lncRNA;nonsense_mediated_decay
ENSG00000085840	128.948	562.635	272.092	-2.12369	0.19062	-11.141	7.92313e-29	6.33961e-27	ORC1	protein_coding
ENSG00000085871	312.946	361.978	369.798	-0.211162	0.186019	-1.13517	0.256306	0.353162	MGST2	protein_coding;lncRNA;retained_intron;nonsense_mediated_decay
ENSG00000085872	1126.69	2581.83	1648.53	-1.19654	0.186494	-6.41599	1.39907e-10	1.35806e-09	CHERP	protein_coding;retained_intron;lncRNA
ENSG00000085978	394.536	629.438	465.14	-0.673794	0.162822	-4.13822	3.50009e-05	0.000142821	ATG16L1	protein_coding;nonsense_mediated_decay;retained_intron;lncRNA
ENSG00000085982	830.149	933.118	803.18	-0.168861	0.144088	-1.17192	0.241227	0.33648	USP40	protein_coding;retained_intron;lncRNA;nonsense_mediated_decay
ENSG00000085998	1414.58	969.199	1155.77	0.54532	0.17302	3.15178	0.00162279	0.004602	POMGNT1	protein_coding;lncRNA
ENSG00000085999	261.974	628.873	398.887	-1.26306	0.162721	-7.76215	8.34986e-15	1.40036e-13	RAD54L	lncRNA;protein_coding;nonsense_mediated_decay;retained_intron
ENSG00000086015	2348.21	1587.67	2145.9	0.564602	0.128587	4.39081	1.12931e-05	5.05061e-05	MAST2	lncRNA;protein_coding;retained_intron
ENSG00000086061	2329.25	5616.95	3233.16	-1.26996	0.397468	-3.19512	0.00139771	0.00402669	DNAJA1	protein_coding;lncRNA
ENSG00000086062	1402.81	2560.84	1789.47	-0.86823	0.131682	-6.5934	4.29872e-11	4.50061e-10	B4GALT1	protein_coding
ENSG00000086065	672.514	699.226	685.13	-0.0565105	0.174041	-0.324696	0.745411	0.810426	CHMP5	protein_coding;lncRNA
ENSG00000086102	1174.24	1252.91	1213.36	-0.0930434	0.120907	-0.769544	0.44157	0.546289	NFX1	retained_intron;protein_coding;lncRNA
ENSG00000086159	29.3115	29.6496	24.1175	-0.0196185	0.562699	-0.0348649	0.972187	0.980838	AQP6	retained_intron;protein_coding
ENSG00000086189	580.082	1184.01	721.397	-1.02895	0.156453	-6.57673	4.80917e-11	4.99037e-10	DIMT1	nonsense_mediated_decay;protein_coding;retained_intron
ENSG00000086200	523.581	1136.45	667.286	-1.11774	0.151178	-7.39354	1.42973e-13	2.03856e-12	IPO11	protein_coding;nonsense_mediated_decay;retained_intron;lncRNA
ENSG00000086205	0.542751	0	0.148023	1.53486	4.201	0.365356	0.714846		FOLH1	protein_coding;retained_intron;nonsense_mediated_decay;lncRNA
ENSG00000086232	3297.36	5539.41	3927.82	-0.748312	0.13544	-5.52506	3.29367e-08	2.26578e-07	EIF2AK1	protein_coding;retained_intron;lncRNA;nonsense_mediated_decay
ENSG00000086289	0.770219	0	0.21006	2.04872	4.16527	0.491859	0.622819		EPDR1	protein_coding
ENSG00000086300	58.7547	80.9922	54.8381	-0.4649	0.334719	-1.38893	0.164855	0.246595	SNX10	protein_coding;lncRNA
ENSG00000086475	520.349	1465.56	768.503	-1.49396	0.169538	-8.81198	1.22949e-18	3.29764e-17	SEPHS1	protein_coding;lncRNA
ENSG00000086504	607.81	1167.4	832.873	-0.941646	0.150717	-6.24779	4.16301e-10	3.79292e-09	MRPL28	protein_coding;retained_intron
ENSG00000086506	1.77004	1.38951	1.12021	0.361522	2.29321	0.157649	0.874733		HBQ1	protein_coding
ENSG00000086544	471.794	237.21	387.105	0.991831	0.179078	5.53855	3.0498e-08	2.10967e-07	ITPKC	protein_coding;nonsense_mediated_decay
ENSG00000086548	378.398	160.72	452.977	1.23501	0.294424	4.19467	2.73267e-05	0.000113709	CEACAM6	protein_coding
ENSG00000086570	17.8436	13.1151	16.8193	0.454954	0.567679	0.801428	0.422884	0.528046	FAT2	protein_coding
ENSG00000086589	672.538	1243.6	838.878	-0.886321	0.134568	-6.5864	4.50633e-11	4.70422e-10	RBM22	protein_coding;retained_intron
ENSG00000086598	1805.33	3282.43	2285.89	-0.862466	0.14477	-5.9575	2.56124e-09	2.09201e-08	TMED2	protein_coding;retained_intron
ENSG00000086619	101.265	26.4009	66.7605	1.93469	0.314332	6.15494	7.51079e-10	6.60972e-09	ERO1B	protein_coding
ENSG00000086666	1401.38	1175.95	1389.8	0.252601	0.152908	1.65198	0.0985394	0.16069	ZFAND6	protein_coding;retained_intron
ENSG00000086696	268.856	182.272	299.962	0.562437	0.289356	1.94376	0.0519248	0.0935757	HSD17B2	protein_coding
ENSG00000086712	1146.33	2596.48	1595.19	-1.17952	0.204553	-5.76635	8.10081e-09	6.14045e-08	TXLNG	protein_coding;lncRNA
ENSG00000086717	1.51848	0.707323	0.697166	1.12222	2.71572	0.413231	0.679437		PPEF1	lncRNA;protein_coding;retained_intron
ENSG00000086730	120.779	145.341	94.6981	-0.268663	0.293349	-0.91585	0.359746	0.463496	LAT2	protein_coding;retained_intron;nonsense_mediated_decay
ENSG00000086758	13136	19690.2	15035.7	-0.58397	0.12338	-4.73311	2.21108e-06	1.12279e-05	HUWE1	protein_coding;retained_intron;nonsense_mediated_decay;lncRNA
ENSG00000086827	374.664	784.747	499.477	-1.06677	0.169149	-6.30671	2.85033e-10	2.65607e-09	ZW10	protein_coding;nonsense_mediated_decay
ENSG00000086848	138.544	119.773	118.283	0.205665	0.245804	0.836703	0.402759	0.507837	ALG9	protein_coding;lncRNA;nonsense_mediated_decay;retained_intron
ENSG00000086967	2.2887	3.36617	2.96056	-0.550151	1.28825	-0.427054	0.66934	0.748691	MYBPC2	protein_coding;retained_intron
ENSG00000086991	2.3567	2.52457	1.63227	-0.0871814	1.91725	-0.045472	0.963731		NOX4	protein_coding;retained_intron;nonsense_mediated_decay
ENSG00000087008	113.963	138.225	121.38	-0.279586	0.213563	-1.30915	0.190485	0.277738	ACOX3	protein_coding;retained_intron;lncRNA
ENSG00000087053	1224.67	2653.62	1600.56	-1.11537	0.151025	-7.3853	1.52112e-13	2.16348e-12	MTMR2	protein_coding;lncRNA
ENSG00000087074	1276.2	660.176	1284.72	0.950998	0.256695	3.70478	0.000211573	0.000738185	PPP1R15A	protein_coding
ENSG00000087076	8.07167	3.38311	9.23319	1.20178	0.949316	1.26595	0.205533	0.295378	HSD17B14	protein_coding
ENSG00000087077	317.217	340.995	347.141	-0.104593	0.177799	-0.588266	0.556354	0.653157	TRIP6	protein_coding;retained_intron;nonsense_mediated_decay
ENSG00000087085	24.273	18.654	21.7146	0.373955	0.593627	0.629948	0.528728	0.628206	ACHE	protein_coding;nonsense_mediated_decay;retained_intron
ENSG00000087086	19218.4	70387	38881.5	-1.87282	0.140926	-13.2894	2.66705e-40	6.21119e-38	FTL	protein_coding
ENSG00000087087	2196.49	4199.51	2873.63	-0.935094	0.114503	-8.16654	3.17357e-16	6.33939e-15	SRRT	protein_coding;retained_intron;nonsense_mediated_decay;non_stop_decay
ENSG00000087088	602.861	1293.49	904.1	-1.10167	0.151615	-7.26622	3.69698e-13	5.01896e-12	BAX	retained_intron;protein_coding;nonsense_mediated_decay
ENSG00000087095	925.814	865.746	932.514	0.0960292	0.144072	0.666535	0.505069	0.606155	NLK	lncRNA;protein_coding;nonsense_mediated_decay;retained_intron
ENSG00000087111	533.128	929.518	656.787	-0.801811	0.159873	-5.01528	5.29553e-07	3.00377e-06	PIGS	nonsense_mediated_decay;retained_intron;protein_coding;lncRNA
ENSG00000087116	53.3371	0	30.4541	8.15996	1.25424	6.50592	7.72197e-11	7.80232e-10	ADAMTS2	protein_coding;retained_intron
ENSG00000087128	4.79924	0.346671	4.76494	3.73221	1.55873	2.39439	0.0166482	0.0354932	TMPRSS11E	protein_coding;nonsense_mediated_decay
ENSG00000087152	729.847	1002.96	779.598	-0.459113	0.193156	-2.3769	0.0174586	0.0369625	ATXN7L3	protein_coding;lncRNA;retained_intron
ENSG00000087157	291.594	351.159	306.237	-0.2675	0.174618	-1.53192	0.125543	0.196619	PGS1	protein_coding;lncRNA;nonsense_mediated_decay;retained_intron
ENSG00000087191	808.669	1828.29	1113.19	-1.17679	0.144588	-8.13898	3.98637e-16	7.85347e-15	PSMC5	protein_coding;lncRNA;retained_intron;nonsense_mediated_decay
ENSG00000087206	650.443	700.256	642.209	-0.106146	0.127066	-0.835363	0.403513	0.508693	UIMC1	protein_coding;nonsense_mediated_decay;retained_intron;lncRNA
ENSG00000087237	11.9309	0.654226	8.98318	4.15281	1.22931	3.37818	0.000729682	0.00224943	CETP	protein_coding;lncRNA;retained_intron
ENSG00000087245	281.282	2.23112	101.463	6.93455	0.903707	7.67346	1.67423e-14	2.68373e-13	MMP2	protein_coding;nonsense_mediated_decay
ENSG00000087250	0	0	0.603647	0	3.50649	0	1		MT3	protein_coding;retained_intron;lncRNA
ENSG00000087253	3916.03	1600.46	2354.48	1.29103	0.17976	7.18198	6.8708e-13	9.0199e-12	LPCAT2	protein_coding;retained_intron;lncRNA
ENSG00000087258	15.2496	1.34757	18.3606	3.50042	0.867051	4.03715	5.41041e-05	0.000212565	GNAO1	protein_coding;retained_intron;nonsense_mediated_decay;lncRNA
ENSG00000087263	462.914	936.154	594.763	-1.01607	0.161003	-6.31088	2.77447e-10	2.5896e-09	OGFOD1	nonsense_mediated_decay;protein_coding;retained_intron;lncRNA
ENSG00000087266	2774.63	1275.26	2169.45	1.12135	0.168463	6.65635	2.80718e-11	2.99373e-10	SH3BP2	protein_coding;retained_intron;lncRNA;nonsense_mediated_decay
ENSG00000087269	1188.53	2783.37	1725.3	-1.22763	0.131709	-9.32075	1.15526e-20	3.86175e-19	NOP14	lncRNA;protein_coding
ENSG00000087274	3575.24	3221.43	3373.49	0.150244	0.130794	1.14871	0.250677	0.346992	ADD1	retained_intron;protein_coding;nonsense_mediated_decay;lncRNA
ENSG00000087299	163.013	333.417	217.732	-1.03117	0.193911	-5.31777	1.05046e-07	6.68379e-07	L2HGDH	protein_coding;nonsense_mediated_decay;lncRNA
ENSG00000087301	95.3303	142.779	116.16	-0.57948	0.242088	-2.39368	0.0166805	0.0355488	TXNDC16	protein_coding;lncRNA;nonsense_mediated_decay
ENSG00000087302	844.312	1781.18	1170.14	-1.0769	0.127702	-8.43287	3.37287e-17	7.66792e-16	RTRAF	nonsense_mediated_decay;protein_coding;retained_intron
ENSG00000087303	5.75286	5.16661	9.53493	0.162925	0.762459	0.213684	0.830793	0.877058	NID2	protein_coding;retained_intron
ENSG00000087338	595.767	1000.39	698.25	-0.747151	0.139376	-5.36067	8.2912e-08	5.36484e-07	GMCL1	protein_coding;lncRNA;retained_intron
ENSG00000087365	3113.78	5270.93	3856.7	-0.759413	0.148019	-5.13051	2.88959e-07	1.71442e-06	SF3B2	lncRNA;protein_coding;retained_intron
ENSG00000087448	395.65	675.632	466.265	-0.772705	0.218028	-3.54406	0.000394021	0.00129213	KLHL42	nonsense_mediated_decay;protein_coding;lncRNA;retained_intron
ENSG00000087460	14713.3	16002.4	15596.8	-0.121206	0.2235	-0.542309	0.587605	0.680272	GNAS	protein_coding;lncRNA;nonsense_mediated_decay;retained_intron
ENSG00000087470	1473.17	1974.44	1596.68	-0.422359	0.131266	-3.21758	0.00129277	0.0037538	DNM1L	protein_coding;lncRNA;retained_intron;nonsense_mediated_decay
ENSG00000087494	72.2721	15.4498	34.2579	2.21328	0.477567	4.63448	3.57837e-06	1.75278e-05	PTHLH	protein_coding
ENSG00000087495	35.5416	14.0239	21.4883	1.33687	0.51251	2.60849	0.00909437	0.0209563	PHACTR3	protein_coding;retained_intron
ENSG00000087502	1112.97	1729.98	1311.56	-0.636301	0.148725	-4.27836	1.88273e-05	8.06622e-05	ERGIC2	protein_coding;nonsense_mediated_decay;retained_intron
ENSG00000087510	18.2267	19.7772	13.9836	-0.109003	0.624135	-0.174647	0.861357	0.900824	TFAP2C	protein_coding
ENSG00000087586	708.322	2806.36	1394.68	-1.98622	0.227215	-8.74159	2.29855e-18	5.94779e-17	AURKA	protein_coding
ENSG00000087589	1.35688	4.8479	3.04593	-1.85647	1.37609	-1.34909	0.177309	0.262156	CASS4	protein_coding;retained_intron
ENSG00000087842	34.5076	154.788	72.2777	-2.16316	0.273626	-7.90556	2.66732e-15	4.76937e-14	PIR	lncRNA;protein_coding
ENSG00000087884	105.252	80.5764	116.459	0.379064	0.288344	1.31463	0.188636	0.275398	AAMDC	protein_coding;nonsense_mediated_decay;lncRNA
ENSG00000087903	405.927	173.352	347.548	1.22738	0.452569	2.71204	0.0066871	0.0160295	RFX2	protein_coding;retained_intron;lncRNA
ENSG00000087995	417.701	784.865	506.079	-0.910574	0.215522	-4.22497	2.38974e-05	0.000100461	METTL2A	protein_coding;retained_intron
ENSG00000088002	651.398	1053.18	719.108	-0.692985	0.181892	-3.80987	0.000139038	0.00050408	SULT2B1	protein_coding;lncRNA;retained_intron
ENSG00000088035	176.25	277.568	202.708	-0.654041	0.210468	-3.10755	0.00188644	0.00525039	ALG6	nonsense_mediated_decay;lncRNA;protein_coding;retained_intron
ENSG00000088038	2493.17	3705.34	2992.74	-0.571807	0.148464	-3.85148	0.000117405	0.000430832	CNOT3	protein_coding;retained_intron;nonsense_mediated_decay
ENSG00000088053	17.291	4.32512	17.6262	1.98887	0.635731	3.12848	0.00175714	0.0049332	GP6	protein_coding;retained_intron
ENSG00000088179	1200.04	1240.34	1096.48	-0.0470477	0.139497	-0.337268	0.735915	0.802935	PTPN4	protein_coding;lncRNA;nonsense_mediated_decay;retained_intron
ENSG00000088205	1044.66	2434.69	1505.31	-1.22053	0.146478	-8.33255	7.9119e-17	1.70403e-15	DDX18	protein_coding;lncRNA;retained_intron
ENSG00000088247	2599.3	5799.72	3807.32	-1.15794	0.23368	-4.95521	7.2251e-07	4.00393e-06	KHSRP	protein_coding;retained_intron
ENSG00000088256	669.245	1053.06	782.953	-0.654449	0.17757	-3.68558	0.000228178	0.00078987	GNA11	protein_coding;lncRNA;retained_intron
ENSG00000088280	43.9559	24.9499	49.425	0.817594	0.375725	2.17604	0.0295522	0.0580129	ASAP3	protein_coding;nonsense_mediated_decay;retained_intron;lncRNA
ENSG00000088298	342.638	334.645	326.997	0.0333155	0.189369	0.175929	0.860349	0.899935	EDEM2	protein_coding
ENSG00000088305	53.7141	95.5497	63.8768	-0.831941	0.289789	-2.87085	0.00409364	0.0104289	DNMT3B	protein_coding
ENSG00000088325	2065.04	8118.45	4181.28	-1.975	0.214096	-9.22485	2.83949e-20	9.04751e-19	TPX2	protein_coding
ENSG00000088340	4405.02	2412.13	4710.05	0.86889	0.107374	8.09218	5.86046e-16	1.12894e-14	FER1L4	retained_intron;transcribed_unitary_pseudogene;lncRNA
ENSG00000088356	174.044	479.223	263.084	-1.46164	0.218353	-6.69397	2.17202e-11	2.34606e-10	PDRG1	protein_coding
ENSG00000088367	3191.95	6676.4	4702.63	-1.06473	0.151317	-7.03641	1.97253e-12	2.44602e-11	EPB41L1	protein_coding;lncRNA
ENSG00000088386	4.3241	0	1.43665	4.53853	2.2568	2.01105	0.0443203		SLC15A1	protein_coding;retained_intron
ENSG00000088387	1613.1	1950.52	1496.91	-0.274231	0.144953	-1.89186	0.058509	0.103565	DOCK9	protein_coding;nonsense_mediated_decay;lncRNA;retained_intron
ENSG00000088448	4640.41	2511.36	3662.42	0.885983	0.159242	5.56375	2.64039e-08	1.84563e-07	ANKRD10	protein_coding;lncRNA;nonsense_mediated_decay
ENSG00000088451	313.689	348.42	323.579	-0.151709	0.153248	-0.98996	0.322193	0.424021	TGDS	protein_coding;lncRNA;retained_intron
ENSG00000088538	19.1622	55.7902	31.8753	-1.54031	0.405074	-3.80254	0.000143219	0.000517732	DOCK3	protein_coding
ENSG00000088543	4.10867	8.77608	5.42495	-1.09084	0.850924	-1.28195	0.199859	0.288805	C3orf18	protein_coding;nonsense_mediated_decay;lncRNA
ENSG00000088682	463.682	1016.05	660.214	-1.13215	0.160321	-7.06175	1.64413e-12	2.0602e-11	COQ9	retained_intron;protein_coding;nonsense_mediated_decay;lncRNA
ENSG00000088726	12.8089	2.96357	11.4835	2.09852	0.922111	2.27578	0.0228594	0.0465227	TMEM40	protein_coding;lncRNA;retained_intron
ENSG00000088727	201.117	193.804	230.398	0.053793	0.201446	0.267034	0.789443	0.845716	KIF9	protein_coding;lncRNA;nonsense_mediated_decay;retained_intron
ENSG00000088756	0	1.08196	0.295079	-2.91511	4.15988	-0.700767	0.483449		ARHGAP28	protein_coding;nonsense_mediated_decay;retained_intron
ENSG00000088766	186.64	145.47	153.762	0.363102	0.253871	1.43026	0.152641	0.231198	CRLS1	protein_coding;retained_intron;lncRNA
ENSG00000088782	0.510888	0	0.139333	1.45793	4.20749	0.346507	0.728962		DEFB127	protein_coding
ENSG00000088808	588.87	456.508	620.886	0.367303	0.158663	2.31499	0.0206133	0.0425686	PPP1R13B	protein_coding;nonsense_mediated_decay;retained_intron;lncRNA
ENSG00000088812	532.779	656.806	553.666	-0.301823	0.153108	-1.97131	0.0486889	0.0887245	ATRN	protein_coding
ENSG00000088826	649.819	373.858	432.964	0.797372	0.224185	3.55676	0.000375455	0.0012371	SMOX	lncRNA;protein_coding
ENSG00000088827	1.06957	0	0.63446	2.51481	2.85236	0.88166	0.377961		SIGLEC1	protein_coding
ENSG00000088832	3093.52	5931.59	3891.72	-0.939245	0.142632	-6.58508	4.54639e-11	4.74086e-10	FKBP1A	lncRNA;protein_coding;nonsense_mediated_decay
ENSG00000088833	818.651	1262.79	953.428	-0.625213	0.189441	-3.3003	0.000965801	0.00289349	NSFL1C	lncRNA;protein_coding;nonsense_mediated_decay;retained_intron
ENSG00000088836	194.791	203.549	139.212	-0.0638343	0.26607	-0.239915	0.810396	0.861909	SLC4A11	protein_coding;nonsense_mediated_decay;retained_intron
ENSG00000088854	7.50697	0.346671	7.15539	4.37042	1.36502	3.20172	0.00136607	0.00394246	C20orf194	protein_coding;lncRNA
ENSG00000088876	78.1813	132.418	85.3626	-0.759906	0.285813	-2.65876	0.00784295	0.0184179	ZNF343	retained_intron;protein_coding
ENSG00000088881	21.5395	3.00269	17.1823	2.83241	0.709717	3.99091	6.58215e-05	0.000254173	EBF4	nonsense_mediated_decay;protein_coding;lncRNA;retained_intron
ENSG00000088882	5.53141	0	3.30303	4.88765	1.56795	3.11723	0.00182558	0.00509935	CPXM1	protein_coding
ENSG00000088888	2739.82	2660.28	2702.94	0.0423857	0.174723	0.242587	0.808325	0.860217	MAVS	protein_coding
ENSG00000088899	207.269	81.1518	154.275	1.34934	0.318129	4.24149	2.22042e-05	9.38664e-05	LZTS3	protein_coding
ENSG00000088926	0.498844	0.693341	0.539989	-0.457971	3.30833	-0.13843	0.889901		F11	protein_coding;retained_intron
ENSG00000088930	1853.17	4119.02	2556.21	-1.1523	0.13146	-8.7654	1.86121e-18	4.88675e-17	XRN2	protein_coding
ENSG00000088970	178.342	156.482	161.609	0.190596	0.208818	0.912737	0.361381	0.46531	KIZ	protein_coding;nonsense_mediated_decay;lncRNA
ENSG00000088986	1115.05	2576.65	1538.52	-1.20867	0.187566	-6.44398	1.1638e-10	1.14129e-09	DYNLL1	protein_coding;lncRNA
ENSG00000088992	536.884	1536.51	790.961	-1.5175	0.21555	-7.04014	1.92043e-12	2.38659e-11	TESC	nonsense_mediated_decay;protein_coding;lncRNA;retained_intron
ENSG00000089006	1208.35	3002.84	1803.81	-1.3133	0.137069	-9.58131	9.58229e-22	3.49217e-20	SNX5	lncRNA;protein_coding;retained_intron
ENSG00000089009	6422.11	16150.7	9590.97	-1.33046	0.143091	-9.29806	1.4303e-20	4.75299e-19	RPL6	retained_intron;protein_coding
ENSG00000089012	0.542751	0	0.148023	1.53486	4.201	0.365356	0.714846		SIRPG	lncRNA;protein_coding
ENSG00000089022	1084.24	1174.56	1091.58	-0.11571	0.14175	-0.816295	0.414332	0.519615	MAPKAPK5	protein_coding;nonsense_mediated_decay;lncRNA;retained_intron
ENSG00000089041	2.13312	0	0.762013	3.51436	2.86755	1.22556	0.220364		P2RX7	nonsense_mediated_decay;protein_coding;retained_intron
ENSG00000089048	494.236	875.264	580.521	-0.82434	0.190393	-4.32969	1.49322e-05	6.54228e-05	ESF1	protein_coding
ENSG00000089050	203.545	525.124	284.507	-1.36803	0.200879	-6.81019	9.74697e-12	1.10707e-10	RBBP9	protein_coding;lncRNA
ENSG00000089053	1282.9	1435.8	1290.38	-0.161865	0.153039	-1.05767	0.290206	0.389877	ANAPC5	retained_intron;protein_coding;nonsense_mediated_decay;lncRNA
ENSG00000089057	217.824	495.603	286.287	-1.18746	0.182689	-6.4999	8.03745e-11	8.10108e-10	SLC23A2	protein_coding;lncRNA
ENSG00000089060	141.589	62.0726	100.879	1.18758	0.25253	4.70273	2.56707e-06	1.28871e-05	SLC8B1	protein_coding;retained_intron;nonsense_mediated_decay;lncRNA
ENSG00000089063	1007.65	1881.74	1297.21	-0.901115	0.128462	-7.01466	2.30517e-12	2.83397e-11	TMEM230	protein_coding;lncRNA
ENSG00000089091	123.86	56.6958	93.9995	1.13357	0.280937	4.03495	5.46128e-05	0.00021427	DZANK1	protein_coding;nonsense_mediated_decay;lncRNA
ENSG00000089094	459.916	728.821	541.381	-0.664045	0.142552	-4.65827	3.18875e-06	1.57758e-05	KDM2B	protein_coding;retained_intron;nonsense_mediated_decay
ENSG00000089101	19.5216	2.46044	14.9058	2.91084	0.81296	3.58055	0.000342876	0.00113954	CFAP61	protein_coding;nonsense_mediated_decay;lncRNA
ENSG00000089123	290.481	293.358	296.638	-0.0128742	0.217568	-0.0591732	0.952814	0.967301	TASP1	lncRNA;protein_coding
ENSG00000089127	1102.66	1702.73	1164.33	-0.627328	0.278521	-2.25236	0.0242997	0.049029	OAS1	protein_coding;retained_intron;nonsense_mediated_decay
ENSG00000089154	2412.27	7163.57	3925.81	-1.57023	0.130137	-12.066	1.59729e-33	2.01561e-31	GCN1	protein_coding;retained_intron
ENSG00000089157	7828.27	14565.4	10167.5	-0.895752	0.168831	-5.3056	1.12303e-07	7.11708e-07	RPLP0	protein_coding;retained_intron;nonsense_mediated_decay;lncRNA
ENSG00000089159	1990.19	1831.92	1876.68	0.119316	0.160507	0.743371	0.457257	0.561212	PXN	protein_coding;nonsense_mediated_decay;lncRNA
ENSG00000089163	7.51688	4.80891	9.33824	0.622021	0.935285	0.66506	0.506012	0.607022	SIRT4	protein_coding;lncRNA
ENSG00000089169	0.255444	0	0.155838	0.577412	4.24714	0.135953	0.891858		RPH3A	protein_coding;lncRNA;nonsense_mediated_decay;retained_intron
ENSG00000089177	369.488	342.873	378.39	0.107509	0.170635	0.630051	0.528661	0.628161	KIF16B	protein_coding
ENSG00000089195	389.086	933.184	531.112	-1.26193	0.138242	-9.12839	6.95266e-20	2.10083e-18	TRMT6	protein_coding;lncRNA
ENSG00000089199	0	0	0.191643	0	4.24714	0	1		CHGB	protein_coding;lncRNA
ENSG00000089220	981.761	2872.47	1718.82	-1.54863	0.154762	-10.0065	1.42673e-23	6.44836e-22	PEBP1	protein_coding;lncRNA
ENSG00000089225	2.61603	1.0009	1.38902	1.37817	1.83749	0.750029	0.453237		TBX5	protein_coding;lncRNA
ENSG00000089234	405.797	585.663	466.526	-0.528359	0.154037	-3.43007	0.000603419	0.00189445	BRAP	protein_coding;retained_intron
ENSG00000089248	629.516	1101.91	852.879	-0.808341	0.162764	-4.96634	6.8229e-07	3.79794e-06	ERP29	protein_coding;retained_intron
ENSG00000089280	2098.67	3569.77	2703.45	-0.766364	0.12387	-6.18685	6.13777e-10	5.46693e-09	FUS	protein_coding;nonsense_mediated_decay;retained_intron;lncRNA
ENSG00000089289	684.317	706.159	765.035	-0.0452827	0.149297	-0.303306	0.761657	0.823246	IGBP1	protein_coding
ENSG00000089327	3018.32	2126.56	3057.35	0.504888	0.126172	4.00159	6.29191e-05	0.000243988	FXYD5	protein_coding;nonsense_mediated_decay;lncRNA
ENSG00000089335	127.917	178.139	146.613	-0.477231	0.23013	-2.07375	0.0381025	0.0720005	ZNF302	retained_intron;protein_coding
ENSG00000089351	207.093	219.961	195.671	-0.0882382	0.232447	-0.379605	0.704239	0.777676	GRAMD1A	protein_coding;lncRNA;nonsense_mediated_decay;retained_intron
ENSG00000089356	196.294	48.1606	156.423	2.03139	0.252536	8.04398	8.69658e-16	1.64649e-14	FXYD3	protein_coding;retained_intron
ENSG00000089472	994.769	10.9595	939.176	6.5208	0.351022	18.5766	4.96702e-77	7.11402e-74	HEPH	protein_coding;nonsense_mediated_decay;retained_intron
ENSG00000089486	107.288	151.2	111.392	-0.495457	0.279138	-1.77496	0.0759049	0.129054	CDIP1	protein_coding;nonsense_mediated_decay;lncRNA
ENSG00000089505	208.015	187.411	187.744	0.150712	0.288114	0.5231	0.600905	0.69206	CMTM1	protein_coding;nonsense_mediated_decay
ENSG00000089558	12.2781	3.11172	7.77311	1.99681	0.846738	2.35824	0.0183619	0.0385585	KCNH4	protein_coding
ENSG00000089597	4753.66	11268.8	6925	-1.24522	0.13116	-9.49392	2.22515e-21	7.88854e-20	GANAB	nonsense_mediated_decay;protein_coding;retained_intron;lncRNA
ENSG00000089639	277.078	317.325	333.435	-0.196807	0.183965	-1.06981	0.284706	0.383784	GMIP	protein_coding;lncRNA;retained_intron;nonsense_mediated_decay
ENSG00000089682	1149.17	864.603	1063.21	0.410701	0.16599	2.47424	0.0133519	0.0292874	RBM41	protein_coding;nonsense_mediated_decay;lncRNA
ENSG00000089685	318.981	1338.57	665.139	-2.06903	0.244569	-8.4599	2.67596e-17	6.16676e-16	BIRC5	protein_coding;nonsense_mediated_decay;retained_intron;lncRNA
ENSG00000089692	38.4292	11.0573	34.9787	1.81584	0.458976	3.95628	7.61251e-05	0.000290244	LAG3	retained_intron;protein_coding
ENSG00000089693	1727.41	4072.1	2596.61	-1.23716	0.13978	-8.85076	8.69235e-19	2.37362e-17	MLF2	protein_coding;retained_intron;lncRNA
ENSG00000089723	49.6699	139.916	74.6777	-1.49373	0.266842	-5.59782	2.17066e-08	1.53908e-07	OTUB2	protein_coding
ENSG00000089737	1065.95	2103.72	1370.06	-0.980604	0.144048	-6.80746	9.93363e-12	1.1247e-10	DDX24	protein_coding;retained_intron;lncRNA
ENSG00000089775	332.258	252.85	312.238	0.394094	0.168044	2.34518	0.0190177	0.0397492	ZBTB25	protein_coding
ENSG00000089818	334.617	495.706	381.866	-0.567425	0.172437	-3.29062	0.000999672	0.00298412	NECAP1	protein_coding;retained_intron;nonsense_mediated_decay
ENSG00000089820	52.0682	22.7998	45.9586	1.1964	0.433604	2.75921	0.0057942	0.0141375	ARHGAP4	protein_coding;nonsense_mediated_decay;retained_intron;lncRNA
ENSG00000089847	17.3827	13.9176	18.8331	0.32331	0.537342	0.601683	0.547385	0.645128	ANKRD24	protein_coding;nonsense_mediated_decay;lncRNA
ENSG00000089876	742.259	716.326	686.97	0.0516726	0.182368	0.283343	0.776914	0.835418	DHX32	protein_coding
ENSG00000089902	585.408	774.652	686.544	-0.404689	0.225787	-1.79235	0.0730773	0.124928	RCOR1	protein_coding;retained_intron;nonsense_mediated_decay
ENSG00000089916	1189.12	860.147	988.445	0.467879	0.129523	3.61232	0.00030347	0.00102209	GPATCH2L	nonsense_mediated_decay;protein_coding;retained_intron;lncRNA
ENSG00000090006	1178.18	862.441	1065.11	0.449553	0.150989	2.97738	0.00290723	0.00770874	LTBP4	nonsense_mediated_decay;protein_coding;retained_intron;lncRNA
ENSG00000090013	523.645	722.726	654.498	-0.46402	0.162381	-2.8576	0.0042686	0.0108236	BLVRB	protein_coding;nonsense_mediated_decay;retained_intron
ENSG00000090020	1026.54	636.082	1078.92	0.690122	0.140075	4.92679	8.35906e-07	4.58532e-06	SLC9A1	protein_coding;retained_intron;lncRNA
ENSG00000090054	1188.7	1752.62	1346.8	-0.560146	0.148713	-3.76662	0.00016547	0.000590642	SPTLC1	nonsense_mediated_decay;protein_coding;lncRNA
ENSG00000090060	3347.26	5273.44	3941.76	-0.655764	0.12637	-5.18923	2.11164e-07	1.27909e-06	PAPOLA	lncRNA;protein_coding;nonsense_mediated_decay;retained_intron
ENSG00000090061	419.032	559.292	481.668	-0.417558	0.237445	-1.75855	0.0786538	0.132915	CCNK	lncRNA;protein_coding;retained_intron
ENSG00000090097	383.885	216.136	397.092	0.826661	0.188973	4.3745	1.21713e-05	5.41293e-05	PCBP4	protein_coding;retained_intron;nonsense_mediated_decay
ENSG00000090104	20.9488	9.75173	22.7252	1.1209	0.6415	1.74731	0.0805835	0.135632	RGS1	retained_intron;protein_coding
ENSG00000090238	654.744	111.961	492.571	2.54971	0.201836	12.6326	1.39631e-36	2.32542e-34	YPEL3	nonsense_mediated_decay;protein_coding;lncRNA;retained_intron
ENSG00000090263	277.743	653.497	444.631	-1.23415	0.168433	-7.32722	2.34975e-13	3.27855e-12	MRPS33	protein_coding;lncRNA;retained_intron
ENSG00000090266	369.909	648.238	508.915	-0.809683	0.220411	-3.67351	0.000239243	0.000823873	NDUFB2	protein_coding;lncRNA;nonsense_mediated_decay;retained_intron
ENSG00000090273	1935.46	5440.79	3307.26	-1.49116	0.150563	-9.90391	4.00317e-23	1.72697e-21	NUDC	protein_coding;lncRNA
ENSG00000090316	1070.44	1761.77	1289.34	-0.718537	0.141822	-5.06646	4.05292e-07	2.34537e-06	MAEA	protein_coding;nonsense_mediated_decay;retained_intron;lncRNA
ENSG00000090339	251.555	106.639	196.5	1.23423	0.290086	4.25469	2.09338e-05	8.89553e-05	ICAM1	protein_coding;lncRNA;retained_intron
ENSG00000090372	2181.46	3014.17	2578.67	-0.466618	0.134672	-3.46485	0.000530525	0.00169018	STRN4	protein_coding;retained_intron;lncRNA;nonsense_mediated_decay
ENSG00000090376	2.67587	1.44261	2.257	0.913501	1.70411	0.536058	0.591918	0.683993	IRAK3	protein_coding
ENSG00000090382	8414.43	12428.9	9505.37	-0.56275	0.246331	-2.28453	0.0223404	0.0455915	LYZ	protein_coding
ENSG00000090402	153.431	0.307555	359.622	8.72455	1.45725	5.98699	2.13758e-09	1.76712e-08	SI	protein_coding;nonsense_mediated_decay;retained_intron
ENSG00000090432	261.534	486.69	323.005	-0.895844	0.16042	-5.58437	2.34548e-08	1.65525e-07	MUL1	protein_coding
ENSG00000090447	413.871	1021.33	616.497	-1.30346	0.243954	-5.34306	9.13901e-08	5.86703e-07	TFAP4	retained_intron;protein_coding;nonsense_mediated_decay
ENSG00000090470	185.566	333.437	218.641	-0.845978	0.257475	-3.28567	0.00101742	0.00303077	PDCD7	protein_coding;retained_intron
ENSG00000090487	1476.06	2879.84	1952.57	-0.964233	0.112336	-8.58345	9.20685e-18	2.2369e-16	SPG21	protein_coding;nonsense_mediated_decay;lncRNA;retained_intron
ENSG00000090520	533.807	951.605	666.465	-0.834148	0.154893	-5.38532	7.23169e-08	4.73382e-07	DNAJB11	protein_coding;retained_intron
ENSG00000090530	88.869	102.503	93.7313	-0.204591	0.321846	-0.63568	0.524985	0.624621	P3H2	protein_coding;retained_intron
ENSG00000090534	72.9749	6.07824	62.3116	3.54443	0.554546	6.39159	1.64168e-10	1.5807e-09	THPO	protein_coding;nonsense_mediated_decay;lncRNA
ENSG00000090539	229.405	14.1915	168.778	4.01633	0.392397	10.2354	1.3768e-24	6.98024e-23	CHRD	nonsense_mediated_decay;protein_coding;retained_intron;lncRNA
ENSG00000090554	18.46	6.77978	13.7202	1.44695	0.674801	2.14427	0.0320116	0.0621213	FLT3LG	nonsense_mediated_decay;protein_coding;retained_intron
ENSG00000090565	236.584	264.147	210.409	-0.160546	0.265132	-0.605532	0.544825	0.642667	RAB11FIP3	protein_coding;retained_intron
ENSG00000090581	343.575	317.459	352.2	0.114045	0.160101	0.712333	0.476259	0.579075	GNPTG	protein_coding;nonsense_mediated_decay;retained_intron
ENSG00000090612	157.606	181.831	153.009	-0.205548	0.217566	-0.944763	0.34478	0.447414	ZNF268	protein_coding;retained_intron;nonsense_mediated_decay
ENSG00000090615	2090.44	1788.92	2075.63	0.224541	0.126823	1.77051	0.0766425	0.130138	GOLGA3	protein_coding;nonsense_mediated_decay;lncRNA
ENSG00000090621	1867.04	3232.85	2244.66	-0.792009	0.141806	-5.58515	2.33492e-08	1.6482e-07	PABPC4	retained_intron;protein_coding;nonsense_mediated_decay;lncRNA
ENSG00000090659	0	0.61511	0.366495	-2.12542	4.14773	-0.51243	0.60835		CD209	protein_coding
ENSG00000090661	0.766331	2.80711	4.84221	-1.89561	1.46585	-1.29317	0.195951	0.284261	CERS4	protein_coding;lncRNA;retained_intron
ENSG00000090674	118.009	135.093	119.65	-0.192496	0.279416	-0.688924	0.490871	0.592966	MCOLN1	protein_coding;retained_intron
ENSG00000090686	1246.33	1751.49	1396.96	-0.490929	0.165449	-2.96725	0.00300476	0.00793284	USP48	protein_coding;lncRNA;retained_intron;nonsense_mediated_decay
ENSG00000090776	3049.47	5210.09	3590.67	-0.772835	0.132262	-5.84323	5.11973e-09	4.01134e-08	EFNB1	protein_coding
ENSG00000090857	1236.6	1197.22	1229.93	0.047143	0.123799	0.380804	0.703349	0.776933	PDPR	protein_coding;retained_intron;nonsense_mediated_decay;lncRNA
ENSG00000090861	1247.37	2594.26	1628.5	-1.05651	0.182199	-5.79868	6.68374e-09	5.15358e-08	AARS	protein_coding;retained_intron;lncRNA
ENSG00000090863	4520.6	4909.38	4664.72	-0.11895	0.144883	-0.82101	0.41164	0.516874	GLG1	protein_coding;nonsense_mediated_decay;retained_intron
ENSG00000090889	576.368	1376.33	894.41	-1.2558	0.192366	-6.52819	6.65705e-11	6.80068e-10	KIF4A	protein_coding;lncRNA
ENSG00000090905	2539.16	2106.19	2362.11	0.269585	0.132531	2.03412	0.0419394	0.0781406	TNRC6A	lncRNA;protein_coding;nonsense_mediated_decay;retained_intron
ENSG00000090924	1594.8	1289.03	1625.76	0.306638	0.166028	1.8469	0.0647615	0.1128	PLEKHG2	protein_coding;retained_intron
ENSG00000090932	1.74595	0	3.03132	3.24217	1.85034	1.7522	0.0797396	0.13444	DLL3	retained_intron;protein_coding;lncRNA
ENSG00000090971	183.45	245.857	244.866	-0.425411	0.219663	-1.93666	0.0527872	0.094897	NAT14	protein_coding;lncRNA
ENSG00000090975	111.169	63.7197	86.6444	0.797972	0.344791	2.31437	0.0206477	0.0426273	PITPNM2	protein_coding;retained_intron;lncRNA
ENSG00000090989	797.187	580.655	655.059	0.457076	0.163203	2.80067	0.0050997	0.0126258	EXOC1	protein_coding;retained_intron
ENSG00000091009	341.5	506.67	390.007	-0.56794	0.184122	-3.08458	0.00203841	0.00562364	RBM27	protein_coding;retained_intron
ENSG00000091010	2.33475	0	1.62998	3.64691	1.91118	1.90819	0.0563663		POU4F3	protein_coding
ENSG00000091039	1372.45	2511.69	1596.66	-0.87176	0.157249	-5.54383	2.95935e-08	2.05007e-07	OSBPL8	protein_coding;retained_intron;lncRNA
ENSG00000091073	1033.9	786.761	993.867	0.393296	0.143078	2.74883	0.00598082	0.0145409	DTX2	protein_coding;lncRNA;retained_intron;nonsense_mediated_decay
ENSG00000091106	15.6825	12.0361	16.7057	0.380422	0.596652	0.637595	0.523737	0.623433	NLRC4	protein_coding;nonsense_mediated_decay
ENSG00000091127	747.4	1732.15	1033.73	-1.21258	0.217436	-5.57673	2.45086e-08	1.72324e-07	PUS7	nonsense_mediated_decay;protein_coding;retained_intron
ENSG00000091128	2.32872	0.346671	3.80458	2.6818	1.61367	1.66193	0.0965274	0.157911	LAMB4	protein_coding;lncRNA;retained_intron
ENSG00000091129	7.0361	6.01936	6.98668	0.219087	0.856958	0.255656	0.798216	0.852627	NRCAM	lncRNA;protein_coding;retained_intron
ENSG00000091136	2258.73	1813.63	2115.11	0.316737	0.169724	1.86619	0.0620152	0.108776	LAMB1	retained_intron;protein_coding;lncRNA
ENSG00000091137	2.30288	2.82929	2.02893	-0.278671	1.48714	-0.187388	0.851356	0.893202	SLC26A4	protein_coding;lncRNA;nonsense_mediated_decay
ENSG00000091138	3.06921	2.13595	4.69299	0.559294	1.21156	0.46163	0.644347	0.72853	SLC26A3	nonsense_mediated_decay;protein_coding;retained_intron
ENSG00000091140	862.117	1696.56	1167.3	-0.976564	0.176883	-5.52096	3.37157e-08	2.31604e-07	DLD	retained_intron;nonsense_mediated_decay;protein_coding;lncRNA
ENSG00000091157	268.353	416.958	302.352	-0.635621	0.177819	-3.57455	0.000350832	0.00116342	WDR7	protein_coding;retained_intron;lncRNA;nonsense_mediated_decay
ENSG00000091164	689.939	1372.14	938.945	-0.992218	0.147132	-6.74374	1.54357e-11	1.69799e-10	TXNL1	protein_coding;lncRNA;nonsense_mediated_decay
ENSG00000091181	0.792173	0.307555	0.562395	1.12144	2.98069	0.376236	0.706742		IL5RA	protein_coding;lncRNA
ENSG00000091262	109.563	39.7569	96.5909	1.45427	0.358922	4.05176	5.08333e-05	0.000200955	ABCC6	protein_coding;retained_intron;nonsense_mediated_decay;lncRNA
ENSG00000091317	782.435	1430.64	931.468	-0.870692	0.159394	-5.4625	4.69471e-08	3.16423e-07	CMTM6	protein_coding;retained_intron
ENSG00000091409	4576.23	8135.73	5367.77	-0.830184	0.182297	-4.55403	5.2629e-06	2.49802e-05	ITGA6	protein_coding;retained_intron
ENSG00000091428	18.0111	0.307555	74.7493	5.63286	1.57144	3.58452	0.000337703	0.00112391	RAPGEF4	lncRNA;protein_coding;retained_intron
ENSG00000091436	960.557	2261.62	1402.83	-1.23536	0.171566	-7.20047	6.00054e-13	7.93562e-12	MAP3K20	protein_coding;lncRNA;retained_intron
ENSG00000091483	278.536	941.185	470.106	-1.75636	0.182393	-9.62956	5.99851e-22	2.23153e-20	FH	protein_coding;lncRNA
ENSG00000091490	2467.62	2990.28	2681.07	-0.277115	0.135957	-2.03826	0.0415238	0.0775188	SEL1L3	protein_coding;retained_intron;lncRNA
ENSG00000091513	3.09505	0.693341	2.58681	2.18256	1.60651	1.35857	0.174282	0.258294	TF	protein_coding;retained_intron;nonsense_mediated_decay;lncRNA
ENSG00000091527	2564.85	3847.13	2953.34	-0.585097	0.146614	-3.99072	6.58735e-05	0.000254312	CDV3	protein_coding
ENSG00000091536	30.2116	2.42669	20.4732	3.66622	0.776556	4.72112	2.34546e-06	1.18556e-05	MYO15A	protein_coding;retained_intron;lncRNA;nonsense_mediated_decay
ENSG00000091542	646.218	1354.86	882.484	-1.06807	0.154893	-6.89555	5.36557e-12	6.29905e-11	ALKBH5	protein_coding;retained_intron
ENSG00000091583	567.116	405.674	478.585	0.482076	0.161603	2.98309	0.00285355	0.00758748	APOH	protein_coding
ENSG00000091592	2.171	1.75017	1.80413	0.31269	1.86723	0.167462	0.867007		NLRP1	nonsense_mediated_decay;lncRNA;protein_coding;retained_intron
ENSG00000091622	260.713	205.872	234.761	0.341547	0.195372	1.74819	0.0804315	0.135447	PITPNM3	protein_coding;lncRNA;retained_intron
ENSG00000091640	315.054	384.473	338.03	-0.287733	0.153367	-1.87611	0.06064	0.106724	SPAG7	protein_coding;nonsense_mediated_decay;retained_intron;lncRNA
ENSG00000091651	372.899	1001.7	654.27	-1.42504	0.174162	-8.18227	2.78537e-16	5.60301e-15	ORC6	nonsense_mediated_decay;protein_coding;retained_intron;lncRNA
ENSG00000091656	35.6167	1.53778	57.2724	4.48533	1.42247	3.15321	0.00161488	0.00458321	ZFHX4	lncRNA;protein_coding;retained_intron;nonsense_mediated_decay
ENSG00000091704	1.82988	0	0.607669	3.29516	3.00519	1.09649	0.272864		CPA1	protein_coding;retained_intron
ENSG00000091732	166.008	358.239	224.722	-1.10825	0.176343	-6.28464	3.28608e-10	3.04135e-09	ZC3HC1	protein_coding;nonsense_mediated_decay;retained_intron;lncRNA
ENSG00000091831	7.30747	2.12197	8.58777	1.82133	0.939463	1.93869	0.0525392	0.0945401	ESR1	lncRNA;protein_coding
ENSG00000091844	176.732	211.061	178.961	-0.253671	0.202225	-1.2544	0.209697	0.300173	RGS17	protein_coding
ENSG00000091879	96.5567	47.7552	80.4743	1.01718	0.31651	3.21373	0.00131022	0.00379826	ANGPT2	protein_coding
ENSG00000091947	234.975	434.502	289.665	-0.886222	0.179588	-4.93474	8.02566e-07	4.41342e-06	TMEM101	protein_coding;lncRNA
ENSG00000091972	74.6804	2.40156	46.6797	4.97769	0.712391	6.98729	2.80244e-12	3.40008e-11	CD200	protein_coding;lncRNA;nonsense_mediated_decay
ENSG00000091986	240.893	10.9791	132.146	4.46826	0.439831	10.159	3.02061e-24	1.46902e-22	CCDC80	protein_coding;lncRNA
ENSG00000092009	0.249422	0	0.61266	0.577415	3.2597	0.177137	0.859401		CMA1	protein_coding
ENSG00000092010	1672.41	2321.12	1856.8	-0.473198	0.157838	-2.99801	0.00271753	0.00725408	PSME1	protein_coding;retained_intron;lncRNA;nonsense_mediated_decay
ENSG00000092020	244.968	281.383	257.828	-0.20084	0.17348	-1.15771	0.246982	0.342938	PPP2R3C	nonsense_mediated_decay;protein_coding;retained_intron
ENSG00000092036	51.573	94.935	65.0822	-0.882402	0.280343	-3.14758	0.00164631	0.00466038	HAUS4	protein_coding;lncRNA;retained_intron;nonsense_mediated_decay
ENSG00000092051	6.03239	0	2.58847	5.01512	1.73037	2.89829	0.00375208	0.00966272	JPH4	protein_coding;retained_intron
ENSG00000092054	0.498844	1.23022	0.837527	-1.30867	2.87796	-0.454723	0.649309		MYH7	protein_coding
ENSG00000092067	4.53761	0	1.23753	4.60443	2.5431	1.81056	0.0702093		CEBPE	protein_coding
ENSG00000092068	77.2636	7.01731	56.4702	3.49352	0.50311	6.94386	3.81533e-12	4.56707e-11	SLC7A8	nonsense_mediated_decay;protein_coding;retained_intron;lncRNA
ENSG00000092094	278.292	237.026	268.272	0.231943	0.191203	1.21307	0.225101	0.318279	OSGEP	protein_coding;retained_intron;nonsense_mediated_decay;lncRNA
ENSG00000092096	10.7953	0	5.48634	5.85437	1.54464	3.79011	0.000150582	0.000542022	SLC22A17	protein_coding;nonsense_mediated_decay;retained_intron
ENSG00000092098	31.0638	20.482	28.3097	0.607098	0.42193	1.43886	0.15019	0.227916	RNF31	protein_coding;lncRNA;retained_intron;nonsense_mediated_decay
ENSG00000092108	769.21	698.739	768.953	0.138548	0.158798	0.872484	0.382944	0.487878	SCFD1	nonsense_mediated_decay;protein_coding;retained_intron;lncRNA
ENSG00000092140	317.763	553.468	420.006	-0.800389	0.211644	-3.78177	0.000155714	0.000558812	G2E3	protein_coding;lncRNA;nonsense_mediated_decay;retained_intron
ENSG00000092148	2864.71	2922.14	2834.85	-0.0286442	0.149059	-0.192167	0.847612	0.890317	HECTD1	protein_coding;retained_intron;nonsense_mediated_decay;lncRNA
ENSG00000092199	3994.78	8773.26	5521.95	-1.13499	0.120507	-9.41844	4.57855e-21	1.57825e-19	HNRNPC	protein_coding;nonsense_mediated_decay;retained_intron
ENSG00000092200	9.29119	14.9857	12.9904	-0.693141	0.603366	-1.14879	0.250642	0.346977	RPGRIP1	protein_coding;retained_intron;lncRNA;nonsense_mediated_decay
ENSG00000092201	1756.1	4476.64	2502.93	-1.34996	0.118806	-11.3627	6.41216e-30	5.66902e-28	SUPT16H	protein_coding;retained_intron;nonsense_mediated_decay
ENSG00000092203	820.145	986.438	855.414	-0.266021	0.150134	-1.77189	0.0764135	0.129834	TOX4	protein_coding;retained_intron;nonsense_mediated_decay;lncRNA
ENSG00000092208	43.1225	73.8345	57.0437	-0.771647	0.308696	-2.4997	0.0124299	0.0275413	GEMIN2	protein_coding;nonsense_mediated_decay;retained_intron
ENSG00000092295	22.4731	13.68	21.7529	0.71193	0.516851	1.37744	0.168377	0.25088	TGM1	protein_coding
ENSG00000092330	195.572	277.411	220.112	-0.503461	0.195156	-2.57979	0.00988599	0.0225357	TINF2	retained_intron;protein_coding;lncRNA
ENSG00000092377	2.3227	0	2.83363	3.64094	1.68181	2.16489	0.0303963	0.0594092	TBL1Y	protein_coding
ENSG00000092421	327.43	33.4767	222.421	3.29686	0.328902	10.0238	1.19756e-23	5.49746e-22	SEMA6A	protein_coding;lncRNA;retained_intron
ENSG00000092439	2864.47	2678.94	2719.31	0.0966775	0.14149	0.683284	0.494428	0.596608	TRPM7	protein_coding;retained_intron;lncRNA
ENSG00000092445	163.815	326.35	231.768	-0.99511	0.205087	-4.85213	1.22145e-06	6.51431e-06	TYRO3	protein_coding;retained_intron;nonsense_mediated_decay
ENSG00000092470	317.177	696.447	432.835	-1.13421	0.165955	-6.83445	8.23197e-12	9.45868e-11	WDR76	protein_coding;lncRNA
ENSG00000092529	5.91271	3.09773	4.75166	0.946494	1.00713	0.939791	0.347325	0.449881	CAPN3	protein_coding;lncRNA;retained_intron;nonsense_mediated_decay
ENSG00000092531	475.515	408.908	437.449	0.217471	0.153378	1.41788	0.156226	0.235668	SNAP23	retained_intron;protein_coding;nonsense_mediated_decay;lncRNA
ENSG00000092607	13.9844	0.693341	7.97918	4.36789	1.21432	3.59698	0.000321931	0.00107756	TBX15	protein_coding
ENSG00000092621	166.861	626.344	313.544	-1.90771	0.239221	-7.97468	1.52779e-15	2.81257e-14	PHGDH	protein_coding;nonsense_mediated_decay;retained_intron;lncRNA
ENSG00000092758	59.62	325.958	121.61	-2.45489	0.361483	-6.79118	1.11221e-11	1.24889e-10	COL9A3	lncRNA;protein_coding;retained_intron
ENSG00000092820	4667.24	4562.42	4785.92	0.0327943	0.144167	0.227474	0.820056	0.868667	EZR	protein_coding;lncRNA
ENSG00000092841	1930.67	1399.63	1930.75	0.464097	0.213796	2.17075	0.0299499	0.0586768	MYL6	protein_coding;retained_intron;lncRNA;nonsense_mediated_decay
ENSG00000092847	1162.71	1608.07	1305.5	-0.467968	0.130154	-3.5955	0.00032377	0.00108295	AGO1	protein_coding;nonsense_mediated_decay
ENSG00000092850	1.8019	0.307555	1.14159	2.31321	2.24996	1.02811	0.303896		TEKT2	protein_coding;nonsense_mediated_decay
ENSG00000092853	460.834	1425.67	764.18	-1.62966	0.189101	-8.61794	6.81671e-18	1.67897e-16	CLSPN	protein_coding;lncRNA;retained_intron
ENSG00000092871	1235.24	1438.33	1334.17	-0.219556	0.139899	-1.56939	0.116557	0.18482	RFFL	protein_coding;lncRNA;nonsense_mediated_decay
ENSG00000092929	638.392	450.945	672.02	0.501447	0.169617	2.95635	0.00311307	0.00818484	UNC13D	protein_coding;nonsense_mediated_decay;retained_intron;lncRNA
ENSG00000092931	234.69	280.546	239.494	-0.256908	0.164809	-1.55882	0.119038	0.188088	MFSD11	protein_coding;nonsense_mediated_decay;lncRNA;retained_intron
ENSG00000092964	1952.86	2176.02	2180.35	-0.155938	0.153811	-1.01383	0.310664	0.41178	DPYSL2	protein_coding;lncRNA;retained_intron
ENSG00000092969	52.0356	209.225	94.1456	-2.01043	0.259643	-7.74307	9.7046e-15	1.61809e-13	TGFB2	protein_coding;lncRNA
ENSG00000092978	728.753	517.853	649.706	0.493007	0.178335	2.7645	0.00570094	0.0139355	GPATCH2	protein_coding;lncRNA
ENSG00000093000	1094.81	2150.37	1347.2	-0.973581	0.137313	-7.09022	1.33896e-12	1.70162e-11	NUP50	protein_coding;retained_intron;lncRNA;nonsense_mediated_decay
ENSG00000093009	448.878	1441.53	823.952	-1.68312	0.167148	-10.0697	7.5233e-24	3.52709e-22	CDC45	protein_coding;retained_intron;lncRNA;nonsense_mediated_decay
ENSG00000093010	1842.66	3281.52	2225.24	-0.832452	0.135801	-6.12995	8.79064e-10	7.66772e-09	COMT	protein_coding;retained_intron;nonsense_mediated_decay;lncRNA
ENSG00000093072	1.49653	0	1.0028	3.01166	2.8152	1.06979	0.284716		ADA2	protein_coding;lncRNA;nonsense_mediated_decay;retained_intron
ENSG00000093100	11.8831	6.23458	7.67703	0.944711	0.754355	1.25234	0.210445	0.30101	AC016026.1	retained_intron
ENSG00000093134	0.271375	0.307555	1.01222	-0.384378	2.74215	-0.140174	0.888523		VNN3	protein_coding;lncRNA;retained_intron
ENSG00000093144	569.556	876.487	635.203	-0.621247	0.165447	-3.75495	0.000173374	0.000616013	ECHDC1	protein_coding;nonsense_mediated_decay;retained_intron;lncRNA
ENSG00000093167	784.569	400.907	659.75	0.968175	0.185114	5.23015	1.69375e-07	1.04115e-06	LRRFIP2	protein_coding;retained_intron;lncRNA
ENSG00000093183	252.159	276.569	253.559	-0.132936	0.184191	-0.721727	0.470462	0.57383	SEC22C	protein_coding;nonsense_mediated_decay;lncRNA;retained_intron
ENSG00000093217	186.233	177.643	198.968	0.0680486	0.227302	0.299375	0.764654	0.825547	XYLB	protein_coding;nonsense_mediated_decay;lncRNA
ENSG00000094631	931.965	618.451	824.097	0.591235	0.131604	4.49253	7.03821e-06	3.26282e-05	HDAC6	protein_coding;lncRNA;retained_intron;nonsense_mediated_decay
ENSG00000094661	0.766331	0	0.775283	2.04325	3.25695	0.627351	0.530429		OR1I1	protein_coding
ENSG00000094755	9118.55	519.067	3549.6	4.13426	0.256348	16.1276	1.63347e-58	1.01719e-55	GABRP	protein_coding;retained_intron
ENSG00000094796	0	0	0.49464	0	4.1417	0	1		KRT31	protein_coding
ENSG00000094804	385.994	1394.42	728.044	-1.85272	0.190704	-9.71515	2.59876e-22	1.01143e-20	CDC6	protein_coding;retained_intron
ENSG00000094841	147.453	110.642	139.408	0.411853	0.221692	1.85777	0.063202	0.110479	UPRT	protein_coding;lncRNA;nonsense_mediated_decay
ENSG00000094880	256.013	574.088	359.306	-1.16499	0.151791	-7.67498	1.65449e-14	2.65506e-13	CDC23	protein_coding;retained_intron;nonsense_mediated_decay
ENSG00000094914	442.584	926.798	582.563	-1.0669	0.146807	-7.26737	3.66551e-13	4.98311e-12	AAAS	protein_coding;retained_intron;lncRNA
ENSG00000094916	2755.11	6405.29	4079.6	-1.21712	0.147324	-8.26154	1.43811e-16	3.00034e-15	CBX5	protein_coding;retained_intron;lncRNA
ENSG00000094963	0.255444	0.307555	0.684045	-0.384377	3.14372	-0.122268	0.902687		FMO2	lncRNA;protein_coding;nonsense_mediated_decay;retained_intron
ENSG00000094975	1665.63	1379.77	1421.74	0.27172	0.148061	1.83519	0.0664781	0.115305	SUCO	protein_coding;retained_intron
ENSG00000095002	540.862	1719.93	916.354	-1.66904	0.174228	-9.57959	9.74269e-22	3.54611e-20	MSH2	protein_coding;nonsense_mediated_decay;lncRNA
ENSG00000095015	1328.17	1806.09	1252.66	-0.443406	0.130069	-3.409	0.000652018	0.00203232	MAP3K1	protein_coding;retained_intron
ENSG00000095059	42.4573	36.3516	41.0061	0.216963	0.384311	0.564551	0.572379	0.666604	DHPS	protein_coding;nonsense_mediated_decay;retained_intron;lncRNA
ENSG00000095066	764.046	523.257	701.321	0.545905	0.159907	3.41389	0.000640413	0.00200029	HOOK2	protein_coding;retained_intron;nonsense_mediated_decay;lncRNA
ENSG00000095110	4.28819	0	6.55831	4.51407	1.57445	2.86708	0.00414279	0.0105325	NXPE1	protein_coding;retained_intron
ENSG00000095139	3487.16	5827.35	4148.35	-0.740839	0.143425	-5.16533	2.40018e-07	1.44379e-06	ARCN1	protein_coding
ENSG00000095203	249.118	358.842	336.309	-0.526087	0.203507	-2.5851	0.00973497	0.0222481	EPB41L4B	protein_coding
ENSG00000095209	129.802	522.274	263.921	-2.00705	0.212392	-9.44977	3.39561e-21	1.18474e-19	TMEM38B	protein_coding
ENSG00000095261	981.004	1988.37	1297.53	-1.01928	0.14158	-7.19934	6.05068e-13	7.99823e-12	PSMD5	protein_coding;retained_intron;nonsense_mediated_decay
ENSG00000095303	15.5646	473.248	146.346	-4.9168	0.315477	-15.5853	9.16648e-55	5.04949e-52	PTGS1	protein_coding;retained_intron;nonsense_mediated_decay
ENSG00000095319	1218.37	3619.89	1939.87	-1.57093	0.127655	-12.3061	8.39837e-35	1.15659e-32	NUP188	protein_coding;lncRNA;retained_intron
ENSG00000095321	539.101	931.497	581.455	-0.789377	0.152276	-5.18387	2.17329e-07	1.31476e-06	CRAT	protein_coding;nonsense_mediated_decay;lncRNA
ENSG00000095370	36.2512	0.922665	17.565	5.19194	1.04436	4.97139	6.64757e-07	3.70755e-06	SH2D3C	protein_coding;lncRNA
ENSG00000095380	652.803	1159.47	888.915	-0.828564	0.148732	-5.57087	2.53473e-08	1.77741e-07	NANS	protein_coding;lncRNA
ENSG00000095383	344.977	255.595	302.221	0.432829	0.231552	1.86925	0.0615882	0.10816	TBC1D2	protein_coding;lncRNA
ENSG00000095397	15.483	8.40157	12.7038	0.86399	0.699177	1.23572	0.216562	0.308312	WHRN	protein_coding;lncRNA
ENSG00000095464	26.7797	6.90574	19.7588	1.93819	0.592755	3.2698	0.00107625	0.00318865	PDE6C	protein_coding;lncRNA
ENSG00000095485	231.79	409.002	284.019	-0.817942	0.196853	-4.15508	3.25167e-05	0.000133368	CWF19L1	nonsense_mediated_decay;protein_coding;retained_intron;lncRNA
ENSG00000095539	1441.58	1934.82	1665.72	-0.424569	0.14129	-3.00495	0.00265623	0.00710702	SEMA4G	protein_coding;nonsense_mediated_decay;lncRNA;retained_intron
ENSG00000095564	2052.88	1979.41	1976.54	0.0528047	0.142427	0.370748	0.710825	0.783379	BTAF1	protein_coding;lncRNA
ENSG00000095574	519.623	616.664	519.273	-0.246411	0.188491	-1.30729	0.191115	0.278529	IKZF5	protein_coding;lncRNA
ENSG00000095585	90.7195	19.7192	77.7214	2.1906	0.402258	5.44575	5.15875e-08	3.45909e-07	BLNK	protein_coding;retained_intron;nonsense_mediated_decay
ENSG00000095587	3.30446	0.61511	3.78342	2.34121	1.48296	1.57874	0.114396	0.181947	TLL2	protein_coding;retained_intron;lncRNA
ENSG00000095596	1.05364	1.57689	3.40001	-0.6239	1.63191	-0.382312	0.70223	0.776021	CYP26A1	protein_coding;retained_intron;nonsense_mediated_decay
ENSG00000095627	2.10728	0.693341	1.52883	1.61474	2.12866	0.758568	0.448111		TDRD1	protein_coding
ENSG00000095637	209.085	76.7978	181.654	1.4499	0.233936	6.19785	5.72381e-10	5.12691e-09	SORBS1	protein_coding;lncRNA
ENSG00000095713	1.26906	0	0.778995	2.7724	2.53739	1.09262	0.27456		CRTAC1	protein_coding;lncRNA
ENSG00000095739	8.09363	8.37644	10.1646	-0.0710327	0.756265	-0.0939256	0.925168	0.947418	BAMBI	retained_intron;protein_coding
ENSG00000095752	5.98246	7.96806	7.31761	-0.419886	0.931885	-0.450577	0.652294	0.735069	IL11	protein_coding
ENSG00000095777	1.5146	2.39041	2.6009	-0.639	1.36064	-0.469631	0.638619	0.724169	MYO3A	retained_intron;protein_coding;nonsense_mediated_decay;lncRNA
ENSG00000095787	3912.73	3787.68	3934.94	0.0466868	0.153348	0.30445	0.760785	0.822552	WAC	protein_coding;lncRNA;nonsense_mediated_decay;retained_intron
ENSG00000095794	135.635	223.006	171.105	-0.718363	0.200614	-3.58082	0.000342514	0.00113873	CREM	protein_coding;lncRNA;nonsense_mediated_decay;retained_intron
ENSG00000095906	276.378	640.081	400.903	-1.21071	0.180359	-6.71276	1.90975e-11	2.07766e-10	NUBP2	retained_intron;nonsense_mediated_decay;protein_coding;lncRNA
ENSG00000095932	71.388	10.364	82.126	2.80914	0.37245	7.54233	4.61636e-14	6.9892e-13	SMIM24	protein_coding;lncRNA
ENSG00000095951	994.071	880.576	912.581	0.175437	0.151359	1.15908	0.246424	0.342329	HIVEP1	protein_coding;nonsense_mediated_decay
ENSG00000095970	0	0	0.257353	0	4.24714	0	1		TREM2	protein_coding
ENSG00000096006	0.510888	0	0.561222	1.45823	3.94358	0.369774	0.711551		CRISP3	protein_coding
ENSG00000096060	409.172	1156.5	685.752	-1.49916	0.17722	-8.45932	2.68942e-17	6.18286e-16	FKBP5	protein_coding
ENSG00000096063	961.43	1678.58	1215.04	-0.804195	0.155449	-5.17335	2.29929e-07	1.38601e-06	SRPK1	protein_coding;retained_intron;nonsense_mediated_decay;lncRNA
ENSG00000096070	1195.46	1614.13	1344.73	-0.433388	0.156176	-2.77499	0.0055203	0.0135442	BRPF3	protein_coding;nonsense_mediated_decay;retained_intron
ENSG00000096080	140.022	298.912	191.748	-1.0932	0.216383	-5.05218	4.36792e-07	2.51243e-06	MRPS18A	protein_coding
ENSG00000096088	4.57954	2.48262	3.20849	0.911377	1.2419	0.733858	0.463035	0.56675	PGC	protein_coding
ENSG00000096092	115.867	154.265	126.583	-0.412229	0.278133	-1.48213	0.138306	0.212873	TMEM14A	protein_coding
ENSG00000096093	576.982	252.601	475.538	1.19272	0.219322	5.43821	5.38197e-08	3.59614e-07	EFHC1	lncRNA;protein_coding;retained_intron;nonsense_mediated_decay
[truncated: 38,397 more rows]

## Sheet: C-LM_vs_HT29
ID	C-LM	HT29	baseMean	log2FoldChange	lfcSE	stat	pvalue	padj	gene_name	tx_biotype
ENSG00000000003	207.883	535.205	306.588	-1.36332	0.188132	-7.24662	4.27312e-13	6.48246e-12	TSPAN6	protein_coding;lncRNA
ENSG00000000005	1.4284	0	2.02836	2.92293	2.08797	1.39989	0.161547		TNMD	protein_coding;lncRNA
ENSG00000000419	605.455	1274.85	796.996	-1.07317	0.153695	-6.98245	2.90068e-12	3.93328e-11	DPM1	protein_coding;lncRNA
ENSG00000000457	344.559	372.782	352.228	-0.112781	0.175847	-0.641361	0.521288	0.62215	SCYL3	protein_coding;lncRNA
ENSG00000000460	174.191	434.489	251.839	-1.3173	0.171489	-7.68156	1.57165e-14	2.94117e-13	C1orf112	lncRNA;protein_coding;nonsense_mediated_decay
ENSG00000000938	1.89576	0.360653	2.30131	2.41904	1.98796	1.21685	0.223662		FGR	protein_coding;lncRNA
ENSG00000000971	1286.84	785.022	1343.26	0.714156	0.189694	3.76477	0.000166701	0.000616679	CFH	protein_coding;lncRNA;retained_intron
ENSG00000001036	651.002	793.706	693.071	-0.286402	0.144418	-1.98315	0.0473506	0.0873028	FUCA2	protein_coding;lncRNA
ENSG00000001084	610.698	1086.58	720.633	-0.829851	0.191664	-4.32972	1.493e-05	6.87683e-05	GCLC	protein_coding;retained_intron;nonsense_mediated_decay;lncRNA
ENSG00000001167	442.81	1020.36	616.895	-1.20433	0.190968	-6.30646	2.85487e-10	2.93052e-09	NFYA	protein_coding
ENSG00000001460	294.163	228.572	274.601	0.364319	0.19624	1.8565	0.0633823	0.11137	STPG1	protein_coding;lncRNA
ENSG00000001461	842.224	1154.38	939.015	-0.454021	0.126928	-3.577	0.000347562	0.0011918	NIPAL3	protein_coding;lncRNA
ENSG00000001497	736.464	1577.24	955.998	-1.09883	0.121698	-9.02918	1.72959e-19	6.20338e-18	LAS1L	protein_coding;nonsense_mediated_decay
ENSG00000001561	169.347	208.846	178.933	-0.299262	0.212701	-1.40696	0.15944	0.241241	ENPP4	protein_coding
ENSG00000001617	199.257	257.037	211.676	-0.372139	0.246362	-1.51053	0.130907	0.205521	SEMA3F	protein_coding;retained_intron
ENSG00000001626	1266.81	2327.37	1760.11	-0.877272	0.217641	-4.03082	5.55828e-05	0.000228499	CFTR	lncRNA;protein_coding;nonsense_mediated_decay;retained_intron
ENSG00000001629	1984.84	2321.15	2113.22	-0.225319	0.137799	-1.63512	0.102023	0.166488	ANKIB1	protein_coding;nonsense_mediated_decay;lncRNA;retained_intron
ENSG00000001630	116.595	142.505	109.087	-0.284582	0.265313	-1.07263	0.283438	0.385263	CYP51A1	protein_coding;retained_intron
ENSG00000001631	321.334	212.015	291.784	0.599743	0.191906	3.1252	0.00177685	0.00507654	KRIT1	protein_coding;retained_intron;lncRNA
ENSG00000002016	190.577	220.214	215.986	-0.210045	0.244628	-0.858628	0.390546	0.497417	RAD52	protein_coding;retained_intron;nonsense_mediated_decay;lncRNA
ENSG00000002079	58.9337	24.8965	59.5145	1.25309	0.376527	3.32803	0.000874638	0.00271471	MYH16	transcribed_unitary_pseudogene;lncRNA;retained_intron
ENSG00000002330	140.346	207.517	175.611	-0.56374	0.224221	-2.51422	0.0119298	0.0266188	BAD	protein_coding;retained_intron
ENSG00000002549	532.358	1414.53	905.945	-1.41086	0.144293	-9.77769	1.40373e-22	7.39526e-21	LAP3	protein_coding;retained_intron;nonsense_mediated_decay;lncRNA
ENSG00000002586	220.807	19.4479	140.124	3.49128	0.330429	10.5659	4.28966e-26	3.34754e-24	CD99	protein_coding;retained_intron;nonsense_mediated_decay;lncRNA
ENSG00000002587	394.922	460.402	384.671	-0.220055	0.238792	-0.921535	0.356771	0.462559	HS3ST1	protein_coding
ENSG00000002726	1084.79	663.984	958.991	0.70881	0.139505	5.08087	3.75706e-07	2.30436e-06	AOC1	protein_coding;lncRNA
ENSG00000002745	27.2499	9.52548	22.9785	1.50191	0.565228	2.65718	0.00787971	0.0186288	WNT16	protein_coding
ENSG00000002746	0.7142	0.61511	0.646611	0.167137	2.88839	0.0578652	0.953856		HECW1	lncRNA;protein_coding
ENSG00000002822	58.6661	26.9765	60.4886	1.12322	0.379972	2.95606	0.00311601	0.00829867	MAD1L1	lncRNA;protein_coding;retained_intron
ENSG00000002834	6734.78	9283.24	7088.7	-0.46286	0.126311	-3.66445	0.000247875	0.000879713	LASP1	protein_coding;nonsense_mediated_decay;retained_intron
ENSG00000002919	122.311	195.67	142.908	-0.678433	0.211825	-3.2028	0.00136097	0.00402141	SNX11	protein_coding;lncRNA;retained_intron;nonsense_mediated_decay
ENSG00000002933	332.575	14.9687	203.427	4.48432	0.32677	13.7232	7.37329e-43	2.66215e-40	TMEM176A	protein_coding;retained_intron
ENSG00000003056	412.55	1084.24	590.459	-1.39262	0.15984	-8.71259	2.97015e-18	9.0675e-17	M6PR	protein_coding;nonsense_mediated_decay;retained_intron
ENSG00000003096	11.8957	2.83212	10.8698	2.11201	0.89075	2.37105	0.0177379	0.0376341	KLHL13	protein_coding
ENSG00000003137	13.0732	33.9805	14.4529	-1.39402	0.765419	-1.82125	0.0685689	0.119101	CYP26B1	protein_coding
ENSG00000003147	1180.85	677.439	999.555	0.802187	0.143572	5.58735	2.30563e-08	1.74543e-07	ICA1	protein_coding;nonsense_mediated_decay;lncRNA;retained_intron
ENSG00000003249	451.044	196.775	338.973	1.19601	0.204954	5.83551	5.36264e-09	4.49164e-08	DBNDD1	protein_coding;TEC;retained_intron;nonsense_mediated_decay
ENSG00000003393	565.036	543.095	557.64	0.0588184	0.171328	0.343309	0.731366	0.801549	ALS2	protein_coding;nonsense_mediated_decay;lncRNA;retained_intron
ENSG00000003400	412.452	198.075	352.701	1.05934	0.192187	5.51202	3.54738e-08	2.60394e-07	CASP10	protein_coding;retained_intron;nonsense_mediated_decay;lncRNA
ENSG00000003402	1757.27	897.02	1593.77	0.97038	0.154688	6.27312	3.53875e-10	3.57559e-09	CFLAR	protein_coding;lncRNA;nonsense_mediated_decay;retained_intron
ENSG00000003436	4365.69	3929	4210.79	0.15217	0.134599	1.13054	0.258247	0.3573	TFPI	protein_coding;retained_intron
ENSG00000003509	349.15	456.907	394.927	-0.387613	0.17938	-2.16085	0.0307069	0.0603813	NDUFAF7	nonsense_mediated_decay;protein_coding;retained_intron;lncRNA
ENSG00000003756	1201.45	815.986	1090.96	0.558077	0.135054	4.13224	3.59239e-05	0.000153363	RBM5	protein_coding;retained_intron;nonsense_mediated_decay;lncRNA
ENSG00000003987	59.1683	37.9219	53.3692	0.651338	0.397883	1.63701	0.101629	0.165954	MTMR7	protein_coding;retained_intron;lncRNA;nonsense_mediated_decay
ENSG00000003989	176.055	614.981	323.303	-1.80787	0.272161	-6.64266	3.08077e-11	3.63504e-10	SLC7A2	protein_coding
ENSG00000004059	706.049	998.306	788.556	-0.499216	0.179913	-2.77476	0.00552427	0.0137242	ARF5	retained_intron;protein_coding;lncRNA
ENSG00000004139	193.167	181.334	181.433	0.086409	0.21484	0.402201	0.687536	0.765944	SARM1	lncRNA;protein_coding;retained_intron;nonsense_mediated_decay
ENSG00000004142	860.787	1933.09	1151.95	-1.16644	0.16324	-7.14552	8.96534e-13	1.29825e-11	POLDIP2	protein_coding
ENSG00000004399	1693.23	897.408	1305.22	0.915455	0.224226	4.08273	4.45099e-05	0.000186779	PLXND1	protein_coding;retained_intron;nonsense_mediated_decay
ENSG00000004455	2151.32	4970.03	2941.56	-1.20802	0.113097	-10.6813	1.24496e-26	1.0185e-24	AK2	protein_coding;retained_intron;lncRNA;nonsense_mediated_decay
ENSG00000004468	1.7201	5.36797	3.45408	-1.64027	1.27015	-1.29141	0.196563	0.286384	CD38	nonsense_mediated_decay;retained_intron;protein_coding
ENSG00000004478	1081.49	2968.2	1538.5	-1.4567	0.187541	-7.76735	8.01478e-15	1.54802e-13	FKBP4	protein_coding;nonsense_mediated_decay;lncRNA;retained_intron
ENSG00000004487	1344.24	2765.13	1769.45	-1.04005	0.118107	-8.806	1.29697e-18	4.15628e-17	KDM1A	protein_coding;retained_intron
ENSG00000004534	1007.1	871.847	974.375	0.207502	0.177747	1.1674	0.243049	0.340307	RBM6	protein_coding;nonsense_mediated_decay;lncRNA;retained_intron
ENSG00000004660	120.383	100.031	112.35	0.268919	0.33559	0.80133	0.422941	0.529292	CAMKK1	protein_coding;retained_intron
ENSG00000004700	246.84	515.38	343.1	-1.05956	0.172187	-6.15353	7.57774e-10	7.30241e-09	RECQL	protein_coding
ENSG00000004766	505.41	639.662	524.571	-0.338272	0.207242	-1.63226	0.102624	0.167297	VPS50	protein_coding;nonsense_mediated_decay;retained_intron;lncRNA
ENSG00000004776	8.64903	14.1301	10.9009	-0.710124	0.630885	-1.1256	0.260335	0.359656	HSPB6	protein_coding
ENSG00000004777	292.26	118.135	239.404	1.30461	0.303684	4.29595	1.73945e-05	7.91506e-05	ARHGAP33	lncRNA;protein_coding;nonsense_mediated_decay;retained_intron
ENSG00000004779	1120.13	2329.52	1423.5	-1.05609	0.188797	-5.59379	2.22162e-08	1.68797e-07	NDUFAB1	protein_coding;nonsense_mediated_decay
ENSG00000004799	724.477	207.933	450.958	1.80188	0.290248	6.20808	5.36369e-10	5.26244e-09	PDK4	protein_coding;retained_intron
ENSG00000004809	0	0	0.396686	0	4.24714	0	1		SLC22A16	lncRNA;protein_coding
ENSG00000004838	45.7822	7.90652	29.6557	2.54181	0.543905	4.67326	2.9645e-06	1.55339e-05	ZMYND10	lncRNA;protein_coding;retained_intron;nonsense_mediated_decay
ENSG00000004846	0.7142	0	0.611138	1.92777	3.22296	0.598135	0.54975		ABCB5	protein_coding;lncRNA;nonsense_mediated_decay
ENSG00000004848	1.51068	0.693341	1.47345	1.10348	2.02796	0.544133	0.58635		ARX	protein_coding;lncRNA
ENSG00000004864	900.593	1235.01	965.262	-0.455427	0.157457	-2.89239	0.00382319	0.00992694	SLC25A13	protein_coding;lncRNA;nonsense_mediated_decay
ENSG00000004866	384.665	637.711	484.075	-0.729371	0.162455	-4.48967	7.13334e-06	3.48667e-05	ST7	protein_coding;nonsense_mediated_decay;lncRNA;misc_RNA;retained_intron
ENSG00000004897	800.987	1506.95	1106.87	-0.910214	0.158738	-5.73408	9.80456e-09	7.87593e-08	CDC27	protein_coding;nonsense_mediated_decay;retained_intron;lncRNA
ENSG00000004939	5.60706	0.654226	35.9466	3.07154	1.65969	1.85067	0.0642167	0.112625	SLC4A1	protein_coding;lncRNA;retained_intron
ENSG00000004948	3.7029	1.69424	2.53772	1.13533	1.7577	0.645915	0.518334		CALCR	protein_coding;nonsense_mediated_decay
ENSG00000004961	106.812	235.5	147.469	-1.13785	0.238028	-4.78032	1.75019e-06	9.56671e-06	HCCS	protein_coding
ENSG00000004975	374.013	406.394	348.542	-0.119962	0.17821	-0.67315	0.500852	0.603486	DVL2	protein_coding;retained_intron;lncRNA
ENSG00000005001	642.825	317.459	526.584	1.01688	0.186765	5.44472	5.18872e-08	3.70043e-07	PRSS22	protein_coding;retained_intron;nonsense_mediated_decay;lncRNA
ENSG00000005007	1064.96	2224.53	1361.04	-1.06222	0.154375	-6.88078	5.95241e-12	7.70116e-11	UPF1	protein_coding;lncRNA;retained_intron
ENSG00000005020	1289.76	1787.01	1373.86	-0.470201	0.131084	-3.58703	0.00033447	0.00115245	SKAP2	protein_coding;lncRNA;retained_intron
ENSG00000005022	3180.63	5836.87	3689.53	-0.875545	0.155647	-5.62521	1.85285e-08	1.43271e-07	SLC25A5	lncRNA;protein_coding
ENSG00000005059	88.1113	79.2784	120.173	0.156507	0.250626	0.624465	0.532322	0.631838	MCUB	retained_intron;lncRNA;protein_coding
ENSG00000005073	228.101	275.164	251.497	-0.270329	0.208606	-1.29589	0.195015	0.284435	HOXA11	protein_coding
ENSG00000005075	1808.25	2500.25	1896.39	-0.467962	0.154972	-3.01965	0.00253068	0.00692764	POLR2J	protein_coding
ENSG00000005100	512.014	1303.99	756.025	-1.34881	0.153259	-8.8008	1.3584e-18	4.33264e-17	DHX33	protein_coding;retained_intron;nonsense_mediated_decay
ENSG00000005108	9.03141	1.65512	9.73761	2.41191	0.956838	2.5207	0.011712	0.0262129	THSD7A	protein_coding;retained_intron;lncRNA
ENSG00000005156	1389.26	2047.86	1512.75	-0.559663	0.130522	-4.28787	1.80394e-05	8.17693e-05	LIG3	protein_coding;retained_intron;lncRNA;nonsense_mediated_decay
ENSG00000005175	688.428	1307.79	918.904	-0.924628	0.157354	-5.87611	4.20013e-09	3.56314e-08	RPAP3	protein_coding;lncRNA;retained_intron
ENSG00000005187	306.534	519.257	341.861	-0.760056	0.202359	-3.75598	0.000172663	0.000637069	ACSM3	protein_coding;lncRNA;retained_intron
ENSG00000005189	122.216	135.485	131.688	-0.142624	0.30861	-0.462151	0.643973	0.729935	REXO5	protein_coding;nonsense_mediated_decay;lncRNA;retained_intron
ENSG00000005194	312.521	799.956	456.887	-1.35389	0.18314	-7.39265	1.43928e-13	2.35209e-12	CIAPIN1	protein_coding;nonsense_mediated_decay;retained_intron;lncRNA
ENSG00000005206	1160.34	544.283	892.538	1.0919	0.151649	7.20022	6.01159e-13	8.91988e-12	SPPL2B	lncRNA;nonsense_mediated_decay;protein_coding;retained_intron
ENSG00000005238	366.078	164.956	372.321	1.14968	0.229322	5.01339	5.34807e-07	3.18567e-06	FAM214B	protein_coding;lncRNA
ENSG00000005243	24.5928	8.17508	30.4194	1.57429	0.595075	2.64553	0.00815639	0.0191775	COPZ2	retained_intron;nonsense_mediated_decay;protein_coding;lncRNA
ENSG00000005249	4.50913	1.30845	11.6506	1.7512	1.05377	1.66184	0.0965456	0.159005	PRKAR2B	protein_coding;lncRNA
ENSG00000005302	321.639	385.842	342.902	-0.26094	0.188162	-1.38679	0.165507	0.2486	MSL3	protein_coding;nonsense_mediated_decay;retained_intron
ENSG00000005339	5067.48	4094.91	4860.39	0.307302	0.211196	1.45505	0.145655	0.22451	CREBBP	protein_coding;retained_intron;lncRNA
ENSG00000005379	73.4055	25.6346	63.2119	1.51617	0.390228	3.88534	0.000102188	0.000397464	TSPOAP1	retained_intron;protein_coding
ENSG00000005381	0	0	3.12244	0	2.01971	0	1	1	MPO	protein_coding;lncRNA;retained_intron
ENSG00000005421	23.3519	11.1357	33.4136	1.06433	0.475182	2.23983	0.0251017	0.0508778	PON1	protein_coding;retained_intron;nonsense_mediated_decay
ENSG00000005436	257.686	329.179	290.423	-0.353596	0.205194	-1.72323	0.0848478	0.142699	GCFC2	nonsense_mediated_decay;protein_coding;retained_intron
ENSG00000005448	395.096	602.615	436	-0.608771	0.179664	-3.38838	0.000703057	0.00223872	WDR54	lncRNA;protein_coding;retained_intron
ENSG00000005469	134.627	159.728	158.346	-0.242729	0.221072	-1.09796	0.27222	0.373181	CROT	protein_coding;retained_intron
ENSG00000005471	38.5715	29.2079	54.5923	0.400853	0.503921	0.795468	0.426341	0.532593	ABCB4	protein_coding;retained_intron;nonsense_mediated_decay
ENSG00000005483	5974.33	4038.58	5040.44	0.564835	0.120117	4.70238	2.57143e-06	1.36346e-05	KMT2E	nonsense_mediated_decay;protein_coding;lncRNA;retained_intron
ENSG00000005486	951.35	1174.8	1024.9	-0.303954	0.132749	-2.28969	0.0220392	0.0454738	RHBDD2	lncRNA;protein_coding;nonsense_mediated_decay
ENSG00000005513	0.39824	6.00001	1.893	-4.01609	2.22327	-1.80638	0.0708583		SOX8	protein_coding;retained_intron
ENSG00000005700	1143.81	1215.42	1136.81	-0.0868902	0.159598	-0.544431	0.586145	0.679927	IBTK	retained_intron;protein_coding;nonsense_mediated_decay
ENSG00000005801	1551.98	1928.69	1713.1	-0.313304	0.195059	-1.6062	0.108229	0.175032	ZNF195	protein_coding;retained_intron;nonsense_mediated_decay;lncRNA
ENSG00000005810	1419.73	2006.72	1741.61	-0.499228	0.149707	-3.33471	0.000853899	0.00265718	MYCBP2	protein_coding;lncRNA
ENSG00000005812	504.57	497.107	500.09	0.0237208	0.186338	0.1273	0.898703	0.928039	FBXL3	lncRNA;protein_coding
ENSG00000005844	1.74436	1.84533	2.20043	-0.123932	1.64642	-0.0752732	0.939997		ITGAL	nonsense_mediated_decay;lncRNA;protein_coding;retained_intron
ENSG00000005882	380.223	336.61	379.45	0.176742	0.207191	0.853036	0.39364	0.500423	PDK2	protein_coding;retained_intron;lncRNA
ENSG00000005884	4561.82	3496.67	4540.94	0.383746	0.196856	1.94938	0.0512505	0.0932921	ITGA3	nonsense_mediated_decay;retained_intron;protein_coding
ENSG00000005889	757.975	1252.85	943.638	-0.724274	0.162817	-4.44838	8.65185e-06	4.16578e-05	ZFX	lncRNA;protein_coding
ENSG00000005893	1091.94	1189.29	1117.21	-0.122819	0.194668	-0.630917	0.528095	0.628253	LAMP2	protein_coding;nonsense_mediated_decay
ENSG00000005961	8.46996	2.48262	5.63332	1.80702	1.06024	1.70435	0.0883163	0.147552	ITGA2B	protein_coding;retained_intron
ENSG00000005981	2.99845	2.01578	4.23862	0.592963	1.1152	0.531708	0.594929	0.687554	ASB4	lncRNA;protein_coding
ENSG00000006007	1224.55	2657.72	1552.45	-1.11672	0.15012	-7.43887	1.01554e-13	1.6871e-12	GDE1	protein_coding;nonsense_mediated_decay;retained_intron
ENSG00000006015	202.56	235.735	207.831	-0.219275	0.203511	-1.07746	0.281274	0.382956	REX1BD	retained_intron;protein_coding;nonsense_mediated_decay
ENSG00000006016	17.0825	12.5702	17.1976	0.418023	0.669808	0.624093	0.532567	0.632045	CRLF1	lncRNA;retained_intron;protein_coding
ENSG00000006025	405.572	352.173	383.594	0.20563	0.183072	1.12322	0.261344	0.3607	OSBPL7	protein_coding;retained_intron;nonsense_mediated_decay
ENSG00000006042	8.67329	1.96268	10.4321	2.11345	0.902512	2.34174	0.0191943	0.0402823	TMEM98	protein_coding;retained_intron
ENSG00000006047	122.135	274.044	153.963	-1.17157	0.261332	-4.48306	7.35816e-06	3.58818e-05	YBX2	protein_coding;retained_intron;lncRNA
ENSG00000006062	197.869	191.69	185.393	0.0424652	0.211859	0.20044	0.841136	0.886304	MAP3K14	protein_coding;retained_intron
ENSG00000006071	20.8047	29.4092	21.4989	-0.505729	0.543325	-0.930804	0.351955	0.457849	ABCC8	protein_coding;nonsense_mediated_decay;retained_intron;lncRNA
ENSG00000006118	254.921	482.818	356.859	-0.924335	0.203245	-4.54788	5.41892e-06	2.70437e-05	TMEM132A	lncRNA;protein_coding;retained_intron
ENSG00000006125	9353.53	10513.5	9449.97	-0.168495	0.133557	-1.26159	0.207096	0.298439	AP2B1	protein_coding;nonsense_mediated_decay;lncRNA
ENSG00000006128	4.25254	0.307555	3.16946	3.56834	1.69615	2.10379	0.0353966	0.0681094	TAC1	protein_coding;retained_intron
ENSG00000006194	466.886	641.54	509.906	-0.458562	0.148607	-3.08574	0.00203048	0.00570011	ZNF263	protein_coding
ENSG00000006210	79.472	54.0771	171.12	0.551026	0.351187	1.56904	0.116639	0.186307	CX3CL1	protein_coding
ENSG00000006282	473.301	367.62	462.328	0.364682	0.165051	2.20951	0.0271389	0.0543682	SPATA20	nonsense_mediated_decay;protein_coding;retained_intron
ENSG00000006283	3.83369	15.9305	14.8614	-2.06238	0.725832	-2.8414	0.00449154	0.0114375	CACNA1G	protein_coding;nonsense_mediated_decay
ENSG00000006327	933.382	1464.36	1050	-0.649901	0.188917	-3.44013	0.000581428	0.00188896	TNFRSF12A	protein_coding;nonsense_mediated_decay;retained_intron
ENSG00000006432	542.209	585.432	544.596	-0.111099	0.195716	-0.567652	0.570271	0.665849	MAP3K9	protein_coding;retained_intron
ENSG00000006451	890.582	1230.03	1013.33	-0.465781	0.161633	-2.88172	0.00395506	0.0102298	RALA	lncRNA;protein_coding;nonsense_mediated_decay
ENSG00000006453	2617.99	1906.34	2255.9	0.457857	0.169047	2.70846	0.00675953	0.0163367	BAIAP2L1	protein_coding;retained_intron;lncRNA
ENSG00000006459	927.875	311.338	684.689	1.57816	0.170942	9.23213	2.65307e-20	1.03819e-18	KDM7A	protein_coding;nonsense_mediated_decay;retained_intron
ENSG00000006468	265.198	146.464	275.769	0.856913	0.192803	4.44451	8.80938e-06	4.23711e-05	ETV1	protein_coding;nonsense_mediated_decay;retained_intron;lncRNA
ENSG00000006530	784.258	931.332	837.069	-0.246674	0.147181	-1.67599	0.0937402	0.155158	AGK	protein_coding;nonsense_mediated_decay;lncRNA;retained_intron
ENSG00000006534	1667.7	1598.11	1530.87	0.0617252	0.146488	0.421366	0.673488	0.754203	ALDH3B1	protein_coding;retained_intron;nonsense_mediated_decay
ENSG00000006555	661.086	568.53	665.026	0.217388	0.191949	1.13253	0.257411	0.356362	TTC22	protein_coding;retained_intron
ENSG00000006576	465.632	699.8	574.653	-0.585639	0.157647	-3.71488	0.000203301	0.000737467	PHTF2	protein_coding;lncRNA;retained_intron
ENSG00000006606	0.728705	0	0.994542	1.94317	2.6194	0.741838	0.458185		CCL26	protein_coding
ENSG00000006607	2537.17	2372.94	2358.2	0.0968377	0.14303	0.677043	0.498378	0.601274	FARP2	protein_coding;lncRNA;retained_intron
ENSG00000006611	2905.68	1271.68	2298.59	1.19198	0.118738	10.0387	1.03016e-23	6.24068e-22	USH1C	nonsense_mediated_decay;protein_coding;TEC;lncRNA;retained_intron
ENSG00000006625	364.85	784.5	505.879	-1.10408	0.179994	-6.13399	8.57021e-10	8.18021e-09	GGCT	nonsense_mediated_decay;protein_coding
ENSG00000006634	551.518	1536.25	862.507	-1.47585	0.148365	-9.9474	2.58852e-23	1.47568e-21	DBF4	nonsense_mediated_decay;retained_intron;protein_coding
ENSG00000006638	0	0.346671	0.496065	-0.92417	3.82374	-0.241693	0.809018		TBXA2R	protein_coding;lncRNA
ENSG00000006652	1019.53	961.888	954.962	0.0846335	0.173955	0.486526	0.626594	0.715507	IFRD1	protein_coding;lncRNA;retained_intron
ENSG00000006695	235.751	455.377	288.116	-0.946828	0.191189	-4.95232	7.33351e-07	4.27063e-06	COX10	nonsense_mediated_decay;protein_coding;lncRNA
ENSG00000006704	1086.5	1049.18	1098.47	0.0503594	0.139753	0.360345	0.718589	0.791293	GTF2IRD1	protein_coding;lncRNA;retained_intron
ENSG00000006712	1074.24	1851.68	1280.19	-0.785307	0.141332	-5.55647	2.75279e-08	2.05352e-07	PAF1	protein_coding;nonsense_mediated_decay;retained_intron
ENSG00000006715	1125.61	1124.03	1180.13	0.00332366	0.144374	0.0230212	0.981633	0.987389	VPS41	protein_coding;retained_intron;nonsense_mediated_decay;lncRNA
ENSG00000006740	11.7395	18.2065	14.1012	-0.639146	0.607267	-1.0525	0.292572	0.395377	ARHGAP44	protein_coding;nonsense_mediated_decay;retained_intron;lncRNA
ENSG00000006744	747.438	1644.43	973.214	-1.13816	0.143624	-7.92456	2.28952e-15	4.72184e-14	ELAC2	protein_coding;retained_intron;nonsense_mediated_decay;lncRNA
ENSG00000006747	231.136	20.7504	161.008	3.48579	0.294726	11.8272	2.82357e-32	4.04547e-30	SCIN	nonsense_mediated_decay;protein_coding;lncRNA;retained_intron
ENSG00000006756	1027.92	687.888	819.941	0.578896	0.136802	4.23162	2.32015e-05	0.00010281	ARSD	protein_coding;lncRNA;retained_intron;nonsense_mediated_decay
ENSG00000006757	110.569	159.524	113.524	-0.528887	0.257803	-2.05151	0.0402169	0.075965	PNPLA4	protein_coding
ENSG00000006831	1026.34	1576.59	1151.53	-0.618375	0.133119	-4.64529	3.39603e-06	1.75834e-05	ADIPOR2	lncRNA;protein_coding
ENSG00000006837	48.9526	22.7439	38.1256	1.10553	0.374287	2.95369	0.00313997	0.00834992	CDKL3	nonsense_mediated_decay;protein_coding;lncRNA
ENSG00000007001	9.50853	0.654226	10.9019	3.81399	1.19723	3.18568	0.00144415	0.00423731	UPP2	protein_coding;lncRNA
ENSG00000007047	567.31	530.377	577.047	0.0954521	0.21274	0.44868	0.653663	0.737676	MARK4	protein_coding;nonsense_mediated_decay;retained_intron
ENSG00000007062	1511.87	1381.91	1867.31	0.129549	0.143574	0.902312	0.366891	0.472714	PROM1	nonsense_mediated_decay;protein_coding;retained_intron;lncRNA
ENSG00000007080	588.687	1156.72	711.673	-0.975057	0.143698	-6.78546	1.15716e-11	1.44333e-10	CCDC124	protein_coding;retained_intron
ENSG00000007168	1111.23	1397.98	1242.46	-0.330594	0.154222	-2.14362	0.0320631	0.0626976	PAFAH1B1	protein_coding;lncRNA;nonsense_mediated_decay;retained_intron
ENSG00000007171	0.728705	0	2.23301	1.93017	2.15873	0.894124	0.371256		NOS2	protein_coding
ENSG00000007174	3.75006	0.61511	3.87653	2.48373	1.50831	1.6467	0.0996193	0.163164	DNAH9	protein_coding;lncRNA;retained_intron
ENSG00000007202	2983.17	5871.84	3844.57	-0.976873	0.121848	-8.01715	1.08226e-15	2.32038e-14	KIAA0100	protein_coding;retained_intron;lncRNA;nonsense_mediated_decay
ENSG00000007216	0.330466	1.38668	0.468313	-1.8946	4.14235	-0.457374	0.647402		SLC13A2	protein_coding;nonsense_mediated_decay;retained_intron
ENSG00000007237	51.2031	3.00552	42.1933	4.07896	0.624437	6.53222	6.48025e-11	7.31466e-10	GAS7	protein_coding;lncRNA;retained_intron
ENSG00000007255	331.175	294.895	303.171	0.163983	0.19745	0.830503	0.406254	0.512746	TRAPPC6A	protein_coding;retained_intron
ENSG00000007264	0.31596	1.38668	3.39134	-1.88245	1.89147	-0.995232	0.319624	0.424028	MATK	protein_coding;lncRNA
ENSG00000007306	47.7654	6.07529	30.9108	2.97742	0.566162	5.25895	1.44882e-07	9.54103e-07	CEACAM7	protein_coding;lncRNA
ENSG00000007312	0	0	0.816878	0	3.15777	0	1		CD79B	protein_coding;retained_intron
ENSG00000007314	0.79648	1.53778	1.32482	-1.03872	2.34245	-0.443435	0.657451		SCN4A	protein_coding;retained_intron
ENSG00000007341	284.139	386.153	330.782	-0.442396	0.166085	-2.66368	0.00772914	0.0183225	ST7L	protein_coding;nonsense_mediated_decay;lncRNA
ENSG00000007350	0.646426	0	0.948411	1.82962	2.56971	0.711995	0.476468		TKTL1	protein_coding;nonsense_mediated_decay;lncRNA
ENSG00000007372	4.24779	4.14058	3.83194	0.0701998	1.0857	0.0646584	0.948446	0.964401	PAX6	protein_coding;retained_intron;lncRNA;nonsense_mediated_decay
ENSG00000007376	349.982	866.821	480.388	-1.30767	0.158969	-8.22599	1.93579e-16	4.67196e-15	RPUSD1	protein_coding;nonsense_mediated_decay
ENSG00000007384	2773.79	1836.31	2491.62	0.595323	0.140488	4.23752	2.26002e-05	0.00010031	RHBDF1	protein_coding;nonsense_mediated_decay;retained_intron
ENSG00000007392	1183.56	787.721	1018.41	0.586797	0.136863	4.28748	1.80714e-05	8.19007e-05	LUC7L	nonsense_mediated_decay;protein_coding;retained_intron;lncRNA
ENSG00000007402	309.938	21.7543	202.508	3.82632	0.298879	12.8022	1.59332e-37	3.75179e-35	CACNA2D2	protein_coding;retained_intron;lncRNA
ENSG00000007516	218.39	136.349	222.301	0.673999	0.219042	3.07703	0.00209075	0.00584388	BAIAP3	protein_coding;retained_intron;lncRNA
ENSG00000007520	239.578	350.66	252.939	-0.551415	0.182851	-3.01565	0.00256426	0.00700754	TSR3	protein_coding;nonsense_mediated_decay
ENSG00000007541	300.251	335.011	311.657	-0.157678	0.189969	-0.830017	0.406529	0.513045	PIGQ	protein_coding;nonsense_mediated_decay;lncRNA;retained_intron
ENSG00000007545	189.457	187.135	190.348	0.0183674	0.200901	0.0914248	0.927155	0.949303	CRAMP1	protein_coding;retained_intron
ENSG00000007866	679.53	649.938	674.911	0.0642382	0.185696	0.345932	0.729394	0.799808	TEAD3	nonsense_mediated_decay;protein_coding
ENSG00000007908	0	0	0.204072	0	4.24714	0	1		SELE	protein_coding;retained_intron
ENSG00000007923	701.179	1562.79	910.179	-1.15689	0.145237	-7.96549	1.64571e-15	3.44391e-14	DNAJC11	lncRNA;protein_coding
ENSG00000007933	0.330466	0	0.932339	0.999412	2.91726	0.342586	0.73191		FMO3	lncRNA;protein_coding;nonsense_mediated_decay
ENSG00000007944	169.462	235.164	202.024	-0.469636	0.209002	-2.24705	0.0246371	0.0501013	MYLIP	protein_coding
ENSG00000007952	173.362	672.009	319.944	-1.95446	0.2701	-7.23608	4.61845e-13	6.98523e-12	NOX1	protein_coding
ENSG00000007968	42.5049	199.825	93.4364	-2.22953	0.399479	-5.58109	2.39015e-08	1.80236e-07	E2F2	protein_coding;lncRNA
ENSG00000008018	1762.69	2498.87	1921.87	-0.503306	0.191432	-2.62916	0.00855956	0.01999	PSMB1	protein_coding;lncRNA
ENSG00000008056	49.1188	27.659	44.7247	0.825451	0.362861	2.27484	0.0229156	0.0470813	SYN1	protein_coding;retained_intron
ENSG00000008083	350.414	383.467	381.13	-0.130357	0.206737	-0.630547	0.528337	0.628485	JARID2	protein_coding;lncRNA
ENSG00000008086	353.182	332.221	350.529	0.0894558	0.220244	0.406167	0.68462	0.763369	CDKL5	protein_coding;lncRNA;retained_intron
ENSG00000008118	16.9483	3.4444	22.9623	2.32076	0.628351	3.69342	0.000221259	0.000793993	CAMK1G	protein_coding;lncRNA
ENSG00000008128	113.157	74.1785	97.8755	0.608356	0.229435	2.65154	0.00801259	0.0188935	CDK11A	protein_coding;retained_intron;nonsense_mediated_decay;lncRNA
ENSG00000008130	768.903	1143.63	879.57	-0.572535	0.139067	-4.11697	3.83892e-05	0.000162912	NADK	protein_coding;nonsense_mediated_decay;retained_intron;lncRNA
ENSG00000008226	84.9468	27.4939	88.157	1.62825	0.33897	4.80352	1.55904e-06	8.59297e-06	DLEC1	retained_intron;protein_coding;nonsense_mediated_decay;lncRNA
ENSG00000008256	68.8958	157.069	98.2301	-1.19076	0.263548	-4.5182	6.23686e-06	3.07796e-05	CYTH3	protein_coding;lncRNA;retained_intron
ENSG00000008277	477.851	627.202	533.974	-0.393261	0.148148	-2.65452	0.00794209	0.0187534	ADAM22	protein_coding;lncRNA
ENSG00000008282	1023.31	2257.04	1368.56	-1.14024	0.158544	-7.19193	6.38798e-13	9.42158e-12	SYPL1	protein_coding;nonsense_mediated_decay;retained_intron
ENSG00000008283	796.623	825.887	775.493	-0.051147	0.141395	-0.361731	0.717553	0.79048	CYB561	protein_coding;lncRNA;retained_intron
ENSG00000008294	1997.23	1220.02	1787.32	0.7116	0.136987	5.19466	2.05096e-07	1.31202e-06	SPAG9	protein_coding;lncRNA;retained_intron;nonsense_mediated_decay
ENSG00000008300	1048.93	620.725	845.104	0.755933	0.185985	4.06447	4.81413e-05	0.000200495	CELSR3	protein_coding;retained_intron
ENSG00000008311	47.7448	55.3072	61.243	-0.218188	0.354282	-0.615859	0.537988	0.637139	AASS	protein_coding;retained_intron;lncRNA;nonsense_mediated_decay
ENSG00000008323	864.484	360.718	641.767	1.26091	0.179973	7.00614	2.44982e-12	3.35383e-11	PLEKHG6	protein_coding;lncRNA
ENSG00000008324	46.4728	106.873	63.2593	-1.19974	0.295873	-4.05493	5.01501e-05	0.000208125	SS18L2	protein_coding;retained_intron
ENSG00000008382	127.558	131.653	114.827	-0.0469548	0.228492	-0.205499	0.837183	0.883582	MPND	protein_coding;nonsense_mediated_decay
ENSG00000008394	1392.68	3776.7	2068.45	-1.43864	0.161818	-8.8905	6.08368e-19	2.02632e-17	MGST1	protein_coding;lncRNA;retained_intron;TEC
ENSG00000008405	278	315.697	273.347	-0.181432	0.248931	-0.728844	0.466097	0.570925	CRY1	protein_coding;retained_intron;lncRNA
ENSG00000008438	31.5628	10.3139	19.801	1.60325	0.57341	2.796	0.005174	0.0129549	PGLYRP1	protein_coding
ENSG00000008441	2105.93	2663.45	2500.58	-0.339207	0.244373	-1.38807	0.165114	0.248162	NFIX	protein_coding;nonsense_mediated_decay;lncRNA
ENSG00000008513	5333.93	9488.57	6706.25	-0.830963	0.215834	-3.85	0.000118116	0.000452654	ST3GAL1	protein_coding;retained_intron;lncRNA
ENSG00000008516	10.0305	3.50045	10.7273	1.49153	0.846024	1.76298	0.0779034	0.132776	MMP25	protein_coding;lncRNA;retained_intron
ENSG00000008517	237.361	8.91037	294.819	4.71311	0.356208	13.2313	5.78392e-40	1.64866e-37	IL32	protein_coding;retained_intron
ENSG00000008710	823.944	518.232	734.138	0.668039	0.216529	3.08522	0.00203401	0.00570826	PKD1	protein_coding;retained_intron;nonsense_mediated_decay;lncRNA
ENSG00000008735	1.37513	1.65512	1.92145	-0.274557	1.55581	-0.176473	0.859923		MAPK8IP2	protein_coding;retained_intron
ENSG00000008838	930.924	1330.09	1006.23	-0.51437	0.151045	-3.40541	0.000660641	0.00211911	MED24	protein_coding;nonsense_mediated_decay;retained_intron;lncRNA
ENSG00000008853	110.258	256.633	172.811	-1.22279	0.248865	-4.91346	8.94835e-07	5.13816e-06	RHOBTB2	protein_coding;lncRNA;retained_intron
ENSG00000008869	575.889	594.635	607.138	-0.04436	0.161376	-0.274885	0.783404	0.842486	HEATR5B	protein_coding;retained_intron
ENSG00000008952	2056.46	2272.09	2206.91	-0.143526	0.142243	-1.00902	0.312965	0.417025	SEC62	lncRNA;nonsense_mediated_decay;protein_coding;retained_intron
ENSG00000008988	5916.04	10362.9	6493.04	-0.808835	0.155762	-5.19275	2.07211e-07	1.3243e-06	RPS20	protein_coding;lncRNA;retained_intron
ENSG00000009307	8696.27	13695.3	9886.39	-0.655078	0.125865	-5.20461	1.944e-07	1.2495e-06	CSDE1	protein_coding;lncRNA;retained_intron
ENSG00000009335	2858.47	4386.64	3423.68	-0.617789	0.158492	-3.89792	9.70219e-05	0.000379113	UBE3C	protein_coding;nonsense_mediated_decay;retained_intron
ENSG00000009413	866.482	802.53	880.624	0.110918	0.132387	0.837833	0.402125	0.508886	REV3L	lncRNA;nonsense_mediated_decay;protein_coding;retained_intron
ENSG00000009694	6.59981	2.87124	5.22143	1.23788	1.23911	0.999012	0.317789	0.422227	TENM1	protein_coding;lncRNA
ENSG00000009709	0.631921	10.2859	3.17429	-3.9453	1.547	-2.55029	0.0107632	0.0243918	PAX7	protein_coding
ENSG00000009724	54.2138	22.1038	50.5384	1.29299	0.365085	3.54162	0.000397681	0.00134509	MASP2	protein_coding;retained_intron
ENSG00000009765	104.045	19.5175	84.3258	2.41697	0.373606	6.46931	9.84505e-11	1.08196e-09	IYD	protein_coding;nonsense_mediated_decay;retained_intron
ENSG00000009780	323.535	191.659	287.622	0.753848	0.189902	3.96966	7.19752e-05	0.000288359	FAM76A	protein_coding
ENSG00000009790	5.96789	5.34	11.0025	0.177825	0.79374	0.224035	0.82273	0.872307	TRAF3IP3	protein_coding;nonsense_mediated_decay;lncRNA;retained_intron
ENSG00000009830	195.438	313.958	240.303	-0.684355	0.217454	-3.14713	0.00164883	0.00475897	POMT2	protein_coding;retained_intron;non_stop_decay;nonsense_mediated_decay;lncRNA
ENSG00000009844	518.414	954.792	642.203	-0.87985	0.173598	-5.06831	4.01354e-07	2.4445e-06	VTA1	protein_coding;lncRNA
ENSG00000009950	121.175	21.3266	82.2599	2.49331	0.326044	7.64715	2.05478e-14	3.78513e-13	MLXIPL	nonsense_mediated_decay;protein_coding;retained_intron
ENSG00000009954	3246.23	6967.6	4421.49	-1.10192	0.197937	-5.56701	2.59148e-08	1.94175e-07	BAZ1B	protein_coding;retained_intron
ENSG00000010017	729.335	734.309	828.246	-0.00976397	0.24918	-0.0391844	0.968743	0.978463	RANBP9	protein_coding;lncRNA
ENSG00000010030	28.0017	25.8139	46.4362	0.122312	0.528511	0.231427	0.816983	0.867776	ETV7	protein_coding
ENSG00000010072	191.282	523.843	294.213	-1.45355	0.179053	-8.11803	4.73828e-16	1.08094e-14	SPRTN	protein_coding;lncRNA
ENSG00000010165	327.299	833.879	455.826	-1.34911	0.173075	-7.79494	6.4441e-15	1.25179e-13	EEF1AKNMT	protein_coding;lncRNA
ENSG00000010219	60.0949	64.4967	60.6794	-0.0994813	0.318306	-0.312534	0.754635	0.820376	DYRK4	protein_coding;nonsense_mediated_decay;retained_intron;lncRNA
ENSG00000010244	5785.23	5849.63	5958.87	-0.0158198	0.124449	-0.127119	0.898846	0.928103	ZNF207	protein_coding;retained_intron;nonsense_mediated_decay;lncRNA
ENSG00000010256	897.83	1528.07	1021.57	-0.76618	0.152851	-5.0126	5.36989e-07	3.19655e-06	UQCRC1	retained_intron;protein_coding;nonsense_mediated_decay;lncRNA
ENSG00000010270	265.807	458.564	316.708	-0.784064	0.180131	-4.35275	1.34443e-05	6.25315e-05	STARD3NL	protein_coding;retained_intron
ENSG00000010278	2081.7	1833.01	2149.21	0.183743	0.161386	1.13853	0.254898	0.353461	CD9	protein_coding;retained_intron;lncRNA
ENSG00000010292	1370.46	4376.07	2287.56	-1.6739	0.169436	-9.87924	5.12223e-23	2.85401e-21	NCAPD2	lncRNA;protein_coding;nonsense_mediated_decay;retained_intron
ENSG00000010295	58.501	17.4765	59.3504	1.76217	0.402208	4.38125	1.18001e-05	5.53693e-05	IFFO1	protein_coding;retained_intron;nonsense_mediated_decay
ENSG00000010310	224.24	39.5773	161.001	2.50933	0.274059	9.15619	5.37602e-20	2.05618e-18	GIPR	protein_coding;nonsense_mediated_decay;retained_intron;lncRNA
ENSG00000010318	48.3427	36.4965	43.9432	0.406632	0.353304	1.15094	0.249757	0.347824	PHF7	protein_coding;retained_intron;lncRNA
ENSG00000010319	3.17276	3.65692	4.58934	-0.221214	1.21006	-0.182813	0.854945	0.896668	SEMA3G	protein_coding;nonsense_mediated_decay
ENSG00000010322	853.738	602.251	746.136	0.503066	0.149899	3.35603	0.000790697	0.00248333	NISCH	protein_coding;retained_intron;lncRNA
ENSG00000010327	5.72946	2.77337	5.40657	1.06601	1.17504	0.907213	0.364294	0.46995	STAB1	protein_coding;retained_intron
ENSG00000010361	11.5797	2.09401	9.22166	2.49611	1.01492	2.45942	0.0139163	0.0304516	FUZ	protein_coding;nonsense_mediated_decay;retained_intron;lncRNA
ENSG00000010379	4.31556	0	10.5598	4.55352	1.47703	3.0829	0.00204997	0.00574648	SLC6A13	protein_coding;lncRNA;retained_intron;nonsense_mediated_decay
ENSG00000010404	739.977	486.818	729.597	0.604687	0.172905	3.49721	0.000470152	0.00156173	IDS	protein_coding;nonsense_mediated_decay;lncRNA
ENSG00000010438	1002.67	989.248	1008.78	0.0203855	0.199672	0.102095	0.918681	0.942988	PRSS3	protein_coding;lncRNA
ENSG00000010539	105.186	294.989	169.709	-1.4925	0.269633	-5.53531	3.10685e-08	2.29824e-07	ZNF200	protein_coding;retained_intron
ENSG00000010610	22.6171	13.9596	27.1265	0.679406	0.509128	1.33445	0.182056	0.268968	CD4	lncRNA;protein_coding;retained_intron
ENSG00000010626	156.609	40.9645	104.662	1.9298	0.344792	5.59702	2.18071e-08	1.65921e-07	LRRC23	protein_coding;lncRNA;nonsense_mediated_decay;retained_intron
ENSG00000010671	3.24529	0.307555	7.17246	3.13724	1.54287	2.03338	0.0420144	0.0788487	BTK	protein_coding;lncRNA;retained_intron
ENSG00000010704	65.2164	87.5005	75.7068	-0.420827	0.301149	-1.3974	0.162292	0.244785	HFE	protein_coding;retained_intron
ENSG00000010803	695.598	685.336	710.5	0.0209685	0.138365	0.151544	0.879546	0.914184	SCMH1	protein_coding;lncRNA;retained_intron
ENSG00000010810	311.396	274.14	365.673	0.185577	0.189267	0.980499	0.32684	0.432027	FYN	protein_coding;lncRNA;retained_intron
ENSG00000010818	950.845	603.23	862.554	0.657025	0.174976	3.75495	0.000173373	0.000639179	HIVEP2	protein_coding;lncRNA
ENSG00000010932	7.73991	10.9903	9.04456	-0.508109	0.841259	-0.603986	0.545853	0.644196	FMO1	protein_coding;nonsense_mediated_decay;lncRNA
ENSG00000011007	1180.08	2937.29	1705.88	-1.31568	0.162063	-8.11833	4.72642e-16	1.07959e-14	ELOA	protein_coding;lncRNA
ENSG00000011009	1211.98	1769.98	1308.45	-0.546845	0.176216	-3.10326	0.00191399	0.00541577	LYPLA2	protein_coding;lncRNA
ENSG00000011021	605.439	355.591	500.269	0.76923	0.16231	4.73927	2.14485e-06	1.1533e-05	CLCN6	protein_coding;lncRNA;nonsense_mediated_decay;retained_intron
ENSG00000011028	62.5404	26.7279	78.9829	1.22204	0.38626	3.16377	0.00155738	0.00452785	MRC2	protein_coding;retained_intron;nonsense_mediated_decay;lncRNA
ENSG00000011052	2.32301	4.25792	2.44768	-0.845964	1.443	-0.586254	0.557705		NME1-NME2	protein_coding
ENSG00000011083	27.2123	3.38015	20.6041	3.01694	0.681188	4.42893	9.47011e-06	4.52197e-05	SLC6A7	protein_coding;retained_intron
ENSG00000011105	116.29	280.596	160.384	-1.27515	0.243129	-5.24477	1.56478e-07	1.02399e-06	TSPAN9	protein_coding;nonsense_mediated_decay;retained_intron;lncRNA
ENSG00000011114	1036.15	1280.25	1121.12	-0.304871	0.143789	-2.12026	0.033984	0.0658114	BTBD7	nonsense_mediated_decay;protein_coding;retained_intron
ENSG00000011132	103.678	152.262	115.974	-0.552211	0.245183	-2.25223	0.0243075	0.0495164	APBA3	protein_coding;retained_intron
ENSG00000011143	102.286	113.314	99.198	-0.142129	0.286953	-0.495304	0.620385	0.710004	MKS1	protein_coding;nonsense_mediated_decay;retained_intron
ENSG00000011198	177.423	237.809	193.599	-0.418664	0.21809	-1.91969	0.0548976	0.0987181	ABHD5	lncRNA;protein_coding;retained_intron;nonsense_mediated_decay
ENSG00000011201	0	0.61511	0.167757	-1.70285	4.21679	-0.403827	0.68634		ANOS1	protein_coding;lncRNA
ENSG00000011243	605.856	495.723	548.806	0.289044	0.184519	1.56647	0.117238	0.187098	AKAP8L	protein_coding;nonsense_mediated_decay;retained_intron;lncRNA
ENSG00000011258	878.272	716.922	824.548	0.293298	0.128297	2.28609	0.0222488	0.0458645	MBTD1	protein_coding;nonsense_mediated_decay;retained_intron;lncRNA
ENSG00000011260	410.144	883.961	529.596	-1.10913	0.16298	-6.80534	1.0081e-11	1.26616e-10	UTP18	protein_coding;nonsense_mediated_decay;retained_intron
ENSG00000011275	1118.46	1394.76	1212.54	-0.318589	0.131054	-2.43097	0.0150586	0.0326456	RNF216	protein_coding;nonsense_mediated_decay;lncRNA;retained_intron
ENSG00000011295	649.74	609.767	637.881	0.091312	0.139195	0.656003	0.511822	0.613666	TTC19	nonsense_mediated_decay;protein_coding;retained_intron;lncRNA
ENSG00000011304	4289.76	10108.3	5840.22	-1.23629	0.130486	-9.4745	2.68048e-21	1.21787e-19	PTBP1	protein_coding;retained_intron;nonsense_mediated_decay
ENSG00000011332	54.193	22.9337	48.9616	1.24671	0.453825	2.74712	0.00601219	0.0147856	DPF1	protein_coding;nonsense_mediated_decay;retained_intron
ENSG00000011347	1084.35	515.731	774.951	1.07174	0.254912	4.20434	2.6184e-05	0.000114657	SYT7	protein_coding;nonsense_mediated_decay;lncRNA
ENSG00000011376	329.133	750.633	443.049	-1.18699	0.164759	-7.2044	5.8298e-13	8.66915e-12	LARS2	protein_coding;nonsense_mediated_decay;lncRNA;retained_intron
ENSG00000011405	3501.97	4641.46	3821.21	-0.406213	0.130001	-3.12468	0.00178	0.00508499	PIK3C2A	lncRNA;protein_coding;nonsense_mediated_decay
ENSG00000011422	1158.33	516.124	984.948	1.1664	0.187392	6.22437	4.83509e-10	4.77496e-09	PLAUR	protein_coding;retained_intron;nonsense_mediated_decay
ENSG00000011426	1912.08	3990.15	2778.36	-1.06054	0.193344	-5.48527	4.12837e-08	2.99351e-07	ANLN	protein_coding;lncRNA;nonsense_mediated_decay;retained_intron
ENSG00000011451	798	1169.9	901.315	-0.552111	0.235437	-2.34505	0.0190247	0.0399697	WIZ	protein_coding;nonsense_mediated_decay;retained_intron
ENSG00000011454	2030.5	2109.53	2118.19	-0.0546202	0.122977	-0.444149	0.656935	0.74032	RABGAP1	nonsense_mediated_decay;protein_coding;lncRNA;retained_intron
ENSG00000011465	0.330466	0	0.232163	0.999408	4.24714	0.235313	0.813966		DCN	protein_coding;lncRNA
ENSG00000011478	137.023	212.518	142.497	-0.635444	0.199537	-3.1846	0.00144954	0.00425129	QPCTL	protein_coding;nonsense_mediated_decay;retained_intron
ENSG00000011485	1238.56	2300.76	1552.2	-0.893161	0.119509	-7.47357	7.80501e-14	1.31683e-12	PPP5C	protein_coding;nonsense_mediated_decay;retained_intron
ENSG00000011523	289.88	233.42	274.861	0.310537	0.193822	1.60218	0.109117	0.176289	CEP68	lncRNA;protein_coding
ENSG00000011566	937.855	692.48	903.647	0.437937	0.140501	3.11697	0.00182723	0.00520126	MAP4K3	protein_coding;retained_intron;lncRNA;nonsense_mediated_decay
ENSG00000011590	11.9961	41.1569	19.4837	-1.78974	0.533989	-3.35164	0.000803338	0.00251807	ZBTB32	protein_coding;lncRNA;nonsense_mediated_decay
ENSG00000011638	273.782	142.939	221.782	0.93949	0.191895	4.89586	9.78762e-07	5.58918e-06	TMEM159	nonsense_mediated_decay;protein_coding;lncRNA
ENSG00000011677	189.042	189.123	187.496	-0.00280339	0.191161	-0.014665	0.988299	0.992347	GABRA3	protein_coding;lncRNA
ENSG00000012048	999.586	1777.69	1389.29	-0.830019	0.170854	-4.85805	1.18546e-06	6.68075e-06	BRCA1	protein_coding;nonsense_mediated_decay;retained_intron;lncRNA;non_stop_decay
ENSG00000012061	1212.8	1077.21	1078.91	0.170371	0.156304	1.09	0.275715	0.376879	ERCC1	protein_coding;lncRNA;nonsense_mediated_decay;retained_intron
ENSG00000012124	11.8023	7.88138	13.5351	0.588718	0.738251	0.797449	0.42519	0.531615	CD22	protein_coding;lncRNA;nonsense_mediated_decay;retained_intron
ENSG00000012171	1417.27	356.858	938.838	1.99006	0.16637	11.9617	5.64032e-33	8.43836e-31	SEMA3B	protein_coding;retained_intron;lncRNA
ENSG00000012174	192.276	275.884	226.864	-0.516815	0.206942	-2.49739	0.0125112	0.0277629	MBTPS2	protein_coding;lncRNA
ENSG00000012211	423.229	690.021	481.926	-0.706656	0.198954	-3.55185	0.000382527	0.00130115	PRICKLE3	protein_coding;nonsense_mediated_decay;retained_intron
ENSG00000012223	1.36063	0.693341	1.4107	0.994054	2.09025	0.475567	0.634383		LTF	protein_coding;lncRNA;retained_intron
ENSG00000012232	291.764	469.319	361.596	-0.683772	0.209545	-3.26313	0.0011019	0.00333167	EXTL3	lncRNA;protein_coding;nonsense_mediated_decay;retained_intron
ENSG00000012504	1.7056	3.246	2.18643	-0.931586	1.75947	-0.529469	0.59648		NR1H4	protein_coding;nonsense_mediated_decay
ENSG00000012660	7.61412	0	7.69969	5.35181	1.45485	3.6786	0.00023452	0.000836923	ELOVL5	protein_coding;lncRNA
ENSG00000012779	587.501	403.807	628.379	0.541797	0.204768	2.64591	0.00814725	0.0191576	ALOX5	protein_coding;lncRNA
ENSG00000012817	2.10384	0	0.967175	3.49449	2.4929	1.40178	0.160982		KDM5D	retained_intron;protein_coding
ENSG00000012822	1442.54	663.744	1231.32	1.11948	0.141641	7.9036	2.70952e-15	5.5291e-14	CALCOCO1	protein_coding;retained_intron;lncRNA
ENSG00000012963	251.143	697.854	380.73	-1.47094	0.201534	-7.29871	2.90529e-13	4.524e-12	UBR7	protein_coding;nonsense_mediated_decay
ENSG00000012983	833.036	839.141	893.12	-0.0105512	0.141291	-0.0746768	0.940472	0.958633	MAP4K5	retained_intron;protein_coding;nonsense_mediated_decay;lncRNA
ENSG00000013016	6.95794	2.09684	10.7198	1.75408	1.06096	1.65329	0.0982718	0.161367	EHD3	protein_coding
ENSG00000013275	1513.05	3423.84	2076.2	-1.17774	0.126176	-9.33411	1.01845e-20	4.24939e-19	PSMC4	protein_coding;retained_intron
ENSG00000013288	1286.34	1230.8	1200.9	0.0640802	0.138704	0.461992	0.644087	0.730014	MAN2B2	protein_coding;lncRNA
ENSG00000013293	2.00705	4.32783	3.16632	-1.07936	1.48467	-0.727007	0.467222	0.571915	SLC7A14	protein_coding;lncRNA
ENSG00000013297	10.7323	4.20765	8.1744	1.3612	0.926975	1.46843	0.141986	0.219768	CLDN11	protein_coding;retained_intron;lncRNA
ENSG00000013306	1706.22	3123.85	2039.3	-0.872627	0.141418	-6.17057	6.8045e-10	6.59481e-09	SLC25A39	protein_coding;retained_intron;nonsense_mediated_decay
ENSG00000013364	1957.88	812.275	1602.26	1.26999	0.162935	7.79447	6.46806e-15	1.25554e-13	MVP	protein_coding;nonsense_mediated_decay;retained_intron;lncRNA
ENSG00000013374	1301.58	1320.5	1346.95	-0.0204009	0.130135	-0.156768	0.875428	0.911232	NUB1	protein_coding;nonsense_mediated_decay;retained_intron;lncRNA
ENSG00000013375	674.203	508.279	612.969	0.409418	0.195995	2.08892	0.0367147	0.0703259	PGM3	nonsense_mediated_decay;protein_coding;retained_intron
ENSG00000013392	107.808	49.3209	81.6405	1.12568	0.288871	3.89681	9.74676e-05	0.000380635	RWDD2A	protein_coding
ENSG00000013441	1280.92	773.999	1051.35	0.727152	0.171749	4.2338	2.29775e-05	0.000101868	CLK1	protein_coding;retained_intron;nonsense_mediated_decay;lncRNA
ENSG00000013503	248.643	632.087	356.967	-1.34575	0.205974	-6.53358	6.42171e-11	7.26069e-10	POLR3B	protein_coding;lncRNA
ENSG00000013523	221.531	472.956	292.575	-1.09557	0.196076	-5.58748	2.30394e-08	1.74464e-07	ANGEL1	protein_coding;lncRNA
ENSG00000013561	183.12	235.882	207.852	-0.359889	0.218412	-1.64776	0.0994023	0.162927	RNF14	protein_coding;lncRNA;nonsense_mediated_decay
ENSG00000013563	332.402	304.463	320.597	0.128228	0.181472	0.7066	0.479815	0.583925	DNASE1L1	protein_coding;retained_intron
ENSG00000013573	1132.24	1975.53	1440.88	-0.80209	0.141563	-5.66598	1.46188e-08	1.14943e-07	DDX11	protein_coding;nonsense_mediated_decay;retained_intron;lncRNA
ENSG00000013583	93.7789	100.083	95.5214	-0.0986468	0.312078	-0.316097	0.751929	0.818125	HEBP1	protein_coding;lncRNA
ENSG00000013588	10486.9	13138	11614.2	-0.325094	0.20805	-1.56258	0.118152	0.188379	GPRC5A	protein_coding;retained_intron;lncRNA
ENSG00000013619	11.6704	0.654226	10.1832	4.11069	1.2035	3.4156	0.00063642	0.00204991	MAMLD1	lncRNA;protein_coding;retained_intron
ENSG00000013725	12.0747	9.79392	21.1845	0.284141	0.577593	0.491939	0.622762	0.712121	CD6	protein_coding;nonsense_mediated_decay;lncRNA;retained_intron
ENSG00000013810	827.682	2253.3	1335.96	-1.44331	0.143832	-10.0347	1.07234e-23	6.45286e-22	TACC3	protein_coding;retained_intron;nonsense_mediated_decay;lncRNA
ENSG00000014123	600.243	612.599	617.07	-0.0278137	0.178396	-0.15591	0.876104	0.911691	UFL1	lncRNA;protein_coding
ENSG00000014138	150.061	194.726	176.009	-0.373106	0.207441	-1.79861	0.0720803	0.124294	POLA2	nonsense_mediated_decay;retained_intron;protein_coding;lncRNA
ENSG00000014164	691.033	733.846	693.597	-0.0869393	0.176091	-0.493719	0.621505	0.711015	ZC3H3	protein_coding
ENSG00000014216	5632.18	5451.27	5360.77	0.0472842	0.139831	0.338152	0.735249	0.804729	CAPN1	protein_coding;retained_intron;lncRNA;nonsense_mediated_decay
ENSG00000014257	54.8972	15.3435	36.186	1.83771	0.427864	4.29507	1.74635e-05	7.94247e-05	ACPP	protein_coding;lncRNA;retained_intron
ENSG00000014641	666.096	1178.3	837.967	-0.822087	0.20459	-4.01821	5.86412e-05	0.000239871	MDH1	retained_intron;protein_coding;lncRNA;nonsense_mediated_decay
ENSG00000014824	1075.47	1614.37	1238.65	-0.585254	0.151474	-3.86373	0.000111671	0.000429842	SLC30A9	nonsense_mediated_decay;retained_intron;protein_coding
ENSG00000014914	1058.08	275.049	879.085	1.9448	0.205282	9.47383	2.69757e-21	1.22358e-19	MTMR11	lncRNA;retained_intron;protein_coding
ENSG00000014919	529.355	767.917	586.889	-0.535393	0.137727	-3.88735	0.000101346	0.000394531	COX15	protein_coding;retained_intron
ENSG00000015133	1568.11	1348.4	1403.53	0.217173	0.17573	1.23584	0.216519	0.309384	CCDC88C	protein_coding;retained_intron;lncRNA
ENSG00000015153	406.437	381.271	441.974	0.0943264	0.159836	0.590144	0.555094	0.652517	YAF2	protein_coding;retained_intron;nonsense_mediated_decay;lncRNA
ENSG00000015171	806.591	1358.95	988.086	-0.751591	0.131457	-5.71738	1.0818e-08	8.65411e-08	ZMYND11	protein_coding;retained_intron;lncRNA
ENSG00000015285	22.3231	14.3006	21.7963	0.636978	0.483023	1.31873	0.187259	0.275407	WAS	protein_coding;lncRNA
ENSG00000015413	104.89	326.947	172.863	-1.64166	0.247986	-6.61998	3.59254e-11	4.21096e-10	DPEP1	protein_coding;retained_intron
ENSG00000015475	420.52	1095.46	602.746	-1.37922	0.153981	-8.95706	3.33459e-19	1.14445e-17	BID	protein_coding;retained_intron;lncRNA
ENSG00000015479	747.429	347.159	590.162	1.10694	0.186437	5.93737	2.89627e-09	2.52831e-08	MATR3	protein_coding;retained_intron;lncRNA
ENSG00000015520	46.488	0.693341	24.8008	6.10045	1.10308	5.53038	3.19529e-08	2.35956e-07	NPC1L1	protein_coding
ENSG00000015532	405.722	504.795	443.09	-0.316097	0.197867	-1.59752	0.110149	0.177681	XYLT2	protein_coding;nonsense_mediated_decay;retained_intron
ENSG00000015568	1009.23	860.422	988.858	0.230365	0.224223	1.02739	0.304237	0.407642	RGPD5	protein_coding;retained_intron;nonsense_mediated_decay;lncRNA
ENSG00000015592	1.85565	0	0.506087	3.31084	3.96236	0.835573	0.403395		STMN4	protein_coding;retained_intron
ENSG00000015676	913.271	1174.03	962.261	-0.362524	0.152158	-2.38255	0.0171933	0.0365992	NUDCD3	protein_coding;lncRNA;retained_intron
ENSG00000016082	70.8329	247.149	117.606	-1.80763	0.242076	-7.46721	8.19154e-14	1.37861e-12	ISL1	protein_coding;lncRNA
ENSG00000016391	775.158	877.828	846.746	-0.179062	0.175919	-1.01786	0.308743	0.412617	CHDH	protein_coding
ENSG00000016402	154.471	99.4722	143.944	0.63905	0.26947	2.37151	0.0177156	0.0375985	IL20RA	protein_coding;lncRNA;nonsense_mediated_decay
ENSG00000016490	4.0141	0.360653	4.49476	3.48064	1.57675	2.20748	0.0272804	0.0546031	CLCA1	protein_coding
ENSG00000016602	8.03161	10.0426	6.55153	-0.328797	0.813005	-0.404421	0.685903	0.764407	CLCA4	protein_coding;lncRNA
ENSG00000016864	335.027	370.538	362.993	-0.145097	0.160059	-0.906522	0.36466	0.47029	GLT8D1	protein_coding;nonsense_mediated_decay;retained_intron;lncRNA
ENSG00000017260	1223.18	1717.98	1464.71	-0.489717	0.138009	-3.54845	0.000387504	0.00131461	ATP2C1	protein_coding;lncRNA;retained_intron;nonsense_mediated_decay
ENSG00000017427	126.71	0.707323	124.794	7.53816	1.2967	5.81332	6.12444e-09	5.07747e-08	IGF1	protein_coding;lncRNA
ENSG00000017483	794.261	1757.26	1101.79	-1.14588	0.176333	-6.49838	8.11905e-11	9.04012e-10	SLC38A5	protein_coding;lncRNA;retained_intron;nonsense_mediated_decay
ENSG00000017797	1914.04	2797.04	2202.86	-0.546883	0.1369	-3.99477	6.47564e-05	0.000262074	RALBP1	protein_coding
ENSG00000018189	1226.23	599.328	1034.85	1.03334	0.231507	4.46353	8.06212e-06	3.90125e-05	RUFY3	protein_coding;nonsense_mediated_decay;lncRNA;retained_intron
ENSG00000018236	0.79648	0.61511	0.384979	0.333482	4.16136	0.0801377	0.936128		CNTN1	protein_coding;lncRNA;nonsense_mediated_decay
ENSG00000018280	28.5448	18.7711	23.1001	0.595505	0.500052	1.19089	0.233698	0.329446	SLC11A1	retained_intron;nonsense_mediated_decay;protein_coding
ENSG00000018408	29.5582	19.5595	36.7179	0.597795	0.417313	1.43249	0.152005	0.232262	WWTR1	protein_coding;nonsense_mediated_decay;retained_intron;lncRNA
ENSG00000018510	1048.76	1890.64	1393.92	-0.849703	0.154563	-5.49747	3.85269e-08	2.80978e-07	AGPS	protein_coding;retained_intron
ENSG00000018610	257.972	320.548	260.933	-0.314157	0.211517	-1.48526	0.137476	0.21401	CXorf56	protein_coding;lncRNA
ENSG00000018625	3.44996	0	7.35383	4.2106	1.44717	2.90954	0.00361961	0.00947283	ATP1A2	retained_intron;protein_coding;lncRNA
ENSG00000018699	252.585	487.425	316.9	-0.949032	0.201054	-4.72029	2.35505e-06	1.2571e-05	TTC27	protein_coding;nonsense_mediated_decay
ENSG00000019102	2362.49	1327.29	1838.52	0.832321	0.130774	6.36457	1.95842e-10	2.0563e-09	VSIG2	protein_coding
ENSG00000019144	1204.17	3453.15	2225.49	-1.52061	0.200875	-7.56997	3.73323e-14	6.62464e-13	PHLDB1	protein_coding;nonsense_mediated_decay;lncRNA;retained_intron
ENSG00000019186	36.7637	257.791	92.4199	-2.8203	0.418261	-6.74291	1.55241e-11	1.90647e-10	CYP24A1	protein_coding;lncRNA
ENSG00000019485	53.027	48.1469	58.1326	0.14078	0.393477	0.357785	0.720504	0.792756	PRDM11	protein_coding;lncRNA
ENSG00000019505	60.6797	21.7064	170.111	1.48974	0.349848	4.25824	2.06041e-05	9.21756e-05	SYT13	protein_coding;nonsense_mediated_decay
ENSG00000019549	0.962386	0	2.26834	2.41973	1.94648	1.24313	0.213819		SNAI2	protein_coding;retained_intron
ENSG00000019582	488.773	416.217	722.08	0.230415	0.165872	1.38911	0.164798	0.247814	CD74	protein_coding;nonsense_mediated_decay;retained_intron
ENSG00000019991	30.7796	2.47147	37.0619	3.69086	0.75496	4.88881	1.01448e-06	5.77731e-06	HGF	protein_coding;retained_intron
ENSG00000019995	352.302	348.171	352.32	0.0175614	0.238549	0.0736176	0.941315	0.959076	ZRANB1	protein_coding;lncRNA
ENSG00000020129	604.03	1379.32	857.523	-1.19253	0.173272	-6.8824	5.88537e-12	7.62536e-11	NCDN	protein_coding;lncRNA
ENSG00000020181	4.7283	6.25972	6.74995	-0.378789	0.862888	-0.438978	0.660678	0.743454	ADGRA2	protein_coding
ENSG00000020219	5.80063	0	4.97544	4.94684	1.60938	3.07375	0.00211387	0.00590301	CCT8L1P	processed_pseudogene
ENSG00000020256	736.933	784.4	696.058	-0.0902284	0.155127	-0.581641	0.560809	0.657665	ZFP64	protein_coding;lncRNA
ENSG00000020426	156.106	212.837	172.895	-0.44452	0.237174	-1.87423	0.0608985	0.107677	MNAT1	lncRNA;protein_coding;retained_intron
ENSG00000020577	595.432	163.513	474.789	1.86657	0.186678	9.99888	1.54137e-23	9.11326e-22	SAMD4A	protein_coding;lncRNA;retained_intron
ENSG00000020633	12.3762	2.53867	23.3	2.2271	0.740566	3.00729	0.00263589	0.00717647	RUNX3	protein_coding;lncRNA
ENSG00000020922	1119.36	1357.29	1271.84	-0.277299	0.148617	-1.86587	0.0620601	0.109409	MRE11	protein_coding;retained_intron;lncRNA
ENSG00000021300	666.76	1953.66	1197.99	-1.55241	0.161168	-9.63224	5.84404e-22	2.88779e-20	PLEKHB1	protein_coding;lncRNA;retained_intron
ENSG00000021355	1594.1	2135.31	1652.51	-0.421026	0.134039	-3.14108	0.00168326	0.00484596	SERPINB1	protein_coding;lncRNA
ENSG00000021461	0.31596	0	1.48248	0.999414	2.31094	0.43247	0.6654		CYP3A43	protein_coding;nonsense_mediated_decay;lncRNA;retained_intron
ENSG00000021488	17.5027	1.23022	12.3197	3.73359	0.962327	3.87975	0.000104565	0.000405777	SLC7A9	protein_coding;nonsense_mediated_decay;retained_intron
ENSG00000021574	351.532	516.394	388.172	-0.555619	0.17454	-3.18333	0.00145592	0.00426629	SPAST	protein_coding;nonsense_mediated_decay;lncRNA;retained_intron
ENSG00000021645	5.00415	0	2.49971	4.73932	1.74994	2.70827	0.00676341		NRXN3	protein_coding;retained_intron;lncRNA
ENSG00000021762	628.229	671.617	609.205	-0.0978292	0.179978	-0.543563	0.586742	0.680387	OSBPL5	protein_coding;retained_intron;nonsense_mediated_decay;lncRNA
ENSG00000021776	1866.68	3679.49	2421.04	-0.978617	0.135513	-7.22157	5.13923e-13	7.73569e-12	AQR	protein_coding;nonsense_mediated_decay;retained_intron
ENSG00000021826	336.894	7.09005	621.66	5.57771	1.36913	4.07392	4.62278e-05	0.000193299	CPS1	protein_coding;retained_intron;lncRNA
ENSG00000021852	0.646426	0	1.67911	1.83448	2.40399	0.763098	0.445405		C8B	protein_coding;retained_intron;lncRNA
ENSG00000022267	45.0502	2.04091	46.7098	4.4779	0.730796	6.12742	8.9316e-10	8.4982e-09	FHL1	protein_coding;lncRNA;retained_intron
ENSG00000022277	641.881	1039.67	733.013	-0.69397	0.157946	-4.39372	1.11426e-05	5.25664e-05	RTF2	protein_coding;lncRNA;retained_intron
ENSG00000022355	0	0	0.348332	0	4.24714	0	1		GABRA1	protein_coding;retained_intron;nonsense_mediated_decay;lncRNA
ENSG00000022556	1.27835	0.922665	1.48463	0.460702	2.38354	0.193285	0.846736		NLRP2	protein_coding;retained_intron;nonsense_mediated_decay;lncRNA
ENSG00000022567	1191.46	1477.39	1321.16	-0.310322	0.170213	-1.82313	0.068283	0.11868	SLC45A4	protein_coding;lncRNA
ENSG00000022840	2044.04	2326.79	2090.23	-0.186844	0.191956	-0.973369	0.33037	0.435587	RNF10	protein_coding;nonsense_mediated_decay;lncRNA;retained_intron
ENSG00000022976	66.8452	46.8438	60.2196	0.512054	0.35237	1.45317	0.146176	0.225138	ZNF839	protein_coding;nonsense_mediated_decay;retained_intron;lncRNA
ENSG00000023041	635.436	989.385	726.042	-0.637722	0.136082	-4.68632	2.78164e-06	1.4663e-05	ZDHHC6	protein_coding;lncRNA
ENSG00000023171	6876.94	3471.84	5157.85	0.986259	0.160585	6.14168	8.16533e-10	7.83519e-09	GRAMD1B	protein_coding;lncRNA;retained_intron
ENSG00000023191	1207.06	2090.14	1364.67	-0.792199	0.145712	-5.43674	5.42649e-08	3.85477e-07	RNH1	protein_coding;retained_intron;nonsense_mediated_decay;lncRNA
ENSG00000023228	1085.93	2249.35	1354.39	-1.04938	0.14039	-7.47478	7.73341e-14	1.30557e-12	NDUFS1	protein_coding;retained_intron;nonsense_mediated_decay
ENSG00000023287	1393.55	1429.31	1450.48	-0.0357388	0.197985	-0.180513	0.85675	0.897765	RB1CC1	protein_coding;lncRNA;retained_intron;nonsense_mediated_decay
ENSG00000023318	1092.66	1302.96	1149.26	-0.252696	0.140801	-1.7947	0.0727017	0.125227	ERP44	protein_coding
ENSG00000023330	707.987	1086.42	823.022	-0.617555	0.155155	-3.98026	6.88408e-05	0.000277196	ALAS1	protein_coding
ENSG00000023445	402.441	160.608	448.559	1.32868	0.238506	5.57083	2.53525e-08	1.90435e-07	BIRC3	protein_coding;lncRNA;retained_intron
ENSG00000023516	2668.72	4277.47	3210.98	-0.680208	0.135685	-5.01316	5.3544e-07	3.1886e-06	AKAP11	protein_coding
ENSG00000023572	239.359	489.81	315.563	-1.03314	0.166341	-6.21097	5.26592e-10	5.17214e-09	GLRX2	nonsense_mediated_decay;protein_coding;lncRNA
ENSG00000023608	61.4415	59.0531	55.4841	0.0589499	0.376483	0.156581	0.875575	0.911281	SNAPC1	protein_coding
ENSG00000023697	419.97	443.427	453.805	-0.076369	0.166378	-0.459011	0.646227	0.731571	DERA	nonsense_mediated_decay;protein_coding;retained_intron;lncRNA
ENSG00000023734	1332.69	3799.07	2038.42	-1.51118	0.12285	-12.301	8.94207e-35	1.59304e-32	STRAP	protein_coding;nonsense_mediated_decay;retained_intron
ENSG00000023839	15.1555	17.0852	23.2834	-0.167447	0.62013	-0.27002	0.787145	0.845313	ABCC2	protein_coding;lncRNA;nonsense_mediated_decay;retained_intron
ENSG00000023892	30.242	27.7987	42.1206	0.120511	0.355134	0.339339	0.734354	0.80401	DEF6	protein_coding;lncRNA
ENSG00000023902	39.758	6.1452	38.3816	2.70651	0.561432	4.82072	1.43039e-06	7.93071e-06	PLEKHO1	protein_coding;lncRNA;retained_intron
ENSG00000023909	553.334	1251.8	797.946	-1.17683	0.217228	-5.4175	6.04392e-08	4.25874e-07	GCLM	protein_coding;lncRNA
ENSG00000024048	743.229	768.263	772.141	-0.0461951	0.147381	-0.313439	0.753947	0.819793	UBR2	protein_coding
ENSG00000024422	4233.28	2415.66	3975.03	0.809215	0.215202	3.76026	0.000169739	0.000626975	EHD2	protein_coding;lncRNA;nonsense_mediated_decay
ENSG00000024526	394.87	1388.67	723.193	-1.81124	0.242758	-7.46109	8.58075e-14	1.43964e-12	DEPDC1	protein_coding;retained_intron;nonsense_mediated_decay
ENSG00000024862	102.953	74.6402	88.0527	0.466156	0.298089	1.56381	0.117862	0.187983	CCDC28A	protein_coding
ENSG00000025039	5.87585	0.346671	3.78207	4.03288	1.63409	2.46797	0.013588	0.0298516	RRAGD	protein_coding;lncRNA
ENSG00000025156	169.904	188.659	171.526	-0.149127	0.281481	-0.529794	0.596254	0.688392	HSF2	protein_coding
ENSG00000025293	881.9	1306.05	1008.98	-0.566952	0.157011	-3.6109	0.000305139	0.00106043	PHF20	lncRNA;retained_intron;protein_coding;nonsense_mediated_decay
ENSG00000025423	1.78788	2.76221	3.4875	-0.637801	1.43339	-0.444958	0.65635	0.739814	HSD17B6	protein_coding;lncRNA
ENSG00000025434	349.908	710.893	451.898	-1.02122	0.187152	-5.45665	4.85214e-08	3.48276e-07	NR1H3	lncRNA;protein_coding;retained_intron;nonsense_mediated_decay
ENSG00000025708	66.8151	65.0697	85.0391	0.0360742	0.363777	0.0991658	0.921007	0.944814	TYMP	protein_coding;retained_intron;nonsense_mediated_decay
ENSG00000025770	198.285	435.878	276.421	-1.13103	0.193907	-5.83288	5.44781e-09	4.55735e-08	NCAPH2	protein_coding;nonsense_mediated_decay;lncRNA;retained_intron
ENSG00000025772	1061.34	2806.89	1603.97	-1.40344	0.149902	-9.36241	7.79366e-21	3.30273e-19	TOMM34	protein_coding
ENSG00000025796	1556.05	1610.28	1576.53	-0.0490493	0.149175	-0.328804	0.742304	0.810486	SEC63	protein_coding;retained_intron;nonsense_mediated_decay;lncRNA
ENSG00000025800	1561.35	2484.29	1776.71	-0.669683	0.148894	-4.49772	6.86855e-06	3.36762e-05	KPNA6	protein_coding;nonsense_mediated_decay;lncRNA
ENSG00000026025	601.911	1.68309	491.021	8.48196	0.728971	11.6355	2.71911e-31	3.57431e-29	VIM	protein_coding;nonsense_mediated_decay;lncRNA;retained_intron
ENSG00000026036	158.901	50.0593	124.116	1.65905	0.282606	5.87055	4.34356e-09	3.67905e-08	RTEL1-TNFRSF6B	nonsense_mediated_decay;retained_intron
ENSG00000026103	85.5955	165.551	153.412	-0.947524	0.260191	-3.64165	0.000270895	0.000953413	FAS	protein_coding;nonsense_mediated_decay;lncRNA;retained_intron
ENSG00000026297	1333.22	1113.71	1208.56	0.259561	0.163711	1.58548	0.112857	0.181251	RNASET2	protein_coding;nonsense_mediated_decay;retained_intron;lncRNA
ENSG00000026508	7764.73	6677.64	8844.55	0.217661	0.152838	1.42413	0.154409	0.235258	CD44	protein_coding;lncRNA;nonsense_mediated_decay;retained_intron
ENSG00000026559	0	0	0.624017	0	3.48301	0	1		KCNG1	protein_coding;lncRNA
ENSG00000026652	276.576	101.051	229.894	1.45727	0.241274	6.03989	1.54216e-09	1.41129e-08	AGPAT4	protein_coding;nonsense_mediated_decay;retained_intron
ENSG00000026751	0	1.44261	0.967209	-2.90332	2.91681	-0.995375	0.319554		SLAMF7	protein_coding;lncRNA;retained_intron
ENSG00000026950	154.643	93.2074	155.219	0.724599	0.270738	2.67638	0.00744214	0.0177488	BTN3A1	protein_coding;retained_intron
ENSG00000027001	494.372	577.072	482.103	-0.223826	0.164286	-1.36242	0.173066	0.257979	MIPEP	lncRNA;protein_coding
ENSG00000027075	332.426	347.147	345.046	-0.0584901	0.218642	-0.267516	0.789072	0.846751	PRKCH	protein_coding;lncRNA
ENSG00000027644	4.64468	3.28794	5.8141	0.466216	0.982753	0.474397	0.635217	0.722459	INSRR	protein_coding
ENSG00000027697	984.937	863.622	1072.55	0.191097	0.173639	1.10054	0.271097	0.372036	IFNGR1	protein_coding;nonsense_mediated_decay;lncRNA
ENSG00000027847	331.489	292.261	311.414	0.181383	0.182089	0.996124	0.31919	0.423631	B4GALT7	protein_coding;retained_intron;nonsense_mediated_decay
ENSG00000027869	109.785	203.061	151.64	-0.89582	0.315552	-2.8389	0.00452697	0.011518	SH2D2A	protein_coding;lncRNA
ENSG00000028116	319.435	450.649	368.429	-0.49526	0.166079	-2.98208	0.002863	0.0077126	VRK2	protein_coding;lncRNA;nonsense_mediated_decay
ENSG00000028137	0	7.09017	2.32708	-5.21254	1.85021	-2.81727	0.00484341		TNFRSF1B	protein_coding;lncRNA
ENSG00000028203	1185.9	1039.47	1256.11	0.190988	0.160539	1.18967	0.234178	0.330001	VEZT	lncRNA;nonsense_mediated_decay;protein_coding;retained_intron
ENSG00000028277	189.971	48.527	162.097	1.96369	0.248853	7.89096	2.99882e-15	6.06461e-14	POU2F2	protein_coding;nonsense_mediated_decay;retained_intron;lncRNA
ENSG00000028310	1343.43	1319.44	1299.95	0.0268075	0.125478	0.213644	0.830825	0.878859	BRD9	retained_intron;nonsense_mediated_decay;protein_coding;lncRNA
ENSG00000028528	1737.57	1609.85	1675.01	0.109899	0.124334	0.883905	0.376748	0.483299	SNX1	protein_coding;nonsense_mediated_decay;retained_intron;lncRNA
ENSG00000028839	107.343	150.667	128.2	-0.488742	0.231636	-2.10996	0.0348617	0.0672522	TBPL1	protein_coding;lncRNA
ENSG00000029153	601.414	1066.31	845.263	-0.825948	0.211813	-3.89941	9.64262e-05	0.000376894	ARNTL2	protein_coding;lncRNA
ENSG00000029363	3158.28	5690.13	3999.36	-0.84907	0.160429	-5.29249	1.20662e-07	8.04779e-07	BCLAF1	nonsense_mediated_decay;protein_coding;retained_intron;lncRNA
ENSG00000029364	1072.37	1995.32	1304	-0.894592	0.139533	-6.41131	1.44277e-10	1.54422e-09	SLC39A9	lncRNA;retained_intron;protein_coding;nonsense_mediated_decay
ENSG00000029534	8.17826	7.571	20.0725	0.123531	0.842955	0.146546	0.883491	0.917216	ANK1	protein_coding;lncRNA;retained_intron;nonsense_mediated_decay
ENSG00000029639	144.645	222.757	166.096	-0.624202	0.208892	-2.98815	0.00280669	0.007576	TFB1M	protein_coding;lncRNA
ENSG00000029725	711.319	1162.96	877.273	-0.707971	0.164931	-4.29254	1.76643e-05	8.02437e-05	RABEP1	protein_coding;retained_intron
ENSG00000029993	672.702	1427.07	867.447	-1.08456	0.178925	-6.06154	1.3482e-09	1.24771e-08	HMGB3	protein_coding
ENSG00000030066	1260.04	2916.24	1754.23	-1.21052	0.146394	-8.26893	1.35167e-16	3.33959e-15	NUP160	protein_coding;retained_intron;nonsense_mediated_decay;lncRNA
ENSG00000030110	143.349	244.281	171.411	-0.765415	0.225618	-3.39252	0.000692532	0.00221067	BAK1	protein_coding
ENSG00000030304	0.7142	0	0.194782	1.93247	4.20343	0.459736	0.645706		MUSK	protein_coding;lncRNA;retained_intron
ENSG00000030419	271.37	312.303	255.676	-0.200684	0.267006	-0.751606	0.452288	0.557465	IKZF2	protein_coding;retained_intron;nonsense_mediated_decay
ENSG00000030582	2984.41	3873.81	3203.2	-0.376015	0.126881	-2.96352	0.00304146	0.00812467	GRN	retained_intron;protein_coding;nonsense_mediated_decay;lncRNA
ENSG00000031003	755.161	748.537	774.3	0.0141283	0.142195	0.099359	0.920853	0.944788	FAM13B	protein_coding;retained_intron
ENSG00000031081	29.4	50.3073	61.6037	-0.761364	0.412607	-1.84525	0.0650009	0.113797	ARHGAP31	protein_coding
ENSG00000031691	60.6962	109.755	77.7389	-0.850815	0.310535	-2.73984	0.00614696	0.0150732	CENPQ	protein_coding
ENSG00000031698	1667.22	2143.65	1641.38	-0.361875	0.12774	-2.83291	0.00461264	0.0117106	SARS	protein_coding;lncRNA
ENSG00000031823	786.055	1210.63	868.721	-0.622302	0.129537	-4.80405	1.55489e-06	8.57185e-06	RANBP3	protein_coding;nonsense_mediated_decay;retained_intron;lncRNA
ENSG00000032219	879.023	574.237	782.536	0.614705	0.15794	3.89203	9.94108e-05	0.000387497	ARID4A	protein_coding;nonsense_mediated_decay;lncRNA;retained_intron
ENSG00000032389	616.659	896.437	677.395	-0.539542	0.135811	-3.97275	7.10468e-05	0.000285061	EIPR1	lncRNA;protein_coding;retained_intron;nonsense_mediated_decay
ENSG00000032444	500.228	612.045	505.465	-0.292231	0.162319	-1.80035	0.0718059	0.123897	PNPLA6	protein_coding;retained_intron;lncRNA
ENSG00000032742	588.08	510.337	565.469	0.204519	0.153644	1.33112	0.183148	0.270315	IFT88	protein_coding;lncRNA
ENSG00000033011	192.301	500.746	282.184	-1.3767	0.174907	-7.87102	3.51775e-15	7.06131e-14	ALG1	lncRNA;protein_coding;retained_intron;nonsense_mediated_decay
ENSG00000033030	610.856	637.334	593.247	-0.0606086	0.14486	-0.418393	0.67566	0.755728	ZCCHC8	protein_coding;retained_intron
ENSG00000033050	314.948	1046.01	512.216	-1.73359	0.165712	-10.4615	1.29776e-25	9.68098e-24	ABCF2	protein_coding;lncRNA
ENSG00000033100	895.636	908.161	938.673	-0.0207188	0.153212	-0.13523	0.89243	0.923687	CHPF2	protein_coding;nonsense_mediated_decay
ENSG00000033122	16.5127	17.7477	23.263	-0.0865979	0.508544	-0.170286	0.864785	0.903386	LRRC7	protein_coding;retained_intron;nonsense_mediated_decay;lncRNA
ENSG00000033170	149.807	167.961	160.202	-0.16494	0.227921	-0.723675	0.469265	0.574001	FUT8	protein_coding;nonsense_mediated_decay;lncRNA
ENSG00000033178	1668.12	2536.08	1990.98	-0.603774	0.153148	-3.94241	8.06673e-05	0.000320057	UBA6	protein_coding;nonsense_mediated_decay;retained_intron
ENSG00000033327	766.613	130.852	627.622	2.55333	0.160334	15.925	4.24784e-57	3.83424e-54	GAB2	protein_coding;lncRNA;retained_intron
ENSG00000033627	1388.46	1398.45	1417.56	-0.00954971	0.125381	-0.0761656	0.939287	0.957606	ATP6V0A1	protein_coding;retained_intron;nonsense_mediated_decay;lncRNA
ENSG00000033800	3098.77	2275.74	2751.4	0.445525	0.122247	3.64448	0.000267933	0.000944462	PIAS1	protein_coding;nonsense_mediated_decay;retained_intron;lncRNA
ENSG00000033867	725.686	1282.76	975.585	-0.822123	0.163835	-5.01799	5.2214e-07	3.11564e-06	SLC4A7	protein_coding;nonsense_mediated_decay;retained_intron
ENSG00000034053	0	0.61511	0.771218	-1.71822	3.05831	-0.56182	0.574239		APBA2	protein_coding;retained_intron
ENSG00000034152	897.741	1321.53	1022.47	-0.558366	0.23878	-2.33841	0.0193658	0.0405981	MAP2K3	nonsense_mediated_decay;lncRNA;protein_coding;retained_intron
ENSG00000034510	9943.17	14470	10798.9	-0.541289	0.17991	-3.00867	0.00262396	0.00715264	TMSB10	protein_coding
ENSG00000034533	98.2125	132.833	106.214	-0.434274	0.280536	-1.54802	0.121618	0.192925	ASTE1	protein_coding;nonsense_mediated_decay
ENSG00000034677	1414.72	443.745	1038.73	1.67372	0.242311	6.90732	4.93884e-12	6.47959e-11	RNF19A	protein_coding;retained_intron;lncRNA
ENSG00000034693	128.307	157.894	133.488	-0.298071	0.260662	-1.14351	0.252825	0.35118	PEX3	protein_coding;retained_intron
ENSG00000034713	911.353	924.271	945.711	-0.0207448	0.180954	-0.114641	0.908729	0.935539	GABARAPL2	protein_coding;lncRNA
ENSG00000035115	1215.58	880.246	1050.36	0.466842	0.143906	3.24407	0.00117833	0.00353317	SH3YL1	lncRNA;protein_coding;nonsense_mediated_decay;retained_intron
ENSG00000035141	1278.33	2567.15	1617.32	-1.00583	0.184668	-5.4467	5.13122e-08	3.66425e-07	FAM136A	protein_coding;retained_intron;nonsense_mediated_decay
ENSG00000035403	1963.41	1630.54	1878.96	0.268087	0.200386	1.33785	0.180946	0.267663	VCL	lncRNA;nonsense_mediated_decay;protein_coding;retained_intron
ENSG00000035499	373.612	606.316	532.459	-0.69626	0.229711	-3.03102	0.0024373	0.00669978	DEPDC1B	protein_coding;nonsense_mediated_decay;lncRNA;retained_intron
ENSG00000035664	309.434	6.61217	166.458	5.52901	0.421466	13.1185	2.57975e-39	6.9857e-37	DAPK2	nonsense_mediated_decay;protein_coding;lncRNA;retained_intron
ENSG00000035681	593.662	941.969	682.877	-0.665095	0.167937	-3.96039	7.48269e-05	0.000298547	NSMAF	protein_coding;nonsense_mediated_decay;retained_intron;lncRNA
ENSG00000035687	920.614	1657.13	1132.14	-0.847139	0.149319	-5.67337	1.40016e-08	1.10571e-07	ADSS	protein_coding;lncRNA
ENSG00000035720	4.0141	0.961781	3.28193	2.03055	1.32537	1.53206	0.125508	0.198078	STAP1	protein_coding
ENSG00000035862	402.962	144.427	620.225	1.47711	0.254322	5.80804	6.32092e-09	5.2232e-08	TIMP2	protein_coding;nonsense_mediated_decay
ENSG00000035928	1231.76	1951.64	1492.88	-0.66327	0.124454	-5.32946	9.85071e-08	6.65371e-07	RFC1	protein_coding;lncRNA;retained_intron;nonsense_mediated_decay
ENSG00000036054	832.057	772.714	821.308	0.108184	0.16383	0.660342	0.509034	0.611324	TBC1D23	protein_coding;lncRNA;retained_intron
ENSG00000036257	1381.17	1843.03	1582.38	-0.41623	0.192533	-2.16186	0.0306288	0.0602671	CUL3	protein_coding;retained_intron;nonsense_mediated_decay;lncRNA
ENSG00000036448	0.646426	0	0.38037	1.80872	4.11701	0.439328	0.660424		MYOM2	protein_coding;lncRNA;retained_intron
ENSG00000036473	2.90166	0	13.3394	3.97043	2.64707	1.49993	0.133632	0.209156	OTC	nonsense_mediated_decay;protein_coding;lncRNA
ENSG00000036530	0	0	1.14679	0	2.74244	0	1		CYP46A1	protein_coding;nonsense_mediated_decay;retained_intron
ENSG00000036549	1233.21	1293.99	1257.81	-0.0686661	0.131489	-0.522219	0.601518	0.693305	AC118549.1	lncRNA;protein_coding
ENSG00000036672	58.1102	21.6591	59.228	1.42771	0.374872	3.80852	0.000139801	0.00052652	USP2	protein_coding;retained_intron
ENSG00000036828	0.728705	0	1.18897	1.94267	2.59499	0.748621	0.454086		CASR	protein_coding;lncRNA;retained_intron
ENSG00000037042	273.61	193.327	254.043	0.50269	0.188824	2.66222	0.00776279	0.0183877	TUBG2	protein_coding;retained_intron
ENSG00000037241	125.782	247.162	155.128	-0.978354	0.21951	-4.45699	8.31188e-06	4.01207e-05	RPL26L1	protein_coding
ENSG00000037280	10.7758	0.693341	8.33823	3.97835	1.33011	2.991	0.00278064	0.00751317	FLT4	protein_coding;retained_intron;lncRNA
ENSG00000037474	1107.34	2625.48	1542.86	-1.24514	0.126401	-9.85072	6.80574e-23	3.72308e-21	NSUN2	protein_coding;nonsense_mediated_decay;retained_intron;lncRNA
ENSG00000037637	489.18	517.882	485.319	-0.0814425	0.148492	-0.548465	0.583372	0.677378	FBXO42	protein_coding;lncRNA
ENSG00000037749	187.942	370.363	241.865	-0.975018	0.19967	-4.88316	1.04401e-06	5.93298e-06	MFAP3	protein_coding;lncRNA
ENSG00000037757	57.9614	71.4247	60.7766	-0.306797	0.286868	-1.06947	0.284858	0.386882	MRI1	protein_coding;retained_intron
ENSG00000037897	145.735	369.011	212.11	-1.33983	0.25188	-5.3193	1.04165e-07	7.00964e-07	METTL1	protein_coding;nonsense_mediated_decay;lncRNA;retained_intron
ENSG00000037965	12.2926	53.02	25.6435	-2.11988	0.558254	-3.79735	0.000146254	0.000548077	HOXC8	protein_coding
ENSG00000038002	123.851	186.939	137.812	-0.58741	0.287524	-2.04299	0.0410529	0.0773286	AGA	protein_coding;lncRNA;retained_intron
ENSG00000038210	513.075	549.551	532.029	-0.0980779	0.16912	-0.579929	0.561962	0.658647	PI4K2B	protein_coding
ENSG00000038219	2618.16	1962.47	2375.59	0.416075	0.155975	2.66757	0.00764013	0.0181416	BOD1L1	protein_coding;retained_intron;nonsense_mediated_decay
ENSG00000038274	446.897	873.1	576.206	-0.964338	0.1493	-6.45904	1.0537e-10	1.15193e-09	MAT2B	protein_coding;retained_intron;nonsense_mediated_decay;lncRNA
ENSG00000038295	0.660931	0	0.760371	1.84203	3.26771	0.563706	0.572954		TLL1	protein_coding;nonsense_mediated_decay
ENSG00000038358	677.444	935.262	709.924	-0.463889	0.154547	-3.00161	0.00268558	0.00728904	EDC4	protein_coding;retained_intron;lncRNA
ENSG00000038382	4602.6	3151.81	4268.15	0.546219	0.160014	3.41357	0.000641171	0.00206393	TRIO	protein_coding;retained_intron;nonsense_mediated_decay;lncRNA
ENSG00000038427	45.3234	4.20778	57.5982	3.39432	0.645187	5.26099	1.43283e-07	9.44952e-07	VCAN	retained_intron;protein_coding;lncRNA
ENSG00000038532	770.922	891.86	882.353	-0.210127	0.166597	-1.26129	0.207205	0.298579	CLEC16A	protein_coding;retained_intron;lncRNA
ENSG00000038945	0	0	0.514706	0	4.24714	0	1		MSR1	protein_coding;nonsense_mediated_decay;lncRNA
ENSG00000039068	7635.87	5569.72	6956.26	0.455331	0.119661	3.80517	0.000141707	0.000533029	CDH1	protein_coding;nonsense_mediated_decay;lncRNA;retained_intron
ENSG00000039123	1232.53	2388.84	1569.98	-0.954625	0.138077	-6.91371	4.72152e-12	6.20651e-11	MTREX	protein_coding;lncRNA;nonsense_mediated_decay;retained_intron
ENSG00000039139	870.277	101.673	682.9	3.09378	0.170075	18.1907	6.11386e-74	1.37964e-70	DNAH5	protein_coding;lncRNA;retained_intron
ENSG00000039319	721.535	839.346	786.416	-0.216795	0.139863	-1.55005	0.121129	0.192376	ZFYVE16	protein_coding;retained_intron;lncRNA;nonsense_mediated_decay
ENSG00000039523	1150.32	946.352	1323.15	0.28127	0.16766	1.67762	0.0934205	0.154752	RIPOR1	protein_coding;lncRNA;nonsense_mediated_decay;retained_intron
ENSG00000039537	1.60881	0	1.78496	3.13352	2.25417	1.3901	0.164499		C6	protein_coding;lncRNA;retained_intron
ENSG00000039560	1587.97	1453.16	1521.06	0.128416	0.163206	0.786837	0.431378	0.53736	RAI14	protein_coding;nonsense_mediated_decay;retained_intron;lncRNA
ENSG00000039600	59.4893	38.1151	60.3966	0.649583	0.340178	1.90954	0.0561925	0.100677	SOX30	protein_coding
ENSG00000039650	809.699	708.128	730.906	0.194025	0.136059	1.42603	0.153859	0.234632	PNKP	lncRNA;protein_coding;retained_intron;nonsense_mediated_decay;non_stop_decay
ENSG00000039987	4.17866	0.346671	6.68942	3.51952	1.42466	2.47043	0.0134952	0.0296766	BEST2	protein_coding
ENSG00000040199	858.021	914.779	923.142	-0.0917702	0.138278	-0.663664	0.506905	0.609254	PHLPP2	nonsense_mediated_decay;protein_coding;retained_intron
ENSG00000040275	351.481	572.861	438.382	-0.701718	0.216367	-3.24319	0.00118201	0.00354303	SPDL1	protein_coding;nonsense_mediated_decay;lncRNA;retained_intron
ENSG00000040341	775.143	1193.17	945.639	-0.62161	0.13814	-4.49985	6.80002e-06	3.33704e-05	STAU2	protein_coding;lncRNA;nonsense_mediated_decay;retained_intron
ENSG00000040487	165.274	207.064	193.422	-0.322349	0.190547	-1.6917	0.0907032	0.150888	SLC66A1	protein_coding;nonsense_mediated_decay
ENSG00000040531	245.761	245.909	237.678	-0.00256544	0.200618	-0.0127877	0.989797	0.993309	CTNS	protein_coding;retained_intron;nonsense_mediated_decay;lncRNA
ENSG00000040608	148.804	162.02	145.184	-0.119652	0.260502	-0.459311	0.646011	0.731449	RTN4R	protein_coding;lncRNA
ENSG00000040633	274.968	518.069	348.309	-0.915447	0.187905	-4.87186	1.10554e-06	6.25771e-06	PHF23	protein_coding;lncRNA
ENSG00000040731	0.39824	0	0.182622	0.999408	4.24714	0.235313	0.813966		CDH10	protein_coding;lncRNA;nonsense_mediated_decay;retained_intron
ENSG00000040933	250.112	344.002	299.965	-0.460857	0.169841	-2.71346	0.00665838	0.0161295	INPP4A	protein_coding;retained_intron;lncRNA
ENSG00000041353	1177.15	320.168	866.666	1.88026	0.213362	8.81252	1.22361e-18	3.94925e-17	RAB27B	protein_coding;lncRNA
ENSG00000041357	1551.47	3810.81	2249.22	-1.29609	0.169586	-7.64268	2.12742e-14	3.91182e-13	PSMA4	protein_coding;retained_intron;lncRNA
ENSG00000041515	0.39824	6.40786	3.11364	-4.09605	1.77509	-2.30751	0.0210263	0.0436133	MYO16	protein_coding;lncRNA;retained_intron
ENSG00000041802	706.668	1328.37	860.717	-0.910853	0.134709	-6.76161	1.36462e-11	1.68656e-10	LSG1	protein_coding;retained_intron;nonsense_mediated_decay;lncRNA
ENSG00000041880	240.982	181.443	238.03	0.408648	0.180068	2.2694	0.0232438	0.0476745	PARP3	protein_coding;nonsense_mediated_decay;retained_intron;lncRNA
ENSG00000041982	166.358	138.048	236.797	0.26974	0.683276	0.394774	0.693009	0.770298	TNC	protein_coding;lncRNA
ENSG00000041988	60.7434	88.8644	71.6635	-0.545049	0.283736	-1.92097	0.0547351	0.0984571	THAP3	protein_coding;lncRNA;nonsense_mediated_decay;retained_intron
ENSG00000042062	33.7369	41.7666	43.1612	-0.307178	0.347336	-0.884383	0.376489	0.483036	RIPOR3	protein_coding;lncRNA;retained_intron
ENSG00000042088	240.601	407.703	291.205	-0.760718	0.196383	-3.87365	0.000107219	0.000414532	TDP1	nonsense_mediated_decay;protein_coding;lncRNA;retained_intron
ENSG00000042286	234.052	495.929	324.653	-1.08352	0.178604	-6.06659	1.30651e-09	1.2116e-08	AIFM2	protein_coding;lncRNA
ENSG00000042304	1.36063	0.307555	1.18061	1.91219	2.21267	0.864198	0.387479		C2orf83	lncRNA;protein_coding;transcribed_unprocessed_pseudogene
ENSG00000042317	83.6638	45.6193	68.7955	0.876666	0.353065	2.48301	0.0130276	0.0287862	SPATA7	protein_coding;nonsense_mediated_decay;lncRNA;retained_intron
ENSG00000042429	299.069	371.693	332.124	-0.314812	0.16516	-1.9061	0.0566375	0.101353	MED17	retained_intron;nonsense_mediated_decay;protein_coding
ENSG00000042445	412.419	311.769	354.556	0.406581	0.168157	2.41786	0.0156121	0.0336807	RETSAT	protein_coding;nonsense_mediated_decay;lncRNA;retained_intron
ENSG00000042493	2054.28	1774.52	2001.6	0.211643	0.157876	1.34056	0.180062	0.266617	CAPG	protein_coding;retained_intron;lncRNA
ENSG00000042753	1125.24	2210.7	1434.57	-0.973795	0.182134	-5.3466	8.96234e-08	6.10083e-07	AP2S1	protein_coding;retained_intron
ENSG00000042781	31.23	15.0498	25.8918	1.06226	0.496287	2.14042	0.0323211	0.0631292	USH2A	protein_coding;retained_intron
ENSG00000042813	0.330466	0	0.34748	0.999408	4.24714	0.235313	0.813966		ZPBP	lncRNA;protein_coding;nonsense_mediated_decay
ENSG00000042832	7.61412	2.80133	9.79282	1.46159	1.08363	1.34879	0.177405	0.263389	TG	nonsense_mediated_decay;protein_coding;retained_intron;lncRNA
ENSG00000042980	370.637	18.3629	396.264	4.34497	0.276111	15.7363	8.53043e-56	7.45146e-53	ADAM28	protein_coding;nonsense_mediated_decay;retained_intron;lncRNA
ENSG00000043039	178.48	346.967	231.828	-0.960039	0.2489	-3.85712	0.000114729	0.000440735	BARX2	protein_coding;retained_intron
ENSG00000043093	983.106	1300.23	1130.44	-0.402199	0.162818	-2.47023	0.0135025	0.0296901	DCUN1D1	protein_coding;nonsense_mediated_decay
ENSG00000043143	1581.34	1860.21	1727.1	-0.234526	0.196137	-1.19573	0.231803	0.327251	JADE2	protein_coding;lncRNA;retained_intron;nonsense_mediated_decay
ENSG00000043355	31.6838	116.025	61.0258	-1.88364	0.401089	-4.69632	2.64884e-06	1.40203e-05	ZIC2	protein_coding;lncRNA
ENSG00000043462	0.330466	0.360653	0.398547	0.0376198	3.69524	0.0101806	0.991877		LCP2	protein_coding;retained_intron
ENSG00000043514	524.096	496.006	490.975	0.0798835	0.160806	0.49677	0.619351	0.709163	TRIT1	nonsense_mediated_decay;protein_coding;lncRNA;retained_intron
ENSG00000043591	30.8096	10.5094	21.571	1.55123	0.535753	2.89543	0.00378643	0.00983905	ADRB1	protein_coding
ENSG00000044012	28.2026	1.59087	18.1281	4.09262	0.917212	4.46202	8.11911e-06	3.92743e-05	GUCA2B	protein_coding
ENSG00000044090	395.52	339.328	362.758	0.219568	0.168921	1.29983	0.19366	0.282824	CUL7	protein_coding;lncRNA
ENSG00000044115	5795.31	7378.65	6065.36	-0.348219	0.13249	-2.62826	0.00858228	0.0200327	CTNNA1	protein_coding;nonsense_mediated_decay;lncRNA;retained_intron
ENSG00000044446	523.638	498.836	470.713	0.0698956	0.171097	0.408514	0.682896	0.762029	PHKA2	protein_coding;lncRNA
ENSG00000044459	76.1035	126.391	114.644	-0.732563	0.235387	-3.11217	0.0018572	0.00527603	CNTLN	lncRNA;protein_coding
ENSG00000044524	0.660931	0	8.12397	1.87483	1.78224	1.05195	0.292824	0.395618	EPHA3	protein_coding
ENSG00000044574	4614.89	7596.04	5467.59	-0.718825	0.176976	-4.06171	4.87141e-05	0.000202631	HSPA5	protein_coding
ENSG00000046604	3264.42	2082.5	2825.9	0.648961	0.137924	4.70522	2.5359e-06	1.34567e-05	DSG2	protein_coding
ENSG00000046647	235.938	221.199	206.908	0.0926962	0.212171	0.436895	0.662188	0.744721	GEMIN8	protein_coding;lncRNA
ENSG00000046651	855.568	657.872	786.184	0.380028	0.162105	2.34434	0.019061	0.0400366	OFD1	protein_coding;lncRNA
ENSG00000046653	104.541	59.6878	102.538	0.813731	0.262981	3.09426	0.00197304	0.00556252	GPM6B	protein_coding;lncRNA
ENSG00000046889	6.21473	0	9.39194	5.05971	1.35839	3.72479	0.000195477	0.000711658	PREX2	protein_coding;lncRNA
ENSG00000047056	347.266	373.631	347.528	-0.10376	0.195977	-0.529452	0.596492	0.688509	WDR37	protein_coding;lncRNA
ENSG00000047188	656.027	847.244	731.682	-0.368446	0.178657	-2.0623	0.0391788	0.074332	YTHDC2	protein_coding;nonsense_mediated_decay;retained_intron
ENSG00000047230	488.627	479.15	469.809	0.0280142	0.147709	0.189658	0.849577	0.892628	CTPS2	protein_coding;lncRNA
ENSG00000047249	758.749	988.843	827.089	-0.381229	0.17172	-2.22006	0.0264146	0.0531412	ATP6V1H	protein_coding;retained_intron;lncRNA;nonsense_mediated_decay
ENSG00000047315	1383.48	2705.58	1790.1	-0.966695	0.147561	-6.55114	5.70987e-11	6.50199e-10	POLR2B	protein_coding;retained_intron;lncRNA
ENSG00000047346	862.104	231.71	641.641	1.89381	0.233182	8.1216	4.60065e-16	1.054e-14	FAM214A	retained_intron;protein_coding;nonsense_mediated_decay
ENSG00000047365	907.906	975.702	1000.17	-0.102851	0.157534	-0.652883	0.513832	0.61534	ARAP2	lncRNA;protein_coding;retained_intron
ENSG00000047410	3903.17	4540.71	4209.15	-0.21796	0.154819	-1.40784	0.159177	0.240906	TPR	protein_coding;lncRNA;retained_intron
ENSG00000047457	653.961	24.2428	593.021	4.74944	0.710868	6.68119	2.37003e-11	2.83472e-10	CP	nonsense_mediated_decay;protein_coding;retained_intron;lncRNA
ENSG00000047578	1116.84	714.814	977.56	0.644119	0.129338	4.98013	6.35413e-07	3.74051e-06	KIAA0556	retained_intron;protein_coding;nonsense_mediated_decay;lncRNA
ENSG00000047579	146.279	157.194	158.209	-0.102392	0.231254	-0.442768	0.657934	0.741282	DTNBP1	protein_coding;nonsense_mediated_decay;retained_intron
ENSG00000047597	215.957	296.18	224.983	-0.452577	0.216883	-2.08673	0.0369126	0.070645	XK	protein_coding
ENSG00000047617	0	0	0.196701	0	4.24714	0	1		ANO2	lncRNA;protein_coding
ENSG00000047621	181.588	384.681	253.309	-1.08084	0.219492	-4.92426	8.46797e-07	4.88609e-06	C12orf4	protein_coding;nonsense_mediated_decay;lncRNA;retained_intron
ENSG00000047634	503.05	620.731	599.629	-0.301597	0.196829	-1.53228	0.125455	0.198006	SCML1	protein_coding;retained_intron
ENSG00000047644	23.5026	280.48	117.417	-3.58854	0.69018	-5.19943	1.99902e-07	1.28152e-06	WWC3	protein_coding;lncRNA
ENSG00000047648	7.89266	1.80326	10.4832	2.21301	0.976173	2.26703	0.0233887	0.0478897	ARHGAP6	protein_coding;nonsense_mediated_decay;retained_intron;lncRNA
ENSG00000047662	26.6336	10.5709	24.476	1.34349	0.533964	2.51607	0.0118673	0.0265012	FAM184B	protein_coding
ENSG00000047849	5017.11	5268.81	5207.82	-0.0705661	0.122715	-0.575038	0.565265	0.66163	MAP4	protein_coding;retained_intron
ENSG00000047932	402.989	559.807	450.421	-0.474882	0.159288	-2.98128	0.00287051	0.00772823	GOPC	protein_coding
ENSG00000047936	1.65233	0	1.58554	3.16121	2.46865	1.28054	0.200354		ROS1	protein_coding
ENSG00000048028	318.77	913.829	499.634	-1.51847	0.167749	-9.05206	1.40302e-19	5.10648e-18	USP28	protein_coding;retained_intron;nonsense_mediated_decay;lncRNA
ENSG00000048052	144.823	36.9662	170.182	1.97497	0.312283	6.3243	2.54376e-10	2.6231e-09	HDAC9	protein_coding;retained_intron;lncRNA;nonsense_mediated_decay
ENSG00000048140	460.092	449.735	439.827	0.0326154	0.165587	0.196968	0.843852	0.888336	TSPAN17	protein_coding;retained_intron;nonsense_mediated_decay
ENSG00000048162	149.025	591.448	279.859	-1.99295	0.274641	-7.25659	3.96963e-13	6.05598e-12	NOP16	protein_coding;nonsense_mediated_decay;retained_intron
ENSG00000048342	655.881	350.774	555.116	0.902947	0.183948	4.90871	9.16771e-07	5.25624e-06	CC2D2A	protein_coding;nonsense_mediated_decay;lncRNA;retained_intron
ENSG00000048392	298.567	364.519	361.2	-0.287024	0.228184	-1.25786	0.208442	0.299979	RRM2B	protein_coding;retained_intron;nonsense_mediated_decay
ENSG00000048405	1099.18	1356.5	1208.34	-0.302546	0.133434	-2.26738	0.0233668	0.0478522	ZNF800	lncRNA;protein_coding
ENSG00000048462	5.71835	2.92446	4.83294	0.938741	1.14337	0.821031	0.411628	0.518538	TNFRSF17	protein_coding
ENSG00000048471	295.301	266.033	311.846	0.14977	0.175708	0.852378	0.394005	0.500855	SNX29	protein_coding;nonsense_mediated_decay;retained_intron;lncRNA
ENSG00000048540	250.889	111.508	229.851	1.17166	0.323131	3.62595	0.000287901	0.00100829	LMO3	protein_coding;nonsense_mediated_decay;lncRNA;retained_intron
ENSG00000048544	331.363	606.421	400.359	-0.872843	0.161251	-5.41293	6.20011e-08	4.36085e-07	MRPS10	protein_coding
ENSG00000048649	3169.44	3236.96	3285.85	-0.0302265	0.120056	-0.251771	0.801218	0.855967	RSF1	protein_coding;retained_intron;lncRNA
ENSG00000048707	1549.92	1505.3	1525.07	0.0428437	0.128467	0.333499	0.738758	0.807329	VPS13D	protein_coding;retained_intron;lncRNA;nonsense_mediated_decay
ENSG00000048740	65.9689	1.62999	91.7652	5.30094	0.755767	7.01399	2.31622e-12	3.1919e-11	CELF2	protein_coding;nonsense_mediated_decay
ENSG00000048828	5475.16	8147.44	6282.12	-0.573419	0.199088	-2.88023	0.00397386	0.0102699	FAM120A	protein_coding;lncRNA
ENSG00000048991	1624.59	2661.43	2001.59	-0.712224	0.204039	-3.49063	0.000481889	0.001597	R3HDM1	lncRNA;retained_intron;protein_coding
ENSG00000049089	7.7109	4.67745	15.8164	0.705912	0.722216	0.977425	0.328359	0.433611	COL9A2	protein_coding;retained_intron;lncRNA
ENSG00000049130	1173.41	2237.13	1523.1	-0.930697	0.515959	-1.80382	0.0712595	0.123095	KITLG	lncRNA;protein_coding;nonsense_mediated_decay
ENSG00000049167	144.785	239.073	167.254	-0.72401	0.192899	-3.75332	0.00017451	0.000642934	ERCC8	nonsense_mediated_decay;protein_coding;lncRNA;retained_intron
ENSG00000049192	498.075	841.549	630.316	-0.757176	0.234393	-3.23036	0.00123632	0.00368817	ADAMTS6	protein_coding;nonsense_mediated_decay;lncRNA;retained_intron
ENSG00000049239	1518.45	800.014	1245.37	0.924196	0.21526	4.29339	1.75964e-05	7.99888e-05	H6PD	protein_coding;lncRNA
ENSG00000049245	1200.83	1361.36	1261.22	-0.180486	0.143853	-1.25465	0.209605	0.301364	VAMP3	protein_coding;retained_intron
ENSG00000049246	125.877	153.192	124.831	-0.284114	0.253881	-1.11908	0.263105	0.362779	PER3	protein_coding;retained_intron
ENSG00000049249	1.37513	0	1.46899	2.8859	2.06145	1.39994	0.161532		TNFRSF9	protein_coding;nonsense_mediated_decay
ENSG00000049283	294.509	505.684	374.806	-0.777954	0.21694	-3.58603	0.000335748	0.00115597	EPN3	protein_coding;lncRNA;nonsense_mediated_decay
ENSG00000049323	181.036	88.4511	181.644	1.0305	0.264759	3.89223	9.93268e-05	0.000387282	LTBP1	protein_coding;lncRNA
ENSG00000049449	635.817	1370.77	880.087	-1.10853	0.16424	-6.74946	1.48393e-11	1.82652e-10	RCN1	protein_coding;retained_intron;lncRNA;nonsense_mediated_decay
ENSG00000049540	115.039	36.0855	73.1874	1.67558	0.324149	5.16917	2.35138e-07	1.49222e-06	ELN	protein_coding;retained_intron;nonsense_mediated_decay;lncRNA
ENSG00000049541	431.843	1458.87	736.743	-1.75549	0.134663	-13.0362	7.62057e-39	1.98421e-36	RFC2	protein_coding;nonsense_mediated_decay;lncRNA
ENSG00000049618	2698.85	2168.51	2595.94	0.315392	0.159013	1.98344	0.0473187	0.0872791	ARID1B	protein_coding;retained_intron;nonsense_mediated_decay;lncRNA
ENSG00000049656	1627.81	2871.76	1963.14	-0.81878	0.144649	-5.66045	1.50976e-08	1.18466e-07	CLPTM1L	protein_coding;retained_intron;lncRNA
ENSG00000049759	2416.67	3749.89	2671.48	-0.633429	0.156449	-4.0488	5.1481e-05	0.000213093	NEDD4L	protein_coding;lncRNA;retained_intron
ENSG00000049768	12.3991	9.90843	10.8916	0.303279	0.655957	0.462345	0.643834	0.729807	FOXP3	protein_coding;nonsense_mediated_decay
ENSG00000049769	47.0136	63.6662	49.5056	-0.444347	0.340512	-1.30494	0.191914	0.280653	PPP1R3F	protein_coding;nonsense_mediated_decay
ENSG00000049860	852.594	1431.17	1011.79	-0.745645	0.157201	-4.74325	2.10312e-06	1.13312e-05	HEXB	protein_coding;retained_intron;nonsense_mediated_decay;lncRNA
ENSG00000049883	218.678	431.219	279.685	-0.983213	0.209734	-4.68791	2.76009e-06	1.45636e-05	PTCD2	protein_coding;nonsense_mediated_decay;lncRNA
ENSG00000050030	0.660931	0	0.180254	1.83619	4.21177	0.435967	0.66286		NEXMIF	protein_coding
ENSG00000050130	271.84	340.458	300.556	-0.322758	0.205663	-1.56936	0.116565	0.186208	JKAMP	protein_coding;lncRNA;retained_intron;nonsense_mediated_decay
ENSG00000050165	10.271	5.61115	12.3409	0.883094	0.843528	1.04691	0.295143	0.397997	DKK3	protein_coding;lncRNA;retained_intron
ENSG00000050327	1942.23	1588.93	1766.22	0.289994	0.128464	2.2574	0.0239831	0.0489214	ARHGEF5	protein_coding
ENSG00000050344	678.07	1697.49	1082.59	-1.3239	0.164916	-8.0277	9.93182e-16	2.14811e-14	NFE2L3	protein_coding;retained_intron
ENSG00000050393	483.428	771.045	577.625	-0.673121	0.159863	-4.2106	2.54691e-05	0.000111833	MCUR1	protein_coding;nonsense_mediated_decay
ENSG00000050405	3598.24	5141.75	3816.21	-0.514561	0.145566	-3.53489	0.000407949	0.00137416	LIMA1	protein_coding;nonsense_mediated_decay;retained_intron;lncRNA
ENSG00000050426	752.413	495.427	596.494	0.603735	0.170524	3.54046	0.000399426	0.00135032	LETMD1	protein_coding;nonsense_mediated_decay;lncRNA;retained_intron;TEC
ENSG00000050438	3.48872	2.34846	4.40558	0.562184	1.21808	0.461532	0.644417	0.730224	SLC4A8	protein_coding;lncRNA;retained_intron
ENSG00000050555	5.17712	0.693341	2.2553	2.89826	2.05667	1.4092	0.158776		LAMC3	protein_coding;lncRNA
ENSG00000050628	3.23078	0.721305	2.43493	2.2054	1.65864	1.32964	0.183636		PTGER3	protein_coding;nonsense_mediated_decay
ENSG00000050730	0.39824	0.61511	0.276368	-0.741066	4.21679	-0.175741	0.860497		TNIP3	protein_coding;lncRNA;retained_intron
ENSG00000050748	685.672	804.726	757.02	-0.230658	0.158805	-1.45246	0.146373	0.225348	MAPK9	protein_coding;retained_intron;nonsense_mediated_decay;lncRNA
ENSG00000050767	0.7142	2.15289	1.4185	-1.63622	2.10437	-0.777533	0.436844		COL23A1	protein_coding;lncRNA
ENSG00000050820	2395.3	2850.3	2506.24	-0.250955	0.128667	-1.95042	0.0511255	0.0931104	BCAR1	protein_coding;nonsense_mediated_decay;retained_intron;lncRNA
ENSG00000051009	1218.27	1317.94	1179.12	-0.112708	0.14513	-0.776601	0.437394	0.542963	FAM160A2	protein_coding;lncRNA
ENSG00000051108	1616.17	530.099	1169.06	1.60789	0.183534	8.76071	1.94028e-18	6.0531e-17	HERPUD1	protein_coding;retained_intron;nonsense_mediated_decay;lncRNA
ENSG00000051128	30.9755	64.8996	48.5943	-1.07412	0.405432	-2.64933	0.00806507	0.0189896	HOMER3	protein_coding;retained_intron
ENSG00000051180	250.65	496.909	358.87	-0.9856	0.208331	-4.73092	2.23503e-06	1.1987e-05	RAD51	protein_coding;nonsense_mediated_decay
ENSG00000051341	847.744	1655.09	1324.42	-0.963836	0.188195	-5.12149	3.03132e-07	1.89137e-06	POLQ	protein_coding;lncRNA
ENSG00000051382	1197.84	1171.49	1207.86	0.0323817	0.158598	0.204175	0.838217	0.884329	PIK3CB	protein_coding;nonsense_mediated_decay;retained_intron
ENSG00000051523	2641.06	2826.68	2609.22	-0.0979031	0.12984	-0.754026	0.450834	0.556179	CYBA	protein_coding;retained_intron;lncRNA
ENSG00000051596	295.401	834.618	448.777	-1.49673	0.166774	-8.97456	2.8449e-19	9.85129e-18	THOC3	protein_coding;lncRNA;nonsense_mediated_decay;retained_intron
ENSG00000051620	1094.46	908.677	901.86	0.267914	0.138039	1.94085	0.052276	0.0947638	HEBP2	protein_coding;nonsense_mediated_decay
ENSG00000051825	672.915	1210.29	872.919	-0.844755	0.156465	-5.39898	6.70192e-08	4.69551e-07	MPHOSPH9	lncRNA;protein_coding;retained_intron;nonsense_mediated_decay
ENSG00000052126	1841.27	996.549	1544.36	0.886143	0.133703	6.62769	3.40982e-11	4.00757e-10	PLEKHA5	protein_coding;lncRNA;nonsense_mediated_decay;retained_intron
ENSG00000052344	1099.89	959.533	985.395	0.197425	0.185686	1.06322	0.287682	0.389995	PRSS8	protein_coding;retained_intron
ENSG00000052723	632.074	1238.32	826.032	-0.968891	0.176032	-5.50407	3.71113e-08	2.71825e-07	SIKE1	protein_coding;lncRNA;retained_intron
ENSG00000052749	781.893	1294.15	868.977	-0.726896	0.142733	-5.09272	3.5297e-07	2.17377e-06	RRP12	retained_intron;lncRNA;protein_coding
ENSG00000052795	1123.11	1009.86	1061.12	0.154105	0.159956	0.963424	0.335335	0.440838	FNIP2	protein_coding;retained_intron;lncRNA
ENSG00000052802	373.467	459.236	370.328	-0.298493	0.224229	-1.33119	0.183126	0.270296	MSMO1	protein_coding
ENSG00000052841	3111.12	2219.21	2748.97	0.48733	0.146098	3.33563	0.000851054	0.00265045	TTC17	protein_coding;nonsense_mediated_decay;retained_intron;lncRNA;non_stop_decay
ENSG00000052850	5.57805	5.60832	5.41054	0.0010856	1.0308	0.00105316	0.99916	0.999713	ALX4	protein_coding
ENSG00000053108	1.11244	3.1929	2.8361	-1.59043	1.53505	-1.03608	0.300167	0.403466	FSTL4	protein_coding;retained_intron;lncRNA
ENSG00000053254	765.626	395.285	613.408	0.95233	0.230933	4.12383	3.72619e-05	0.000158501	FOXN3	protein_coding;lncRNA;nonsense_mediated_decay
ENSG00000053328	1.19472	0	1.02146	2.64478	2.79749	0.945412	0.344448		METTL24	protein_coding;lncRNA
ENSG00000053371	1037.7	1117.09	964.518	-0.105658	0.148753	-0.710297	0.47752	0.581937	AKR7A2	protein_coding;nonsense_mediated_decay;retained_intron
ENSG00000053372	868.842	2083.05	1192.35	-1.26251	0.153784	-8.20962	2.21881e-16	5.3077e-15	MRTO4	protein_coding;lncRNA
ENSG00000053438	379.947	131.214	254.643	1.53109	0.209253	7.31694	2.53681e-13	3.98689e-12	NNAT	protein_coding
ENSG00000053501	167.685	240.205	170.22	-0.515959	0.191661	-2.69204	0.00710166	0.0170484	USE1	nonsense_mediated_decay;protein_coding;retained_intron
ENSG00000053524	32.6076	6.86084	25.7351	2.27018	0.555158	4.08925	4.32779e-05	0.000182089	MCF2L2	protein_coding;retained_intron;lncRNA
ENSG00000053702	71.8294	57.5796	65.3783	0.323469	0.31478	1.0276	0.304136	0.407541	NRIP2	protein_coding
ENSG00000053747	1378.4	819.162	1588.78	0.751135	0.16352	4.59352	4.35831e-06	2.21465e-05	LAMA3	protein_coding;non_stop_decay;retained_intron;lncRNA
ENSG00000053770	348.172	663.334	462.101	-0.928351	0.162746	-5.70428	1.16833e-08	9.30233e-08	AP5M1	retained_intron;protein_coding;nonsense_mediated_decay;lncRNA
ENSG00000053900	365.687	511.266	419.466	-0.479999	0.186029	-2.58024	0.00987321	0.0226574	ANAPC4	protein_coding;nonsense_mediated_decay;retained_intron
ENSG00000053918	307.117	327.295	257.675	-0.0918325	0.245068	-0.374722	0.707867	0.782541	KCNQ1	protein_coding;lncRNA
ENSG00000054116	611.941	992.146	713.586	-0.697023	0.14245	-4.8931	9.92601e-07	5.66582e-06	TRAPPC3	protein_coding;lncRNA
ENSG00000054118	3122.52	5792.6	3942.74	-0.891262	0.128807	-6.91934	4.53751e-12	5.97622e-11	THRAP3	protein_coding;lncRNA
ENSG00000054148	615.35	744.998	592.964	-0.275832	0.179582	-1.53597	0.124546	0.196848	PHPT1	protein_coding;lncRNA
ENSG00000054179	375.588	171.706	293.051	1.12644	0.227189	4.95819	7.11526e-07	4.15157e-06	ENTPD2	protein_coding;retained_intron;lncRNA
ENSG00000054219	572.457	347.375	512.771	0.720095	0.150279	4.79173	1.65349e-06	9.07659e-06	LY75	protein_coding;retained_intron;lncRNA
ENSG00000054267	1267.31	1104.79	1311.33	0.199074	0.156554	1.2716	0.203517	0.294235	ARID4B	nonsense_mediated_decay;protein_coding;retained_intron;lncRNA
ENSG00000054277	43.5242	80.4187	44.1428	-0.883167	0.363816	-2.42751	0.0152031	0.0329057	OPN3	lncRNA;protein_coding;nonsense_mediated_decay
ENSG00000054282	364.543	298.766	387.887	0.289307	0.187705	1.54128	0.123248	0.195125	SDCCAG8	lncRNA;protein_coding
ENSG00000054356	9.50853	1.0009	12.2303	3.23329	1.24265	2.60192	0.00927022	0.0214261	PTPRN	protein_coding;retained_intron;lncRNA;nonsense_mediated_decay
ENSG00000054392	36.9026	38.3279	39.4035	-0.0480289	0.387604	-0.123912	0.901385	0.929993	HHAT	protein_coding
ENSG00000054523	2202.04	1792.29	2150.34	0.297077	0.152376	1.94963	0.0512198	0.0932487	KIF1B	protein_coding;retained_intron;lncRNA
ENSG00000054598	181.899	108.662	195.194	0.739744	0.319026	2.31876	0.020408	0.0425033	FOXC1	protein_coding
ENSG00000054611	579.075	448.166	516.42	0.370335	0.158385	2.33819	0.0193774	0.0406141	TBC1D22A	protein_coding;nonsense_mediated_decay;lncRNA
ENSG00000054654	6486.92	4532.03	6733.3	0.517604	0.146383	3.53596	0.000406303	0.0013698	SYNE2	protein_coding;lncRNA;retained_intron;nonsense_mediated_decay
ENSG00000054690	789.67	316.525	611.683	1.31876	0.193273	6.82328	8.89844e-12	1.12388e-10	PLEKHH1	protein_coding;retained_intron;nonsense_mediated_decay;lncRNA
ENSG00000054793	4397.15	5359.43	4414.96	-0.285388	0.149458	-1.90948	0.0561997	0.100683	ATP9A	protein_coding;lncRNA
ENSG00000054796	0.631921	0	0.301018	1.77959	4.21693	0.42201	0.673018		SPO11	protein_coding;nonsense_mediated_decay
ENSG00000054938	1.77337	2.23112	3.00506	-0.364268	1.59784	-0.227976	0.819665	0.869806	CHRDL2	protein_coding;nonsense_mediated_decay;lncRNA
ENSG00000054965	1055.55	1091.09	1108.13	-0.0482821	0.20102	-0.240185	0.810187	0.862587	FAM168A	protein_coding;lncRNA;retained_intron
ENSG00000054967	103.483	206.382	161.563	-0.993013	0.215924	-4.5989	4.24718e-06	2.16224e-05	RELT	protein_coding;nonsense_mediated_decay;retained_intron
ENSG00000054983	0.962386	0	1.53368	2.40661	2.22911	1.07963	0.280307		GALC	nonsense_mediated_decay;protein_coding;lncRNA;retained_intron
ENSG00000055044	1082.84	2835.57	1603.98	-1.38873	0.170993	-8.1216	4.60071e-16	1.054e-14	NOP58	nonsense_mediated_decay;retained_intron;protein_coding;lncRNA
ENSG00000055070	2073.75	3863.47	2613.08	-0.89804	0.119944	-7.48716	7.03793e-14	1.19561e-12	SZRD1	lncRNA;protein_coding;nonsense_mediated_decay
ENSG00000055118	109.152	59.6016	96.6901	0.865142	0.342563	2.5255	0.0115535	0.0259138	KCNH2	protein_coding;retained_intron
ENSG00000055130	1594.19	3220.78	2110.76	-1.01435	0.127738	-7.94088	2.00755e-15	4.16251e-14	CUL1	protein_coding;nonsense_mediated_decay;lncRNA
ENSG00000055147	190.608	220.984	190.062	-0.210319	0.198428	-1.05993	0.289177	0.391708	FAM114A2	protein_coding;lncRNA
ENSG00000055163	138.635	544.498	287.31	-1.97857	0.222412	-8.89595	5.79236e-19	1.9397e-17	CYFIP2	protein_coding;nonsense_mediated_decay;retained_intron;lncRNA
ENSG00000055208	1527.01	1554.35	1559.03	-0.0254302	0.158242	-0.160704	0.872327	0.909082	TAB2	protein_coding;lncRNA;nonsense_mediated_decay
ENSG00000055211	152.227	165.544	166.246	-0.123366	0.272891	-0.45207	0.651218	0.735776	GINM1	nonsense_mediated_decay;protein_coding
ENSG00000055332	2490.76	5193.3	4121.12	-1.06011	0.207707	-5.10388	3.32764e-07	2.0587e-06	EIF2AK2	protein_coding;nonsense_mediated_decay;retained_intron
ENSG00000055483	1879.34	2179.02	1876.92	-0.213677	0.114024	-1.87396	0.0609361	0.107729	USP36	nonsense_mediated_decay;protein_coding;lncRNA;non_stop_decay;retained_intron
ENSG00000055609	14275.6	7398.06	11608.4	0.948425	0.120936	7.8424	4.42012e-15	8.75584e-14	KMT2C	protein_coding;nonsense_mediated_decay;retained_intron;lncRNA
ENSG00000055732	64.2311	22.2268	65.8501	1.53503	0.386374	3.97292	7.0996e-05	0.000284899	MCOLN3	protein_coding;lncRNA;nonsense_mediated_decay
ENSG00000055813	9.37433	1.30845	6.27613	2.82275	1.07775	2.61912	0.00881568	0.020498	CCDC85A	protein_coding
ENSG00000055917	3224.44	3613.73	3410.05	-0.164085	0.138882	-1.18147	0.237414	0.333538	PUM2	protein_coding;lncRNA;nonsense_mediated_decay
ENSG00000055950	409.417	750.288	492.815	-0.874914	0.162274	-5.39158	6.9841e-08	4.87503e-07	MRPL43	protein_coding;lncRNA;retained_intron
ENSG00000055955	0	0	0.327019	0	4.24714	0	1		ITIH4	protein_coding;retained_intron;lncRNA
ENSG00000055957	0	0	0.460041	0	4.24714	0	1		ITIH1	nonsense_mediated_decay;protein_coding;lncRNA;retained_intron
ENSG00000056050	52.0084	81.9062	64.3211	-0.652312	0.340135	-1.9178	0.0551361	0.0990664	HPF1	protein_coding;retained_intron
ENSG00000056097	2624.03	4232.91	3111	-0.690053	0.125765	-5.48683	4.09208e-08	2.97076e-07	ZFR	protein_coding;retained_intron;lncRNA;nonsense_mediated_decay
ENSG00000056277	215.406	530.734	334.242	-1.30097	0.197164	-6.59839	4.15636e-11	4.83048e-10	ZNF280C	protein_coding
ENSG00000056291	0.79648	0.61511	0.524312	0.322079	3.66667	0.0878395	0.930004		NPFFR2	protein_coding;lncRNA
ENSG00000056487	1.5798	0	1.20629	3.09991	2.94712	1.05184	0.292872		PHF21B	protein_coding;lncRNA;retained_intron
ENSG00000056558	43.8517	18.4943	43.2329	1.24071	0.377602	3.28576	0.00101707	0.0031071	TRAF1	protein_coding
ENSG00000056586	1748.23	2367.25	1995.98	-0.436979	0.146936	-2.97394	0.00294001	0.00788711	RC3H2	protein_coding;nonsense_mediated_decay;retained_intron;lncRNA
ENSG00000056736	333.017	615.642	496.296	-0.887786	0.179501	-4.94586	7.58071e-07	4.40511e-06	IL17RB	protein_coding;retained_intron
ENSG00000056972	241.971	205.394	221.959	0.237801	0.21435	1.1094	0.267256	0.367436	TRAF3IP2	protein_coding;lncRNA;retained_intron
ENSG00000056998	19.1843	1.0009	11.6434	4.25106	1.06164	4.00424	6.22162e-05	0.000252814	GYG2	protein_coding;lncRNA
ENSG00000057019	2495.15	12221.1	6455.72	-2.29227	0.215069	-10.6583	1.59433e-26	1.2811e-24	DCBLD2	protein_coding;retained_intron;lncRNA
ENSG00000057149	4.16891	0	7.59245	4.48223	1.59594	2.80852	0.00497704	0.0125231	SERPINB3	protein_coding
ENSG00000057252	79.8087	55.5167	82.4018	0.517519	0.262854	1.96884	0.048971	0.0898554	SOAT1	protein_coding
ENSG00000057294	998.426	1636.92	1144.19	-0.713013	0.188479	-3.78298	0.000154962	0.000577674	PKP2	protein_coding;retained_intron
ENSG00000057468	5.98104	4.43415	5.29753	0.429744	0.936851	0.458711	0.646442	0.731753	MSH4	protein_coding
ENSG00000057593	4.34322	2.79018	4.48898	0.636863	1.19321	0.533741	0.593521	0.686278	F7	protein_coding;nonsense_mediated_decay;retained_intron;lncRNA
ENSG00000057608	3812.18	7583.9	4730.25	-0.99207	0.141981	-6.98735	2.8013e-12	3.80233e-11	GDI2	protein_coding;lncRNA
ENSG00000057657	15.0684	31.7776	24.8645	-1.07935	0.573149	-1.88319	0.0596753	0.105846	PRDM1	protein_coding;retained_intron
ENSG00000057663	306.19	443.368	364.345	-0.531728	0.187493	-2.83599	0.00456843	0.0116093	ATG5	protein_coding;nonsense_mediated_decay;lncRNA
ENSG00000057704	42.4176	85.8225	57.1377	-1.0069	0.358752	-2.80668	0.00500543	0.0125875	TMCC3	protein_coding;lncRNA
ENSG00000057757	411.925	740.581	492.174	-0.84731	0.161678	-5.24073	1.59946e-07	1.04492e-06	PITHD1	protein_coding
ENSG00000057935	833.224	711.744	805.807	0.227521	0.139301	1.63331	0.102405	0.166999	MTA3	protein_coding;lncRNA;nonsense_mediated_decay;retained_intron
ENSG00000058056	227.134	406.175	293.372	-0.835937	0.239987	-3.48326	0.000495341	0.00163657	USP13	protein_coding;lncRNA;nonsense_mediated_decay
ENSG00000058063	1720.14	1789.49	1660.29	-0.0560295	0.175283	-0.319652	0.749232	0.81578	ATP11B	protein_coding;lncRNA;retained_intron;nonsense_mediated_decay
ENSG00000058085	920.3	214.209	836.405	2.10436	0.203445	10.3436	4.47204e-25	3.21216e-23	LAMC2	protein_coding;lncRNA
ENSG00000058091	95.558	33.8992	97.685	1.48903	0.308759	4.82264	1.41673e-06	7.86303e-06	CDK14	protein_coding;lncRNA;nonsense_mediated_decay
ENSG00000058262	3434.51	5452.8	3926.1	-0.666511	0.132599	-5.02653	4.99423e-07	2.98804e-06	SEC61A1	protein_coding;retained_intron;lncRNA
ENSG00000058272	1932.53	2377.19	2153.29	-0.298301	0.141318	-2.11086	0.0347847	0.0671372	PPP1R12A	protein_coding;nonsense_mediated_decay;retained_intron
ENSG00000058335	20.0216	56.2212	40.2006	-1.50635	0.461775	-3.26209	0.00110593	0.00334273	RASGRF1	protein_coding;lncRNA;TEC;retained_intron
ENSG00000058404	19.1138	6.00001	13.8594	1.63386	0.769961	2.122	0.033838	0.0655717	CAMK2B	protein_coding;nonsense_mediated_decay;retained_intron;lncRNA
ENSG00000058453	202.527	153.412	178.084	0.401585	0.188474	2.13072	0.0331125	0.0644148	CROCC	lncRNA;protein_coding;retained_intron
ENSG00000058600	929.364	1394.34	1046.23	-0.585744	0.135685	-4.31694	1.58205e-05	7.25861e-05	POLR3E	protein_coding;nonsense_mediated_decay;retained_intron;lncRNA
ENSG00000058668	1727.51	474.269	1658.82	1.86598	0.198983	9.37756	6.75173e-21	2.87922e-19	ATP2B4	protein_coding;lncRNA;nonsense_mediated_decay
ENSG00000058673	40.0608	21.668	34.3015	0.875439	0.482909	1.81284	0.069856	0.121064	ZC3H11A	protein_coding;lncRNA;nonsense_mediated_decay
ENSG00000058729	203.625	338.788	233.347	-0.733844	0.219693	-3.34031	0.00083685	0.00261042	RIOK2	protein_coding;retained_intron;nonsense_mediated_decay
ENSG00000058799	157.736	154.346	152.003	0.0327948	0.247658	0.13242	0.894652	0.92495	YIPF1	nonsense_mediated_decay;protein_coding;lncRNA
ENSG00000058804	914.899	2925.12	1464.66	-1.67563	0.152649	-10.977	4.93061e-28	4.4804e-26	NDC1	protein_coding;lncRNA
ENSG00000058866	12.2746	64.4432	32.2927	-2.382	0.442379	-5.38451	7.26405e-08	5.04755e-07	DGKG	lncRNA;protein_coding;retained_intron
ENSG00000059122	304.6	275.122	300.635	0.144999	0.183632	0.789619	0.42975	0.535882	FLYWCH1	protein_coding;lncRNA;retained_intron
ENSG00000059145	392.203	402.302	383.355	-0.0375512	0.218094	-0.172179	0.863297	0.902386	UNKL	protein_coding;nonsense_mediated_decay;lncRNA;retained_intron
ENSG00000059377	223.227	121.623	220.918	0.875582	0.24831	3.52617	0.000421624	0.00141652	TBXAS1	lncRNA;protein_coding;nonsense_mediated_decay;retained_intron
ENSG00000059378	590.686	1297.84	1063.45	-1.13602	0.206038	-5.51367	3.51432e-08	2.58248e-07	PARP12	protein_coding;nonsense_mediated_decay;retained_intron;lncRNA
ENSG00000059573	2068.91	3852.35	2249.65	-0.896301	0.140104	-6.3974	1.58041e-10	1.67959e-09	ALDH18A1	protein_coding;lncRNA
ENSG00000059588	1138.61	752.878	943.538	0.59673	0.201696	2.95856	0.00309079	0.00823856	TARBP1	protein_coding;lncRNA
ENSG00000059691	159.385	307.8	190.803	-0.949064	0.200137	-4.74207	2.11547e-06	1.13886e-05	GATB	protein_coding;retained_intron;nonsense_mediated_decay;lncRNA
ENSG00000059728	1500.96	1519.96	1588.78	-0.0173031	0.140896	-0.122808	0.902259	0.930576	MXD1	protein_coding;nonsense_mediated_decay;retained_intron;lncRNA
ENSG00000059758	545.658	485.213	574.485	0.169626	0.146991	1.15399	0.248505	0.346387	CDK17	protein_coding;retained_intron;lncRNA
ENSG00000059769	108.805	102.816	110.046	0.0804449	0.244768	0.328657	0.742415	0.810571	DNAJC25	protein_coding;nonsense_mediated_decay
ENSG00000059804	0	0	0.740579	0	2.95573	0	1		SLC2A3	protein_coding;lncRNA;retained_intron;nonsense_mediated_decay
ENSG00000059915	40.4213	14.8765	48.0987	1.44005	0.378745	3.80216	0.000143439	0.00053902	PSD	protein_coding;lncRNA
ENSG00000060069	292.577	417.199	316.597	-0.510529	0.172619	-2.95754	0.00310101	0.00826337	CTDP1	protein_coding;lncRNA;retained_intron
ENSG00000060138	3944.13	4015.19	3891.05	-0.0258137	0.192306	-0.134232	0.893219	0.924112	YBX3	protein_coding;retained_intron;lncRNA
ENSG00000060140	693.455	135.982	389.85	2.35309	0.293443	8.01889	1.06701e-15	2.29314e-14	STYK1	protein_coding
ENSG00000060237	7974.87	10481.5	9073.37	-0.394375	0.155604	-2.53448	0.0112614	0.0253489	WNK1	protein_coding;lncRNA;retained_intron
ENSG00000060303	0	0.307555	0.305913	-0.924168	4.24714	-0.217598	0.827743		RPS17P5	processed_pseudogene
ENSG00000060339	2412.85	3513.21	2712.86	-0.542223	0.132552	-4.09065	4.30161e-05	0.0001811	CCAR1	protein_coding;nonsense_mediated_decay;lncRNA;retained_intron
ENSG00000060491	824.771	1442.56	1023.87	-0.806506	0.183106	-4.40459	1.05982e-05	5.01378e-05	OGFR	protein_coding
ENSG00000060558	239.562	117.866	208.608	1.02235	0.250512	4.08106	4.48314e-05	0.000187895	GNA15	protein_coding;nonsense_mediated_decay;retained_intron
ENSG00000060566	0.330466	0.307555	2.4202	0.03762	2.15297	0.0174735	0.986059		CREB3L3	protein_coding;retained_intron
ENSG00000060642	184.301	338.098	222.045	-0.875516	0.224933	-3.89234	9.9281e-05	0.000387159	PIGV	protein_coding;nonsense_mediated_decay
ENSG00000060656	7.66738	8.61396	13.0124	-0.184627	0.651045	-0.283586	0.776727	0.837534	PTPRU	protein_coding;lncRNA;retained_intron
ENSG00000060688	514.116	1342.6	743.39	-1.38587	0.141696	-9.78057	1.36435e-22	7.21584e-21	SNRNP40	protein_coding;lncRNA
ENSG00000060709	183.18	1.30845	92.2141	7.09132	0.796725	8.90059	5.55497e-19	1.86629e-17	RIMBP2	protein_coding;nonsense_mediated_decay;retained_intron
ENSG00000060718	69.7206	0.360653	49.5537	7.58768	1.26304	6.00749	1.88419e-09	1.69847e-08	COL11A1	protein_coding;nonsense_mediated_decay;lncRNA;retained_intron
ENSG00000060749	3534.51	5173.26	3897.2	-0.549591	0.172618	-3.18386	0.00145324	0.00426028	QSER1	protein_coding;lncRNA;retained_intron
ENSG00000060762	111.98	202.741	132.087	-0.851587	0.26751	-3.18338	0.00145564	0.00426594	MPC1	protein_coding;lncRNA;retained_intron
ENSG00000060971	369.858	619.882	443.918	-0.74341	0.155613	-4.77729	1.77673e-06	9.69584e-06	ACAA1	lncRNA;protein_coding;nonsense_mediated_decay;retained_intron
ENSG00000060982	0.79648	0.307555	0.3011	1.11217	4.19211	0.2653	0.790778		BCAT1	protein_coding;lncRNA;non_stop_decay
ENSG00000061273	1371.48	1036.9	1300.64	0.403199	0.153808	2.62144	0.00875585	0.0203817	HDAC7	protein_coding;retained_intron;nonsense_mediated_decay;lncRNA
ENSG00000061337	0.39824	0	0.562664	0.99941	3.6149	0.27647	0.782187		LZTS1	protein_coding
ENSG00000061455	13.1666	8.65012	12.1289	0.606645	0.672259	0.902398	0.366846	0.472701	PRDM6	protein_coding;nonsense_mediated_decay;lncRNA
ENSG00000061656	865.284	369.188	573.06	1.22809	0.179431	6.84437	7.68152e-12	9.78861e-11	SPAG4	protein_coding;retained_intron;lncRNA
ENSG00000061676	4238.82	4336.73	4368.47	-0.0327188	0.140184	-0.2334	0.815451	0.866524	NCKAP1	protein_coding;retained_intron;lncRNA
ENSG00000061794	707.127	1682.57	959.808	-1.24892	0.147512	-8.46659	2.52678e-17	6.81082e-16	MRPS35	nonsense_mediated_decay;protein_coding
ENSG00000061918	8.42985	0	5.86162	5.49494	1.47054	3.73668	0.000186466	0.000682235	GUCY1B1	protein_coding
ENSG00000061936	1277.39	1389.78	1245.95	-0.122196	0.116166	-1.05192	0.292838	0.395618	SFSWAP	retained_intron;protein_coding;nonsense_mediated_decay;lncRNA
ENSG00000061938	2103.26	2222.34	1927.32	-0.0798702	0.168318	-0.47452	0.635129	0.72242	TNK2	protein_coding;retained_intron;lncRNA;nonsense_mediated_decay
ENSG00000061987	1555.12	1160.55	1396.13	0.422735	0.13349	3.16679	0.00154132	0.00448742	MON2	protein_coding;lncRNA;nonsense_mediated_decay;retained_intron
ENSG00000062038	651.838	133.456	693.066	2.28805	0.262547	8.71483	2.91204e-18	8.91018e-17	CDH3	lncRNA;protein_coding;nonsense_mediated_decay
ENSG00000062194	1467.53	1730.46	1548.11	-0.237214	0.135251	-1.75388	0.0794517	0.134982	GPBP1	protein_coding;retained_intron
ENSG00000062282	241.397	449.733	331.065	-0.895472	0.255586	-3.50361	0.000459004	0.00152789	DGAT2	protein_coding;lncRNA;retained_intron
ENSG00000062370	77.5508	39.9355	63.7094	0.950203	0.308903	3.07605	0.0020976	0.0058612	ZNF112	protein_coding;nonsense_mediated_decay
ENSG00000062485	3280.75	8210.24	4558.05	-1.32319	0.146226	-9.04892	1.44384e-19	5.24803e-18	CS	nonsense_mediated_decay;protein_coding;retained_intron
ENSG00000062524	16.4665	3.57868	9.79189	2.17156	0.775363	2.8007	0.00509921	0.0127948	LTK	protein_coding;retained_intron
ENSG00000062582	9.66603	29.7084	15.5517	-1.60063	0.598226	-2.67563	0.0074589	0.0177819	MRPS24	protein_coding;retained_intron;lncRNA
ENSG00000062598	441.361	770.825	550.95	-0.804482	0.18427	-4.36578	1.26671e-05	5.90892e-05	ELMO2	protein_coding;nonsense_mediated_decay;lncRNA
ENSG00000062650	2440.08	2967.87	2794.54	-0.282588	0.145664	-1.94	0.0523792	0.0949255	WAPL	retained_intron;protein_coding;lncRNA
ENSG00000062716	11544.4	6464.65	9890.34	0.836571	0.239169	3.49782	0.00046908	0.00155855	VMP1	lncRNA;nonsense_mediated_decay;protein_coding;retained_intron
ENSG00000062725	646.069	742.661	694.733	-0.200455	0.153246	-1.30806	0.190854	0.279479	APPBP2	protein_coding;nonsense_mediated_decay;lncRNA
ENSG00000062822	711.059	1495.53	974.555	-1.0728	0.169796	-6.31814	2.64729e-10	2.72385e-09	POLD1	nonsense_mediated_decay;protein_coding;retained_intron
ENSG00000063015	44.5818	11.1217	31.6755	2.00278	0.456077	4.39132	1.12667e-05	5.30961e-05	SEZ6	protein_coding;nonsense_mediated_decay;retained_intron
ENSG00000063046	5338.32	9024.57	5941.29	-0.757438	0.115475	-6.55932	5.40532e-11	6.1812e-10	EIF4B	protein_coding;lncRNA;nonsense_mediated_decay;retained_intron
ENSG00000063127	158.616	51.1106	118.206	1.62521	0.314311	5.1707	2.3322e-07	1.48074e-06	SLC6A16	protein_coding;retained_intron
ENSG00000063169	1382.92	1058.59	1203.37	0.385028	0.275977	1.39515	0.162971	0.245588	BICRA	protein_coding;retained_intron
ENSG00000063176	845.617	1251.89	849.813	-0.566494	0.201183	-2.81582	0.00486532	0.0122751	SPHK2	protein_coding;nonsense_mediated_decay;non_stop_decay;lncRNA;retained_intron
ENSG00000063177	14348	17431.2	12967.7	-0.280815	0.137301	-2.04525	0.0408307	0.0769739	RPL18	retained_intron;non_stop_decay;protein_coding;nonsense_mediated_decay
ENSG00000063180	53.2834	47.2802	51.2583	0.162188	0.3669	0.442048	0.658454	0.741723	CA11	protein_coding;retained_intron
ENSG00000063241	563.526	993.041	655.128	-0.819102	0.150828	-5.43071	5.61306e-08	3.98e-07	ISOC2	protein_coding;retained_intron
ENSG00000063244	3262.52	6218.7	3959.01	-0.93078	0.107868	-8.62887	6.19586e-18	1.80955e-16	U2AF2	protein_coding;retained_intron;nonsense_mediated_decay
ENSG00000063245	4676.04	5013.45	4363.8	-0.10058	0.15366	-0.65456	0.512751	0.614507	EPN1	protein_coding;lncRNA;retained_intron
ENSG00000063322	712.446	1018.86	802.869	-0.516812	0.143908	-3.59127	0.00032907	0.00113601	MED29	nonsense_mediated_decay;protein_coding
ENSG00000063438	17.9033	12.0612	16.915	0.553888	0.597382	0.927191	0.353827	0.459579	AHRR	protein_coding;retained_intron
ENSG00000063587	469.82	625.496	496.038	-0.411626	0.188823	-2.17996	0.0292606	0.0579371	ZNF275	protein_coding;retained_intron;lncRNA
ENSG00000063601	1058.2	1512.82	1188.38	-0.514622	0.136329	-3.77486	0.000160096	0.000594763	MTMR1	protein_coding;nonsense_mediated_decay;retained_intron
ENSG00000063660	79.471	402.312	181.943	-2.34452	0.308932	-7.58911	3.22111e-14	5.79564e-13	GPC1	protein_coding;retained_intron;lncRNA
ENSG00000063761	64.8616	78.2518	67.9978	-0.273203	0.319012	-0.856402	0.391775	0.498561	ADCK1	protein_coding;nonsense_mediated_decay;lncRNA;retained_intron
ENSG00000063854	216.118	176.787	216.667	0.290339	0.201194	1.44308	0.148998	0.228609	HAGH	protein_coding;lncRNA;retained_intron
ENSG00000063978	1449.59	2069.73	1657.8	-0.513139	0.130333	-3.93715	8.24567e-05	0.000326678	RNF4	protein_coding;lncRNA;retained_intron;nonsense_mediated_decay
ENSG00000064012	982.426	1146.48	1113.59	-0.222622	0.152348	-1.46128	0.14394	0.222258	CASP8	protein_coding;lncRNA;retained_intron;nonsense_mediated_decay
ENSG00000064042	936.263	625.725	850.138	0.582386	0.156596	3.71903	0.00019999	0.000726624	LIMCH1	protein_coding;lncRNA
ENSG00000064102	739.786	1806.02	1079.47	-1.28745	0.203448	-6.32813	2.48155e-10	2.56677e-09	INTS13	protein_coding;retained_intron;lncRNA
ENSG00000064115	1201.07	2221.78	1540.36	-0.886956	0.128605	-6.89677	5.31979e-12	6.92903e-11	TM7SF3	protein_coding;retained_intron;nonsense_mediated_decay;lncRNA
ENSG00000064195	0.39824	8.57202	2.93546	-4.52796	1.71704	-2.63708	0.00836242	0.0195975	DLX3	protein_coding
ENSG00000064199	245.057	233.84	220.803	0.0675507	0.179755	0.375793	0.707071	0.781884	SPA17	protein_coding;lncRNA
ENSG00000064201	1.12695	22.1595	7.77558	-4.37702	1.17571	-3.72287	0.000196972	0.000716717	TSPAN32	nonsense_mediated_decay;retained_intron;protein_coding;lncRNA
ENSG00000064205	0.31596	1.78928	1.55695	-2.24524	2.11513	-1.06152	0.288455		CCN5	protein_coding;lncRNA
ENSG00000064225	140.255	174.399	181.382	-0.315251	0.28286	-1.11451	0.26506	0.364992	ST3GAL6	retained_intron;protein_coding;nonsense_mediated_decay;lncRNA
ENSG00000064270	1191.33	1166.26	1155.96	0.0307864	0.155641	0.197804	0.843199	0.887956	ATP2C2	protein_coding;retained_intron;nonsense_mediated_decay;lncRNA;TEC
ENSG00000064300	1.60881	2.38758	2.83664	-0.523843	1.44835	-0.361684	0.717589	0.79048	NGFR	protein_coding
ENSG00000064309	278.298	209.792	225.084	0.406723	0.218095	1.86489	0.0621965	0.109593	CDON	protein_coding;nonsense_mediated_decay;retained_intron
ENSG00000064313	3499.69	4035.57	3601.88	-0.205236	0.128167	-1.60132	0.109305	0.176551	TAF2	protein_coding;retained_intron;lncRNA;nonsense_mediated_decay
ENSG00000064393	2890.55	1559.27	2756.63	0.889996	0.209905	4.24	2.2352e-05	9.9306e-05	HIPK2	protein_coding
ENSG00000064419	2232.4	4184.76	2724.21	-0.905981	0.145021	-6.24724	4.17774e-10	4.17759e-09	TNPO3	protein_coding
ENSG00000064489	0	0	0.417417	0	3.92665	0	1		BORCS8-MEF2B	nonsense_mediated_decay;protein_coding;lncRNA
ENSG00000064490	188.937	353.187	225.789	-0.906166	0.191005	-4.74421	2.09322e-06	1.12868e-05	RFXANK	protein_coding;retained_intron
ENSG00000064545	130.101	216.938	150.176	-0.741268	0.249833	-2.96706	0.00300667	0.00804747	TMEM161A	protein_coding;retained_intron;nonsense_mediated_decay;lncRNA
ENSG00000064547	140.631	129.086	149.689	0.122116	0.281351	0.434035	0.664263	0.746466	LPAR2	protein_coding;retained_intron;lncRNA
ENSG00000064601	1705.05	2832.29	2014.1	-0.731742	0.134283	-5.44925	5.05825e-08	3.61799e-07	CTSA	nonsense_mediated_decay;protein_coding;retained_intron
ENSG00000064607	1151.68	1127.82	1093.86	0.0291337	0.141586	0.205767	0.836973	0.883431	SUGP2	nonsense_mediated_decay;protein_coding;lncRNA
ENSG00000064651	11592.1	19563.4	14857.9	-0.755001	0.150512	-5.01622	5.26977e-07	3.14211e-06	SLC12A2	protein_coding;nonsense_mediated_decay;retained_intron;lncRNA
ENSG00000064652	90.8809	63.2221	94.7735	0.515027	0.266928	1.92946	0.0536737	0.0968575	SNX24	lncRNA;protein_coding;nonsense_mediated_decay
ENSG00000064655	0	0	0.208999	0	4.24714	0	1		EYA2	protein_coding;lncRNA
ENSG00000064666	1814.93	5039.31	2616.48	-1.47337	0.161581	-9.11848	7.61835e-20	2.85335e-18	CNN2	protein_coding;nonsense_mediated_decay;retained_intron
ENSG00000064687	470.802	466.931	475.081	0.0114825	0.180826	0.0635005	0.949368	0.965013	ABCA7	protein_coding;retained_intron;lncRNA;nonsense_mediated_decay
ENSG00000064692	5.428	2.28421	34.8336	1.22939	0.860288	1.42905	0.15299	0.233513	SNCAIP	protein_coding;nonsense_mediated_decay;retained_intron
ENSG00000064703	242.056	718.384	388.74	-1.56763	0.17431	-8.99333	2.39848e-19	8.40212e-18	DDX20	nonsense_mediated_decay;protein_coding;retained_intron
ENSG00000064726	1456.43	2007.6	1619.52	-0.462718	0.142435	-3.24863	0.00115964	0.0034829	BTBD1	protein_coding;nonsense_mediated_decay;retained_intron;lncRNA
ENSG00000064763	868.715	752.097	765.014	0.209296	0.147772	1.41635	0.156674	0.237906	FAR2	protein_coding;lncRNA;nonsense_mediated_decay
ENSG00000064787	3594.93	801.724	2249.91	2.16439	0.169041	12.8039	1.55849e-37	3.70197e-35	BCAS1	protein_coding
ENSG00000064835	0.631921	0.693341	0.57478	-0.0989224	3.25447	-0.0303959	0.975751		POU1F1	protein_coding
ENSG00000064886	20.4745	29.0064	22.9283	-0.511708	0.51429	-0.994981	0.319746	0.424119	CHI3L2	protein_coding;retained_intron;lncRNA
ENSG00000064932	1144.41	747.561	1066.89	0.614178	0.227531	2.69932	0.00694816	0.0167303	SBNO2	protein_coding;retained_intron
ENSG00000064933	421.061	734.555	511.844	-0.804211	0.274202	-2.93291	0.003358	0.00886616	PMS1	protein_coding;nonsense_mediated_decay;lncRNA
ENSG00000064961	537.527	609.875	537.08	-0.181657	0.156474	-1.16094	0.245666	0.343261	HMG20B	protein_coding;retained_intron;nonsense_mediated_decay;lncRNA
ENSG00000064989	0.31596	0	3.21238	0.999415	2.0008	0.499508	0.617421	0.70739	CALCRL	protein_coding;lncRNA;retained_intron
ENSG00000064995	214.648	358.124	268.407	-0.737486	0.188802	-3.90614	9.37821e-05	0.000367514	TAF11	protein_coding
ENSG00000064999	1011.37	1151.92	1026.45	-0.187734	0.145995	-1.28589	0.19848	0.288416	ANKS1A	protein_coding;lncRNA
ENSG00000065000	2239.15	3335.52	2500.77	-0.57483	0.151371	-3.7975	0.000146165	0.000547896	AP3D1	protein_coding;retained_intron;lncRNA;nonsense_mediated_decay
ENSG00000065029	458.095	292.402	388.687	0.647095	0.171709	3.76855	0.000164196	0.000608452	ZNF76	retained_intron;nonsense_mediated_decay;protein_coding;lncRNA
ENSG00000065054	1468.08	2412.98	1667.19	-0.717168	0.208326	-3.44253	0.000576303	0.00187524	SLC9A3R2	protein_coding;lncRNA;retained_intron
ENSG00000065057	222.136	492.532	284.455	-1.15097	0.217183	-5.29954	1.16094e-07	7.76226e-07	NTHL1	protein_coding;retained_intron;lncRNA;nonsense_mediated_decay
ENSG00000065060	545.169	885.68	662.713	-0.698042	0.157017	-4.44564	8.763e-06	4.21555e-05	UHRF1BP1	protein_coding
ENSG00000065135	1121.87	1709.06	1321.38	-0.606436	0.152787	-3.96915	7.21283e-05	0.000288929	GNAI3	protein_coding
ENSG00000065150	3269.27	9860.07	5002.82	-1.59246	0.133416	-11.9361	7.67644e-33	1.14214e-30	IPO5	retained_intron;protein_coding;nonsense_mediated_decay;lncRNA
ENSG00000065154	431.773	556.75	535.133	-0.36608	0.180431	-2.02893	0.0424658	0.0795634	OAT	protein_coding;lncRNA
ENSG00000065183	527.572	1570.4	825.607	-1.57369	0.190724	-8.25113	1.56899e-16	3.84146e-15	WDR3	protein_coding;lncRNA
ENSG00000065243	1906.22	2341.73	2012.09	-0.296078	0.148619	-1.99219	0.0463503	0.0857673	PKN2	protein_coding;lncRNA
ENSG00000065268	279.774	701.018	385.437	-1.32657	0.177461	-7.47528	7.70378e-14	1.30219e-12	WDR18	protein_coding;retained_intron;nonsense_mediated_decay
ENSG00000065308	188.156	404.579	276.735	-1.10558	0.263378	-4.1977	2.69636e-05	0.000117747	TRAM2	protein_coding
ENSG00000065320	40.3279	7.23831	43.9335	2.49148	0.533117	4.67342	2.96223e-06	1.55273e-05	NTN1	protein_coding
ENSG00000065328	223.119	1165.55	536.249	-2.38543	0.211684	-11.2688	1.87018e-29	1.97823e-27	MCM10	protein_coding;retained_intron
ENSG00000065357	486.888	114.881	429.886	2.08232	0.220588	9.43987	3.73247e-21	1.66236e-19	DGKA	protein_coding;retained_intron;nonsense_mediated_decay;lncRNA
ENSG00000065361	6990.79	3518.56	5945.47	0.990471	0.134548	7.36146	1.81916e-13	2.92443e-12	ERBB3	protein_coding;lncRNA;nonsense_mediated_decay;retained_intron
ENSG00000065371	0.31596	2.192	0.820038	-2.5669	2.85639	-0.898654	0.368837		ROPN1	protein_coding;retained_intron
ENSG00000065413	107.316	142.145	147.135	-0.409607	0.254595	-1.60886	0.107647	0.174225	ANKRD44	protein_coding;lncRNA;nonsense_mediated_decay;retained_intron
ENSG00000065427	1555.71	3322.13	1977.77	-1.09395	0.123268	-8.87458	7.01991e-19	2.31537e-17	KARS	protein_coding;nonsense_mediated_decay;retained_intron
ENSG00000065457	445.873	679.19	524.686	-0.607676	0.196558	-3.09159	0.00199087	0.00560501	ADAT1	protein_coding;nonsense_mediated_decay;lncRNA
ENSG00000065485	495.455	339.895	419.121	0.543013	0.185037	2.93462	0.00333952	0.0088234	PDIA5	protein_coding;nonsense_mediated_decay;lncRNA
ENSG00000065491	275.79	310.947	272.351	-0.170008	0.16845	-1.00925	0.312855	0.41692	TBC1D22B	protein_coding
ENSG00000065518	1414.01	2293.65	1520.52	-0.69823	0.203717	-3.42744	0.000609299	0.00197029	NDUFB4	protein_coding;nonsense_mediated_decay;retained_intron
ENSG00000065526	5610.8	5816.64	5612.36	-0.0520893	0.17844	-0.291915	0.770352	0.832018	SPEN	protein_coding;lncRNA
ENSG00000065534	889.944	144.541	781.275	2.62209	0.188345	13.9217	4.6743e-44	1.8614e-41	MYLK	protein_coding;nonsense_mediated_decay;retained_intron;lncRNA
ENSG00000065548	1325.21	2670.82	1710.04	-1.01078	0.162165	-6.23305	4.57444e-10	4.53575e-09	ZC3H15	nonsense_mediated_decay;protein_coding;lncRNA;retained_intron
ENSG00000065559	318.008	381.521	368.216	-0.261023	0.190783	-1.36816	0.171261	0.255711	MAP2K4	nonsense_mediated_decay;protein_coding;lncRNA;retained_intron
ENSG00000065600	102.437	130.296	109.749	-0.348967	0.248891	-1.40209	0.160888	0.24301	PACC1	protein_coding;lncRNA
ENSG00000065613	3327.16	3021.3	3199.09	0.139438	0.140878	0.989778	0.322283	0.426982	SLK	protein_coding;lncRNA
ENSG00000065615	196.113	247.974	208.096	-0.335696	0.198355	-1.6924	0.0905693	0.150702	CYB5R4	protein_coding;lncRNA
ENSG00000065618	1341.73	1534.09	1611.74	-0.192406	0.155656	-1.2361	0.216421	0.309275	COL17A1	protein_coding;nonsense_mediated_decay;retained_intron
ENSG00000065621	605.686	612.402	587.015	-0.0150364	0.159254	-0.0944178	0.924777	0.947457	GSTO2	protein_coding;lncRNA;retained_intron
ENSG00000065665	233.26	161.637	200.282	0.530181	0.234543	2.26048	0.0237914	0.048592	SEC61A2	protein_coding;nonsense_mediated_decay;lncRNA
ENSG00000065675	9.53889	49.1978	20.5739	-2.35665	0.498281	-4.72956	2.25011e-06	1.20607e-05	PRKCQ	protein_coding
ENSG00000065717	44.0756	3.18995	28.9957	3.84174	0.625864	6.1383	8.34095e-10	7.9839e-09	TLE2	protein_coding;lncRNA;retained_intron
ENSG00000065802	348.062	546.811	377.771	-0.64932	0.164348	-3.95089	7.78603e-05	0.000309691	ASB1	lncRNA;protein_coding;nonsense_mediated_decay;retained_intron
ENSG00000065809	1361.69	914.787	1091.8	0.57428	0.19965	2.87643	0.00402196	0.0103754	FAM107B	protein_coding;nonsense_mediated_decay;retained_intron;lncRNA
ENSG00000065833	173.805	787.474	347.99	-2.17563	0.191352	-11.3698	5.91539e-30	6.59188e-28	ME1	protein_coding
ENSG00000065882	1986.98	1650.12	1838.79	0.268199	0.1641	1.63436	0.102183	0.166688	TBC1D1	protein_coding;retained_intron;lncRNA
ENSG00000065883	2486.12	2152.01	2445.04	0.207813	0.179169	1.15987	0.2461	0.343725	CDK13	protein_coding;lncRNA;retained_intron
ENSG00000065911	733.022	1894.25	1032.79	-1.36901	0.182197	-7.51388	5.74e-14	9.90653e-13	MTHFD2	protein_coding;nonsense_mediated_decay;lncRNA
ENSG00000065923	638.129	1052.42	784.924	-0.720739	0.175917	-4.09704	4.18461e-05	0.000176531	SLC9A7	protein_coding;lncRNA
ENSG00000065970	431.634	483.456	452.882	-0.16352	0.22669	-0.721337	0.470702	0.575389	FOXJ2	protein_coding;lncRNA
ENSG00000065978	11198.2	20539.5	13731.1	-0.875159	0.208408	-4.19926	2.67791e-05	0.000117054	YBX1	protein_coding;lncRNA
ENSG00000065989	28.7543	30.7511	53.4415	-0.105802	0.340227	-0.310975	0.75582	0.821236	PDE4A	protein_coding;nonsense_mediated_decay;retained_intron
ENSG00000066027	762.803	747.477	745.873	0.0304662	0.168372	0.180946	0.85641	0.897543	PPP2R5A	protein_coding;lncRNA
ENSG00000066032	0.39824	1.53778	0.665695	-2.05997	3.08007	-0.668807	0.503619		CTNNA2	protein_coding;lncRNA;retained_intron
ENSG00000066044	739.868	1626.46	1030.58	-1.13659	0.244997	-4.63922	3.49726e-06	1.80557e-05	ELAVL1	protein_coding;retained_intron
ENSG00000066056	26.0475	0.693341	18.3772	5.26241	1.12751	4.66728	3.0522e-06	1.59711e-05	TIE1	protein_coding;lncRNA
ENSG00000066084	2157.45	1817.7	2123.74	0.24771	0.132478	1.86981	0.0615098	0.108602	DIP2B	retained_intron;protein_coding;nonsense_mediated_decay
ENSG00000066117	1140.4	1947.37	1397.83	-0.771983	0.145729	-5.2974	1.17464e-07	7.84692e-07	SMARCD1	protein_coding;retained_intron;nonsense_mediated_decay;lncRNA
ENSG00000066135	308.576	441.216	353.355	-0.516379	0.145944	-3.5382	0.000402867	0.00135974	KDM4A	protein_coding;nonsense_mediated_decay;retained_intron
ENSG00000066136	683.069	1063.77	773.968	-0.638441	0.140093	-4.55726	5.18248e-06	2.59594e-05	NFYC	retained_intron;protein_coding;lncRNA
ENSG00000066185	18.1879	7.33052	10.9383	1.33253	0.659383	2.02088	0.0432922	0.0808935	ZMYND12	protein_coding;nonsense_mediated_decay;retained_intron
ENSG00000066230	51.2925	45.482	45.1191	0.167922	0.378466	0.443691	0.657266	0.740662	SLC9A3	protein_coding;retained_intron
ENSG00000066248	324.155	141.597	246.227	1.19265	0.2124	5.61511	1.96441e-08	1.50991e-07	NGEF	protein_coding;retained_intron;lncRNA
ENSG00000066279	2106.13	4608.96	3146.75	-1.12923	0.208848	-5.40697	6.41001e-08	4.50264e-07	ASPM	protein_coding
ENSG00000066294	1.29285	1.34757	1.79251	-0.0272768	1.81008	-0.0150694	0.987977		CD84	protein_coding;lncRNA;retained_intron
ENSG00000066322	998.31	2067.38	1289.83	-1.04969	0.180311	-5.82155	5.83052e-09	4.85202e-08	ELOVL1	protein_coding;lncRNA
ENSG00000066336	44.7195	2.85726	51.1295	4.02861	0.704426	5.719	1.07156e-08	8.5772e-08	SPI1	protein_coding
ENSG00000066379	52.8874	89.5107	54.3322	-0.756246	0.32199	-2.34866	0.018841	0.0396484	ZNRD1	retained_intron;protein_coding;lncRNA
ENSG00000066382	3.43545	0	1.74335	4.20567	2.04055	2.06105	0.0392986		MPPED2	protein_coding;lncRNA;nonsense_mediated_decay;retained_intron
ENSG00000066405	50.1773	0	51.9133	8.07419	1.43109	5.64198	1.68102e-08	1.30919e-07	CLDN18	protein_coding;nonsense_mediated_decay
ENSG00000066422	710.083	1289.48	872.127	-0.860852	0.178249	-4.82949	1.36883e-06	7.6237e-06	ZBTB11	protein_coding;retained_intron
ENSG00000066427	284.928	252.093	265.172	0.176455	0.189847	0.929457	0.352652	0.458426	ATXN3	lncRNA;retained_intron;nonsense_mediated_decay;protein_coding
ENSG00000066455	665.94	604.254	635.769	0.141187	0.209754	0.673108	0.500879	0.603486	GOLGA5	protein_coding;retained_intron
ENSG00000066468	601.632	844.127	603.161	-0.489697	0.240086	-2.03967	0.0413832	0.0778476	FGFR2	protein_coding;nonsense_mediated_decay;lncRNA;retained_intron;non_stop_decay
ENSG00000066557	223.018	477.001	308.909	-1.09328	0.194108	-5.6323	1.77818e-08	1.37969e-07	LRRC40	protein_coding
ENSG00000066583	228.761	681.229	358.045	-1.57411	0.170363	-9.23978	2.47006e-20	9.76449e-19	ISOC1	protein_coding
ENSG00000066629	2.7199	0	1.90684	3.83658	2.02334	1.89616	0.0579383		EML1	protein_coding;nonsense_mediated_decay;lncRNA;retained_intron
ENSG00000066651	365.277	528.44	429.739	-0.531918	0.202666	-2.62461	0.00867494	0.0202228	TRMT11	nonsense_mediated_decay;protein_coding;lncRNA
ENSG00000066654	662.561	1484.18	908.488	-1.16191	0.154284	-7.53095	5.03713e-14	8.79435e-13	THUMPD1	nonsense_mediated_decay;protein_coding;retained_intron
ENSG00000066697	392.202	335.189	377.707	0.225856	0.178081	1.26828	0.204699	0.295629	MSANTD3	protein_coding;lncRNA
ENSG00000066735	0	1.57689	0.652096	-3.05212	3.37659	-0.903905	0.366046		KIF26A	protein_coding
ENSG00000066739	956.719	467.253	789.92	1.03516	0.227253	4.5551	5.23598e-06	2.61935e-05	ATG2B	protein_coding;retained_intron;lncRNA
ENSG00000066777	4675.45	5090.37	4792.2	-0.122575	0.117428	-1.04383	0.296563	0.399564	ARFGEF1	protein_coding;retained_intron;lncRNA
ENSG00000066813	0.330466	0.61511	0.257884	-0.741066	4.21679	-0.175741	0.860497		ACSM2B	protein_coding;retained_intron;nonsense_mediated_decay;lncRNA
ENSG00000066827	630.546	888.793	698.979	-0.495233	0.148479	-3.33537	0.000851859	0.00265205	ZFAT	protein_coding;nonsense_mediated_decay;retained_intron;lncRNA
[truncated: 39,437 more rows]

## Sheet: T-LM_vs_C-LM
ID	T-LM	C-LM	baseMean	log2FoldChange	lfcSE	stat	pvalue	padj	gene_name	tx_biotype
[truncated: 40,396 more rows]

## Sheet: count_table
	C-LM-01	C-PT-01	C-LM-02	C-PT-02	T-LM-04	C-LM-03	C-PT-03	T-LM-05	HT29-1	HT29-2	HT29-3
[truncated: 40,396 more rows]

[truncated: 1 more sheets: norm_counts]
