# Supplementary material for: Gene Expression Signatures of a Preclinical Mouse Model during Colorectal Cancer Progression under Low-Dose Metronomic Chemotherapy
Source: Cancers (Basel). 2020 Dec 26;13(1):49. doi: 10.3390/cancers13010049 (PMC7795790; doi:10.3390/cancers13010049)
Supplement: Supplementary file 1 [file cancers-13-00049-s001.zip › cancers-1037071-suppl-XML/Table S4 circRNAs analysis.xlsx]

## Sheet: HT29_1
chromosome	start	end	strand	circ_reads	lin_reads_5prime	lin_reads_3prime	circ/lin_ratio	host_gene
chr17	40765866	40817580	+	87	110	0	0.8	TUBG1
chr1	1586822	1650894	-	80	58	0	1.4	CDK11B
chr16	85667519	85667738	+	78	26	54	1.4	GSE1
chr3	169863210	169867032	-	40	76	49	0.5	PHC3
chr6	47251673	47254331	-	39	117	210	0.2	TNFRSF21
chr11	33307958	33309057	+	33	62	49	0.5	HIPK3
chr3	171965322	171969331	+	31	67	37	0.5	FNDC3B
chr4	187627716	187630999	-	29	107	137	0.2	FAT1
chr4	52729602	52744020	+	27	116	31	0.2	DCUN1D4
chr4	73956383	73958017	-	26	0	38	0.7	ANKRD17
chr8	61653817	61655656	+	25	77	138	0.2	CHD7
chr16	68155889	68160513	+	23	31	16	0.7	NFATC3
chr8	128902834	128903244	+	23	125	66	0.2	PVT1
chr20	30954186	30956926	+	22	40	21	0.6	ASXL1
chr5	137320945	137324004	-	22	0	13	1.7	FAM13B
chr6	4891946	4892613	+	21	23	19	0.9	CDYL
chr8	141828375	141900868	-	21	272	129	0.1	PTK2
chr11	32948702	32956981	+	20	6	66	0.3	QSER1
chr17	65941524	65972074	+	19	125	15	0.2	BPTF
chr22	42910111	42970824	-	19	7	87	0.2	RRP7A
chr11	34093272	34118843	+	18	263	273	0.1	CAPRIN1
chr19	51517744	51517929	+	18	0	0	Inf	CTC-518B2.12
chr6	167435896	167447459	+	18	16	22	0.8	FGFR1OP
chr7	128655032	128658211	-	18	128	55	0.1	TNPO3
chr12	69644908	69656342	+	17	211	112	0.1	CPSF6
chr13	33306237	33309467	+	17	181	100	0.1	PDS5B
chr15	76518189	76523739	-	17	144	91	0.1	ETFA
chr11	10794673	10797180	+	16	126	60	0.1	CTR9
chr4	1158365	1158874	-	16	0	0	Inf
chr5	64747301	64769779	-	16	20	0	0.8	ADAMTS6
chr22	42912016	42973104	-	15	0	25	0.6	RRP7A
chr2	184181482	184198937	+	15	0	0	Inf
chr3	196118683	196129890	-	15	27	23	0.6	UBXN7
chr12	12653452	12674397	-	14	14	43	0.3	DUSP16
chr14	31581621	31585664	-	14	52	42	0.3	HECTD1
chr17	20107645	20109225	+	14	10	6	1.4	SPECC1
chr17	48818462	48819092	+	14	63	235	0.1	LUC7L3
chr1	1158623	1159348	-	14	68	127	0.1	SDF4
chr21	16386664	16415895	-	14	43	33	0.3	NRIP1
chr2	227771508	227779067	+	14	5	20	0.7	RHBDD1
chr3	71090478	71102924	-	14	34	41	0.3	FOXP1
chr5	127466758	127471500	+	14	331	372	0	SLC12A2
chr8	141874410	141900868	-	14	272	221	0.1	PTK2
chr9	96233422	96261168	+	14	144	0	0.1	FAM120A
chr13	73636418	73636710	-	13	0	0	Inf	KLF5
chr17	47375948	47376073	+	13	0	0	Inf	ZNF652
chr17	73842495	73842852	+	13	0	0	Inf	WBP2
chr1	117944807	117957453	+	13	23	57	0.2	MAN1A2
chr1	156495973	156503649	-	13	0	0	Inf	IQGAP3
chr2	113057425	113057606	+	13	0	10	1.3	ZC3H6
chr11	117115160	117117664	+	12	26	13	0.5	RNF214
chr11	129034213	129034322	-	12	21	27	0.4	ARHGAP32
chr15	69721449	69729061	+	12	81	119	0.1	KIF23
chr2	169018296	169038600	-	12	66	129	0.1	STK39
chr3	138453475	138453646	-	12	30	28	0.4	PIK3CB
chr5	31421378	31424578	-	12	27	69	0.2	DROSHA
chr7	158552176	158557544	-	12	37	33	0.3	ESYT2
chr8	141595217	141616013	-	12	4	136	0.1	AGO2
chr9	138773478	138774924	-	12	12	17	0.7	CAMSAP1
chr10	93711159	93726514	+	11	54	43	0.2	BTAF1
chr16	2816060	2816558	-	11	0	0	Inf	SRRM2
chr1	21295966	21307720	-	11	90	65	0.1	EIF4G3
chr1	222838718	222838905	-	11	0	0	Inf	MIA3
chr1	244572013	244582174	-	11	0	0	Inf	RP11-518L10.2
chr1	41536266	41541123	-	11	25	34	0.3	SCMH1
chr22	42605656	42611347	-	11	8	16	0.7	TCF20
chr2	234296902	234299129	+	11	17	28	0.4	DGKD
chr5	7870882	7897360	+	11	27	41	0.3	MTRR
chr6	161455290	161471011	+	11	18	12	0.6	MAP3K4
chr7	155465560	155473602	+	11	30	43	0.3	RBM33
chr7	27668989	27689242	-	11	0	39	0.3	HIBADH
chr7	65592690	65599361	+	11	45	21	0.2	CRCP
chr7	97820039	97823884	+	11	55	12	0.2	LMTK2
chr8	141856358	141900868	-	11	272	46	0	PTK2
chr10	35805450	35819171	+	10	12	19	0.5	CCNY
chr12	123651201	123665757	-	10	21	24	0.4	MPHOSPH9
chr12	95602618	95605043	-	10	29	4	0.3	FGD6
chr13	30104674	30110339	-	10	109	80	0.1	SLC7A1
chr17	49133772	49157065	-	10	67	20	0.1	SPAG9
chr17	56434828	56436184	-	10	115	38	0.1	RNF43
chr18	54591152	54606624	+	10	9	0	1.1	WDR7
chr1	150444553	150445528	-	10	0	0	Inf	RPRD2
chr1	155408117	155408859	-	10	8	55	0.2	ASH1L
chr1	159883876	159884028	-	10	0	0	Inf
chr20	37124421	37150341	+	10	0	48	0.2	RALGAPB
chr2	120009390	120011214	-	10	0	0	Inf	STEAP3
chr2	234749721	234749887	-	10	0	0	Inf	HJURP
chr2	240929490	240946787	-	10	17	104	0.1	NDUFA10
chr3	58111307	58111470	+	10	137	134	0.1	FLNB
chr5	144817634	144852878	-	10	0	0	Inf	TCONS_00010522
chr5	56509900	56510020	+	10	24	80	0.1	GPBP1
chr5	6727123	6727371	-	10	0	0	Inf	PAPD7
chr8	131164981	131193126	-	10	23	64	0.2	ASAP1
chr8	95549330	95550574	-	10	71	28	0.1	KIAA1429
chrUn_gl000220	121604	123082	+	10	9	0	1.1	LOC100507412
chr11	32948702	32949669	+	9	6	74	0.1	QSER1
chr12	120592773	120593523	-	9	89	53	0.1	GCN1L1
chr12	57535156	57556766	+	9	6	8	1.1	LRP1
chr13	31789187	31835219	+	9	0	9	1	B3GALTL
chr13	33306237	33320238	+	9	181	154	0	PDS5B
chr13	79945079	79946065	-	9	77	56	0.1	RBM26
chr13	99890680	99896878	+	9	176	84	0.1	UBAC2
chr16	87788799	87795646	-	9	60	40	0.2	KLHDC4
chr16	89784042	89784374	-	9	0	0	Inf	VPS9D1
chr17	34171798	34172014	+	9	0	0	Inf	TAF15
chr17	56435250	56435865	+	9	0	0	Inf	BZRAP1-AS1
chr17	65941524	65944422	+	9	125	112	0.1	BPTF
chr18	21946855	21957499	-	9	13	6	0.7	OSBPL1A
chr19	18258252	18258434	+	9	7	0	1.3	MAST3
chr19	47421744	47492932	+	9	57	102	0.1	ARHGAP35
chr19	50154307	50161718	-	9	0	0	Inf	SCAF1
chr19	50728859	50747594	+	9	0	77	0.1	MYH14
chr1	205585605	205593019	-	9	3	0	3	ELK4
chr22	35739820	35740013	-	9	0	0	Inf	TOM1
chr2	109085435	109151050	+	9	21	11	0.4	GCC2
chr2	71575882	71577401	+	9	121	26	0.1	ZNF638
chr3	123649948	123667979	-	9	68	61	0.1	CCDC14
chr3	3819408	3830758	-	9	0	0	Inf	SUMF1
chr4	88359428	88363067	+	9	31	33	0.3	NUDT9
chr5	353844	376831	+	9	0	0	Inf	AHRR
chr5	70798425	70813279	+	9	47	12	0.2	BDP1
chr6	41057942	41062236	+	9	45	46	0.2	NFYA
chr7	156961741	156963144	+	9	42	63	0.1	UBE3C
chr7	99668889	99669057	-	9	0	0	Inf	ZNF3
chr9	88211276	88261333	-	9	0	25	0.4	AGTPBP1
chr10	22019828	22024164	+	8	26	24	0.3	MLLT10
chr11	120100235	120100428	-	8	0	0	Inf	OAF
chr11	82872368	82888246	+	8	19	42	0.2	PCF11
chr11	85733409	85742653	-	8	103	132	0.1	PICALM
chr12	105303432	105322472	-	8	13	24	0.3	SLC41A2
chr12	31577468	31600703	-	8	25	10	0.3	DENND5B
chr14	58915057	58943959	+	8	0	13	0.6	KIAA0586
chr17	29483000	29497015	+	8	89	59	0.1	NF1
chr17	72764835	72765441	+	8	0	0	Inf	SLC9A3R1
chr18	2694524	2722661	+	8	66	65	0.1	SMCHD1
chr18	45699797	45700161	+	8	0	0	Inf	ZBTB7C
chr19	45690588	45690998	+	8	0	0	Inf	AC005779.2
chr1	19610489	19630880	-	8	20	0	0.4	AKR7A3
chr1	21571481	21573856	-	8	83	51	0.1	ECE1
chr1	224553580	224567357	+	8	47	0	0.2	CNIH4
chr1	24840803	24841057	+	8	23	26	0.3	RCAN3
chr1	27056141	27059283	+	8	15	50	0.2	ARID1A
chr1	27057757	27057985	-	8	0	0	Inf	ARID1A
chr1	78087376	78107340	-	8	36	0	0.2	ZZZ3
chr21	36252853	36259393	-	8	3	39	0.2	RUNX1
chr2	120885263	120932580	+	8	0	0	Inf	EPB41L5
chr2	62939474	62939921	+	8	0	0	Inf	EHBP1
chr3	152132729	152165562	+	8	476	135	0	MBNL1
chr4	39739039	39776553	+	8	462	217	0	UBE2K
chr5	176636636	176639196	+	8	33	40	0.2	NSD1
chr6	158733082	158735300	+	8	7	0	1.1	TCONS_00011401
chr6	170852688	170858201	-	8	197	245	0	PSMB1
chr6	7176887	7189555	+	8	54	15	0.1	RREB1
chr6	86237979	86253478	-	8	29	18	0.3	SNX14
chr7	101870646	101870949	+	8	3	25	0.3	CUX1
chr7	1781140	1781254	+	8	0	0	Inf	ELFN1
chr7	44684925	44687358	+	8	71	39	0.1	OGDH
chr7	55990854	55991392	+	8	0	0	Inf	ZNF713
chr8	124089350	124117704	+	8	62	25	0.1	WDR67
chr9	110062421	110087285	+	8	191	101	0	RAD23B
chr9	139115608	139118720	-	8	31	33	0.2	QSOX2
chr9	22046749	22097363	+	8	0	0	Inf	CDKN2B-AS1
chrX	53565857	53574809	+	8	0	0	Inf	HUWE1
chr10	115917312	115923088	-	7	33	27	0.2	C10orf118
chr10	123596232	123683844	-	7	12	27	0.3	ATE1
chr10	129903283	129904735	-	7	0	0	Inf	MKI67
chr10	69714351	69726559	-	7	20	15	0.4	HERC4
chr11	130064043	130064632	+	7	455	328	0	ST14
chr11	13435076	13443385	-	7	58	0	0.1	BTBD10
chr11	28428559	28445911	+	7	0	0	Inf	RP11-22P4.1
chr11	62293215	62293631	+	7	0	0	Inf	AHNAK
chr11	63764850	63764989	-	7	0	0	Inf	OTUB1
chr11	76174864	76183884	+	7	20	41	0.2	C11orf30
chr11	95825055	95826681	-	7	4	6	1.2	MAML2
chr13	99498177	99508285	-	7	15	5	0.5	DOCK9
chr14	105924606	105931200	+	7	42	60	0.1	MTA1
chr15	101968096	101983865	-	7	18	27	0.3	PCSK6
chr16	2811667	2811808	-	7	0	0	Inf	SRRM2
chr16	2813452	2818162	-	7	0	0	Inf	SRRM2
chr17	36614345	36619437	+	7	154	103	0	ARHGAP23
chr17	75398140	75398785	+	7	261	212	0	SEPT9
chr17	79563141	79580520	-	7	88	63	0.1	NPLOC4
chr19	41925039	41929074	+	7	93	87	0.1	BCKDHA
chr1	110033659	110033790	-	7	0	0	Inf	ATXN7L2
chr1	117944807	117963271	+	7	23	50	0.1	MAN1A2
chr1	117944807	118009049	+	7	23	25	0.3	MAN1A2
chr1	150198939	150201570	-	7	89	65	0.1	ANP32E
chr1	179955315	179975702	+	7	0	25	0.3	CEP350
chr1	205567582	205593019	-	7	3	0	2.3	ELK4
chr20	10536878	10541468	+	7	5	0	1.4	C20orf94
chr22	38889714	38891051	-	7	157	116	0	DDX17
chr22	50693666	50693791	+	7	0	0	Inf	MAPK12
chr2	210968827	211019335	-	7	0	0	Inf	C2orf67
chr2	231222519	231226412	+	7	0	6	1.2	SP140L
chr2	240929490	240954277	-	7	266	104	0	NDUFA10
chr3	101373547	101375092	-	7	23	7	0.3	ZBTB11
chr3	169831147	169840532	-	7	93	27	0.1	PHC3
chr3	169854206	169867032	-	7	76	97	0.1	PHC3
chr3	37455832	37457930	-	7	0	0	Inf	C3orf35
chr3	48510810	48510962	+	7	0	0	Inf	SHISA5
chr5	14687629	14693203	+	7	33	0	0.2	FAM105B
chr5	36953719	36976504	+	7	79	52	0.1	NIPBL
chr6	42819829	42821476	+	7	0	0	Inf	GLTSCR1L
chr7	155499553	155511137	+	7	41	89	0.1	RBM33
chr7	26230612	26237352	-	7	1259	81	0	HNRNPA2B1
chr8	130915557	130916831	-	7	87	74	0.1	FAM49B
chr8	133790041	133855120	+	7	52	37	0.1	PHF20L1
chr9	33948371	33953472	-	7	95	86	0.1	UBAP2
chr9	71736176	71736281	+	7	0	31	0.2	TJP2
chrX	53634483	53681075	-	7	78	120	0.1	HUWE1
chr10	126631025	126631876	+	6	0	3	2	RP11-298J20.4
chr10	98708877	98714986	-	6	0	0	Inf	LCOR
chr11	116629789	116636162	-	6	28	27	0.2	BUD13
chr11	14793482	14810788	+	6	6	16	0.4	PDE3B
chr11	46801743	46810323	-	6	61	120	0	CKAP5
chr11	85687665	85692271	-	6	51	192	0	PICALM
chr11	86778735	86802437	+	6	36	0	0.2	TMEM135
chr12	27867712	27877119	+	6	102	210	0	MRPS35
chr13	107209395	107212005	-	6	94	116	0.1	ARGLU1
chr13	21742126	21742538	-	6	115	63	0.1	SKA3
chr13	32903579	32907524	+	6	26	60	0.1	BRCA2
chr14	75483710	75513292	-	6	0	0	Inf	MLH3
chr16	23632682	23649450	-	6	20	13	0.3	PALB2
chr16	3729719	3740986	-	6	212	227	0	TRAP1
chr16	418327	418560	-	6	0	87	0.1	MRPL28
chr16	68155889	68157024	+	6	31	34	0.2	NFATC3
chr16	75269686	75269819	+	6	0	0	Inf	BCAR1
chr17	36059081	36070671	-	6	73	65	0.1	HNF1B
chr17	39659894	39673216	-	6	5	5	1.2	KRT13
chr17	65907617	65908300	+	6	0	0	Inf	BPTF
chr17	80417867	80430574	+	6	71	39	0.1	NARF
chr17	80521229	80526077	+	6	36	43	0.1	FOXK2
chr18	51253191	51269798	-	6	4	0	1.5
chr18	8624935	8638414	+	6	29	0	0.2	RAB12
chr19	14231060	14237049	-	6	117	0	0.1	ASF1B
chr19	17212469	17213367	+	6	14	21	0.3	MYO9B
chr1	109845877	109846249	-	6	0	0	Inf	MYBPHL
chr1	117944807	117984947	+	6	23	25	0.2	MAN1A2
chr1	117944807	117984957	+	6	23	0	0.3	MAN1A2
chr1	1191424	1203372	-	6	26	71	0.1	UBE2J2
chr1	12335881	12338095	+	6	15	13	0.4	VPS13D
chr1	201816406	201828122	+	6	63	116	0.1	IPO9
chr1	205627603	205627816	-	6	0	0	Inf	SLC45A3
chr1	21415630	21437876	-	6	0	45	0.1	EIF4G3
chr20	32207322	32216241	+	6	7	15	0.4	CBFA2T2
chr20	34183398	34183676	-	6	31	12	0.2	FER1L4
chr20	34389412	34459751	+	6	85	23	0.1	PHF20
chr20	45912314	45919018	-	6	69	94	0.1	ZMYND8
chr20	62790044	62790858	-	6	0	0	Inf	MYT1
chr22	18324587	18374398	-	6	18	0	0.3	MICAL3
chr22	42090615	42090786	-	6	0	0	Inf	C22orf46
chr22	42293304	42293598	+	6	0	0	Inf	SREBF2
chr2	120844746	120849237	+	6	9	0	0.7	EPB41L5
chr2	162036124	162061304	+	6	386	144	0	TANK
chr2	168897008	168899748	-	6	0	0	Inf	STK39
chr2	168920009	168931741	-	6	214	53	0	STK39
chr2	37543379	37544322	-	6	0	8	0.8	PRKD3
chr2	61512009	61522457	-	6	0	9	0.7	USP34
chr2	61749745	61761038	-	6	78	41	0.1	XPO1
chr2	86968049	86980681	+	6	0	54	0.1	RMND5A
chr3	30713129	30715738	+	6	46	73	0.1	TGFBR2
chr3	47476497	47484581	-	6	35	81	0.1	SCAP
chr3	98600383	98600611	-	6	216	218	0	DCBLD2
chr4	110384056	110384800	+	6	0	60	0.1	SEC24B
chr4	121675707	121732604	-	6	3	18	0.3	PRDM5
chr4	146435797	146463850	+	6	0	21	0.3	SMAD1
chr4	48371865	48385801	+	6	65	32	0.1	SLAIN2
chr4	73950965	73958017	-	6	0	68	0.1	ANKRD17
chr4	77051808	77053872	-	6	29	43	0.1	NUP54
chr5	64946636	64954328	+	6	14	39	0.2	TRAPPC13
chr5	73930508	73932323	-	6	136	17	0	ENC1
chr5	78629446	78631042	-	6	0	0	Inf	TCONS_00010383
chr6	161443041	161471011	+	6	0	12	0.5	MAP3K4
chr6	42200418	42214282	-	6	0	12	0.5	TRERF1
chr6	90571844	90581107	+	6	13	0	0.5	CASP8AP2
chr7	127447537	127528065	+	6	247	123	0	SND1
chr7	99001603	99002013	+	6	0	0	Inf	PDAP1
chr8	103299660	103300494	-	6	79	70	0.1	UBR5
chr8	117671051	117723663	-	6	0	1661	0	EIF3H
chr8	131092147	131104389	-	6	66	65	0.1	ASAP1
chr8	141810557	141900868	-	6	272	44	0	PTK2
chr8	30557597	30560757	-	6	101	51	0.1	GSR
chr8	9605533	9610136	+	6	4	22	0.3	TNKS
chr9	103082546	103111654	-	6	32	32	0.2	TEX10
chr9	112166727	112195441	-	6	40	16	0.2	PTPN3
chr9	88589881	88590072	+	6	22	0	0.3	NAA35
chrX	51639663	51640074	-	6	0	0	Inf	MAGED1
chr10	104117795	104119192	+	5	27	8	0.2	GBF1
chr10	12039670	12056183	-	5	31	28	0.2	UPF2
chr10	128768965	128807068	+	5	16	75	0.1	DOCK1
chr10	14619204	14619377	+	5	0	0	Inf	FAM107B
chr10	32197099	32199491	-	5	5	53	0.1	ARHGAP12
chr10	76360136	76361919	+	5	11	0	0.5	ADK
chr11	12785725	12785981	+	5	96	55	0.1	TEAD1
chr11	34107610	34112225	+	5	498	716	0	CAPRIN1
chr11	34111725	34113603	+	5	415	572	0	CAPRIN1
chr11	65267159	65267984	+	5	0	0	Inf	TCONS_l2_00004575
chr12	122861935	122865105	-	5	0	13	0.4	CLIP1
chr12	124071293	124074996	+	5	212	229	0	TMED2
chr12	47497895	47501947	+	5	3	0	1.7	PCED1B
chr14	31588915	31602881	-	5	23	52	0.1	HECTD1
chr14	69255739	69256201	+	5	0	0	Inf	ZFP36L1
chr14	76232404	76330205	+	5	9	56	0.1	TTLL5
chr16	27549104	27556844	-	5	34	56	0.1	GTF3C1
chr16	71748414	71748704	-	5	5	5	1	PHLPP2
chr16	80718434	80719026	-	5	4	0	1.2	CDYL2
chr16	89371613	89383486	-	5	34	25	0.1	ANKRD11
chr17	73231672	73259588	+	5	18	122	0	NUP85
chr18	71948849	71949007	+	5	0	0	Inf	CYB5A
chr18	9204473	9221997	+	5	14	26	0.2	ANKRD12
chr19	36727469	36727637	-	5	0	0	Inf	ZNF565
chr19	40761002	40771258	-	5	37	0	0.1	AKT2
chr19	41811729	41812769	-	5	0	0	Inf	HNRNPUL1
chr1	10471474	10473308	+	5	0	155	0	PGD
chr1	111690263	111703918	+	5	143	35	0	CEPT1
chr1	1601102	1666274	-	5	0	0	Inf	SLC35E2B
chr1	172520651	172526934	+	5	19	63	0.1	C1orf9
chr1	173941646	173962273	-	5	6	14	0.4	RC3H1
chr1	197611840	197621445	-	5	17	0	0.3	DENND1B
chr1	21083658	21107033	-	5	49	147	0	HP1BP3
chr1	21306826	21329301	-	5	110	75	0	EIF4G3
chr1	23356961	23377013	+	5	58	130	0	KDM1A
chr1	28800065	28800663	+	5	75	15	0.1	PHACTR4
chr20	60572605	60589763	-	5	52	29	0.1	TAF4
chr21	35475133	35497780	+	5	0	53	0.1	MRPS6
chr22	21288066	21288532	+	5	55	23	0.1	CRKL
chr22	24698162	24709434	+	5	22	26	0.2	SPECC1L
chr22	40948109	40990739	-	5	0	7	0.7	MKL1
chr22	41645333	41677086	-	5	54	63	0.1	RANGAP1
chr22	41652024	41677086	-	5	54	12	0.1	RANGAP1
chr2	160599571	160609082	+	5	53	77	0.1	MARCH7
chr2	211018218	211019335	-	5	0	0	Inf	C2orf67
chr2	32323869	32341281	+	5	0	13	0.4	SPAST
chr2	32703702	32718734	+	5	63	41	0.1	BIRC6
chr2	62974529	62998527	+	5	22	20	0.2	EHBP1
chr2	70451685	70456450	-	5	53	15	0.1	TIA1
chr3	101540977	101541254	-	5	0	0	Inf	FAM55C
chr3	170906490	170912424	-	5	33	28	0.2	TNIK
chr3	184653881	184700882	+	5	0	14	0.4	VPS8
chr3	47545819	47552716	-	5	28	32	0.2	ELP6
chr3	51504944	51517852	-	5	0	14	0.4	VPRBP
chr4	129035724	129083472	+	5	0	0	Inf	LARP1B
chr4	38091552	38104778	+	5	54	35	0.1	TBC1D1
chr4	39739039	39747430	+	5	462	117	0	UBE2K
chr5	138699447	138700432	+	5	389	288	0	PAIP2
chr5	179956274	180003684	+	5	72	0	0.1	CNOT6
chr5	70798425	70840334	+	5	47	26	0.1	BDP1
chr7	100417178	100417918	-	5	112	66	0	EPHB4
chr7	104698503	104707254	+	5	0	85	0.1	MLL5
chr7	107188555	107188777	-	5	12	62	0.1	COG5
chr7	132973675	132990815	+	5	83	98	0.1	EXOC4
chr8	141856358	141889736	-	5	141	46	0	PTK2
chr8	30546677	30560757	-	5	101	115	0	GSR
chr9	125617462	125621381	-	5	30	8	0.2	RC3H2
chr9	134321872	134343140	+	5	0	151	0	PRRC2B
chr9	33935836	33941860	-	5	78	25	0.1	UBAP2
chr9	35609086	35609351	-	5	0	0	Inf	TESK1
chr9	6980924	6990524	+	5	45	9	0.1	KDM4C
chr9	98740342	98766983	+	5	25	30	0.2	ERCC6L2
chrX	153996576	153997585	+	5	360	328	0	DKC1
chrX	19947902	19955650	-	5	0	0	Inf	CXorf23
chrX	79962925	79975155	-	5	0	35	0.1	BRWD3
chr10	102295858	102316256	+	4	0	0	Inf	HIF1AN
chr10	105777917	105778666	+	4	75	80	0	SLK
chr10	12070633	12077440	-	4	183	0	0	UPF2
chr10	121335202	121340050	-	4	0	0	Inf	TIAL1
chr10	13687417	13687736	-	4	0	0	Inf	FRMD4A
chr10	28824490	28903614	+	4	33	56	0.1	WAC
chr10	35772331	35805551	+	4	25	0	0.2	CCNY
chr10	88227035	88233730	-	4	75	74	0.1	WAPAL
chr11	34978930	34999729	+	4	44	12	0.1	PDHX
chr11	581491	592674	+	4	94	44	0	PHRF1
chr11	65266728	65267534	+	4	0	0	Inf	MALAT1
chr11	65267159	65267534	+	4	0	0	Inf	TCONS_l2_00004575
chr11	67079643	67079807	+	4	0	0	Inf	SSH3
chr11	71725983	71726829	-	4	0	0	Inf	NUMA1
chr11	71809826	71810302	-	4	302	155	0	LAMTOR1
chr11	73418464	73429763	-	4	28	45	0.1	RAB6A
chr11	85707868	85742653	-	4	103	156	0	PICALM
chr12	90013775	90049884	-	4	34	98	0	ATP2B1
chr13	20632714	20641530	+	4	20	54	0.1	ZMYM2
chr14	89628044	89656793	-	4	2	0	2	FOXN3
chr15	75693070	75706652	-	4	60	52	0.1	SIN3A
chr15	94899365	94913409	+	4	21	8	0.2	MCTP2
chr16	18846213	18856973	-	4	36	21	0.1	SMG1
chr16	85012794	85029613	-	4	0	4	1	ZDHHC7
chr17	14115518	14117283	-	4	0	0	Inf	AC005224.2
chr17	34858936	34861243	-	4	235	126	0	MYO19
chr17	40762125	40811570	+	4	133	0	0	TUBG1
chr17	58711213	58711338	+	4	12	7	0.3	PPM1D
chr17	74090494	74094099	-	4	68	55	0.1	EXOC7
chr17	79058631	79060380	+	4	27	49	0.1	BAIAP2
chr18	19345732	19359646	+	4	10	0	0.4	MIB1
chr18	19345732	19399607	+	4	10	25	0.2	MIB1
chr19	11230767	11231198	+	4	67	56	0.1	LDLR
chr19	13183860	13186485	+	4	39	14	0.1	NFIX
chr19	18648410	18649246	-	4	62	65	0.1	FKBP8
chr19	34699833	34712643	+	4	124	77	0	LSM14A
chr19	41810087	41812523	-	4	0	0	Inf	HNRNPUL1
chr19	5047486	5082515	+	4	11	6	0.4	KDM4B
chr19	810760	811263	-	4	0	0	Inf	PTBP1
chr1	16464347	16464925	-	4	89	98	0	EPHA2
chr1	193065777	193070334	-	4	50	0	0.1	GLRX2
chr1	193172924	193181607	+	4	43	50	0.1	CDC73
chr1	28362054	28369161	-	4	0	24	0.2	EYA3
chr1	28939758	28948677	-	4	173	87	0	TAF12
chr1	55316491	55341694	+	4	0	0	Inf	DHCR24
chr1	93687165	93730458	+	4	19	0	0.2	CCDC18
chr20	2944917	2945848	+	4	12	10	0.3	PTPRA
chr20	35689505	35693876	-	4	6	29	0.1	RBL1
chr20	50122094	50140135	-	4	0	0	Inf	NFATC2
chr2	136432901	136437894	+	4	89	46	0	R3HDM1
chr2	168920009	168986268	-	4	88	53	0	STK39
chr2	203817281	203820481	+	4	0	0	Inf	ALS2CR8
chr2	242346951	242373736	+	4	13	23	0.2	FARP2
chr2	69565029	69565697	-	4	86	64	0	GFPT1
chr3	126733024	126733218	+	4	14	42	0.1	PLXNA1
chr3	136045644	136047699	+	4	19	32	0.1	PCCB
chr3	155545970	155560408	-	4	9	0	0.4	SLC33A1
chr3	160134135	160135744	+	4	0	124	0	SMC4
chr3	169843749	169847340	-	4	96	0	0	PHC3
chr3	48730386	48732854	-	4	68	32	0.1	IP6K2
chr3	49095122	49095317	-	4	0	0	Inf	QRICH1
chr4	102230560	102230662	+	4	0	0	Inf	PPP3CA
chr4	139964227	139964497	+	4	17	15	0.2	CCRN4L
chr4	151682934	151738409	-	4	96	76	0	LRBA
chr4	151719232	151753128	-	4	77	35	0.1	LRBA
chr5	122881110	122893258	+	4	12	46	0.1	CSNK1G3
chr5	145197456	145205763	-	4	0	20	0.2	PRELID2
chr5	14673750	14681716	+	4	8	25	0.2	FAM105B
chr5	151166132	151183557	+	4	557	0	0	G3BP1
chr5	56152426	56161804	+	4	12	22	0.2	MAP3K1
chr5	68669656	68670538	+	4	32	17	0.1	RAD17
chr5	96248340	96251473	+	4	37	22	0.1	ERAP2
chr7	127950832	127955073	-	4	30	0	0.1	RBM28
chr7	135262543	135277940	+	4	0	117	0	NUP205
chr7	22190024	22206766	-	4	17	0	0.2	RAPGEF5
chr7	77200394	77221573	+	4	109	77	0	PTPN12
chr8	103341317	103358623	-	4	36	20	0.1	UBR5
chr8	104417003	104420012	-	4	43	41	0.1	SLC25A32
chr8	141582910	141595410	-	4	82	121	0	AGO2
chr8	141828375	141829119	-	4	78	129	0	PTK2
chr8	61702222	61704727	+	4	0	0	Inf	CHD7
chr9	114905750	114911679	-	4	32	28	0.1	SUSD1
chr9	133470869	133501892	+	4	57	108	0	FUBP3
chr9	33953282	33963789	-	4	47	125	0	UBAP2
chr9	33986757	34017187	-	4	138	50	0	UBAP2
chr9	36352738	36353328	-	4	30	13	0.1	RNF38
chr9	4823547	4860901	+	4	32	3	0.1	RCL1
chrX	130883333	130928494	-	4	0	4	1	TCONS_l2_00030860
chrX	53588716	53589205	-	4	157	119	0	HUWE1
chr10	129901240	129901644	+	3	0	0	Inf	MKI67
chr10	70956747	70960255	+	3	109	48	0	SUPV3L1
chr10	90642218	90674415	+	3	0	26	0.1	STAMBPL1
chr11	117023156	117034608	+	3	112	139	0	PAFAH1B2
chr11	12257723	12261132	+	3	79	67	0	MICAL2
chr11	130064055	130064595	-	3	0	0	Inf	ST14
chr11	130130750	130131824	-	3	14	36	0.1	ZBTB44
chr11	66133596	66136994	-	3	0	31	0.1	SLC29A2
chr11	68819489	68825162	+	3	0	23	0.1	TPCN2
chr11	70176278	70194526	+	3	39	68	0	PPFIA1
chr11	82872353	82895950	+	3	0	0	Inf	PCF11
chr11	85707868	85714494	-	3	84	156	0	PICALM
chr11	9430032	9431633	+	3	11	206	0	IPO7
chr12	1136913	1137738	+	3	4	18	0.2	ERC1
chr12	124911167	124934413	-	3	13	38	0.1	NCOR2
chr12	14599921	14610229	+	3	43	22	0.1	ATF7IP
chr12	48468106	48468576	-	3	82	28	0	SENP1
chr12	69237543	69237713	+	3	0	0	Inf	MDM2
chr12	76424325	76424474	+	3	0	0	Inf	RP11-290L1.3
chr13	33222890	33309467	+	3	126	100	0	PDS5B
chr13	41517087	41518061	-	3	90	56	0	ELF1
chr13	41892941	41910892	+	3	37	8	0.1	NAA16
chr13	77644765	77661768	-	3	21	27	0.1	MYCBP2
chr13	79940222	79940878	+	3	0	0	Inf	RBM26
chr14	21859124	21861912	+	3	0	0	Inf	CHD8
chr14	50136241	50141145	-	3	16	18	0.2	POLE2
chr15	101523732	101529603	+	3	8	0	0.4	LRRK1
chr15	52246677	52252241	-	3	81	22	0	LEO1
chr15	81517639	81518052	+	3	0	0	Inf	IL16
chr16	21326631	21328447	+	3	0	0	Inf	CRYM-AS1
chr16	22360599	22361170	-	3	5	23	0.1	CDR2
chr16	3900297	3901010	-	3	13	31	0.1	CREBBP
chr16	47531309	47549512	+	3	29	41	0.1	PHKB
chr16	640876	641047	+	3	0	0	Inf	RAB40C
chr16	67692035	67692159	-	3	0	0	Inf	ACD
chr17	30773962	30807649	+	3	345	315	0	PSMD11
chr17	35800605	35800763	+	3	35	35	0.1	TADA2A
chr17	36517593	36533668	+	3	12	18	0.2	SOCS7
chr17	40481427	40500538	-	3	23	16	0.1	STAT3
chr17	62515438	62519013	+	3	10	11	0.3	CEP95
chr17	73233529	73235625	+	3	0	0	Inf	GGA3
chr17	77073511	77073946	+	3	0	0	Inf	ENGASE
chr18	54285234	54291685	-	3	0	94	0	TXNL1
chr18	54423813	54426184	+	3	18	4	0.2	WDR7
chr19	1271327	1271466	+	3	87	70	0	CIRBP
chr19	1924305	1924429	-	3	0	0	Inf	SCAMP4
chr19	47865732	47865950	+	3	22	0	0.1	DHX34
chr19	47995346	47996067	+	3	0	0	Inf	NAPA-AS1
chr19	651691	652884	-	3	14	0	0.2	RNF126
chr19	8538547	8539128	+	3	193	235	0	HNRNPM
chr1	213037066	213058738	+	3	5	28	0.1	FLVCR1
chr1	23370919	23377013	+	3	60	130	0	KDM1A
chr1	43744723	43747668	-	3	0	0	Inf	C1orf210
chr1	65243305	65255197	+	3	13	16	0.2	RAVER2
chr20	13509079	13550233	-	3	35	8	0.1	TASP1
chr20	30954186	30959677	+	3	40	0	0.1	ASXL1
chr20	36685933	36694658	+	3	81	52	0	RPRD1B
chr20	36694204	36694658	+	3	11	52	0.1	RPRD1B
chr21	30693541	30702014	+	3	43	8	0.1	BACH1
chr21	30698379	30702014	+	3	14	8	0.2	BACH1
chr2	209150449	209153542	+	3	7	31	0.1	PIKFYVE
chr2	30998795	31032392	-	3	0	0	Inf	CAPN13
chr2	32832521	32836649	+	3	32	13	0.1	BIRC6
chr2	48059487	48062010	-	3	32	38	0.1	FBXO11
chr3	113285266	113311895	+	3	0	0	Inf	SIDT1
chr3	184075407	184075644	-	3	5	17	0.2	CLCN2
chr3	196817782	196846401	-	3	15	29	0.1	DLG1
chr3	197592293	197602646	+	3	3	6	0.5	LRCH3
chr3	47098310	47098980	-	3	40	10	0.1	SETD2
chr3	51430333	51431425	-	3	0	0	Inf	RBM15B
chr3	98568304	98600611	-	3	216	73	0	DCBLD2
chr4	39871013	39891984	-	3	133	87	0	PDS5A
chr4	48686689	48712715	-	3	12	12	0.2	FRYL
chr5	108527207	108530150	-	3	0	0	Inf	FER
chr5	127466758	127477673	+	3	331	482	0	SLC12A2
chr5	156915272	156923965	-	3	0	4	0.8	ADAM19
chr5	36953719	36986403	+	3	79	43	0	NIPBL
chr5	43161350	43162033	+	3	96	31	0	ZNF131
chr5	61772509	61811328	+	3	22	3	0.1	IPO11
chr5	619104	620376	+	3	51	53	0.1	CEP72
chr5	6604250	6605521	-	3	60	29	0	NSUN2
chr6	117859782	117864374	+	3	0	0	Inf	DCBLD1
chr6	20781375	20846409	+	3	8	14	0.2	CDKAL1
chr6	42941740	42942776	-	3	8	0	0.4	PEX6
chr7	131060182	131084192	+	3	138	63	0	MKLN1
chr7	27668989	27672064	-	3	35	39	0.1	HIBADH
chr7	40027197	40037263	+	3	42	33	0.1	CDK13
chr7	4152920	4153906	+	3	0	0	Inf	SDK1
chr7	66406834	66416122	+	3	38	72	0	C7orf42
chr8	117668094	117671219	-	3	1441	1565	0	EIF3H
chr8	125332326	125343033	-	3	13	39	0.1	TMEM65
chr8	141889569	141900868	-	3	272	179	0	PTK2
chr8	145245686	145255444	+	3	69	30	0	HEATR7A
chr8	145738024	145738154	-	3	26	24	0.1	RECQL4
chr8	18622958	18662408	-	3	34	6	0.1	PSD3
chr8	28970979	28972184	-	3	0	9	0.3	KIF13B
chr8	37971709	37976881	+	3	14	13	0.2	ASH2L
chr8	62531536	62559437	-	3	649	38	0	ASPH
chr8	82539121	82593018	-	3	41	0	0.1	IMPA1P
chr9	139731926	139732114	+	3	0	46	0.1	RABL6
chr9	14146687	14179779	-	3	52	28	0.1	NFIB
chrX	129263476	129290577	-	3	103	0	0	AIFM1
chrX	84558411	84563222	-	3	150	118	0	POF1B
chr10	103649168	103717489	-	2	21	23	0.1	C10orf76
chr10	128768965	128798571	+	2	16	43	0	DOCK1
chr10	129905414	129906506	+	2	0	0	Inf	MKI67
chr11	46515157	46570050	-	2	21	10	0.1	AMBRA1
chr11	76162901	76175124	+	2	24	76	0	C11orf30
chr11	76253259	76257341	+	2	23	4	0.1	C11orf30
chr13	41556118	41556418	-	2	97	76	0	ELF1
chr14	100716718	100728803	+	2	0	33	0.1	YY1
chr14	105174024	105176019	-	2	0	0	Inf	INF2
chr14	99988469	100002425	-	2	10	21	0.1	CCDC85C
chr15	64791491	64792365	+	2	22	31	0.1	ZNF609
chr15	75692263	75705386	-	2	82	0	0	SIN3A
chr15	91496276	91497416	+	2	0	0	Inf	UNC45A
chr15	93467550	93472321	+	2	26	50	0	CHD2
chr16	1364293	1370518	+	2	173	69	0	UBE2I
chr16	3828754	3832811	-	2	0	0	Inf	CREBBP
chr16	58592376	58594266	-	2	159	295	0	CNOT1
chr16	69237603	69294163	+	2	0	40	0	SNTB2
chr17	34171840	34172014	+	2	7	0	0.3	TAF15
chr18	19116002	19148055	-	2	15	0	0.1	ESCO1
chr18	47462621	47480805	-	2	42	6	0	MYO5B
chr19	45284161	45284620	+	2	12	32	0.1	CBLC
chr19	49611566	49611723	+	2	0	0	Inf	SNRNP70
chr1	117944807	117948267	+	2	23	86	0	MAN1A2
chr1	156436175	156436312	+	2	0	0	Inf	MEF2D
chr1	167734819	167757374	+	2	16	0	0.1	MPZL1
chr1	180959119	180974599	-	2	32	39	0.1	STX6
chr1	21377358	21415706	-	2	51	125	0	EIF4G3
chr1	233313547	233353930	-	2	17	2	0.1	PCNXL2
chr1	243589728	243589860	+	2	9	0	0.2	SDCCAG8
chr1	28815681	28819603	+	2	49	27	0	PHACTR4
chr1	33236965	33237835	-	2	0	0	Inf	KIAA1522
chr1	62613955	62626795	+	2	11	0	0.2	INADL
chr1	6586755	6592139	-	2	106	41	0	NOL9
chr20	31290541	31290965	+	2	0	0	Inf	COMMD7
chr20	57466480	57466886	+	2	0	8	0.2	GNAS
chr21	16225594	16230029	-	2	3	0	0.7	TCONS_l2_00017148
chr21	48069486	48069651	+	2	52	17	0	PRMT2
chr22	31485916	31486865	+	2	0	34	0.1	SMTN
chr22	41664100	41677086	-	2	54	39	0	RANGAP1
chr2	122271688	122273338	-	2	38	0	0.1	CLASP1
chr2	186923483	186951097	-	2	0	0	Inf	TCONS_l2_00016042
chr2	190656515	190682906	+	2	19	29	0.1	PMS1
chr2	190656515	190728841	+	2	19	0	0.1	PMS1
chr2	240929490	240961757	-	2	116	104	0	NDUFA10
chr2	55785910	55831212	-	2	0	63	0	SMEK2
chr2	61438906	61450431	-	2	32	60	0	USP34
chr2	74230236	74275538	+	2	13	15	0.1	TET3
chr2	9490936	9525487	+	2	68	74	0	ASAP2
chr3	132400757	132403638	-	2	7	0	0.3	NPHP3-ACAD11
chr3	133876964	133914026	-	2	25	0	0.1	RYK
chr3	169693395	169706147	+	2	360	161	0	SEC62
chr3	47038470	47039542	-	2	0	0	Inf	NBEAL2
chr3	47610641	47614364	-	2	0	5	0.4	CSPG5
chr3	51457187	51458451	-	2	31	12	0.1	VPRBP
chr3	56694758	56707753	-	2	15	58	0	FAM208A
chr4	106359106	106388213	-	2	0	51	0	PPA2
chr4	110415770	110442782	+	2	63	35	0	SEC24B
chr4	113530534	113538884	-	2	0	0	Inf	C4orf21
chr4	140450184	140454520	-	2	142	78	0	SETD7
chr4	170076630	170077830	-	2	56	27	0	SH3RF1
chr4	73979508	73991029	-	2	88	46	0	ANKRD17
chr4	87967317	87968746	+	2	56	7	0	AFF1
chr5	137726701	137761271	+	2	61	16	0	KDM3B
chr5	137803445	137803553	-	2	0	0	Inf	EGR1
chr5	167915606	167921655	+	2	457	149	0	RARS
chr5	56155541	56180653	+	2	7	13	0.2	MAP3K1
chr5	80071512	80088663	+	2	0	6	0.3	MSH3
chr6	148761759	148761950	-	2	0	0	Inf	SASH1
chr6	160103505	160113895	-	2	40	0	0	SOD2
chr6	167435896	167438382	+	2	16	23	0.1	FGFR1OP
chr6	45390329	45480144	+	2	0	0	Inf	RUNX2
chr7	27668989	27689252	-	2	37	39	0.1	HIBADH
chr8	103258510	103261551	+	2	0	0	Inf	KB-431C1.4
chr8	48612964	48614577	+	2	33	14	0.1	KIAA0146
chr8	52773420	52773806	-	2	10	0	0.2	PCMTD1
chr8	94798450	94834791	+	2	7	0	0.3	TMEM67
chrX	37265461	37285253	+	2	54	15	0	PRRG1
chrX	53629551	53634660	-	2	83	11	0	HUWE1
chrX	62917004	62926329	-	2	10	11	0.2	ARHGEF9

## Sheet: HT29_2
chromosome	start	end	strand	circ_reads	lin_reads_5prime	lin_reads_3prime	circ/lin_ratio	host_gene
chr1	1586822	1650894	-	95	95	0	1	CDK11B
chr17	65941524	65972074	+	51	128	48	0.4	BPTF
chr3	169863210	169867032	-	46	67	84	0.5	PHC3
chrX	134156297	134185398	-	42	0	0	Inf	FAM127B
chr1	117944807	117963271	+	37	29	53	0.7	MAN1A2
chr16	85667519	85667738	+	35	103	55	0.3	GSE1
chr16	68155889	68160513	+	34	36	28	0.9	NFATC3
chr6	47251673	47254331	-	33	165	226	0.1	TNFRSF21
chr4	187627716	187630999	-	32	146	134	0.2	FAT1
chr1	1601102	1666274	-	31	0	0	Inf	SLC35E2B
chr1	155646338	155746272	-	30	38	87	0.3	YY1AP1
chr3	171965322	171969331	+	30	68	46	0.4	FNDC3B
chr8	61653817	61655656	+	27	37	220	0.1	CHD7
chr11	32948702	32956981	+	26	25	59	0.4	QSER1
chr16	2812939	2813053	-	24	0	0	Inf	SRRM2
chr6	4891946	4892613	+	24	30	22	0.8	CDYL
chr1	27056141	27059283	+	24	85	94	0.3	ARID1A
chr8	141856358	141900868	-	22	359	84	0.1	PTK2
chr4	73950965	73958017	-	21	0	67	0.3	ANKRD17
chr1	19610489	19630880	-	21	36	0	0.6	AKR7A3
chr12	69644908	69656342	+	20	246	87	0.1	CPSF6
chr8	103299660	103300494	-	19	203	80	0.1	UBR5
chr19	41811650	41812511	-	19	0	0	Inf	HNRNPUL1
chr12	95602618	95605043	-	18	16	4	1.1	FGD6
chr19	41811650	41812723	-	17	0	0	Inf	HNRNPUL1
chr3	196118683	196129890	-	16	28	25	0.6	UBXN7
chr1	117944807	117957453	+	16	29	135	0.1	MAN1A2
chr8	141595217	141616013	-	16	4	135	0.1	AGO2
chr6	158703294	158735300	+	15	4	16	0.9	TCONS_00011401
chr19	41810087	41812523	-	15	0	0	Inf	ZNF609
chr11	33307958	33309057	+	15	39	25	0.4	HIPK3
chr20	39721111	39729993	+	14	257	297	0	TOP1
chr13	47297355	47308133	+	14	55	47	0.3	LRCH1
chr1	155185353	155205635	-	14	16	0	0.9	GBAP1
chr11	130130750	130131824	-	13	30	34	0.4	ZBTB44
chr4	39739039	39757359	+	13	477	192	0	UBE2K
chr11	85707868	85742653	-	13	138	234	0.1	PICALM
chr4	153332454	153333681	-	13	0	7	1.9	FBXW7
chr1	205585605	205593019	-	13	43	0	0.3	ELK4
chr4	73956383	73958017	-	13	0	118	0.1	ANKRD17
chr7	158662545	158669382	+	12	16	30	0.4	WDR60
chr21	17135209	17138460	+	12	6	22	0.5	USP25
chr4	39739039	39776553	+	12	477	177	0	UBE2K
chr6	3076997	3078169	+	12	42	26	0.3	RIPK1
chr8	141828375	141900868	-	12	359	209	0	PTK2
chr8	141856358	141874498	-	12	324	84	0	PTK2
chr3	169854206	169867032	-	12	67	120	0.1	PHC3
chr5	137320945	137324004	-	12	13	22	0.5	FAM13B
chr5	64747301	64769779	-	12	21	0	0.6	ADAMTS6
chr9	33971648	33973235	-	11	54	45	0.2	UBAP2
chr13	113170753	113181798	-	11	30	43	0.3	TUBGCP3
chr17	20107645	20109225	+	11	6	7	1.6	SPECC1
chr13	76134888	76143643	+	11	13	34	0.3	RP11-29G8.3
chr5	167915606	167921655	+	11	515	186	0	RARS
chr8	61484604	61504528	+	11	106	167	0.1	RAB2A
chr8	141874410	141900868	-	11	359	321	0	PTK2
chr21	16386664	16415895	-	11	48	41	0.2	NRIP1
chr18	12999419	13042333	+	11	41	16	0.3	CEP192
chr11	129034213	129034322	-	11	30	37	0.3	ARHGAP32
chr4	87967317	87968746	+	11	63	59	0.2	AFF1
chr9	33948371	33953472	-	10	80	132	0.1	UBAP2
chr1	41536266	41541123	-	10	29	50	0.2	SCMH1
chr2	100078957	100081447	-	10	27	13	0.4	REV1
chr15	65869794	65869923	-	10	0	0	Inf	PTPLAD1
chr3	169840378	169847340	-	10	120	40	0.1	PHC3
chr1	27269150	27269556	+	10	0	16	0.6	NUDC
chr16	68155889	68157024	+	10	36	33	0.3	NFATC3
chr16	53967896	53968021	+	10	31	47	0.2	FTO
chr17	80521229	80526077	+	10	72	112	0.1	FOXK2
chr1	179981063	179985105	+	10	16	13	0.6	CEP350
chr1	193172924	193181607	+	10	49	38	0.2	CDC73
chr9	138773478	138774924	-	10	18	24	0.4	CAMSAP1
chr7	127013395	127017383	-	9	44	14	0.2	ZNF800
chr7	99621041	99621930	+	9	84	19	0.1	ZKSCAN1
chr8	124089350	124117704	+	9	56	19	0.2	WDR67
chr5	127466758	127477673	+	9	406	465	0	SLC12A2
chr7	80418621	80440017	-	9	56	42	0.2	SEMA3C
chr3	196214269	196215554	-	9	38	32	0.2	RNF168
chr7	155465560	155473602	+	9	36	80	0.1	RBM33
chr8	128902834	128903244	+	9	76	47	0.1	PVT1
chr8	141889569	141900868	-	9	359	244	0	PTK2
chr8	18622958	18662408	-	9	27	5	0.3	PSD3
chr7	116339124	116340338	+	9	109	155	0.1	MET
chr1	117944807	117984947	+	9	29	32	0.3	MAN1A2
chrUn_gl000220	121604	123082	+	9	21	0	0.4	LOC100507412
chr3	71090478	71102924	-	9	57	67	0.1	FOXP1
chr10	126370175	126370948	-	9	13	0	0.7	FAM53B
chr12	12022357	12022903	+	9	158	67	0.1	ETV6
chr22	21288066	21288532	+	9	68	62	0.1	CRKL
chr20	30954186	30956926	+	9	102	94	0.1	ASXL1
chr8	131164981	131193126	-	9	37	90	0.1	ASAP1
chr15	64791491	64792365	+	8	14	36	0.2	ZNF609
chr9	6420911	6434173	+	8	24	14	0.3	UHRF2
chr4	39739039	39747430	+	8	477	114	0	UBE2K
chr8	141407718	141415797	-	8	47	58	0.1	TRAPPC9
chr9	103102538	103111654	-	8	47	28	0.2	TEX10
chr20	61488746	61490878	-	8	22	36	0.2	TCFL5
chr14	64465631	64489581	+	8	48	35	0.2	SYNE2
chr16	2816060	2816558	-	8	0	0	Inf	SRRM2
chr18	48573289	48593557	+	8	6	10	0.8	SMAD4
chr1	151139409	151139890	+	8	62	48	0.1	SCNM1
chr11	85685750	85742653	-	8	138	120	0.1	PICALM
chr7	92135561	92151559	-	8	34	10	0.2	PEX1
chr13	33327469	33334858	+	8	225	436	0	PDS5B
chr11	14839728	14840755	+	8	23	17	0.3	PDE3B
chr19	13246013	13247219	+	8	8	75	0.1	NACC1
chr6	161455290	161471011	+	8	41	28	0.2	MAP3K4
chr7	97820039	97823884	+	8	80	54	0.1	LMTK2
chr9	115336336	115337531	+	8	11	16	0.5	KIAA1958
chr1	23356961	23377013	+	8	71	155	0.1	KDM1A
chr19	41811641	41812707	-	8	0	0	Inf	HNRNPUL1
chr5	176963358	176966148	-	8	5	10	0.8	FAM193B
chr1	21295966	21329301	-	8	175	105	0	EIF4G3
chr7	40027197	40041630	+	8	62	46	0.1	CDK13
chr4	91645064	91648448	+	8	6	0	1.3	CCSER1
chr10	93711159	93726514	+	8	30	46	0.2	BTAF1
chr8	124349864	124351686	-	8	314	227	0	ATAD2
chr17	35640167	35646430	-	8	34	69	0.1	ACACA
chr18	54398613	54426184	+	7	8	3	0.9	WDR7
chr10	1118055	1126416	+	7	24	3	0.3	WDR37
chr19	51835142	51835318	+	7	0	0	Inf	VSIG10L
chr13	99890680	99896878	+	7	156	83	0	UBAC2
chr9	93606139	93607876	+	7	42	79	0.1	SYK
chr13	21742126	21742538	-	7	127	90	0.1	SKA3
chr1	31907114	31907450	-	7	0	0	Inf	SERINC2
chr7	155499553	155511137	+	7	123	178	0	RBM33
chr11	73418464	73429763	-	7	42	23	0.2	RAB6A
chr22	32025280	32025408	+	7	0	0	Inf	PISD
chr11	85722072	85742653	-	7	138	114	0.1	PICALM
chr21	16383490	16415895	-	7	48	0	0.1	NRIP1
chr5	16779653	16783578	-	7	110	101	0.1	MYO10
chr7	24663284	24690331	+	7	12	24	0.3	MPP6
chr17	45740454	45745776	+	7	206	208	0	KPNB1
chr7	26232903	26233299	-	7	0	0	Inf	HNRNPA2B1
chr2	234749721	234749887	-	7	0	0	Inf	HJURP
chrX	153219929	153220571	+	7	0	0	Inf	HCFC1
chr10	5815804	5842668	-	7	322	355	0	GDI2
chr1	21377358	21415706	-	7	120	180	0	EIF4G3
chr4	52729602	52744020	+	7	118	26	0.1	DCUN1D4
chr5	179976930	179980471	+	7	55	62	0.1	CNOT6
chr19	54649727	54651953	-	7	0	0	Inf	CNOT3
chr2	70406663	70409129	-	7	2	2	3.5	C2orf42
chr11	76162901	76175124	+	7	66	59	0.1	C11orf30
chr12	112116954	112121111	-	7	16	17	0.4	BRAP
chr10	7839009	7844817	+	7	97	22	0.1	ATP5C1
chr1	67356836	67371058	-	6	0	9	0.7	WDR78
chr7	158672374	158698782	+	6	30	7	0.2	WDR60
chr5	138994281	138994551	+	6	25	87	0.1	UBE2D2
chr1	154226375	154228231	+	6	427	569	0	UBAP2L
chr7	128637442	128641288	-	6	67	90	0.1	TNPO3
chr12	83250788	83251359	+	6	19	12	0.3	TMTC2
chr4	56277780	56284152	+	6	84	131	0	TMEM165
chr3	53274266	53276258	-	6	1388	664	0	TKT
chr15	30053341	30065560	-	6	56	89	0.1	TJP1
chr19	4831184	4831296	+	6	0	0	Inf	TICAM1
chr4	183245098	183268082	+	6	3	0	2	TENM3
chr6	158733082	158735300	+	6	14	16	0.4	TCONS_00011401
chr2	162036124	162061304	+	6	410	120	0	TANK
chr11	77396149	77404656	-	6	43	26	0.1	RSF1
chr11	77409531	77413540	-	6	60	43	0.1	RSF1
chr7	151181822	151195266	-	6	3	0	2	RHEB
chr1	112243594	112244047	-	6	0	0	Inf	RAP1A
chr6	13632601	13644961	-	6	6	39	0.2	RANBP9
chr17	7402357	7402810	+	6	0	93	0.1	POLR2A
chr17	7416772	7417381	-	6	0	0	Inf	POLR2A
chr11	94316613	94340805	+	6	2	0	3	PIWIL4
chr20	34450934	34502119	+	6	26	16	0.2	PHF20
chr15	41648236	41669502	+	6	193	192	0	NUSAP1
chr17	79577235	79580520	-	6	116	83	0.1	NPLOC4
chr8	17532694	17613470	-	6	65	59	0.1	MTUS1
chr7	24663284	24720139	+	6	12	10	0.5	MPP6
chr5	56160560	56161804	+	6	36	34	0.2	MAP3K1
chr5	126140467	126168493	+	6	237	106	0	LMNB1
chr11	27520905	27523467	-	6	271	90	0	LIN7C
chr2	160980301	160983112	-	6	10	8	0.6	ITGB6
chr15	41361767	41362745	-	6	39	24	0.2	INO80
chr10	5827104	5842668	-	6	322	41	0	GDI2
chr7	4805013	4805152	+	6	0	0	Inf	FOXK1
chr2	58449076	58459247	-	6	35	45	0.1	FANCL
chr4	91229394	91234198	+	6	9	12	0.5	FAM190A
chr7	158552176	158557544	-	6	104	73	0.1	ESYT2
chr7	100410368	100410830	-	6	112	72	0.1	EPHB4
chr1	21295966	21307720	-	6	188	105	0	EIF4G3
chr12	93192667	93192862	-	6	48	47	0.1	EEA1
chr10	128768965	128860040	+	6	34	37	0.2	DOCK1
chr10	518378	532470	-	6	0	13	0.5	DIP2C
chr20	47685251	47686834	+	6	571	619	0	CSE1L
chr3	33661094	33686395	-	6	10	10	0.6	CLASP2
chr14	103987659	103988399	-	6	0	0	Inf	CKB
chr2	169414601	169417832	+	6	0	65	0.1	CERS6
chr6	20546576	20548936	+	6	11	12	0.5	CDKAL1
chr13	26974589	26975761	+	6	83	48	0.1	CDK8
chr12	30864499	30906543	-	6	0	13	0.5	CAPRIN2
chr11	34107610	34107960	+	6	610	555	0	CAPRIN1
chr10	93751875	93768032	+	6	40	20	0.2	BTAF1
chr16	89371613	89383483	-	6	38	77	0.1	ANKRD11
chr20	44477088	44477314	-	6	11	20	0.3	ACOT8
chr11	34218871	34226237	-	6	34	22	0.2	ABTB2
chr2	113057425	113057606	+	5	4	9	0.6	ZC3H6
chr3	114069120	114070725	-	5	9	0	0.6	ZBTB20
chr2	61722589	61726048	-	5	0	201	0	XPO1
chrX	73069352	73069689	+	5	0	0	Inf	XIST
chr10	1125950	1126416	+	5	19	3	0.3	WDR37
chr4	85623505	85642725	-	5	10	10	0.5	WDFY3
chr2	128855002	128861588	+	5	53	60	0.1	UGGT1
chr9	33886878	33900269	+	5	289	143	0	UBE2R2
chr15	99740123	99768937	-	5	20	5	0.2	TTC23
chr9	103082546	103111654	-	5	47	26	0.1	TEX10
chr12	3069113	3121398	+	5	75	45	0.1	TEAD4
chr17	34171549	34171918	+	5	0	0	Inf	TAF15
chr1	1496711	1500296	-	5	397	0	0	SSU72
chr3	113207791	113225452	-	5	20	43	0.1	SPICE1
chr1	16263657	16264501	+	5	160	60	0	SPEN
chr3	47651555	47680270	-	5	100	198	0	SMARCC1
chr12	105321750	105322472	-	5	29	16	0.2	SLC41A2
chrX	118540422	118544325	+	5	32	17	0.2	SLC25A43
chr21	33073307	33078670	-	5	68	66	0.1	SCAF4
chr20	17639407	17639557	-	5	0	0	Inf	RRBP1
chr22	48150365	48150473	+	5	0	0	Inf	RP11-191L9.4
chr17	56434828	56436184	-	5	154	58	0	RNF43
chr9	110062421	110087285	+	5	366	163	0	RAD23B
chr7	66236869	66275834	+	5	47	0	0.1	RABGEF1
chr2	136432901	136437894	+	5	200	90	0	R3HDM1
chr7	716865	751164	-	5	56	24	0.1	PRKAR1B
chr11	68272612	68338572	+	5	80	130	0	PPP6R3
chr11	64027002	64027344	-	5	0	0	Inf	PLCB3
chr11	85733409	85742653	-	5	138	115	0	PICALM
chr13	33160655	33223002	+	5	0	0	Inf	PDS5B
chr2	61009019	61010344	+	5	39	21	0.1	PAPOLG
chr5	138699447	138700432	+	5	398	346	0	PAIP2
chrX	67266835	67273652	-	5	5	0	1	OPHN1
chr7	44684925	44687358	+	5	63	73	0.1	OGDH
chr15	41663724	41669502	+	5	169	192	0	NUSAP1
chr5	176618884	176631293	+	5	63	39	0.1	NSD1
chr5	36953719	36976504	+	5	74	22	0.1	NIPBL
chr16	68224670	68225678	+	5	37	26	0.1	NFATC3
chr4	178274461	178281831	+	5	25	4	0.2	NEIL3
chr8	17611225	17613470	-	5	65	64	0.1	MTUS1
chr12	27867712	27877119	+	5	69	156	0	MRPS35
chr7	24663284	24708279	+	5	12	22	0.2	MPP6
chr7	156785637	156786875	-	5	2	0	2.5	MNX1
chr10	129904942	129905308	-	5	0	0	Inf	MKI67
chr5	179688683	179707608	-	5	22	63	0.1	MAPK9
chr22	22160138	22162135	-	5	80	61	0.1	MAPK1
chr1	117944807	117948267	+	5	29	82	0.1	MAN1A2
chr16	1004356	1004666	-	5	0	0	Inf	LMF1
chr19	11230767	11231198	+	5	51	106	0	LDLR
chr14	56078736	56086030	+	5	24	93	0.1	KTN1
chr1	33236971	33237091	-	5	0	3	1.7	KIAA1522
chr19	12902615	12903790	-	5	0	0	Inf	JUNB
chr1	62321701	62350080	+	5	30	73	0.1	INADL
chrX	53563517	53574809	+	5	0	0	Inf	HUWE1
chr19	41811650	41812707	-	5	0	0	Inf	HNRNPUL1
chr15	28505922	28508315	-	5	22	10	0.2	HERC2
chr12	120592773	120593523	-	5	66	62	0.1	GCN1L1
chr2	48573339	48573890	+	5	24	13	0.2	FOXN2
chr5	14673750	14681716	+	5	4	30	0.2	FAM105B
chr22	41568502	41569788	+	5	33	51	0.1	EP300
chr16	3704961	3708065	+	5	8	0	0.6	DNASE1
chr5	140953168	140953384	+	5	0	0	Inf	DIAPH1
chr9	19276155	19328160	+	5	37	33	0.1	DENND4C
chr17	61882403	61884014	+	5	4	59	0.1	DDX42
chr4	52729602	52758017	+	5	118	18	0	DCUN1D4
chr7	101870646	101870949	+	5	8	22	0.2	CUX1
chr2	225400244	225431828	-	5	0	68	0.1	CUL3
chr16	3823751	3860780	-	5	84	5	0.1	CREBBP
chr3	128985866	128991164	+	5	163	0	0	COPG1
chr12	122861935	122865105	-	5	16	15	0.3	CLIP1
chr9	130947825	130950213	-	5	168	172	0	CIZ1
chr16	53189837	53191453	+	5	24	12	0.2	CHD9
chr7	40027197	40027857	+	5	62	52	0.1	CDK13
chr2	210968827	211019335	-	5	0	5	1	C2orf67
chr21	30693541	30702014	+	5	18	21	0.2	BACH1
chr6	16326624	16328701	-	5	15	4	0.3	ATXN1
chr2	24107634	24108699	-	5	0	13	0.4	ATAD2B
chr4	36230203	36231267	-	5	0	20	0.2	ARAP2
chr1	70758070	70781249	-	5	11	23	0.2	ANKRD13C
chr9	88233897	88248289	-	5	7	15	0.3	AGTPBP1
chr5	132267869	132272885	-	5	135	18	0	AFF4
chr7	87593948	87607727	+	5	3	7	0.7	ADAM22
chr13	95768175	95840796	-	5	45	26	0.1	ABCC4
chr17	35310185	35311207	+	5	206	95	0	AATF
chr3	126157084	126191148	-	4	30	0	0.1	ZXDC
chr7	99090662	99092254	-	4	18	0	0.2	ZNF394
chr3	125032151	125050082	-	4	35	52	0.1	ZNF148
chr1	247319707	247323115	-	4	0	0	Inf	ZNF124
chr20	45891031	45905539	-	4	80	105	0	ZMYND8
chr13	20625572	20641530	+	4	0	69	0.1	ZMYM2
chr7	44807479	44808082	+	4	0	0	Inf	ZMIZ2
chr1	31810021	31811895	+	4	44	81	0	ZCCHC17
chr6	43517225	43523701	-	4	63	31	0.1	XPO5
chr19	36211955	36212110	-	4	0	0	Inf	WBP7
chr6	110423201	110423324	+	4	0	0	Inf	WASF1
chr6	110448671	110481935	-	4	0	54	0.1	WASF1
chrX	118971719	118972490	-	4	54	40	0.1	UPF3B
chr2	128941248	128945188	+	4	39	51	0.1	UGGT1
chr6	42630995	42652609	+	4	15	6	0.3	UBR2
chr9	33941646	33948585	-	4	144	49	0	UBAP2
chrX	16861436	16861553	-	4	0	0	Inf	TXLNG
chr17	40762125	40811570	+	4	141	0	0	TUBG1
chr10	116719484	116734144	+	4	37	23	0.1	TRUB1
chr2	230705537	230725247	-	4	65	65	0.1	TRIP12
chr2	230723487	230725247	-	4	65	48	0.1	TRIP12
chr11	119982640	119982750	+	4	0	0	Inf	TRIM29
chr3	133335657	133368787	-	4	55	88	0	TOPBP1
chr16	24762046	24803138	+	4	12	29	0.1	TNRC6A
chr16	19477403	19481147	+	4	33	25	0.1	TMC5
chr13	61013821	61060082	+	4	12	16	0.2	TDRD3
chr13	32529988	32530116	-	4	0	0	Inf	TCONS_l2_00006780
chr11	65267236	65267452	-	4	0	0	Inf	TCONS_00019666
chr22	42605656	42611347	-	4	38	39	0.1	TCF20
chr12	65258447	65260683	+	4	37	16	0.1	TBC1D30
chr17	34171537	34171786	+	4	0	0	Inf	TAF15
chr17	34171774	34171909	+	4	0	0	Inf	TAF15
chr17	34171798	34172014	+	4	0	0	Inf	TAF15
chr1	29481207	29481422	-	4	140	102	0	SRSF4
chr16	2806334	2807946	+	4	67	412	0	SRRM2
chr22	24698162	24734445	+	4	20	35	0.1	SPECC1L
chr17	49067810	49075978	-	4	28	35	0.1	SPAG9
chr1	151611363	151611595	+	4	24	24	0.2	SNX27
chr6	86259440	86267778	-	4	29	39	0.1	SNX14
chr1	43392486	43396877	-	4	482	0	0	SLC2A1
chr11	790932	791562	-	4	0	0	Inf	SLC25A22
chr7	100457506	100459533	+	4	18	33	0.1	SLC12A9
chr4	48371865	48385801	+	4	71	78	0.1	SLAIN2
chr3	170077486	170109048	+	4	107	146	0	SKIL
chr10	112711365	112724819	+	4	0	19	0.2	SHOC2
chr8	19190465	19192368	+	4	73	68	0.1	SH2D4A
chr10	52103251	52104105	-	4	17	5	0.2	SGMS1
chr10	52193235	52255945	-	4	0	17	0.2	SGMS1
chr16	70564647	70566523	+	4	107	107	0	SF3B3
chr14	99924615	99932150	-	4	69	38	0.1	SETD3
chr10	75506387	75530858	+	4	9	0	0.4	SEC24C
chr5	134002512	134018172	+	4	61	13	0.1	SEC24A
chr19	50148277	50161146	+	4	15	140	0	SCAF1
chr14	55203741	55231258	+	4	0	0	Inf	SAMD4A
chr19	5604593	5604947	-	4	87	129	0	SAFB2
chr21	36206706	36231875	-	4	87	94	0	RUNX1
chr20	36685933	36694658	+	4	56	43	0.1	RPRD1B
chr17	37074928	37075763	-	4	0	0	Inf	RP1-56K13.3
chr14	53107461	53107767	+	4	0	0	Inf	RP11-841O20.2
chr15	59383257	59384839	+	4	52	34	0.1	RNF111
chr1	8601272	8674745	-	4	3	20	0.2	RERE
chr14	23378691	23380612	-	4	50	49	0.1	RBM23
chr3	51575604	51624575	+	4	0	10	0.4	RAD54L2
chr9	110062421	110068928	+	4	366	133	0	RAD23B
chr9	110062421	110074018	+	4	366	66	0	RAD23B
chr9	125751575	125752492	+	4	41	86	0	RABGAP1
chr9	125760875	125847562	+	4	63	0	0.1	RABGAP1
chr8	129021835	129022690	+	4	64	72	0.1	PVT1
chr1	32381495	32385259	-	4	0	11	0.4	PTP4A2
chr20	62630397	62631112	+	4	121	53	0	PRPF6
chr2	45925083	45928630	+	4	0	0	Inf	PRKCE
chr17	66518896	66526142	+	4	80	59	0	PRKAR1A
chr1	14099572	14109326	+	4	63	15	0.1	PRDM2
chr1	202385914	202398057	+	4	16	3	0.2	PPP1R12B
chr2	44436348	44436466	+	4	45	29	0.1	PPM1B
chr11	70200406	70202360	+	4	112	48	0	PPFIA1
chr17	7416747	7417369	-	4	0	0	Inf	POLR2A
chr16	47531309	47549512	+	4	39	24	0.1	PHKB
chr17	27248705	27251320	-	4	21	50	0.1	PHF12
chr1	28800065	28807116	+	4	138	56	0	PHACTR4
chr2	70507344	70507874	+	4	0	0	Inf	PCYOX1
chr10	92987512	92987653	-	4	0	0	Inf	PCGF5
chr13	28771321	28794515	+	4	18	74	0.1	PAN3
chr8	107691437	107705105	+	4	58	36	0.1	OXR1
chr11	62569033	62569291	-	4	93	37	0	NXF1
chr4	77065301	77065626	-	4	161	32	0	NUP54
chr6	17665469	17669259	-	4	8	100	0	NUP153
chr8	126114292	126194498	+	4	91	87	0	NSMCE2
chr5	36877201	36877354	-	4	0	0	Inf	NIPBL
chr12	124856567	124862930	-	4	169	176	0	NCOR2
chr8	90947771	90993751	-	4	50	0	0.1	NBN
chr2	191520702	191537878	+	4	7	21	0.2	NAB1
chr7	24663281	24708279	+	4	0	22	0.2	MPP6
chr7	104714065	104722244	+	4	67	53	0.1	MLL5
chr7	131060182	131084192	+	4	164	27	0	MKLN1
chr15	41988272	41991357	+	4	18	25	0.2	MGA
chr15	94899365	94945248	+	4	10	16	0.2	MCTP2
chr11	65365236	65365561	-	4	0	0	Inf	MAP3K11
chr16	256002	270746	-	4	34	40	0.1	LUC7L
chr19	41125251	41128572	+	4	5	17	0.2	LTBP4
chr7	97766626	97770853	+	4	33	59	0.1	LMTK2
chr22	34157357	34161940	-	4	0	33	0.1	LARGE
chr1	173725061	173726298	+	4	12	7	0.3	KLHL20
chr16	87782278	87795646	-	4	46	25	0.1	KLHDC4
chr13	73636418	73636710	-	4	0	0	Inf	KLF5
chr20	16336974	16369601	-	4	0	0	Inf	KIF16B
chr9	5944870	5988545	-	4	15	7	0.3	KIAA2026
chrX	53563456	53574800	+	4	0	0	Inf	HUWE1
chrX	53641494	53641706	-	4	202	70	0	HUWE1
chr19	41811716	41812707	-	4	0	0	Inf	HNRNPUL1
chr7	26232870	26233254	-	4	0	1528	0	HNRNPA2B1
chr7	139415730	139416814	-	4	17	23	0.2	HIPK2
chr7	35707043	35712888	-	4	32	55	0.1	HERPUD2
chr5	134705095	134724816	-	4	143	484	0	H2AFY
chr3	120469369	120469847	+	4	44	52	0.1	GTF2E1
chr2	144966169	144969146	-	4	5	13	0.3	GTDC1
chr3	119582265	119582452	-	4	142	73	0	GSK3B
chr13	113999177	114005288	-	4	39	30	0.1	GRTP1
chr10	5836847	5842668	-	4	322	417	0	GDI2
chr6	167435896	167447459	+	4	18	14	0.2	FGFR1OP
chr5	72370568	72373320	+	4	10	5	0.4	FCHO2
chr16	89857810	89862426	-	4	19	33	0.1	FANCA
chr10	94653105	94659401	+	4	133	16	0	EXOC6
chr9	98740342	98766983	+	4	19	11	0.2	ERCC6L2
chr1	8921236	8921390	+	4	0	0	Inf	ENO1
chr13	41515056	41518061	-	4	142	66	0	ELF1
chr1	21373451	21377487	-	4	102	0	0	EIF4G3
chr2	37365412	37368844	-	4	118	35	0	EIF2AK2
chr5	31448653	31451747	-	4	120	30	0	DROSHA
chr10	128768965	128788867	+	4	34	52	0.1	DOCK1
chr5	140953168	140953348	+	4	0	0	Inf	DIAPH1
chr19	47865732	47865950	+	4	29	0	0.1	DHX34
chr9	19298053	19300329	+	4	29	47	0.1	DENND4C
chr7	99260438	99308515	-	4	0	28	0.1	CYP3A5
chr11	88045555	88045722	-	4	188	246	0	CTSC
chr3	97596740	97662414	+	4	0	0	Inf	CRYBG3
chr7	51096621	51152949	-	4	0	0	Inf	COBL
chr16	81569500	81570555	+	4	0	0	Inf	CMIP
chr19	45496010	45496220	-	4	0	0	Inf	CLPTM1
chr9	130928504	130928650	+	4	0	0	Inf	CIZ1
chr16	53175090	53191453	+	4	0	12	0.3	CHD9
chr17	37686910	37688122	-	4	0	0	Inf	CDK12
chr1	227381486	227441856	-	4	31	45	0.1	CDC42BPA
chr12	69983264	69987393	+	4	550	224	0	CCT2
chr10	35772331	35805551	+	4	68	22	0.1	CCNY
chr7	107399267	107399534	-	4	0	0	Inf	CBLL1
chr16	67070541	67100701	+	4	92	253	0	CBFB
chr9	88841582	88844544	-	4	0	0	Inf	C9orf153
chr7	16720925	16729531	+	4	220	129	0	BZW2
chr17	59853761	59878835	-	4	14	3	0.3	BRIP1
chr19	45323117	45323434	-	4	0	0	Inf	BCAM
chr7	72861593	72884813	-	4	151	46	0	BAZ1B
chr7	72873865	72884813	-	4	151	89	0	BAZ1B
chr12	111990083	111993723	-	4	3	47	0.1	ATXN2
chr1	161748033	161753886	+	4	50	27	0.1	ATF6
chr8	124335177	124340819	-	4	198	105	0	ATAD2
chr11	120276826	120278532	+	4	0	58	0.1	ARHGEF12
chr7	99704860	99705205	+	4	0	0	Inf	AP4M1
chr7	91924202	91948826	+	4	64	40	0.1	ANKIB1
chr7	91924202	91957214	+	4	64	43	0.1	ANKIB1
chr11	46515157	46515754	-	4	6	23	0.2	AMBRA1
chr8	141582910	141595410	-	4	128	118	0	AGO2
chr15	89656955	89659752	+	4	412	283	0	ABHD2
chr7	30405650	30430651	+	3	55	0	0.1	ZNRF2
chr20	47886478	47888287	-	3	178	45	0	ZNFX1
chr7	126986844	126987496	+	3	0	0	Inf	ZNF800
chr1	35824525	35827390	+	3	11	47	0.1	ZMYM4
chr19	47616542	47616752	+	3	0	0	Inf	ZC3H4
chr1	155644800	155649303	-	3	31	0	0.1	YY1AP1
chr3	142066075	142089462	-	3	12	0	0.2	XRN1
chr2	61749745	61753656	-	3	199	90	0	XPO1
chr2	61749745	61761038	-	3	258	90	0	XPO1
chrX	73064323	73064908	-	3	0	0	Inf	XIST
chr18	54423813	54426184	+	3	15	3	0.2	WDR7
chr7	73113107	73115020	+	3	0	0	Inf	WBSCR22
chr3	184654033	184675309	+	3	26	3	0.1	VPS8
chr17	57814813	57895134	+	3	158	137	0	VMP1
chr19	46010823	46030064	-	3	0	0	Inf	VASP
chr20	57014000	57016139	+	3	183	142	0	VAPB
chr17	76799466	76800060	-	3	102	37	0	USP36
chr15	63845913	63855207	+	3	90	63	0	USP3
chr4	76711302	76711950	+	3	86	83	0	USO1
chr3	196118683	196120490	-	3	24	25	0.1	UBXN7
chr1	10155518	10165802	+	3	65	62	0	UBE4B
chr1	1191424	1203372	-	3	60	73	0	UBE2J2
chr9	33996220	34017187	-	3	140	77	0	UBAP2
chr18	21644103	21663045	+	3	0	4	0.8	TTC39C
chr11	847200	850367	+	3	7	8	0.4	TSPAN4
chr17	38644968	38645162	+	3	0	0	Inf	TNS4
chr16	24762046	24769681	+	3	12	7	0.2	TNRC6A
chr3	119219541	119232566	+	3	133	115	0	TIMMDC1
chr11	12785725	12785981	+	3	85	80	0	TEAD1
chrX	73071957	73072064	+	3	0	0	Inf	TCONS_00017433
chr16	89944868	89949718	+	3	8	0	0.4	TCF25
chr5	145834618	145838900	+	3	340	181	0	TCERG1
chr17	34171549	34171753	+	3	0	0	Inf	TAF15
chr11	67938481	67942650	-	3	47	60	0	SUV420H1
chr11	126271780	126271945	+	3	0	0	Inf	ST3GAL4
chr1	204082042	204083733	+	3	20	45	0.1	SOX13
chr1	246600449	246604849	-	3	0	2	1.5	SMYD3
chr16	18852886	18856973	-	3	48	76	0	SMG1
chrX	53432176	53432323	-	3	177	182	0	SMC1A
chr20	61291763	61292527	+	3	27	43	0.1	SLCO4A1
chr7	150761417	150768621	+	3	0	0	Inf	SLC4A2
chr2	165765149	165772483	-	3	8	0	0.4	SLC38A11
chr20	62374514	62374707	+	3	0	0	Inf	SLC2A4RG
chr5	127474288	127488497	+	3	474	505	0	SLC12A2
chr13	21735928	21746820	-	3	44	72	0	SKA3
chr4	152095821	152108615	-	3	0	163	0	SH3D19
chr1	35658187	35658463	+	3	0	0	Inf	SFPQ
chr19	2248522	2248646	-	3	0	0	Inf	SF3A2
chr16	4835807	4836106	-	3	0	0	Inf	SEPT12
chr1	41608549	41617356	-	3	4	42	0.1	SCMH1
chr9	35546426	35548532	+	3	3	0	1	RUSC2
chr21	36171597	36259393	-	3	27	89	0	RUNX1
chr3	157839891	157841780	+	3	57	44	0.1	RSRC1
chr14	35438375	35441270	-	3	0	0	Inf	RP11-85K15.2
chr10	126631025	126631876	+	3	14	13	0.2	RP11-298J20.4
chr11	74545720	74548072	+	3	47	0	0.1	RNF169
chr1	211486871	211486982	-	3	0	0	Inf	RCOR3
chr13	79940767	79940884	-	3	0	97	0	RBM26
chr5	167915606	167924353	+	3	515	130	0	RARS
chr14	24735635	24737825	-	3	33	7	0.1	RABGGTA
chr2	136402948	136437894	+	3	80	90	0	R3HDM1
chr11	32948702	32979632	+	3	25	50	0.1	QSER1
chr20	2944917	2945848	+	3	33	36	0.1	PTPRA
chr7	77210743	77212967	+	3	104	71	0	PTPN12
chr8	141828375	141874498	-	3	324	209	0	PTK2
chr8	141840570	141874498	-	3	324	125	0	PTK2
chr7	142460281	142470796	+	3	14	0	0.2	PRSS1
chr19	50096583	50097872	+	3	154	137	0	PRR12
chr2	37502909	37505132	-	3	39	39	0.1	PRKD3
chr4	121675707	121732604	-	3	4	4	0.8	PRDM5
chr12	42768757	42792796	+	3	0	64	0	PPHLN1
chr17	7416810	7416999	-	3	0	0	Inf	POLR2A
chr17	7417150	7417297	-	3	0	0	Inf	POLR2A
chr19	3651823	3661999	-	3	20	3	0.2	PIP5K1C
chr19	4035800	4035921	-	3	0	0	Inf	PIAS4
chr11	587258	597570	+	3	103	53	0	PHRF1
chr7	92146589	92147569	-	3	39	17	0.1	PEX1
chr13	33306237	33309467	+	3	263	87	0	PDS5B
chr1	233296028	233344435	-	3	2	6	0.5	PCNXL2
chr21	47783394	47787054	+	3	17	26	0.1	PCNT
chr12	47497475	47501947	+	3	0	0	Inf	PCED1B
chr5	141256724	141256911	+	3	0	0	Inf	PCDH1
chr7	44739739	44741214	+	3	88	125	0	OGDH
chr11	3752620	3752808	-	3	335	129	0	NUP98
chr4	77055327	77065626	-	3	161	37	0	NUP54
chr9	134011112	134034873	+	3	0	116	0	NUP214
chr17	29483000	29490394	+	3	119	95	0	NF1
chr2	240929490	240954277	-	3	262	102	0	NDUFA10
chr13	41892941	41910892	+	3	13	12	0.2	NAA16
chr20	42331129	42333998	+	3	260	549	0	MYBL2
chr2	242028602	242033844	-	3	0	0	Inf	MTERFD2
chr5	80071512	80109560	+	3	21	22	0.1	MSH3
chr9	20360739	20365742	-	3	56	19	0.1	MLLT3
chr11	118343558	118343834	-	3	0	0	Inf	MLL
chr10	129901678	129902395	-	3	0	0	Inf	MKI67
chr10	129906373	129907105	-	3	0	0	Inf	MKI67
chr22	46493805	46494438	+	3	20	6	0.2	MIRLET7BHG
chr14	21971315	21972024	-	3	15	48	0.1	METTL3
chr11	28250417	28252532	+	3	0	0	Inf	METTL15
chr15	100138634	100173378	+	3	11	13	0.2	MEF2A
chr12	68696399	68696652	-	3	0	2	1.5	MDM1
chr1	114214355	114216087	+	3	18	42	0.1	MAGI3
chr19	35741279	35749967	+	3	0	495	0	LSR
chr3	197592293	197602646	+	3	0	14	0.2	LRCH3
chr4	151727422	151753128	-	3	54	51	0.1	LRBA
chr10	98667021	98711953	+	3	45	76	0	LCOR
chr17	39671865	39672241	-	3	0	0	Inf	KRT15
chr7	91842508	91855996	-	3	33	35	0.1	KRIT1
chr12	39724547	39764063	-	3	62	5	0	KIF21A
chr10	91511102	91522592	+	3	51	67	0	KIF20B
chr13	45563737	45608050	+	3	0	0	Inf	KIAA1704
chr11	9444552	9463744	+	3	219	0	0	IPO7
chr15	41348819	41379880	-	3	81	24	0	INO80
chr12	110565164	110584853	+	3	11	8	0.3	IFT81
chrX	53563456	53574809	+	3	0	0	Inf	HUWE1
chr19	41810014	41811662	-	3	0	0	Inf	HNRNPUL1
chr19	41810087	41813429	-	3	0	0	Inf	HNRNPUL1
chr19	41811729	41812707	-	3	0	0	Inf	HNRNPUL1
chr17	36059081	36061139	-	3	0	90	0	HNF1B
chr16	30005482	30005589	-	3	0	0	Inf	HIRIP3
chr15	63998978	64008672	-	3	4	6	0.5	HERC1
chr2	26502861	26508439	+	3	0	15	0.2	HADHB
chr1	27210615	27212624	-	3	33	0	0.1	GPN2
chr5	180664608	180664719	-	3	2423	1973	0	GNB2L1
chr2	31133813	31155060	-	3	25	0	0.1	GALNT14
chr2	48555699	48573890	+	3	8	13	0.2	FOXN2
chr1	42645427	42657129	+	3	0	0	Inf	FOXJ3
chr4	153874650	153875471	+	3	4	8	0.4	FHDC1
chr20	34151621	34153143	-	3	60	36	0	FER1L4
chr6	5404774	5431405	+	3	16	5	0.2	FARS2
chr2	242343242	242357524	+	3	24	56	0.1	FARP2
chr7	148543561	148544397	-	3	89	76	0	EZH2
chr1	93070863	93073284	-	3	12	0	0.2	EVI5
chr1	29319841	29344954	+	3	52	50	0.1	EPB41
chr2	99976698	99988193	+	3	273	39	0	EIF5B
chr1	21373451	21415706	-	3	120	0	0	EIF4G3
chr7	2414162	2416710	+	3	271	278	0	EIF3B
chr21	38792600	38794168	+	3	7	8	0.4	DYRK1A
chr5	31421378	31424578	-	3	23	60	0	DROSHA
chr10	128768965	128798571	+	3	34	51	0.1	DOCK1
chr13	96409897	96416207	+	3	73	66	0	DNAJC3
chr3	196817782	196846401	-	3	41	82	0	DLG1
chr2	232879544	232894790	+	3	40	25	0.1	DIS3L2
chr2	234296902	234299129	+	3	18	31	0.1	DGKD
chr11	61091450	61094365	-	3	145	186	0	DDB1
chr3	98600383	98600611	-	3	201	217	0	DCBLD2
chr7	6456257	6456552	-	3	16	9	0.2	DAGLB
chr7	101536644	101559505	+	3	0	38	0.1	CUX1
chr2	9565985	9599747	+	3	0	44	0.1	CPSF3
chr19	54646664	54657577	+	3	96	61	0	CNOT3
chr16	58594115	58594266	-	3	168	203	0	CNOT1
chr7	73183481	73183697	+	3	0	0	Inf	CLDN3
chr19	42777978	42778519	-	3	0	0	Inf	CIC
chr8	61653817	61693989	+	3	37	139	0	CHD7
chr15	93496586	93499879	+	3	13	18	0.2	CHD2
chr15	93540186	93541851	+	3	47	40	0.1	CHD2
chr15	93540186	93545547	+	3	47	63	0	CHD2
chr15	93563317	93563488	+	3	0	48	0.1	CHD2
chr19	4422562	4423871	+	3	45	22	0.1	CHAF1A
chr18	12999419	13030607	+	3	41	20	0.1	CEP192
chr14	81297486	81307112	-	3	19	12	0.2	CEP128
chr16	80666915	80719026	-	3	0	4	0.8	CDYL2
chr9	123249571	123298804	-	3	0	35	0.1	CDK5RAP2
chr1	227307504	227335260	-	3	33	46	0.1	CDC42BPA
chr1	6867042	6885270	+	3	2	94	0	CAMTA1
chr2	215617170	215661841	-	3	13	13	0.2	BARD1
chr15	34295232	34298052	-	3	0	16	0.2	AVEN
chr12	111947352	111993723	-	3	3	112	0	ATXN2
chr20	50290691	50307358	-	3	122	119	0	ATP9A
chr13	113537354	113537481	-	3	0	0	Inf	ATP11A
chr2	216177220	216213972	+	3	359	80	0	ATIC
chr8	62531536	62566219	-	3	2	53	0.1	ASPH
chr2	53941520	53956707	-	3	13	15	0.2	ASB3
chr8	131370262	131374017	-	3	14	64	0	ASAP1
chr19	47421744	47440665	+	3	80	167	0	ARHGAP35
chr4	148800382	148803083	+	3	3	10	0.3	ARHGAP10
chr4	73963789	73991029	-	3	92	141	0	ANKRD17
chr18	9182379	9221997	+	3	22	28	0.1	ANKRD12
chr2	73679059	73679329	-	3	0	0	Inf	ALMS1
chr2	61406115	61413632	+	3	0	17	0.2	AHSA2
chr14	77934425	77934851	+	3	168	96	0	AHSA1
chr2	64778576	64780543	+	3	31	46	0.1	AFTPH
chr1	154554984	154555101	-	3	0	0	Inf	ADAR
chr5	64720352	64769779	-	3	21	0	0.1	ADAMTS6
chr2	223765391	223799405	+	3	72	88	0	ACSL3
chr1	179078678	179078848	+	3	0	0	Inf	ABL2
chr7	150923794	150924200	-	3	0	0	Inf	ABCF2
chr16	16101672	16101849	+	3	34	75	0	ABCC1
chr17	79888925	79889097	-	3	0	0	Inf
chr1	78097534	78107340	-	2	19	26	0.1	ZZZ3
chr7	149189949	149255930	-	2	0	11	0.2	ZNF746
chr8	37556224	37557023	-	2	0	0	Inf	ZNF703
chr1	247162649	247163376	-	2	28	12	0.1	ZNF695
chr19	55993325	55994468	-	2	0	0	Inf	ZNF628
chr15	64962544	64968455	+	2	67	54	0	ZNF609
chr9	109685634	109697902	+	2	4	0	0.5	ZNF462
chr7	148863249	148864022	+	2	50	47	0	ZNF398
chr7	64142223	64142833	-	2	0	0	Inf	ZNF107
chr10	81058223	81060617	-	2	0	0	Inf	ZMIZ1
chr8	135521861	135533244	-	2	30	21	0.1	ZFAT
chr1	52959282	52975384	-	2	55	8	0	ZCCHC11
chr8	81411728	81412617	+	2	12	12	0.2	ZBTB10
chr17	57430575	57430887	+	2	7	0	0.3	YPEL2
chr17	38421314	38430188	-	2	0	0	Inf	WIPF2
chr8	124089350	124121860	+	2	56	19	0	WDR67
chr14	55411049	55468903	-	2	20	9	0.1	WDHD1
chr4	85719148	85727051	-	2	0	12	0.2	WDFY3
chr7	73100965	73101425	+	2	78	160	0	WBSCR22
chr19	36222828	36223542	-	2	0	0	Inf	WBP7
chr7	123332606	123332708	+	2	0	0	Inf	WASL
chr10	88232368	88232521	-	2	78	44	0	WAPAL
chr4	120182869	120212416	+	2	21	32	0.1	USP53
chr17	76823326	76834832	-	2	68	63	0	USP36
chr21	17135209	17150346	+	2	6	21	0.1	USP25
chr7	43908561	43908975	-	2	245	126	0	URGCP-MRPS24
chr21	33734200	33735610	-	2	0	23	0.1	URB1
chr10	12039670	12056183	-	2	37	27	0.1	UPF2
chr5	176370335	176385155	-	2	20	24	0.1	UIMC1
chr9	86293355	86301070	-	2	205	155	0	UBQLN1
chr7	138964063	138969320	+	2	0	29	0.1	UBN2
chr7	157013382	157024021	+	2	103	127	0	UBE3C
chr7	157013382	157041274	+	2	103	86	0	UBE3C
chr15	25650607	25657118	-	2	8	42	0	UBE3A
chr11	122646926	122669742	+	2	19	23	0.1	UBASH3B
chr9	33932559	33933626	-	2	45	57	0	UBAP2
chr14	76248829	76249873	+	2	35	26	0.1	TTLL5
chr16	2225500	2225623	+	2	111	124	0	TRAF7
chr22	35717951	35719907	+	2	24	4	0.1	TOM1
chr7	128655032	128658211	-	2	132	73	0	TNPO3
chr16	68893786	68914533	+	2	6	0	0.3	TMCO7
chr16	19474601	19508485	+	2	35	15	0.1	TMC5
chr10	98303832	98325183	-	2	138	213	0	TM9SF3
chr3	156411808	156413814	+	2	47	47	0	TIPARP
chr10	121336122	121353599	-	2	0	141	0	TIAL1
chrX	122799492	122820564	-	2	131	39	0	THOC2
chr5	175346211	175350805	-	2	0	0	Inf	TCONS_l2_00023251
chr15	65540454	65563410	-	2	6	0	0.3	TCONS_00023702
chr4	122411145	122445928	+	2	0	0	Inf	TCONS_00008214
chr2	31065884	31084927	-	2	0	0	Inf	TCONS_00003624
chr10	114900942	114903772	+	2	253	35	0	TCF7L2
chr4	6998051	7006651	+	2	58	76	0	TBC1D14
chr20	13509079	13550233	-	2	25	4	0.1	TASP1
chr9	114825216	114841004	-	2	17	7	0.1	SUSD1
chr3	31617887	31621588	+	2	102	72	0	STT3B
chr2	168986050	169038600	-	2	109	274	0	STK39
chr2	169038487	169038600	-	2	109	167	0	STK39
chr11	72468811	72470426	-	2	479	270	0	STARD10
chr1	70697541	70716186	+	2	5	81	0	SRSF11
chr1	11114730	11114836	+	2	0	0	Inf	SRM
chr3	113186985	113218429	-	2	19	19	0.1	SPICE1
chr22	24698162	24743144	+	2	20	22	0.1	SPECC1L
chr2	231325976	231339162	+	2	49	4	0	SP100
chr1	99203792	99203945	+	2	14	30	0.1	SNX7
chr7	127344892	127347701	+	2	246	171	0	SND1
chr4	144464661	144465125	+	2	135	175	0	SMARCA5
chr20	48491241	48500603	+	2	74	38	0	SLC9A8
chr17	72764835	72765441	+	2	0	0	Inf	SLC9A3R1
chr12	48174849	48175174	-	2	0	0	Inf	SLC48A1
chr19	38609945	38610522	+	2	229	90	0	SIPA1L3
chr15	75693070	75706652	-	2	87	45	0	SIN3A
chr6	146209155	146216113	-	2	27	6	0.1	SHPRH
chr10	105363162	105363546	-	2	9	0	0.2	SH3PXD2A
chr3	47147486	47158244	-	2	18	20	0.1	SETD2
chr15	90768199	90768410	+	2	73	42	0	SEMA4B
chr20	18523662	18529414	+	2	114	70	0	SEC23B
chr1	243456392	243507633	+	2	15	9	0.1	SDCCAG8
chr4	129857809	129891623	-	2	10	5	0.2	SCLT1
chr14	31139461	31144271	+	2	53	43	0	SCFD1
chr21	33044238	33057779	+	2	0	0	Inf	SCAF4
chr11	10019812	10022569	-	2	49	35	0	SBF2
chr1	213277795	213290752	+	2	0	6	0.3	RPS6KC1
chr17	46986245	46988149	-	2	0	0	Inf	RP11-463M16.4
chr12	76424342	76424521	+	2	0	0	Inf	RP11-290L1.3
chrX	19932468	19933167	-	2	0	0	Inf	RP11-24O6.2
chr7	5778906	5781446	-	2	7	0	0.3	RNF216
chr5	95091099	95099324	+	2	18	24	0.1	RHOBTB3
chr9	136277418	136278041	-	2	67	18	0	REXO4
chr1	8525984	8601377	-	2	33	35	0.1	RERE
chr4	40596274	40598817	-	2	0	0	Inf	RBM47
chr7	155532538	155534652	-	2	0	0	Inf	RBM33
chr13	79940213	79940857	+	2	0	0	Inf	RBM26
chr20	37137719	37182719	+	2	75	50	0	RALGAPB
chr3	8977554	8981337	-	2	20	24	0.1	RAD18
chr1	220363044	220369740	-	2	41	13	0	RAB3GAP2
chr2	136467002	136467801	+	2	90	126	0	R3HDM1
chr3	49095122	49095230	-	2	0	0	Inf	QRICH1
chr1	31465236	31468067	-	2	114	74	0	PUM1
chr1	214564330	214571344	-	2	44	33	0	PTPN14
chr9	114994378	115015068	-	2	177	74	0	PTBP3
chr6	170852688	170858201	-	2	258	236	0	PSMB1
chr14	58730422	58737716	+	2	61	0	0	PSMA3
chrX	37265461	37285253	+	2	8	14	0.1	PRRG1
chr11	20424464	20448411	+	2	34	30	0.1	PRMT3
chr2	37543379	37544322	-	2	7	11	0.2	PRKD3
chr1	2100956	2106752	+	2	28	44	0	PRKCZ
chr19	14203318	14203527	+	2	0	0	Inf	PRKACA
chrX	48929109	48929384	+	2	0	0	Inf	PRAF2
chr17	7417222	7417441	-	2	0	0	Inf	POLR2A
chr7	131194310	131195785	+	2	0	0	Inf	PODXL
chr2	190656515	190682906	+	2	46	18	0	PMS1
chr3	138400808	138417937	-	2	12	42	0	PIK3CB
chr15	68467974	68468992	+	2	110	134	0	PIAS1
chr22	21158587	21159453	-	2	47	58	0	PI4KA
chr11	581491	582081	+	2	63	103	0	PHRF1
chr3	169840378	169840532	-	2	144	40	0	PHC3
chr1	161071837	161087781	-	2	0	463	0	PFDN2
chr21	45177475	45178515	+	2	0	0	Inf	PDXK
chr11	34978930	35006275	+	2	87	29	0	PDHX
chr15	85657103	85664245	+	2	43	28	0	PDE8A
chr1	233344263	233372726	-	2	13	12	0.2	PCNXL2
chr8	52773404	52773806	-	2	33	20	0.1	PCMTD1
chr9	112898406	112900819	+	2	0	6	0.3	PALM2-AKAP2
chr20	43550234	43552897	+	2	43	49	0	PABPC1L
chr8	107691437	107696587	+	2	58	55	0	OXR1
chr7	44747624	44748386	-	2	0	0	Inf	OGDH
chr11	3716678	3724122	-	2	79	99	0	NUP98
chr3	132294615	132324049	-	2	0	0	Inf	NPHP3-ACAD11
chr17	33466253	33467085	-	2	52	37	0	NLE1
chr5	36982266	36986403	+	2	0	37	0.1	NIPBL
chr11	129743639	129744154	-	2	0	48	0	NFRKB
chr14	50251642	50266242	-	2	0	16	0.1	NEMF
chr4	170384393	170400685	-	2	3	4	0.5	NEK1
chr12	124825209	124826577	+	2	0	0	Inf	NCOR2
chr12	124911167	124922542	-	2	60	82	0	NCOR2
chr17	16062073	16075309	-	2	74	44	0	NCOR1
chr2	191523883	191537878	+	2	15	21	0.1	NAB1
chr15	59467036	59469048	+	2	0	0	Inf	MYO1E
chr5	16779653	16780717	-	2	3	101	0	MYO10
chr1	236966730	237001899	+	2	13	56	0	MTR
chr5	44811110	44815176	+	2	166	0	0	MRPS30
chr10	22019828	22023058	+	2	46	79	0	MLLT10
chr12	49445415	49445550	+	2	0	0	Inf	MLL2
chr12	49445739	49445898	+	2	0	0	Inf	MLL2
chr10	129901881	129902241	-	2	0	0	Inf	MKI67
chr10	74322652	74326552	-	2	153	44	0	MICU1
chr18	19345732	19348713	+	2	22	19	0.1	MIB1
chr15	41961025	41991357	+	2	5	25	0.1	MGA
chr15	42040834	42042813	+	2	16	21	0.1	MGA
chr7	116339124	116371913	+	2	109	218	0	MET
chr15	81271271	81274523	-	2	96	0	0	MESDC2
chr17	37579579	37580074	-	2	122	73	0	MED1
chr6	52132662	52134024	-	2	85	111	0	MCM3
chr2	160572191	160585686	+	2	0	62	0	MARCH7
chr9	128432096	128434922	-	2	47	35	0	MAPKAP1
chr5	109049220	109051965	+	2	22	31	0.1	MAN2A1
chr1	118003110	118045592	+	2	32	26	0.1	MAN1A2
chr11	63918710	63919865	-	2	53	26	0	MACROD1
chr1	235963619	235964397	-	2	0	2	1	LYST
chr7	102106263	102106717	+	2	23	33	0.1	LRWD1
chr2	238647874	238668848	+	2	0	88	0	LRRFIP1
chr2	44176740	44202356	-	2	171	159	0	LRPPRC
chr5	1496670	1497764	+	2	0	0	Inf	LPCAT1
chr13	28127344	28155894	-	2	0	19	0.1	LNX2
chr7	156516805	156549159	-	2	57	102	0	LMBR1
chr7	156549086	156619438	-	2	17	78	0	LMBR1
chr5	77805606	77806221	-	2	14	3	0.1	LHFPL2
chr6	149997395	150016357	-	2	50	10	0	LATS1
chr10	858860	931700	-	2	38	0	0.1	LARP4B
chr10	930386	931700	-	2	38	48	0	LARP4B
chr20	60885720	60886150	-	2	52	49	0	LAMA5
chr12	123067251	123087434	+	2	13	14	0.1	KNTC1
chr13	45578439	45594563	+	2	51	32	0	KIAA1704
chr1	33236965	33237676	-	2	0	0	Inf	KIAA1522
chr10	24669797	24673352	+	2	6	0	0.3	KIAA1217
chr14	105174024	105176019	-	2	0	0	Inf	INF2
chr5	78734832	78742968	-	2	23	61	0	HOMER1
chr19	41810023	41812707	-	2	0	0	Inf	HNRNPUL1
chr19	41810026	41811662	-	2	0	0	Inf	HNRNPUL1
chr19	41810047	41811662	-	2	0	0	Inf	HNRNPUL1
chr19	41811729	41812769	-	2	0	0	Inf	HNRNPUL1
chr20	43034697	43052894	+	2	39	46	0	HNF4A
chr14	31596990	31602881	-	2	53	51	0	HECTD1
chr8	145245686	145255444	+	2	56	43	0	HEATR7A
chr19	49472398	49472614	+	2	0	0	Inf	GYS1
chr4	71694760	71695112	-	2	0	0	Inf	GRSF1
chr1	156565233	156565383	-	2	0	0	Inf	GPATCH4
chr2	171786936	171819456	+	2	0	446	0	GORASP2
chr5	32135677	32143986	-	2	124	260	0	GOLPH3
chr1	1747194	1756938	-	2	175	394	0	GNB1
chr6	42790533	42797910	+	2	0	9	0.2	GLTSCR1L
chr17	73234732	73236493	-	2	16	13	0.1	GGA3
chrX	151489280	151533068	-	2	0	0	Inf	GABRA3
chr4	144336629	144387378	+	2	26	2	0.1	GAB1
chrX	153762381	153762668	+	2	0	0	Inf	G6PD
chr3	71064699	71102924	-	2	57	75	0	FOXP1
chr12	8200500	8200808	-	2	0	0	Inf	FOXJ2
chr10	123298105	123325218	-	2	20	28	0.1	FGFR2
chr12	133147892	133153517	+	2	64	137	0	FBRSL1
chr5	7866758	7868220	-	2	2	20	0.1	FASTKD3
chr6	71123376	71212494	+	2	0	40	0	FAM135A
chr9	96233422	96238620	+	2	293	444	0	FAM120A
chr8	72211281	72246409	-	2	0	0	Inf	EYA1
chr15	76566752	76588078	-	2	494	80	0	ETFA
chr1	220154097	220160746	-	2	78	132	0	EPRS
chr1	21306826	21329301	-	2	175	137	0	EIF4G3
chr14	90397884	90398971	-	2	0	4	0.5	EFCAB11
chr1	212273593	212276294	+	2	46	0	0	DTL
chr6	7542018	7563010	-	2	0	0	Inf	DSP
chr5	31448653	31472339	-	2	75	30	0	DROSHA
chr19	10273342	10288043	-	2	142	240	0	DNMT1
chr1	6727768	6741097	-	2	385	91	0	DNAJC11
chr14	55613163	55637505	-	2	40	0	0	DLGAP5
chr13	60544077	60548590	-	2	15	22	0.1	DIAPH3
chrX	96603116	96639043	+	2	0	25	0.1	DIAPH2
chr17	54926056	54934026	+	2	19	4	0.1	DGKE
chr11	108586605	108594189	+	2	70	66	0	DDX10
chr14	53558502	53570574	-	2	11	10	0.2	DDHD1
chr4	52729602	52752804	+	2	118	15	0	DCUN1D4
chr17	61512446	61514921	-	2	49	51	0	CYB561
chr11	70265851	70265962	+	2	543	542	0	CTTN
chr5	138117611	138119061	+	2	518	165	0	CTNNA1
chr5	52083273	52083408	-	2	0	0	Inf	CTD-2288O8.1
chr16	3900297	3901010	-	2	39	84	0	CREBBP
chr11	68529002	68529155	-	2	25	53	0	CPT1A
chr20	34241449	34246936	-	2	163	0	0	CPNE1
chr20	31290541	31290965	+	2	0	0	Inf	COMMD7
chr5	74685416	74706928	-	2	24	6	0.1	COL4A3BP
chr2	165548730	165561615	-	2	62	43	0	COBLL1
chr9	123935520	123937502	+	2	0	7	0.3	CNTRL
chr18	72167171	72168707	+	2	67	208	0	CNDP2
chr17	36891402	36891695	+	2	0	0	Inf	CISD3
chr19	42797316	42798887	+	2	0	62	0	CIC
chr14	81302548	81307112	-	2	19	9	0.1	CEP128
chr22	46835085	46835308	-	2	5	9	0.2	CELSR1
chr16	80718434	80719026	-	2	0	12	0.2	CDYL2
chr17	37646809	37657692	+	2	130	43	0	CDK12
chr7	105517626	105560053	+	2	0	0	Inf	CDHR3
chr1	227327276	227335260	-	2	33	54	0	CDC42BPA
chr6	47563596	47580272	+	2	118	41	0	CD2AP
chr2	135694410	135700244	+	2	9	6	0.2	CCNT2
chr7	92905476	92953044	+	2	9	17	0.1	CCDC132
chr10	70482211	70532856	+	2	472	95	0	CCAR1
chr7	107398784	107399075	-	2	0	0	Inf	CBLL1
chr7	107399177	107399534	-	2	0	0	Inf	CBLL1
chr6	90571844	90578801	+	2	19	5	0.1	CASP8AP2
chr5	40854333	40854468	-	2	0	0	Inf	CARD6
chr9	77631183	77632364	-	2	65	27	0	C9orf41
chr6	121411998	121491673	-	2	0	7	0.3	C6orf170
chr11	13435076	13443385	-	2	68	18	0	BTBD10
chr10	93754291	93768032	+	2	35	20	0.1	BTAF1
chr19	15350738	15353936	-	2	0	0	Inf	BRD4
chr17	65906992	65919106	+	2	71	6	0	BPTF
chr15	59963381	59972507	-	2	50	42	0	BNIP2
chrX	129147847	129147968	-	2	0	0	Inf	BCORL1
chr6	136582167	136590750	-	2	98	0	0	BCLAF1
chr11	118770696	118770865	+	2	0	0	Inf	BCL9L
chr12	122468605	122473333	+	2	14	13	0.1	BCL7A
chr19	45323744	45323854	-	2	0	0	Inf	BCAM
chrX	76944310	76972720	-	2	39	38	0.1	ATRX
chrX	153660623	153660728	-	2	0	0	Inf	ATP6AP1
chr12	110729824	110734542	+	2	152	265	0	ATP2A2
chr12	7045330	7045504	-	2	0	0	Inf	ATN1
chr1	155408117	155429689	-	2	69	59	0	ASH1L
chr12	27521194	27529349	+	2	22	0	0.1	ARNTL2
chr3	48964894	48965246	+	2	48	18	0	ARIH2
chr15	72876031	72877669	-	2	0	0	Inf	ARIH1
chr1	27087346	27089776	+	2	94	108	0	ARID1A
chr1	27101374	27102198	+	2	0	70	0	ARID1A
chr22	45197956	45221473	+	2	20	20	0.1	ARHGAP8
chr11	118461942	118463571	+	2	0	154	0	ARCN1
chr7	99704860	99705142	+	2	0	0	Inf	AP4M1
chr5	77385216	77396849	-	2	25	29	0.1	AP3B1
chr5	139819703	139825560	+	2	80	63	0	ANKHD1-EIF4EBP3
chr1	110168055	110168183	+	2	0	0	Inf	AMPD2
chr7	17362124	17379852	+	2	160	404	0	AHR
chr11	62291502	62292180	-	2	0	0	Inf	AHNAK
chr1	27884815	27885394	-	2	31	19	0.1	AHDC1
chr9	88200377	88248289	-	2	7	10	0.2	AGTPBP1
chr8	141559212	141566117	-	2	199	228	0	AGO2
chr5	132254855	132271231	+	2	0	0	Inf	AFF4
chr5	64720352	64756165	-	2	36	0	0.1	ADAMTS6
chr17	67270083	67280213	-	2	0	0	Inf	ABCA5
chr13	27836758	27837238	-	2	0	0	Inf
chr2	3189793	3190278	-	2	0	0	Inf
chr4	187093881	187094101	-	2	0	0	Inf

## Sheet: HT29_3
chromosome	start	end	strand	circ_reads	lin_reads_5prime	lin_reads_3prime	circ/lin_ratio	host_gene
chr9	21994137	22006246	-	95	0	438	0.2	CDKN2A
chr1	1586822	1650894	-	86	57	0	1.5	CDK11B
chr6	47251673	47254331	-	49	123	216	0.2	TNFRSF21
chr1	117944807	117963271	+	32	29	67	0.5	MAN1A2
chr3	171965322	171969331	+	32	99	35	0.3	FNDC3B
chr16	68155889	68160513	+	30	39	25	0.8	NFATC3
chr16	85667519	85667738	+	30	81	40	0.4	GSE1
chr3	169863210	169867032	-	30	73	84	0.4	PHC3
chr8	61653817	61655656	+	29	51	136	0.2	CHD7
chr11	33307958	33309057	+	27	48	39	0.6	HIPK3
chr17	65941524	65972074	+	27	139	54	0.2	BPTF
chr4	73950965	73958017	-	27	0	74	0.4	ANKRD17
chr1	27056141	27059283	+	26	68	62	0.4	ARID1A
chr12	69644908	69656342	+	23	159	92	0.1	CPSF6
chr4	187627716	187630999	-	23	126	150	0.2	FAT1
chr4	48371865	48385801	+	23	56	67	0.3	SLAIN2
chr5	64747301	64769779	-	23	6	4	3.8	ADAMTS6
chr1	1601102	1666274	-	22	0	0	Inf	SLC35E2B
chr8	141856358	141900868	-	22	303	75	0.1	PTK2
chr1	155646338	155746272	-	21	29	62	0.3	YY1AP1
chr11	32948702	32956981	+	20	26	73	0.3	QSER1
chr13	99890680	99896878	+	20	159	91	0.1	UBAC2
chr13	33306237	33309467	+	17	225	71	0.1	PDS5B
chr7	116339124	116340338	+	17	102	160	0.1	MET
chr5	122881110	122893258	+	16	31	57	0.3	CSNK1G3
chrX	123179013	123197055	+	16	103	89	0.2	STAG2
chr1	205585605	205593019	-	15	28	0	0.5	CDYL
chr20	32617574	32619410	+	15	0	556	0	RALY
chr17	7402357	7402810	+	14	0	145	0.1	POLR2A
chr4	153332454	153333681	-	14	2	19	0.7	FBXW7
chr4	73956383	73958017	-	14	0	59	0.2	ANKRD17
chr7	155499553	155511137	+	14	103	141	0.1	RBM33
chr8	131164981	131193126	-	14	44	110	0.1	ASAP1
chrUn_gl000220	121604	123082	+	14	31	0	0.5	LOC100507412
chr15	64791491	64792365	+	13	16	57	0.2	ZNF609
chr21	30693541	30702014	+	13	16	19	0.7	BACH1
chr12	95602618	95605043	-	12	22	5	0.5	FGD6
chr1	2234416	2236024	+	12	54	51	0.2	SKI
chr7	128655032	128658211	-	12	148	119	0.1	TNPO3
chr8	141889569	141900868	-	12	303	173	0	PTK2
chr9	33886878	33900269	+	12	211	129	0.1	UBE2R2
chr16	2816060	2816558	-	11	0	0	Inf	SRRM2
chr17	20107645	20109225	+	11	8	3	1.4	SPECC1
chr1	117944807	117984947	+	11	29	24	0.4	MAN1A2
chr21	38792600	38802702	+	11	12	0	0.9	DYRK1A
chr3	149563797	149639014	+	11	42	17	0.3	RNF13
chr3	169854206	169867032	-	11	73	76	0.1	PHC3
chr6	4891946	4892613	+	11	41	36	0.3	CDYL
chr1	19610489	19630880	-	10	25	0	0.4	AKR7A3
chr4	39739039	39776553	+	10	311	150	0	UBE2K
chr5	137320945	137324004	-	10	8	13	0.8	FAM13B
chr7	40027197	40041630	+	10	52	57	0.2	CDK13
chr8	141595217	141616013	-	10	0	158	0.1	AGO2
chr12	69983264	69987393	+	9	464	205	0	CCT2
chr1	117944807	117957453	+	9	29	87	0.1	MAN1A2
chr21	16386664	16415895	-	9	39	26	0.2	NRIP1
chr21	36206706	36231875	-	9	92	72	0.1	RUNX1
chr2	61749745	61761038	-	9	206	79	0	XPO1
chr7	80418621	80440017	-	9	77	60	0.1	SEMA3C
chr8	141874410	141900868	-	9	303	321	0	PTK2
chr10	7839009	7844817	+	8	104	9	0.1	ATP5C1
chr11	130130750	130131824	-	8	22	47	0.2	ZBTB44
chr12	46633461	46648719	-	8	15	191	0	SLC38A1
chr15	89656955	89659752	+	8	334	267	0	ABHD2
chr18	12999419	13019205	+	8	13	22	0.4	CEP192
chr19	18258252	18258434	+	8	33	18	0.2	MAST3
chr20	32605215	32619410	+	8	0	556	0	RALY
chr3	196118683	196129890	-	8	24	33	0.2	UBXN7
chr5	70805291	70806978	+	8	22	18	0.4	BDP1
chr5	73136304	73136585	+	8	20	5	0.4	RGNEF
chr7	138921750	138964106	+	8	27	2	0.3	UBN2
chr8	17601112	17613470	-	8	19	32	0.2	MTUS1
chrX	84600865	84622771	-	8	158	137	0.1	POF1B
chr10	32197099	32199491	-	7	12	57	0.1	ARHGAP12
chr10	5836847	5842668	-	7	255	388	0	GDI2
chr19	17212469	17213367	+	7	16	47	0.1	MYO9B
chr19	47865732	47865950	+	7	43	0	0.2	DHX34
chr20	57014000	57016139	+	7	169	158	0	VAPB
chr2	233651863	233660935	+	7	0	0	Inf	GIGYF2
chr6	161455290	161471011	+	7	30	32	0.2	MAP3K4
chr8	103299660	103300494	-	7	165	88	0	UBR5
chr8	124349864	124351686	-	7	262	226	0	ATAD2
chr9	110062421	110087285	+	7	293	196	0	RAD23B
chr9	138773478	138774924	-	7	25	38	0.2	CAMSAP1
chr9	6420911	6434173	+	7	14	9	0.5	UHRF2
chr9	96233422	96261168	+	7	270	0	0	FAM120A
chr11	111899238	111904254	+	6	69	82	0.1	DLAT
chr11	118768375	118774161	-	6	184	0	0	BCL9L
chr13	20638590	20657916	+	6	72	44	0.1	ZMYM2
chr13	79915257	79918929	-	6	50	51	0.1	RBM26
chr14	99924615	99932150	-	6	59	35	0.1	SETD3
chr15	41361767	41362745	-	6	49	12	0.1	INO80
chr17	4621182	4621318	+	6	93	80	0.1	ARRB2
chr17	56434828	56436184	-	6	157	73	0	RNF43
chr18	9195548	9221997	+	6	13	7	0.5	ANKRD12
chr19	42796919	42797332	-	6	0	0	Inf	CIC
chr1	23356961	23377013	+	6	124	144	0	KDM1A
chr1	29481207	29481422	-	6	149	112	0	SRSF4
chr20	30954186	30956926	+	6	55	57	0.1	ASXL1
chr20	42331129	42333998	+	6	267	481	0	MYBL2
chr22	42605656	42611347	-	6	38	57	0.1	TCF20
chr2	162036124	162061304	+	6	317	96	0	TANK
chr2	174819600	174820960	-	6	53	36	0.1	SP3
chr2	191523883	191537878	+	6	6	13	0.5	NAB1
chr2	202208892	202216174	-	6	0	0	Inf	ALS2CR12
chr2	28619527	28620062	-	6	0	0	Inf	RP11-373D23.2
chr3	169840378	169847340	-	6	77	61	0.1	PHC3
chr3	196214269	196215554	-	6	34	23	0.2	RNF168
chr3	31617887	31621588	+	6	83	98	0.1	STT3B
chr4	52729602	52758017	+	6	78	13	0.1	DCUN1D4
chr5	109152973	109159538	+	6	41	36	0.1	MAN2A1
chr5	16779653	16783578	-	6	91	66	0.1	MYO10
chr5	176370335	176385155	-	6	13	35	0.2	UIMC1
chr6	158733082	158735300	+	6	26	10	0.2	TCONS_00011401
chr6	18236682	18258636	-	6	255	107	0	DEK
chr6	56989531	56999668	+	6	17	10	0.4	ZNF451
chr7	149189949	149255930	-	6	3	9	0.7	ZNF746
chr7	26232903	26233299	-	6	0	0	Inf	HNRNPA2B1
chr7	65592690	65599361	+	6	78	45	0.1	CRCP
chr7	716865	751164	-	6	60	19	0.1	PRKAR1B
chr7	97820925	97823884	+	6	58	33	0.1	LMTK2
chr8	128902834	128903244	+	6	63	86	0.1	PVT1
chr8	141828375	141900868	-	6	303	242	0	PTK2
chr8	141856358	141874498	-	6	265	75	0	PTK2
chr8	62531536	62566219	-	6	2	51	0.1	ASPH
chr8	64087889	64100303	+	6	54	100	0.1	YTHDF3
chr9	33971648	33973235	-	6	30	43	0.1	UBAP2
chrX	39932277	39932760	-	6	0	0	Inf	BCOR
chrX	53430497	53430825	-	6	153	246	0	SMC1A
chr10	103427642	103436193	-	5	5	6	0.8	FBXW4
chr10	126631025	126631876	+	5	10	26	0.2	RP11-298J20.4
chr11	65267236	65267452	-	5	0	0	Inf	TCONS_00019666
chr12	120592773	120593523	-	5	65	83	0.1	GCN1L1
chr13	113170753	113181798	-	5	45	30	0.1	TUBGCP3
chr13	21742126	21742538	-	5	99	62	0.1	SKA3
chr14	105174024	105176019	-	5	0	0	Inf	INF2
chr15	65471271	65472560	-	5	0	57	0.1	CLPX
chr16	3900297	3901010	-	5	52	86	0.1	CREBBP
chr16	418327	418560	-	5	0	57	0.1	MRPL28
chr16	87782278	87795646	-	5	30	25	0.2	KLHDC4
chr17	29483000	29497015	+	5	86	96	0.1	NF1
chr17	34171798	34172014	+	5	0	0	Inf	TAF15
chr17	35640167	35646430	-	5	12	114	0	ACACA
chr17	45695715	45736026	+	5	81	180	0	NPEPPS
chr17	57128574	57134415	-	5	37	91	0.1	TRIM37
chr17	64509453	64510584	+	5	0	3	1.7	PRKCA
chr18	54423813	54426184	+	5	12	6	0.4	WDR7
chr19	41811650	41812511	-	5	0	0	Inf	HNRNPUL1
chr19	50902107	50902741	+	5	14	58	0.1	POLD1
chr1	154207066	154207767	+	5	227	74	0	UBAP2L
chr1	180953812	180962561	-	5	13	22	0.2	STX6
chr1	21295966	21307720	-	5	102	89	0	EIF4G3
chr1	28800065	28802803	+	5	110	44	0	PHACTR4
chr1	33236971	33237091	-	5	0	0	Inf	KIAA1522
chr20	17639407	17639557	-	5	0	0	Inf	RRBP1
chr20	39721111	39729993	+	5	188	321	0	TOP1
chr21	37711076	37717005	+	5	0	11	0.5	MORC3
chr22	21288066	21288532	+	5	66	86	0.1	CRKL
chr22	34157357	34161940	-	5	0	14	0.4	LARGE
chr2	136432901	136437894	+	5	122	109	0	R3HDM1
chr2	223765391	223773868	+	5	44	99	0.1	ACSL3
chr2	230723487	230744844	-	5	198	38	0	TRIP12
chr3	125032151	125050082	-	5	22	47	0.1	ZNF148
chr3	145838898	145842016	-	5	64	30	0.1	PLOD2
chr4	140810510	140812121	-	5	34	24	0.1	MAML3
chr4	151817545	151837890	-	5	68	65	0.1	LRBA
chr4	48686689	48689177	-	5	0	17	0.3	FRYL
chr5	150439878	150443308	-	5	64	65	0.1	TNIP1
chr5	56160560	56161804	+	5	69	28	0.1	MAP3K1
chr5	93978977	93990457	+	5	2	3	1.7	ANKRD32
chr6	158703294	158735300	+	5	9	10	0.5	TCONS_00011401
chr7	40027197	40027857	+	5	52	48	0.1	CDK13
chr7	8257934	8275635	-	5	38	32	0.1	ICA1
chr7	99090662	99092254	-	5	15	0	0.3	ZNF394
chr7	99621041	99621930	+	5	53	18	0.1	ZKSCAN1
chr8	116599227	116635985	-	5	4	25	0.2	TRPS1
chr8	18622958	18662408	-	5	13	6	0.4	PSD3
chr9	33948371	33953472	-	5	66	97	0.1	UBAP2
chr9	33953282	33963789	-	5	41	123	0	UBAP2
chr10	105197771	105198565	+	4	32	40	0.1	PDCD11
chr10	114220282	114224416	+	4	11	19	0.2	VTI1A
chr10	129906373	129907105	-	4	0	0	Inf	MKI67
chr10	27484563	27499850	-	4	0	0	Inf	ACBD5
chr10	38120159	38145265	-	4	0	2	2	ZNF248
chr10	94653105	94669388	+	4	76	20	0.1	EXOC6
chr11	12785725	12785981	+	4	92	78	0	TEAD1
chr11	3794861	3797251	-	4	332	238	0	NUP98
chr11	63510798	63531341	-	4	0	0	Inf	C11orf95
chr11	93480462	93490631	+	4	53	14	0.1	C11orf54
chr11	93523739	93535138	+	4	71	25	0.1	MED17
chr11	9430032	9442245	+	4	8	245	0	IPO7
chr11	9983503	9990092	-	4	33	41	0.1	SBF2
chr12	100676720	100691953	+	4	23	27	0.1	SCYL2
chr12	105227868	105325569	-	4	0	0	Inf	SLC41A2
chr12	124904502	124922542	-	4	45	31	0.1	NCOR2
chr12	57789531	57791981	-	4	0	36	0.1	R3HDM2
chr13	113999177	114018225	-	4	69	10	0.1	GRTP1
chr13	114817526	114822949	-	4	0	42	0.1	RASA3
chr13	20600751	20637111	+	4	47	72	0.1	ZMYM2
chr13	61013821	61041513	+	4	13	11	0.3	TDRD3
chr13	96375495	96377506	+	4	52	59	0.1	DNAJC3
chr14	23378691	23380612	-	4	32	24	0.1	RBM23
chr14	32559707	32586493	+	4	11	25	0.2	ARHGAP5
chr14	71455283	71462642	+	4	5	0	0.8	PCNX
chr15	101593427	101602895	+	4	9	12	0.3	LRRK1
chr15	41347444	41348904	-	4	67	42	0.1	INO80
chr16	14674730	14711507	-	4	63	10	0.1	PARN
chr16	15785000	15790717	+	4	36	21	0.1	NDE1
chr16	2816062	2816596	-	4	0	0	Inf	SRRM2
chr16	53907697	53922863	+	4	39	34	0.1	FTO
chr16	684515	684644	-	4	459	0	0	C16orf13
chr17	30212998	30214332	-	4	62	76	0.1	UTP6
chr17	65924470	65928135	+	4	42	192	0	BPTF
chr17	65941524	65944422	+	4	139	110	0	BPTF
chr17	7416772	7417381	-	4	0	0	Inf	POLR2A
chr19	36510135	36510286	+	4	6	2	0.7	AC002116.7
chr19	38631823	38633350	+	4	100	190	0	SIPA1L3
chr19	41810023	41812707	-	4	0	0	Inf	HNRNPUL1
chr19	41810087	41812523	-	4	0	0	Inf	HNRNPUL1
chr19	41811716	41812707	-	4	0	0	Inf	HNRNPUL1
chr1	1158623	1159348	-	4	123	107	0	SDF4
chr1	117944807	117948267	+	4	29	115	0	MAN1A2
chr1	151157981	151158426	-	4	0	52	0.1	VPS72
chr1	171526772	171553176	+	4	0	0	Inf	PRRC2C
chr1	17371255	17371383	-	4	191	86	0	SDHB
chr1	180031354	180034407	+	4	21	23	0.2	CEP350
chr1	225140371	225161855	+	4	3	0	1.3	DNAH14
chr1	234564881	234566047	-	4	23	10	0.2	TARBP1
chr1	42730785	42744343	-	4	43	124	0	FOXJ3
chr1	91403041	91447927	-	4	16	34	0.1	ZNF644
chr20	36685933	36694658	+	4	70	60	0.1	RPRD1B
chr20	52601825	52612589	-	4	41	30	0.1	BCAS1
chr21	17135209	17138460	+	4	12	16	0.2	USP25
chr21	35475133	35497780	+	4	15	49	0.1	MRPS6
chr22	25771779	25777545	-	4	0	10	0.4	LRP5L
chr22	41738532	41739580	+	4	36	21	0.1	ZC3H7B
chr2	101627390	101648847	-	4	13	12	0.3	TBC1D8
chr2	168920009	168986268	-	4	103	91	0	STK39
chr2	32818981	32828150	+	4	37	25	0.1	BIRC6
chr2	64199299	64211153	-	4	13	4	0.3	VPS54
chr2	73646250	73659419	+	4	8	13	0.3	ALMS1
chr3	136699307	136718396	+	4	0	0	Inf	IL20RB
chr3	157839891	157841780	+	4	32	40	0.1	RSRC1
chr3	170906490	170912424	-	4	48	23	0.1	TNIK
chr3	170906490	170912527	-	4	0	23	0.2	TNIK
chr3	47651555	47719801	-	4	42	174	0	SMARCC1
chr4	106155053	106158508	+	4	9	7	0.4	TET2
chr4	110394159	110402937	+	4	84	11	0	SEC24B
chr4	144464661	144465125	+	4	136	120	0	SMARCA5
chr4	56277780	56284152	+	4	58	118	0	TMEM165
chr4	77045801	77065626	-	4	145	35	0	NUP54
chr4	77055327	77065626	-	4	145	40	0	NUP54
chr4	88116475	88116842	-	4	16	8	0.2	KLHL8
chr5	125939261	125939875	+	4	52	29	0.1	PHAX
chr5	127466758	127522355	+	4	495	0	0	SLC12A2
chr5	127474288	127488497	+	4	519	503	0	SLC12A2
chr5	140895576	140953384	+	4	0	0	Inf	CTD-2024I7.13
chr5	151166132	151170623	+	4	384	160	0	G3BP1
chr5	153413350	153414527	-	4	2	7	0.6	FAM114A2
chr5	176963358	176966148	-	4	11	3	0.4	FAM193B
chr5	36953719	36976504	+	4	83	53	0	NIPBL
chr5	59934576	59943360	-	4	89	17	0	DEPDC1B
chr5	64520146	64522046	-	4	6	3	0.7	ADAMTS6
chr5	64747301	64756165	-	4	41	4	0.1	ADAMTS6
chr5	73930508	73932323	-	4	157	49	0	ENC1
chr6	79752559	79770535	-	4	6	36	0.1	PHIP
chr7	131060182	131084192	+	4	87	30	0	MKLN1
chr7	131186077	131194224	+	4	0	0	Inf	PODXL
chr7	148543561	148544397	-	4	68	87	0	EZH2
chr7	150774187	150774323	-	4	65	55	0.1	FASTK
chr7	150814181	150815719	+	4	32	90	0	AGAP3
chr7	24663284	24708279	+	4	11	9	0.4	MPP6
chr7	43679047	43680248	-	4	52	0	0.1	COA1
chr7	4780468	4780654	+	4	121	110	0	FOXK1
chr7	77200394	77212967	+	4	106	67	0	PTPN12
chr7	87593948	87607727	+	4	0	8	0.5	ADAM22
chr7	97820039	97823884	+	4	92	33	0	LMTK2
chr8	131370262	131374017	-	4	12	66	0.1	ASAP1
chr8	135596074	135622898	-	4	15	23	0.2	ZFAT
chr8	142264087	142264728	-	4	14	51	0.1	SLC45A4
chr8	144999146	144999920	-	4	0	0	Inf	PLEC
chr8	145223197	145255444	+	4	36	39	0.1	HEATR7A
chr8	56652631	56668970	-	4	31	0	0.1	TMEM68
chr9	134330462	134334743	+	4	198	190	0	PRRC2B
chr9	33941646	33953472	-	4	66	23	0.1	UBAP2
chr9	33971648	33998862	-	4	48	43	0.1	UBAP2
chr9	33996220	34017187	-	4	99	37	0	UBAP2
chr9	96233422	96294611	+	4	270	258	0	FAM120A
chr9	98740342	98766983	+	4	22	24	0.2	ERCC6L2
chrX	19947902	19954016	-	4	0	4	1	CXorf23
chrX	19983161	19988416	-	4	0	6	0.7	CXorf23
chrX	47705503	47755339	+	4	18	0	0.2	ZNF81
chr10	1118055	1142186	+	3	19	15	0.2	WDR37
chr10	120801505	120803654	-	3	334	323	0	EIF3A
chr10	126370175	126370948	-	3	18	13	0.2	FAM53B
chr10	128768965	128798571	+	3	34	40	0.1	DOCK1
chr10	129901706	129903878	+	3	0	0	Inf	MKI67
chr10	129901881	129902241	-	3	0	0	Inf	MKI67
chr10	13214375	13228280	+	3	48	35	0.1	MCM10
chr10	70719561	70720005	+	3	231	249	0	DDX21
chr10	76729417	76739097	+	3	14	7	0.2	KAT6B
chr10	86130769	86133571	+	3	0	17	0.2	FAM190B
chr10	91474711	91484915	+	3	11	54	0.1	KIF20B
chr11	118451960	118463571	+	3	135	154	0	ARCN1
chr11	121403172	121407626	+	3	50	0	0.1	SORL1
chr11	129780370	129782120	-	3	50	23	0.1	PRDM10
chr11	46342576	46342750	-	3	0	0	Inf	CREB3L1
chr11	76174864	76183884	+	3	27	44	0.1	C11orf30
chr11	85722072	85742653	-	3	116	87	0	PICALM
chr12	113384547	113399051	+	3	116	136	0	OAS3
chr12	30863381	30906493	-	3	17	0	0.2	CAPRIN2
chr12	51402258	51404549	-	3	46	27	0.1	SLC11A2
chr12	69650476	69656342	+	3	131	92	0	CPSF6
chr12	70193988	70195501	+	3	58	69	0	RAB3IP
chr12	79986390	80014987	-	3	122	0	0	PAWR
chr12	94761569	94797038	-	3	9	4	0.3	CCDC41
chr13	113537315	113537436	-	3	0	0	Inf	ATP11A
chr13	46559431	46594692	-	3	60	86	0	ZC3H13
chr13	52992126	53000201	-	3	42	29	0.1	VPS36
chr13	76134888	76143643	+	3	20	44	0.1	RP11-29G8.3
chr13	95858785	95863035	-	3	29	35	0.1	ABCC4
chr14	23300172	23300934	+	3	0	0	Inf	MRPL52
chr14	71880664	71884913	+	3	17	3	0.2
chr14	75248553	75276206	-	3	0	0	Inf	YLPM1
chr15	43164808	43170882	-	3	20	7	0.2	TTBK2
chr15	44751188	44751398	+	3	98	50	0	CTDSPL2
chr15	63964694	63964893	-	3	15	6	0.2	HERC1
chr15	72789131	72837305	+	3	5	50	0.1	ARIH1
chr15	74963795	74967483	-	3	16	23	0.1	EDC3
chr15	75703832	75705386	-	3	85	47	0	SIN3A
chr15	81165878	81166314	+	3	4	100	0	KIAA1199
chr15	81262802	81274523	-	3	58	0	0.1	MESDC2
chr15	93563317	93563488	+	3	0	39	0.1	CHD2
chr16	23113639	23119504	-	3	15	15	0.2	USP31
chr16	2816596	2816842	-	3	0	0	Inf	SRRM2
chr16	53189837	53191453	+	3	12	6	0.2	CHD9
chr16	68155889	68157024	+	3	39	43	0.1	NFATC3
chr17	2297336	2298748	-	3	18	22	0.1	MNT
chr17	34171819	34172014	+	3	0	0	Inf	TAF15
chr17	34171840	34172014	+	3	0	0	Inf	TAF15
chr17	36517593	36533668	+	3	44	32	0.1	SOCS7
chr17	37864573	37866734	+	3	62	74	0	ERBB2
chr17	65116520	65147340	-	3	28	99	0	HELZ
chr17	7417222	7417369	-	3	0	0	Inf	POLR2A
chr17	7417222	7417441	-	3	0	0	Inf	POLR2A
chr17	80721840	80739597	+	3	21	25	0.1	TBCD
chr17	80861280	80869665	+	3	37	0	0.1	TBCD
chr18	12999419	13042333	+	3	13	11	0.2	CEP192
chr18	13029661	13059311	+	3	22	25	0.1	CEP192
chr18	19345732	19359646	+	3	21	14	0.1	MIB1
chr18	9182379	9221997	+	3	13	7	0.2	ANKRD12
chr19	11230767	11231198	+	3	37	58	0.1	LDLR
chr19	11521928	11527733	-	3	12	4	0.2	RGL3
chr19	30476129	30477324	+	3	93	103	0	URI1
chr19	311844	313643	-	3	5	5	0.6	MIER2
chr19	33096812	33098639	+	3	0	0	Inf	ANKRD27
chr19	38609945	38610522	+	3	248	100	0	SIPA1L3
chr19	42752741	42754094	-	3	164	0	0	ERF
chr19	50096659	50097828	-	3	0	0	Inf	PRR12
chr19	50728859	50747594	+	3	0	84	0	MYH14
chr19	54649727	54651953	-	3	0	0	Inf	CNOT3
chr19	55610151	55614936	-	3	26	61	0	PPP1R12C
chr19	5604593	5604947	-	3	68	71	0	SAFB2
chr19	5923822	5928091	-	3	0	37	0.1	RANBP3
chr19	7989762	7989972	+	3	0	0	Inf	CTXN1
chr1	14099572	14109326	+	3	33	15	0.1	PRDM2
chr1	154197559	154209612	+	3	160	127	0	UBAP2L
chr1	155721557	155724279	-	3	10	0	0.3	GON4L
chr1	178356220	178359341	+	3	0	30	0.1	RASAL2
chr1	22041881	22050588	-	3	41	25	0.1	USP48
chr1	222838718	222838905	-	3	0	0	Inf	MIA3
chr1	23376879	23384058	+	3	119	177	0	KDM1A
chr1	236341713	236343328	+	3	0	25	0.1	GPR137B
chr1	31437520	31454252	-	3	111	74	0	PUM1
chr1	31465236	31479949	-	3	70	113	0	PUM1
chr1	35658264	35658454	+	3	0	0	Inf	SFPQ
chr1	45483871	45484339	+	3	0	0	Inf	ZSWIM5
chr1	51032748	51061888	-	3	50	70	0	FAF1
chr1	62321701	62350080	+	3	65	58	0	INADL
chr20	47708582	47711500	+	3	760	211	0	CSE1L
chr20	57009657	57016139	+	3	121	158	0	VAPB
chr20	60861638	60864386	+	3	61	63	0	OSBPL2
chr20	60920873	60922084	-	3	85	25	0	LAMA5
chr20	61537238	61545758	-	3	122	70	0	DIDO1
chr21	17150222	17205867	+	3	16	25	0.1	USP25
chr21	30677524	30702014	+	3	0	19	0.2	BACH1
chr21	42609439	42629253	+	3	40	43	0.1	BACE2
chr22	23723108	23723296	+	3	0	0	Inf	TCONS_l2_00017926
chr2	160585519	160609082	+	3	45	40	0.1	MARCH7
chr2	168869143	168921891	-	3	0	113	0	STK39
chr2	168920009	168931741	-	3	280	91	0	STK39
chr2	190656515	190682906	+	3	41	15	0.1	PMS1
chr2	203620260	203624076	+	3	51	38	0.1	FAM117B
chr2	203757339	203762138	-	3	37	33	0.1	WDR12
chr2	215617170	215646233	-	3	14	13	0.2	BARD1
chr2	232325497	232326674	-	3	0	0	Inf	NCL
chr2	236706402	236715975	+	3	51	38	0.1	AGAP1
chr2	241553071	241553641	-	3	0	0	Inf	GPR35
chr2	32323864	32353548	+	3	25	13	0.1	SPAST
chr3	127980970	127983624	+	3	17	21	0.1	EEFSEC
chr3	169846471	169863309	-	3	69	73	0	PHC3
chr3	169889160	169896726	-	3	109	86	0	PHC3
chr3	172486796	172504364	+	3	178	174	0	ECT2
chr3	185638891	185641772	-	3	333	83	0	TRA2B
chr3	31774748	31871723	-	3	44	30	0.1	OSBPL10
chr3	93714717	93722752	+	3	21	33	0.1	ARL13B
chr3	98600383	98600611	-	3	219	184	0	DCBLD2
chr4	121675707	121732604	-	3	5	0	0.6	PRDM5
chr4	129873923	129925031	-	3	3	6	0.5	SCLT1
chr4	1343311	1360219	+	3	12	9	0.2	KIAA1530
chr4	146823317	146824367	-	3	30	10	0.1	ZNF827
chr4	153332454	153391140	-	3	0	19	0.2	FBXW7
chr4	178274461	178274882	+	3	14	12	0.2	NEIL3
chr4	1905942	1920350	+	3	86	134	0	WHSC1
chr4	2659529	2692697	+	3	20	18	0.2	FAM193A
chr4	36230203	36231267	-	3	0	21	0.1	ARAP2
chr4	54265896	54310270	+	3	69	71	0	FIP1L1
chr5	102432244	102433485	-	3	7	6	0.4	GIN1
chr5	109049220	109051965	+	3	47	44	0.1	MAN2A1
chr5	142416760	142437312	+	3	2	34	0.1	ARHGAP26
chr5	142434003	142437312	+	3	30	34	0.1	ARHGAP26
chr5	14678789	14693203	+	3	12	0	0.2	FAM105B
chr5	167915606	167921655	+	3	342	154	0	RARS
chr5	64747959	64769779	-	3	6	34	0.1	ADAMTS6
chr6	13632601	13644961	-	3	6	56	0.1	RANBP9
chr6	149699153	149700654	+	3	57	44	0.1	TAB2
chr6	3076997	3078169	+	3	20	13	0.2	RIPK1
chr7	111127293	111201979	-	3	0	6	0.5	IMMP2L
chr7	127013395	127017383	-	3	61	13	0	ZNF800
chr7	151181822	151195266	-	3	7	0	0.4	RHEB
chr7	155465560	155473602	+	3	39	87	0	RBM33
chr7	156619298	156629579	-	3	34	85	0	LMBR1
chr7	32582752	32599076	+	3	91	56	0	AVL9
chr7	83675639	83689874	-	3	63	38	0	SEMA3A
chr7	91924202	91957214	+	3	55	75	0	ANKIB1
chr8	119388020	119391939	-	3	45	0	0.1	SAMD12
chr8	120768245	120803699	-	3	66	148	0	TAF2
chr8	120770317	120803699	-	3	66	0	0	TAF2
chr8	124089350	124121860	+	3	50	27	0.1	WDR67
chr8	128152988	128161917	-	3	0	0	Inf	TCONS_00015498
chr8	131164981	131181313	-	3	83	110	0	ASAP1
chr8	135612678	135622898	-	3	15	16	0.2	ZFAT
chr8	141572551	141595410	-	3	84	137	0	AGO2
chr8	18656804	18662408	-	3	13	18	0.2	PSD3
chr8	48352884	48404556	+	3	20	0	0.2	KIAA0146
chr8	52758220	52773806	-	3	27	18	0.1	PCMTD1
chr8	55059941	55060826	+	3	63	0	0	MRPL15
chr9	110062421	110074018	+	3	293	85	0	RAD23B
chr9	115013208	115015068	-	3	176	156	0	PTBP3
chr9	115013208	115060196	-	3	214	156	0	PTBP3
chr9	115030328	115060196	-	3	214	165	0	PTBP3
chr9	21859301	21864432	+	3	163	0	0	MTAP
chr9	36351111	36376124	-	3	31	7	0.1	RNF38
chrX	19606760	19626163	-	3	121	176	0	SH3KBP1
chrX	2871183	2876476	-	3	2	20	0.2	ARSE
chrX	48661069	48661192	+	3	34	23	0.1	HDAC6
chrX	53641494	53642796	-	3	218	89	0	HUWE1
chrX	73064323	73064908	-	3	0	0	Inf	XIST
chr10	103699619	103717489	-	2	26	29	0.1	C10orf76
chr10	1118055	1132297	+	2	19	2	0.1	WDR37
chr10	112723882	112724819	+	2	36	19	0.1	SHOC2
chr10	114286845	114298089	+	2	19	20	0.1	VTI1A
chr10	116207638	116211430	-	2	131	87	0	ABLIM1
chr10	120809429	120810097	-	2	0	0	Inf	EIF3A
chr10	12123470	12162266	+	2	37	11	0.1	DHTKD1
chr10	124172435	124184475	+	2	64	42	0	PLEKHA1
chr10	128768965	128807068	+	2	34	79	0	DOCK1
chr10	128768965	128860040	+	2	34	53	0	DOCK1
chr10	129901512	129901869	+	2	0	0	Inf	MKI67
chr10	129901678	129902395	-	2	0	0	Inf	MKI67
chr10	129902682	129903411	+	2	0	0	Inf	MKI67
chr10	129903580	129904666	+	2	0	0	Inf	MKI67
chr10	24813251	24817048	+	2	19	34	0.1	KIAA1217
chr10	28824490	28879761	+	2	56	225	0	WAC
chr10	4872866	4951798	+	2	5	0	0.4	AKR1E2
chr10	5741487	5756170	+	2	0	29	0.1	FAM208B
chr10	6148103	6154324	+	2	110	48	0	RBM17
chr10	79761954	79767624	-	2	41	26	0	POLR3A
chr10	79797196	79798033	+	2	0	0	Inf	RPS24
chr10	88231964	88233730	-	2	74	60	0	WAPAL
chr11	103104762	103178560	+	2	0	2	1	DYNC2H1
chr11	103173821	103187349	+	2	0	4	0.5	DYNC2H1
chr11	107673726	107686691	-	2	74	127	0	SLC35F2
chr11	111907996	111910121	+	2	82	53	0	DLAT
chr11	111948938	111951282	+	2	79	26	0	C11orf57
chr11	112064196	112087053	+	2	0	0	Inf	BCO2
chr11	119155678	119156276	+	2	71	14	0	CBL
chr11	119535265	119535428	+	2	0	0	Inf	PVRL1
chr11	13459344	13466728	-	2	12	0	0.2	BTBD10
chr11	14852243	14882912	+	2	23	14	0.1	PDE3B
chr11	34093272	34098189	+	2	299	833	0	CAPRIN1
chr11	46299554	46337926	-	2	0	0	Inf	CREB3L1
chr11	46333875	46339038	+	2	141	191	0	CREB3L1
chr11	62370620	62378840	-	2	0	46	0	EML3
chr11	62400036	62407203	-	2	247	246	0	GANAB
chr11	66011696	66011889	-	2	0	0	Inf	PACS1
chr11	66391684	66393149	+	2	139	69	0	RBM14
chr11	67137502	67139329	+	2	0	0	Inf	LOC100130987
chr11	70200406	70202360	+	2	84	48	0	PPFIA1
chr11	76207258	76239510	+	2	44	43	0	C11orf30
chr11	85692171	85742653	-	2	116	75	0	PICALM
chr11	85707868	85714494	-	2	63	240	0	PICALM
chr11	93412629	93432951	-	2	0	0	Inf	KIAA1731
chr12	105321750	105322472	-	2	25	26	0.1	SLC41A2
chr12	112229864	112236046	+	2	77	79	0	ALDH2
chr12	113348902	113355505	+	2	0	28	0.1	OAS1
chr12	118854380	118855455	+	2	0	0	Inf	SUDS3
chr12	124821545	124825205	+	2	0	0	Inf	NCOR2
chr12	133147892	133158852	+	2	50	54	0	FBRSL1
chr12	26864105	26869175	-	2	8	3	0.2	ITPR2
chr12	27940971	27944834	+	2	0	5	0.4	KLHL42
chr12	31551108	31600703	-	2	21	18	0.1	DENND5B
chr12	32861086	32866305	+	2	11	58	0	DNM1L
chr12	42748962	42792796	+	2	72	31	0	PPHLN1
chr12	45725096	45795694	-	2	0	0	Inf	ANO6
chr12	46123034	46123376	-	2	0	0	Inf
chr12	48238365	48238729	+	2	0	0	Inf	VDR
chr12	48272750	48276557	-	2	25	27	0.1	VDR
chr12	48482583	48491907	-	2	16	46	0	SENP1
chr12	49053687	49054402	-	2	15	0	0.1	KANSL2
chr12	537934	547720	+	2	13	9	0.2	CCDC77
chr12	56566368	56568495	-	2	0	51	0	SMARCC2
chr12	6457892	6472876	-	2	69	108	0	SCNN1A
chr12	69742283	69744052	+	2	0	2195	0	LYZ
chr12	70671911	70704797	+	2	78	76	0	CNOT2
chr12	83250788	83251359	+	2	39	14	0.1	TMTC2
chr12	88504978	88524995	-	2	0	5	0.4	CEP290
chr12	93192667	93192862	-	2	19	34	0.1	EEA1
chr13	115002119	115030715	+	2	46	47	0	CDC16
chr13	24796956	24798720	+	2	14	33	0.1	SPATA13
chr13	25825990	25848325	-	2	49	26	0	MTMR6
chr13	28155433	28155940	-	2	19	74	0	LNX2
chr13	37591381	37625720	-	2	42	24	0	SUPT20H
chr13	41133645	41134997	-	2	21	25	0.1	FOXO1
chr13	42385360	42407667	-	2	67	29	0	KIAA0564
chr13	42739466	42803420	+	2	20	0	0.1	DGKH
chr13	43528083	43544806	-	2	8	0	0.2	EPSTI1
chr13	46090277	46104915	+	2	18	13	0.1	COG3
chr13	77791974	77807398	-	2	19	13	0.1	MYCBP2
chr13	96636057	96651561	-	2	9	8	0.2	UGGT2
chr14	45475210	45495075	+	2	13	5	0.2	FAM179B
chr14	50941794	50952912	-	2	12	31	0.1	MAP4K5
chr14	67490349	67525503	+	2	0	16	0.1	GPHN
chr14	69256093	69256231	+	2	0	0	Inf	ZFP36L1
chr14	92264128	92268765	-	2	86	25	0	TC2N
chr15	25650607	25660989	-	2	0	43	0	UBE3A
chr15	29996425	30011342	-	2	223	33	0	TJP1
chr15	30058468	30064369	-	2	96	84	0	TJP1
chr15	41342132	41347562	-	2	38	18	0.1	INO80
chr15	41716418	41730629	+	2	0	183	0	RTF1
chr15	41961025	41962156	+	2	15	16	0.1	MGA
chr15	44887456	44912601	-	2	0	27	0.1	SPG11
chr15	50763829	50774262	+	2	0	29	0.1	USP8
chr15	63824845	63855207	+	2	35	69	0	USP3
chr15	63988322	64008672	-	2	13	12	0.2	HERC1
chr15	64404771	64429131	+	2	55	63	0	SNX1
chr15	66021409	66053776	-	2	11	33	0.1	DENND4A
chr15	67938005	67938139	-	2	0	0	Inf	MAP2K5
chr15	68467599	68473692	+	2	0	23	0.1	PIAS1
chr15	75702176	75705386	-	2	85	38	0	SIN3A
chr15	77759436	77764156	+	2	41	5	0	HMG20A
chr15	81082876	81086880	+	2	13	0	0.2	KIAA1199
chr15	91461874	91463289	+	2	23	0	0.1	MAN2A2
chr15	97872969	97881244	+	2	0	0	Inf	CTD-2147F2.1
chr16	11785699	11785803	+	2	0	0	Inf	TXNDC11
chr16	1364020	1365727	+	2	390	232	0	UBE2I
chr16	2816062	2816842	-	2	0	0	Inf	SRRM2
chr16	30735079	30735334	-	2	0	0	Inf	SRCAP
chr16	4311779	4312702	-	2	82	54	0	TFAP4
chr16	47345150	47347747	-	2	0	13	0.2	ITFG1
chr16	52473400	52473585	+	2	0	0	Inf	TOX3
chr16	53175090	53191453	+	2	4	6	0.3	CHD9
chr16	67310777	67312095	+	2	0	0	Inf	PLEKHG4
chr16	67576445	67576613	+	2	0	0	Inf	FAM65A
chr16	88664585	88675459	+	2	57	39	0	ZC3H18
chr16	89484691	89497734	-	2	0	74	0	ANKRD11
chr16	89783969	89784161	-	2	0	0	Inf	VPS9D1
chr17	36517593	36523946	+	2	44	0	0	SOCS7
chr17	3916742	3923063	-	2	16	15	0.1	ZZEF1
chr17	40173562	40174490	+	2	0	0	Inf	NKIRAS2
chr17	4637049	4638697	+	2	0	0	Inf	CXCL16
chr17	46667486	46685457	-	2	39	26	0.1	HOXB3
chr17	62747924	62758828	-	2	0	0	Inf	LOC146880
chr17	65103284	65134230	-	2	102	39	0	HELZ
chr17	72764659	72765011	-	2	0	0	Inf	SLC9A3R1
chr17	7416793	7416940	-	2	0	0	Inf	POLR2A
chr17	7416856	7417045	-	2	0	0	Inf	POLR2A
chr17	7416915	7417314	-	2	0	0	Inf	POLR2A
chr17	7417011	7417369	-	2	0	0	Inf	POLR2A
chr17	7417327	7417441	-	2	0	0	Inf	POLR2A
chr17	74554051	74554682	+	2	0	6	0.3	SNHG16
chr17	78319274	78319403	-	2	0	0	Inf	RNF213
chr17	79171914	79173611	-	2	0	20	0.1	AZI1
chr18	10539758	10550251	+	2	26	0	0.1	NAPG
chr18	12999419	13042349	+	2	13	0	0.2	CEP192
chr18	33606862	33613800	-	2	21	20	0.1	RPRD1A
chr18	44407921	44426804	-	2	16	24	0.1	PIAS2
chr18	51655646	51731527	-	2	45	0	0	MBD2
chr18	9182379	9211782	+	2	13	31	0.1	ANKRD12
chr18	9204473	9221997	+	2	22	7	0.1	ANKRD12
chr19	10687873	10694746	-	2	146	33	0	AP1M2
chr19	13039155	13039661	-	2	89	118	0	FARSA
chr19	3449011	3452664	+	2	174	213	0	NFIC
chr19	3466377	3466520	-	2	0	0	Inf	NFIC
chr19	37853474	37854146	-	2	0	0	Inf	HKR1
chr19	41703683	41707277	+	2	78	70	0	CYP2S1
chr19	41810047	41811650	-	2	0	0	Inf	HNRNPUL1
chr19	41811650	41812723	-	2	0	0	Inf	HNRNPUL1
chr19	41859311	41859440	+	2	0	0	Inf	TMEM91
chr19	45249446	45249749	-	2	0	0	Inf	TCONS_00027767
chr19	45323104	45323854	-	2	0	0	Inf	BCAM
chr19	49132218	49132331	-	2	0	0	Inf	SPHK2
chr19	50104915	50119077	-	2	0	0	Inf	PRR12
chr19	51464999	51470581	-	2	867	1232	0	KLK6
chr19	52729272	52729564	-	2	0	0	Inf	CTD-2525I3.3
chr19	5598803	5604947	-	2	68	88	0	SAFB2
chr19	58904342	58904854	+	2	466	1166	0	RPS5
chr1	100459092	100464971	+	2	22	12	0.1	SLC35A3
chr1	109524354	109554340	-	2	7	4	0.3	WDR47
chr1	11259314	11259760	-	2	29	37	0.1	MTOR
chr1	153789847	153790647	-	2	102	62	0	GATAD2B
chr1	154207671	154214041	+	2	182	120	0	UBAP2L
chr1	154223516	154224129	+	2	292	333	0	UBAP2L
chr1	155348071	155349907	-	2	18	37	0.1	ASH1L
chr1	155408117	155408859	-	2	3	23	0.1	ASH1L
chr1	155823066	155823597	-	2	25	17	0.1	GON4L
chr1	156532378	156536338	-	2	31	14	0.1	IQGAP3
chr1	1586822	1647825	-	2	0	0	Inf	CDK11B
chr1	16237595	16242774	+	2	34	69	0	SPEN
chr1	171509636	171509936	-	2	0	0	Inf	PRRC2C
chr1	174927027	174948027	+	2	26	6	0.1	RABGAP1L
chr1	204415307	204415872	+	2	0	0	Inf	PIK3C2B
chr1	214169811	214178615	+	2	2	3	0.7	PROX1
chr1	21599191	21616649	-	2	29	51	0	ECE1
chr1	219366423	219392054	+	2	19	0	0.1	LYPLAL1
chr1	224553580	224567357	+	2	19	0	0.1	CNIH4
chr1	236332005	236347206	+	2	7	14	0.1	GPR137B
chr1	236966727	236976144	+	2	37	22	0.1	MTR
chr1	236969443	236979843	+	2	36	29	0.1	MTR
chr1	24137225	24147083	-	2	37	23	0.1	HMGCL
chr1	242020646	242024804	+	2	34	27	0.1	EXO1
chr1	27328832	27360084	+	2	0	0	Inf	FAM46B
chr1	28304884	28330930	-	2	9	17	0.1	EYA3
chr1	29068914	29070498	+	2	107	3	0	YTHDF2
chr1	31437520	31468067	-	2	88	74	0	PUM1
chr1	31810021	31821821	+	2	41	0	0	ZCCHC17
chr1	33236971	33237083	-	2	0	0	Inf	KIAA1522
chr1	35484953	35486068	-	2	26	5	0.1	ZMYM6
chr1	3638584	3638771	+	2	28	13	0.1	TP73
chr1	36432555	36439112	+	2	30	16	0.1	AGO3
chr1	36636571	36639079	+	2	63	35	0	MAP7D1
chr1	42041214	42050989	-	2	0	0	Inf	HIVEP3
chr1	42645427	42657129	+	2	0	0	Inf	FOXJ3
chr1	46105881	46108171	-	2	61	94	0	GPBP1L1
chr1	46124699	46126897	-	2	67	68	0	GPBP1L1
chr1	58971731	59004982	-	2	12	26	0.1	OMA1
chr1	6880240	6885270	+	2	56	99	0	CAMTA1
chr1	8418289	8420506	+	2	0	0	Inf	RERE
chr1	8601272	8674745	-	2	11	14	0.1	RERE
chr1	89236034	89251896	+	2	69	57	0	PKN2
chr1	983510	984310	-	2	0	0	Inf	AGRN
chr20	2944917	2945848	+	2	30	27	0.1	PTPRA
chr20	30115286	30115853	+	2	446	0	0	HM13
chr20	32659871	32666359	+	2	567	210	0	RALY
chr20	33303093	33337321	-	2	0	0	Inf	NCOA6
chr20	33324493	33331145	-	2	112	2	0	NCOA6
chr20	33657098	33665977	-	2	107	117	0	TRPC4AP
chr20	34241449	34246904	-	2	10	0	0.2	CPNE1
chr20	34430494	34435356	+	2	38	21	0.1	PHF20
chr20	34435271	34457473	+	2	51	45	0	PHF20
chr20	44444179	44444552	+	2	175	68	0	UBE2C
chr20	44987050	44987340	+	2	0	0	Inf	SLC35C2
chr20	45855945	45865260	-	2	93	80	0	ZMYND8
chr20	45891031	45976670	-	2	88	97	0	ZMYND8
chr20	50286535	50287796	-	2	111	86	0	ATP9A
chr20	61291763	61292527	+	2	59	62	0	SLCO4A1
chr21	17135209	17163983	+	2	12	14	0.1	USP25
chr21	34921781	34927697	+	2	73	75	0	SON
chr22	30639728	30640922	-	2	26	0	0.1	LIF
chr22	36914809	36915584	-	2	248	376	0	EIF3D
chr22	42970685	42973968	-	2	0	0	Inf	RRP7B
chr22	47370185	47393605	+	2	18	16	0.1	TBC1D22A
chr22	50181037	50198008	-	2	17	28	0.1	BRD1
chr2	100035289	100055772	-	2	16	9	0.1	REV1
chr2	101666862	101676001	-	2	13	15	0.1	TBC1D8
chr2	103274022	103281809	+	2	0	3	0.7	SLC9A2
chr2	182792887	182793005	+	2	75	56	0	SSFA2
chr2	184181482	184225733	+	2	0	0	Inf
chr2	20400882	20403751	+	2	0	0	Inf	SDC1
chr2	20402425	20403751	+	2	0	0	Inf	SDC1
chr2	20507738	20527139	-	2	151	118	0	PUM2
chr2	211018218	211019335	-	2	0	8	0.2	C2orf67
chr2	214174782	214239843	+	2	12	0	0.2	SPAG16
chr2	219503133	219514087	+	2	0	0	Inf	ZNF142
chr2	223773633	223799405	+	2	0	103	0	ACSL3
chr2	242312498	242312705	+	2	86	53	0	FARP2
chr2	24866834	24905997	+	2	9	11	0.2	NCOA1
chr2	31082438	31090244	-	2	0	0	Inf	TCONS_00003624
chr2	32339706	32353548	+	2	43	13	0	SPAST
chr2	32720374	32720759	-	2	0	0	Inf	BIRC6
chr2	39281754	39330477	-	2	0	9	0.2	SOS1
chr2	44200745	44209573	-	2	71	127	0	LRPPRC
chr2	47635539	47657080	+	2	21	38	0.1	MSH2
chr2	55252221	55255356	-	2	2	0	1	RTN4
chr2	58449076	58459247	-	2	43	30	0	FANCL
chr2	61520598	61577828	-	2	44	22	0	USP34
chr2	63166262	63206470	+	2	0	30	0.1	EHBP1
chr2	74392344	74399879	-	2	37	122	0	MOB1A
chr3	112255321	112256737	-	2	44	94	0	ATG3
chr3	122156016	122160963	-	2	106	83	0	KPNA1
chr3	123649948	123667979	-	2	49	45	0	CCDC14
chr3	127823615	127838257	-	2	141	174	0	RUVBL1
chr3	155611306	155629068	+	2	89	156	0	GMPS
chr3	169831147	169840532	-	2	93	47	0	PHC3
chr3	171969049	172028671	+	2	153	20	0	FNDC3B
chr3	185797605	185798964	-	2	32	74	0	ETV5
chr3	196807921	196846401	-	2	53	43	0	DLG1
chr3	3209317	3216953	-	2	28	4	0.1	CRBN
chr3	50004902	50036946	+	2	19	21	0.1	RBM6
chr3	52771601	52773650	-	2	18	7	0.1	NEK4
chr3	8977554	8983488	-	2	13	27	0.1	RAD18
chr4	108565957	108581228	-	2	34	21	0.1	PAPSS1
chr4	123140494	123178430	+	2	14	0	0.1	KIAA1109
chr4	129857809	129891623	-	2	6	0	0.3	SCLT1
chr4	174169130	174169591	+	2	40	51	0	GALNT7
chr4	178274461	178281831	+	2	14	0	0.1	NEIL3
chr4	1902352	1941505	+	2	69	111	0	WHSC1
chr4	38091552	38104778	+	2	75	57	0	TBC1D1
chr4	52729602	52744020	+	2	78	19	0	DCUN1D4
chr4	7870348	7873807	-	2	16	6	0.1	AFAP1
chr5	126140467	126154834	+	2	180	162	0	LMNB1
chr5	131944808	131953986	+	2	36	24	0.1	RAD50
chr5	134018062	134023989	+	2	27	12	0.1	SEC24A
chr5	134113263	134131840	+	2	171	96	0	DDX46
chr5	138652741	138654722	+	2	134	94	0	MATR3
chr5	139889221	139889766	+	2	38	53	0	ANKHD1-EIF4EBP3
chr5	145176004	145205763	-	2	3	12	0.2	PRELID2
chr5	14673750	14681716	+	2	7	38	0.1	FAM105B
chr5	167915606	167924353	+	2	342	129	0	RARS
chr5	170336664	170351554	+	2	3	4	0.5	RANBP17
chr5	170610198	170632616	+	2	0	4	0.5	RANBP17
chr5	176884050	176885100	+	2	0	0	Inf	DBN1
chr5	179976930	179998432	+	2	58	68	0	CNOT6
chr5	31421378	31424578	-	2	32	44	0	DROSHA
chr5	32397324	32420208	-	2	70	69	0	ZFR
chr5	36982266	36986403	+	2	0	40	0	NIPBL
chr5	37173856	37196098	-	2	3	0	0.7	C5orf42
chr5	65307876	65350779	+	2	85	136	0	ERBB2IP
chr5	92889466	92899169	-	2	2	7	0.3	FLJ42709
chr6	10398653	10404839	-	2	0	0	Inf	TFAP2A
chr6	108224047	108227981	-	2	87	45	0	SEC63
chr6	144086397	144086935	+	2	15	14	0.1	PHACTR2
chr6	151743675	151748717	-	2	5	12	0.2	RMND1
chr6	157357968	157406039	+	2	14	49	0	ARID1B
chr6	16326624	16328701	-	2	8	6	0.2	ATXN1
chr6	26056053	26056299	-	2	0	0	Inf	HIST1H1C
chr6	26234499	26234709	-	2	0	0	Inf	HIST1H1D
chr6	53706907	53747774	+	2	37	10	0.1	LRRC1
chr6	7108212	7189555	+	2	0	52	0	RREB1
chr6	7176887	7189555	+	2	50	52	0	RREB1
chr6	86322549	86352587	-	2	0	0	Inf	SYNCRIP
chr7	100457506	100460449	+	2	25	43	0	SLC12A9
chr7	105111207	105112640	-	2	32	2	0.1	PUS7
chr7	105121498	105148991	-	2	15	32	0.1	PUS7
chr7	135078669	135107102	-	2	63	39	0	CNOT4
chr7	151878291	151879326	+	2	0	0	Inf	MLL3
chr7	155530223	155538296	+	2	139	32	0	RBM33
chr7	155532576	155537823	-	2	0	0	Inf	RBM33
chr7	156758963	156759786	+	2	24	16	0.1	NOM1
chr7	158662545	158669382	+	2	9	27	0.1	WDR60
chr7	16737672	16744294	+	2	100	143	0	BZW2
chr7	17908029	17915413	-	2	45	35	0	SNX13
chr7	24663281	24708279	+	2	3	9	0.2	MPP6
chr7	33388679	33427756	+	2	3	0	0.7	BBS9
chr7	40037092	40041630	+	2	48	57	0	CDK13
chr7	5256193	5256818	+	2	77	79	0	WIPI2
chr7	77200394	77268641	+	2	106	0	0	PTPN12
chr7	91924202	91948826	+	2	55	63	0	ANKIB1
chr7	932218	932552	+	2	0	0	Inf	GET4
chr7	95828252	95828884	+	2	0	0	Inf	SLC25A13
chr7	98740110	98740411	+	2	0	0	Inf	SMURF1
chr8	100286425	100287482	+	2	21	19	0.1	VPS13B
chr8	101271334	101300495	-	2	9	0	0.2	RNF19A
chr8	116616099	116635985	-	2	4	19	0.1	TRPS1
chr8	124089350	124132428	+	2	50	23	0	WDR67
chr8	126194344	126207514	+	2	74	0	0	NSMCE2
chr8	129021835	129022690	+	2	47	82	0	PVT1
chr8	141582910	141616013	-	2	0	137	0	AGO2
chr8	141684396	141684503	-	2	87	206	0	PTK2
chr8	141840570	141874498	-	2	265	140	0	PTK2
chr8	145162187	145162425	-	2	0	0	Inf	MAF1
chr8	219792	223184	+	2	0	0	Inf
chr8	48308935	48320523	+	2	0	20	0.1	KIAA0146
chr8	68024206	68031056	+	2	20	29	0.1	CSPP1
chr9	101542470	101544855	-	2	44	36	0	ANKS6
chr9	108070808	108072147	+	2	0	48	0	SLC44A1
chr9	111795586	111849622	-	2	44	32	0	C9orf5
chr9	114187697	114206774	-	2	236	49	0	KIAA0368
chr9	115024714	115060196	-	2	214	176	0	PTBP3
chr9	130928504	130928650	+	2	0	0	Inf	CIZ1
chr9	134049581	134103718	+	2	0	36	0.1	NUP214
chr9	138758301	138774924	-	2	25	39	0.1	CAMSAP1
chr9	139343273	139345792	+	2	0	0	Inf	SEC16A
chr9	19286766	19305525	+	2	46	36	0	DENND4C
chr9	19288593	19300329	+	2	27	50	0	DENND4C
chr9	33941646	33956144	-	2	25	23	0.1	UBAP2
chr9	33948371	33956144	-	2	25	97	0	UBAP2
chr9	5797816	5813035	-	2	117	108	0	ERMP1
chr9	72892225	72901187	+	2	25	91	0	SMC5
chr9	86293355	86301070	-	2	170	194	0	UBQLN1
chr9	90283511	90301654	+	2	56	13	0	DAPK1
chrX	106394085	106396733	-	2	14	0	0.1	NUP62CL
chrX	122744768	122748040	-	2	24	25	0.1	THOC2
chrX	151804335	151809756	-	2	0	4	0.5	GABRQ
chrX	153214233	153214728	+	2	0	0	Inf	HCFC1
chrX	153590346	153591152	-	2	166	125	0	FLNA
chrX	47081659	47088043	+	2	16	144	0	CDK16
chrX	51639681	51640074	-	2	0	0	Inf	MAGED1
chrX	53565825	53574809	+	2	0	2	1	HUWE1
chrX	76849165	76872198	-	2	35	33	0.1	ATRX
chrX	84558411	84563222	-	2	127	76	0	POF1B

## Sheet: C-PT_1
chromosome	start	end	strand	circ_reads	lin_reads_5prime	lin_reads_3prime	circ/lin_ratio	host_gene
chr12	49523282	49580241	-	138	0	0	Inf	TUBA1B
chr1	1586822	1650894	-	78	69	0	1.1	CDK11B
chr9	21994137	22006246	-	54	5	253	0.2	CDKN2A
chr3	169863210	169867032	-	35	87	107	0.3	PHC3
chr8	61653817	61655656	+	30	70	213	0.1	CHD7
chr1	155646338	155746272	-	27	20	94	0.3	YY1AP1
chr19	55715149	55716960	-	24	49	80	0.3	PTPRH
chr16	85667519	85667738	+	23	83	38	0.3	GSE1
chr16	2812939	2813053	-	19	0	0	Inf	SRRM2
chr17	57430575	57430887	+	19	112	28	0.2	YPEL2
chr3	171965322	171969331	+	17	108	53	0.2	FNDC3B
chr11	65267236	65267452	-	16	0	0	Inf	TCONS_00019666
chr1	117944807	117963271	+	16	44	47	0.3	MAN1A2
chr17	65941524	65972074	+	15	97	38	0.2	BPTF
chr4	73956383	73958017	-	15	0	40	0.4	ANKRD17
chr3	169840378	169847340	-	14	150	108	0.1	PHC3
chr11	33307958	33309057	+	13	65	30	0.2	HIPK3
chr16	68155889	68160513	+	13	30	22	0.4	NFATC3
chr3	149563797	149639014	+	13	72	31	0.2	RNF13
chr3	196118683	196129890	-	13	29	18	0.4	UBXN7
chr3	196214269	196215554	-	13	19	15	0.7	RNF168
chr8	102570646	102571040	+	13	23	19	0.6	GRHL2
chr11	65267159	65268023	+	12	0	0	Inf	TCONS_l2_00004575
chr1	19595065	19630880	-	12	19	5	0.6	AKR7L
chr21	36206706	36231875	-	12	72	98	0.1	RUNX1
chr3	129599151	129599402	-	12	16	21	0.6	TMCC1
chr3	169854206	169867032	-	12	87	138	0.1	PHC3
chr6	4891946	4892613	+	12	38	31	0.3	CDYL
chr16	2816060	2816558	-	11	0	0	Inf	SRRM2
chr1	117944807	117957453	+	11	44	68	0.2	MAN1A2
chr1	19610489	19630880	-	11	19	0	0.6	AKR7A3
chr1	27056141	27059283	+	11	91	90	0.1	ARID1A
chr20	2944917	2945848	+	11	23	41	0.3	PTPRA
chr10	128829913	128836080	+	10	31	27	0.3	DOCK1
chr11	32948702	32956981	+	10	27	27	0.4	QSER1
chr12	95602618	95605043	-	10	94	23	0.1	FGD6
chr13	28830428	28835595	+	10	185	69	0.1	PAN3
chr14	69256307	69256442	+	10	0	0	Inf	ZFP36L1
chr15	89144834	89182825	+	10	0	9	1.1	ISG20
chr1	1601102	1666274	-	10	0	0	Inf	SLC35E2B
chr20	17639407	17639557	-	10	0	0	Inf	RRBP1
chr3	98600383	98600611	-	10	156	78	0.1	DCBLD2
chr5	179688683	179707608	-	10	16	54	0.2	MAPK9
chr8	141595217	141616013	-	10	0	83	0.1	AGO2
chr8	141874410	141900868	-	10	431	291	0	PTK2
chr11	46342576	46342750	-	9	0	0	Inf	CREB3L1
chr11	65267159	65267984	+	9	0	0	Inf	TCONS_l2_00004575
chr17	36872280	36872928	+	9	0	0	Inf	MLLT6
chr19	40368302	40384167	-	9	0	0	Inf	FCGBP
chr19	47767859	47768203	+	9	34	13	0.3	CCDC9
chr1	117944807	117984947	+	9	44	21	0.2	MAN1A2
chr4	2338411	2338708	+	9	0	0	Inf	ZFYVE28
chr4	73950965	73958017	-	9	0	42	0.2	ANKRD17
chr5	137320945	137324004	-	9	2	6	1.5	FAM13B
chr5	72354259	72373320	+	9	9	8	1	FCHO2
chr7	128655032	128658211	-	9	76	44	0.1	TNPO3
chr8	142264087	142264728	-	9	14	11	0.6	SLC45A4
chr9	33293677	33295425	+	9	0	24	0.4	NFX1
chr12	57005897	57009215	+	8	0	0	Inf	BAZ2A
chr15	64791491	64792365	+	8	22	37	0.2	ZNF609
chr15	73048699	73050513	-	8	0	0	Inf	ADPGK
chr17	34171549	34171918	+	8	0	0	Inf	TAF15
chr19	19576153	19576423	+	8	13	48	0.2	GATAD2A
chr1	205585605	205593019	-	8	47	6	0.2	ELK4
chr22	21288066	21288532	+	8	82	48	0.1	CRKL
chr4	140810510	140812121	-	8	16	54	0.1	MAML3
chr5	31417495	31417596	+	8	0	0	Inf	DROSHA
chr6	168227026	168227334	-	8	0	0	Inf	C6orf124
chr7	66193521	66193896	-	8	0	0	Inf
chr9	33971648	33973235	-	8	39	29	0.2	UBAP2
chr9	6814630	6893232	+	8	33	19	0.2	KDM4C
chrX	17705861	17710588	+	8	139	26	0.1	NHS
chrX	53430497	53430825	-	8	60	62	0.1	SMC1A
chr10	92987512	92987653	-	7	0	0	Inf	PCGF5
chr11	123464789	123465546	+	7	134	167	0	GRAMD1B
chr14	24424243	24458284	+	7	8	0	0.9	DHRS4
chr15	57539496	57539983	-	7	0	0	Inf	TCF12
chr16	15788021	15790717	+	7	51	15	0.1	NDE1
chr19	23541231	23545527	-	7	0	0	Inf	ZNF91
chr19	34962864	34962997	-	7	0	0	Inf
chr19	38631823	38633350	+	7	117	193	0	SIPA1L3
chr19	41811650	41812723	-	7	0	0	Inf	HNRNPUL1
chr1	151611363	151611595	+	7	22	31	0.2	SNX27
chr1	7837219	7838229	+	7	113	30	0.1	VAMP3
chr2	61712902	61717911	-	7	131	81	0.1	XPO1
chr4	144464661	144465125	+	7	54	65	0.1	SMARCA5
chr4	87967317	87968746	+	7	110	45	0.1	AFF1
chr5	61611418	61611520	+	7	0	0	Inf	KIF2A
chr7	123332606	123332708	+	7	0	0	Inf	WASL
chr7	149189949	149255930	-	7	0	12	0.6	ZNF746
chr7	44807479	44808082	+	7	0	0	Inf	ZMIZ2
chr8	62531536	62566219	-	7	0	26	0.3	ASPH
chr10	121700097	121702404	+	6	13	0	0.5	SEC23IP
chr11	17033984	17034095	-	6	0	0	Inf	PLEKHA7
chr11	43713090	43713200	-	6	0	0	Inf	HSD17B12
chr11	65270587	65272066	+	6	94	0	0.1	MALAT1
chr12	112921781	112922409	+	6	0	0	Inf	PTPN11
chr12	57920065	57920734	-	6	0	0	Inf	MBD6
chr15	75824227	75829432	-	6	0	0	Inf	PTPN9
chr17	37864573	37866734	+	6	87	144	0	ERBB2
chr19	35748018	35749070	+	6	0	0	Inf	LSR
chr19	41811722	41812707	-	6	0	0	Inf	HNRNPUL1
chr19	46010823	46030064	-	6	0	0	Inf	VASP
chr1	16459031	16459147	+	6	0	0	Inf	EPHA2
chr1	183514158	183514274	-	6	0	0	Inf	SMG7
chr1	29481207	29481422	-	6	126	103	0	SRSF4
chr1	52305897	52306186	-	6	62	65	0.1	NRD1
chr22	24698162	24765288	+	6	23	19	0.3	SPECC1L
chr22	32352762	32353001	+	6	0	0	Inf	YWHAH
chr2	42483640	42491871	+	6	182	10	0	EML4
chr5	167841352	167882525	+	6	34	52	0.1	WWC1
chr6	16326624	16328701	-	6	22	7	0.3	ATXN1
chr6	167435896	167447459	+	6	2	9	0.7	FGFR1OP
chr6	18236682	18258636	-	6	180	59	0	DEK
chr6	35260033	35261356	-	6	0	0	Inf	ZNF76
chr8	131164981	131193126	-	6	41	61	0.1	ASAP1
chr8	141720200	141720554	+	6	0	0	Inf	PTK2
chrX	148575536	148575921	+	6	0	0	Inf	IDS
chrX	19560042	19564168	-	6	83	86	0.1	SH3KBP1
chrX	37245851	37285253	+	6	3	12	0.5	PRRG1
chr10	114286845	114298089	+	5	18	25	0.2	VTI1A
chr10	121186416	121186841	-	5	0	0	Inf	GRK5
chr10	27493368	27499826	-	5	0	24	0.2	ACBD5
chr11	107260799	107289013	-	5	10	18	0.3	CWF19L2
chr11	119155678	119156276	+	5	44	25	0.1	CBL
chr11	46333875	46334470	+	5	189	167	0	CREB3L1
chr11	57467361	57467484	-	5	0	0	Inf	ZDHHC5
chr11	65190306	65192396	+	5	0	0	Inf	NEAT1
chr12	132609824	132609935	-	5	0	0	Inf	EP400NL
chr12	133148015	133151755	-	5	0	0	Inf	FBRSL1
chr12	46319924	46322642	-	5	48	96	0.1	SCAF11
chr12	57920675	57920902	-	5	0	0	Inf	MBD6
chr12	69644908	69656342	+	5	195	49	0	CPSF6
chr12	72036215	72038098	-	5	50	39	0.1	ZFC3H1
chr13	26974589	26975761	+	5	23	29	0.2	CDK8
chr13	99890680	99896878	+	5	187	66	0	UBAC2
chr14	23378691	23380612	-	5	18	17	0.3	RBM23
chr15	89656955	89659752	+	5	674	385	0	ABHD2
chr15	93563317	93563488	+	5	0	140	0	CHD2
chr16	48587449	48596355	-	5	26	38	0.1	N4BP1
chr17	20107645	20109225	+	5	12	6	0.4	SPECC1
chr17	33390594	33393485	-	5	0	3	1.7	RFFL
chr17	40762125	40811570	+	5	74	6	0.1	TUBG1
chr17	57274904	57275150	+	5	29	24	0.2	PRR11
chr17	7416810	7416999	-	5	0	0	Inf	POLR2A
chr17	953289	1003975	-	5	79	58	0.1	ABR
chr18	13048857	13073184	+	5	23	14	0.2	CEP192
chr18	55153343	55153475	-	5	0	0	Inf	ONECUT2
chr19	2248522	2248646	-	5	0	0	Inf	SF3A2
chr19	41811641	41812707	-	5	0	0	Inf	HNRNPUL1
chr19	51835142	51835318	+	5	0	0	Inf	VSIG10L
chr19	54649736	54651959	-	5	0	0	Inf	CNOT3
chr1	1158623	1159348	-	5	69	39	0.1	SDF4
chr1	16362730	16385212	-	5	0	0	Inf	FAM131C
chr1	247318867	247323115	-	5	0	0	Inf	ZNF124
chr1	28800065	28807116	+	5	148	53	0	PHACTR4
chr1	89480229	89524726	-	5	4	6	0.8	GBP3
chr20	20508669	20508812	+	5	0	0	Inf	RALGAPA2
chr20	34241449	34246936	-	5	97	0	0.1	CPNE1
chr20	45891031	45905539	-	5	80	85	0.1	ZMYND8
chr20	57014000	57016139	+	5	91	77	0.1	VAPB
chr21	17135209	17138460	+	5	40	39	0.1	USP25
chr2	25799706	25830190	-	5	0	9	0.6	DTNB
chr3	170906490	170912424	-	5	30	23	0.2	TNIK
chr4	83795763	83803093	-	5	200	40	0	SEC31A
chr5	167915606	167921655	+	5	224	52	0	RARS
chr5	56160560	56161804	+	5	36	27	0.1	MAP3K1
chr5	73136304	73136585	+	5	48	41	0.1	RGNEF
chr6	129920360	129939997	-	5	129	29	0	ARHGAP18
chr6	155095122	155116273	+	5	74	64	0.1	SCAF8
chr6	47251673	47254331	-	5	89	87	0.1	TNFRSF21
chr7	155465560	155473602	+	5	82	125	0	RBM33
chr7	26232903	26233299	-	5	0	0	Inf	HNRNPA2B1
chr7	99621041	99621930	+	5	117	35	0	ZKSCAN1
chr8	103299660	103300494	-	5	174	74	0	UBR5
chr8	128902834	128903244	+	5	80	72	0.1	PVT1
chr8	129013582	129013702	+	5	0	0	Inf	PVT1
chr8	141856358	141900868	-	5	431	78	0	PTK2
chr8	141889569	141900868	-	5	431	134	0	PTK2
chr9	136277418	136278041	-	5	38	0	0.1	REXO4
chr9	79996891	80022523	+	5	24	37	0.1	VPS13A
chrX	47426050	47426179	+	5	0	11	0.5	ARAF
chr10	32197099	32199491	-	4	20	86	0	ARHGAP12
chr10	5768847	5773166	+	4	21	20	0.2	FAM208B
chr10	70719561	70720005	+	4	121	103	0	DDX21
chr10	99263972	99264089	-	4	0	0	Inf	UBTD1
chr11	101827025	101827458	-	4	0	0	Inf	KIAA1377
chr11	46342547	46342897	-	4	0	0	Inf	CREB3L1
chr11	65272490	65273422	+	4	0	0	Inf	TCONS_l2_00004572
chr11	72468811	72470426	-	4	359	176	0	STARD10
chr11	77060283	77070062	-	4	62	34	0.1	PAK1
chr11	77066712	77091039	-	4	128	75	0	PAK1
chr11	82917099	82947551	+	4	15	3	0.3	ANKRD42
chr11	85692171	85692271	-	4	57	92	0	PICALM
chr11	992502	1000598	+	4	17	29	0.1	AP2A2
chr12	46230371	46254732	+	4	6	23	0.2	ARID2
chr12	47629729	47630339	-	4	0	0	Inf	PCED1B
chr12	57919556	57920069	-	4	0	0	Inf	MBD6
chr12	7045282	7046175	-	4	0	0	Inf	ATN1
chr12	7051319	7051466	-	4	0	0	Inf	ATN1
chr13	108895879	108903664	+	4	0	0	Inf
chr13	114766900	114767184	-	4	0	0	Inf	RASA3
chr13	41892941	41910892	+	4	44	8	0.1	NAA16
chr14	105628808	105628994	-	4	0	0	Inf	JAG2
chr14	69256018	69256208	+	4	0	0	Inf	ZFP36L1
chr15	101872056	101924630	-	4	26	6	0.2	PCSK6
chr15	49528047	49575915	+	4	14	46	0.1	GALK2
chr16	3900297	3901010	-	4	56	97	0	CREBBP
chr16	67576445	67576871	+	4	0	0	Inf	FAM65A
chr17	29508439	29546136	+	4	88	77	0	NF1
chr17	35310185	35311207	+	4	147	45	0	AATF
chr17	40117064	40117509	+	4	0	0	Inf	TTC25
chr17	74133016	74133238	-	4	0	0	Inf	FOXJ1
chr17	7417222	7417441	-	4	0	0	Inf	POLR2A
chr18	19345732	19359646	+	4	15	16	0.2	MIB1
chr18	54423813	54426184	+	4	18	7	0.2	WDR7
chr18	9182379	9221997	+	4	73	41	0.1	ANKRD12
chr19	1434449	1435007	-	4	0	0	Inf	DAZAP1
chr19	14598351	14600901	+	4	0	0	Inf	GIPC1
chr19	38609945	38610522	+	4	256	84	0	SIPA1L3
chr19	41242890	41243674	+	4	29	21	0.1	ITPKC
chr19	41811650	41812511	-	4	0	0	Inf	HNRNPUL1
chr19	41847787	41854360	-	4	157	81	0	TGFB1
chr19	47113576	47113708	-	4	0	0	Inf	CTB-12A17.3
chr19	49132199	49132372	-	4	0	0	Inf	SPHK2
chr19	51842682	51842840	-	4	0	0	Inf	VSIG10L
chr1	154207066	154209612	+	4	139	88	0	UBAP2L
chr1	154223516	154224129	+	4	134	242	0	UBAP2L
chr1	155439271	155439989	-	4	0	0	Inf	ASH1L
chr1	169510031	169510166	+	4	0	0	Inf	F5
chr1	179019413	179019767	+	4	14	0	0.3	FAM20B
chr1	201963033	201963564	-	4	0	0	Inf	RNPEP
chr1	24840803	24841057	+	4	33	40	0.1	RCAN3
chr1	27878236	27878484	+	4	0	0	Inf	AHDC1
chr1	41536266	41541123	-	4	44	45	0.1	SCMH1
chr1	9991948	9994918	-	4	14	9	0.3	LZIC
chr20	30954186	30956926	+	4	77	65	0.1	ASXL1
chr20	57574397	57574864	-	4	0	0	Inf	CTSZ
chr20	62577003	62577996	-	4	60	35	0.1	UCKL1
chr20	9416206	9440457	+	4	15	19	0.2	PLCB4
chr22	34157357	34163706	-	4	0	31	0.1	LARGE
chr22	50810448	50832564	+	4	9	14	0.3	PPP6R2
chr2	109068854	109092306	+	4	79	96	0	GCC2
chr2	191523883	191537878	+	4	8	7	0.5	NAB1
chr2	203142672	203242273	+	4	38	30	0.1	NOP58
chr2	219591991	219605307	+	4	16	21	0.2	TTLL4
chr2	61749745	61753656	-	4	115	46	0	XPO1
chr2	62449346	62452549	+	4	17	0	0.2	B3GNT2
chr3	169831147	169854453	-	4	107	62	0	PHC3
chr3	169835177	169896636	+	4	0	0	Inf	U6
chr3	3819408	3830758	-	4	3	0	1.3	SUMF1
chr3	52939045	52946638	-	4	4	0	1	SFMBT1
chr3	65416445	65425723	+	4	0	0	Inf	MAGI1
chr4	152069073	152070713	-	4	55	43	0.1	SH3D19
chr4	153332454	153333681	-	4	0	13	0.3	FBXW7
chr4	38091552	38104778	+	4	82	87	0	TBC1D1
chr4	54280781	54294350	+	4	24	7	0.2	FIP1L1
chr4	54292038	54310270	+	4	67	34	0.1	FIP1L1
chr5	121354954	121358102	+	4	11	5	0.4	SRFBP1
chr5	124036706	124036962	-	4	4	14	0.3	ZNF608
chr5	633883	655699	+	4	6	3	0.7	CEP72
chr5	80419460	80422982	+	4	0	6	0.7	RASGRF2
chr5	98236889	98240802	-	4	19	27	0.1	CHD1
chr6	168226636	168227334	-	4	0	0	Inf	C6orf124
chr6	168271062	168325771	+	4	76	71	0.1	MLLT4
chr6	26056122	26056239	-	4	0	0	Inf	HIST1H1C
chr6	36567816	36568019	-	4	0	0	Inf	SRSF3
chr7	107399183	107399372	-	4	0	0	Inf	CBLL1
chr7	135635346	135661850	-	4	0	199	0	MTPN
chr7	139415730	139416814	-	4	105	28	0	HIPK2
chr7	157864118	157864499	+	4	0	0	Inf	PTPRN2
chr7	158662545	158669382	+	4	68	81	0	WDR60
chr7	17908029	17915413	-	4	42	35	0.1	SNX13
chr7	22347957	22357656	-	4	13	40	0.1	RAPGEF5
chr7	32672154	32678977	-	4	0	0	Inf	DPY19L1P1
chr7	73114707	73115261	-	4	28	0	0.1	STX1A
chr8	131164981	131181313	-	4	54	61	0.1	ASAP1
chr8	141774332	141799625	-	4	7	148	0	PTK2
chr8	52773404	52773806	-	4	96	31	0	PCMTD1
chr9	116345855	116346017	-	4	0	0	Inf	RP11-168K11.2
chr9	132372169	132372279	+	4	0	0	Inf	NTMT1
chr9	135917473	135919313	+	4	36	72	0.1	GTF3C5
chr9	33886878	33900269	+	4	260	131	0	UBE2R2
chr9	79852917	79867268	+	4	51	26	0.1	VPS13A
chr9	88918000	88919862	-	4	0	16	0.2	ZCCHC6
chr9	98740342	98766983	+	4	10	10	0.4	ERCC6L2
chrX	138956891	138957038	-	4	0	0	Inf	ATP11C
chrX	151804335	151809756	-	4	0	8	0.5	GABRQ
chrX	17121840	17157084	+	4	55	9	0.1	REPS2
chrX	73064323	73064908	-	4	0	0	Inf	XIST
chrX	73071957	73072064	+	4	0	0	Inf	TCONS_00017433
chr10	121657938	121658471	+	3	108	17	0	SEC23IP
chr10	129901881	129902241	-	3	0	0	Inf	MKI67
chr11	108046972	108047817	-	3	36	26	0.1	NPAT
chr11	1093511	1093748	-	3	0	0	Inf	MUC2
chr11	116633333	116633552	+	3	0	0	Inf	BUD13
chr11	12785725	12785981	+	3	129	67	0	TEAD1
chr11	1584726	1584946	+	3	0	0	Inf	DUSP8
chr11	34978930	35006275	+	3	40	22	0.1	PDHX
chr11	45975077	45991455	-	3	32	15	0.1	PHF21A
chr11	46515157	46534363	-	3	26	10	0.1	AMBRA1
chr11	62298752	62299115	+	3	0	0	Inf	AHNAK
chr11	64533450	64534425	+	3	0	0	Inf	SF1
chr11	65267147	65267394	+	3	0	0	Inf	MALAT1
chr11	65383434	65383868	-	3	0	0	Inf	PCNXL3
chr11	85733409	85742653	-	3	183	181	0	PICALM
chr11	95546095	95546753	+	3	41	56	0.1	CEP57
chr12	111888925	111926456	-	3	0	0	Inf	ATXN2
chr12	123829804	123834988	-	3	44	35	0.1	SBNO1
chr12	124856567	124862930	-	3	129	149	0	NCOR2
chr12	124911167	124922542	-	3	64	47	0	NCOR2
chr12	42745686	42792796	+	3	27	29	0.1	PPHLN1
chr12	46622935	46637097	-	3	104	119	0	SLC38A1
chr12	57005789	57005897	+	3	0	0	Inf	BAZ2A
chr12	57585854	57586012	-	3	0	0	Inf	LRP1
chr12	6781515	6781698	-	3	43	21	0.1	ZNF384
chr12	7045654	7046126	-	3	0	0	Inf	ATN1
chr13	100273367	100273777	-	3	0	0	Inf	CLYBL
chr13	114806475	114839312	-	3	89	40	0	RASA3
chr13	33091993	33101669	-	3	44	0	0.1	N4BP2L2
chr13	33160655	33223002	+	3	0	0	Inf	PDS5B
chr14	20811305	20811436	-	3	0	0	Inf	RPPH1
chr14	31416295	31425448	-	3	19	28	0.1	STRN3
chr15	33194111	33261053	-	3	0	27	0.1	FMN1
chr15	69678540	69679477	-	3	0	0	Inf	PAQR5
chr15	99478199	99491937	+	3	0	57	0.1	IGF1R
chr16	148142	150507	-	3	30	17	0.1	NPRL3
chr16	16138306	16138537	+	3	27	20	0.1	ABCC1
chr16	23096180	23119504	-	3	11	4	0.3	USP31
chr16	418327	418560	-	3	0	47	0.1	MRPL28
chr16	67577755	67578042	-	3	0	0	Inf	FAM65A
chr16	68155889	68157024	+	3	30	33	0.1	NFATC3
chr16	85595121	85595347	-	3	0	0	Inf
chr17	27427062	27427345	-	3	0	0	Inf	MYO18A
chr17	39845162	39847341	+	3	0	0	Inf	EIF1
chr17	4883064	4883831	+	3	0	0	Inf	CAMTA2
chr17	65941524	65944422	+	3	97	119	0	BPTF
chr17	72764237	72764662	-	3	0	0	Inf	SLC9A3R1
chr17	72951886	72956343	-	3	62	103	0	C17orf28
chr17	73842495	73842852	+	3	0	0	Inf	WBP2
chr17	7483591	7484813	-	3	0	0	Inf	RP11-186B7.4
chr17	75398140	75398785	+	3	192	151	0	SEPT9
chr17	80521229	80526077	+	3	46	50	0.1	FOXK2
chr18	44470542	44471017	-	3	16	29	0.1	PIAS2
chr19	10286215	10288043	-	3	40	11	0.1	DNMT1
chr19	1147307	1154401	-	3	109	74	0	SBNO2
chr19	18648410	18649246	-	3	67	90	0	FKBP8
chr19	3660963	3661999	-	3	8	18	0.2	PIP5K1C
chr19	39943995	39944161	+	3	180	120	0	SUPT5H
chr19	41754418	41754725	+	3	0	4	0.8	AXL
chr19	41811650	41812707	-	3	0	0	Inf	HNRNPUL1
chr19	4381266	4381403	-	3	0	0	Inf	SH3GL1
chr19	45293260	45293654	+	3	69	0	0	CBLC
chr19	45323233	45323782	-	3	0	0	Inf	BCAM
chr19	45562525	45563725	+	3	28	26	0.1	CLASRP
chr19	45901262	45901597	-	3	249	62	0	PPP1R13L
chr19	4691134	4692686	-	3	0	0	Inf	DPP9
chr19	50902107	50902741	+	3	13	22	0.1	POLD1
chr19	6381132	6381412	-	3	0	47	0.1	GTF2F1
chr19	7935695	7936169	+	3	0	0	Inf	CTD-3193O13.11
chr1	10713444	10713615	+	3	0	0	Inf	CASZ1
chr1	109336203	109342927	+	3	34	29	0.1	STXBP3
chr1	154946440	154946569	+	3	0	0	Inf	SHC1
chr1	16255319	16258862	+	3	0	0	Inf	SPEN
chr1	169509869	169510058	+	3	0	0	Inf	F5
chr1	180953812	180962561	-	3	12	16	0.2	STX6
chr1	19519926	19523759	-	3	54	25	0.1	UBR4
chr1	205585605	205597002	-	3	0	6	0.5	ELK4
chr1	213037066	213046160	+	3	4	0	0.8	FLVCR1
chr1	21329205	21415706	-	3	119	130	0	EIF4G3
chr1	2209175	2209330	-	3	0	0	Inf	SKI
chr1	224492437	224492868	-	3	16	12	0.2	NVL
chr1	227213755	227235711	-	3	41	48	0.1	CDC42BPA
chr1	26671609	26671711	-	3	0	0	Inf	AIM1L
chr1	33236971	33237091	-	3	0	2	1.5	KIAA1522
chr1	33236971	33237850	-	3	0	2	1.5	KIAA1522
chr1	35658187	35658463	+	3	0	0	Inf	SFPQ
chr1	36636571	36639079	+	3	109	33	0	MAP7D1
chr1	58971731	59002413	-	3	7	21	0.1	OMA1
chr1	59805629	59844509	+	3	9	5	0.3	FGGY
chr1	62321701	62393501	+	3	58	30	0.1	INADL
chr1	90045149	90050348	+	3	16	7	0.2	LRRC8B
chr20	13509079	13550233	-	3	29	6	0.1	TASP1
chr20	20508443	20508847	+	3	0	0	Inf	RALGAPA2
chr20	30370051	30385318	+	3	134	69	0	TPX2
chr20	34213731	34215835	+	3	0	0	Inf	CPNE1
chr20	50312584	50314021	-	3	73	0	0	ATP9A
chr22	38490495	38490887	+	3	0	0	Inf	BAIAP2L2
chr22	42605656	42611347	-	3	29	13	0.1	TCF20
chr22	45197956	45221473	+	3	29	29	0.1	ARHGAP8
chr22	45204186	45221473	+	3	36	29	0.1	ARHGAP8
chr2	109067483	109068922	+	3	65	74	0	GCC2
chr2	131867916	131878551	+	3	0	29	0.1	PLEKHB2
chr2	168920009	168986268	-	3	59	40	0.1	STK39
chr2	169018296	169038600	-	3	75	93	0	STK39
chr2	197653927	197657876	-	3	9	44	0.1	GTF3C3
chr2	220403811	220404108	+	3	0	0	Inf	CHPF
chr2	30748452	30756180	+	3	26	32	0.1	LCLAT1
chr2	32650928	32651088	+	3	0	0	Inf	BIRC6
chr2	36668400	36669878	+	3	20	24	0.1	CRIM1
chr2	61749745	61761038	-	3	112	46	0	XPO1
chr3	114069120	114070725	-	3	37	8	0.1	ZBTB20
chr3	125032151	125050082	-	3	32	65	0	ZNF148
chr3	126733024	126733218	+	3	37	60	0	PLXNA1
chr3	129324423	129324738	+	3	0	0	Inf	PLXND1
chr3	187907538	187909749	+	3	0	0	Inf	LPP
chr3	31917924	31921322	-	3	25	41	0.1	OSBPL10
chr3	53757818	53758026	+	3	16	16	0.2	CACNA1D
chr3	71090478	71102924	-	3	122	98	0	FOXP1
chr4	106157995	106158355	-	3	0	0	Inf	TET2
chr4	48371865	48385801	+	3	52	53	0.1	SLAIN2
chr4	54265896	54294350	+	3	33	7	0.1	FIP1L1
chr5	122881110	122911657	+	3	20	49	0.1	CSNK1G3
chr5	145197456	145205763	-	3	7	62	0	PRELID2
chr5	14673750	14681716	+	3	11	31	0.1	FAM105B
chr5	1472061	1472365	+	3	0	0	Inf	LPCAT1
chr5	65334210	65334310	+	3	118	144	0	ERBB2IP
chr6	3076997	3078169	+	3	43	24	0.1	RIPK1
chr6	7176887	7189555	+	3	68	60	0	RREB1
chr7	100410368	100410830	-	3	48	33	0.1	EPHB4
chr7	104714065	104719410	+	3	107	67	0	MLL5
chr7	104753273	104753416	-	3	0	5	0.6	SRPK2
chr7	107399267	107399534	-	3	0	0	Inf	CBLL1
chr7	116863043	116863148	-	3	0	0	Inf	ST7
chr7	139754457	139756732	-	3	0	0	Inf	PARP12
chr7	156549086	156619438	-	3	28	48	0.1	LMBR1
chr7	158672374	158698782	+	3	81	13	0	WDR60
chr7	24663284	24708279	+	3	0	20	0.2	MPP6
chr7	91924202	91957214	+	3	95	76	0	ANKIB1
chr7	97820039	97823884	+	3	72	31	0	LMTK2
chr7	99704860	99705619	+	3	0	0	Inf	AP4M1
chr8	115784071	115800297	+	3	0	0	Inf
chr8	119936642	119936846	-	3	0	0	Inf	TNFRSF11B
chr8	124265561	124268411	-	3	45	35	0.1	ZHX1
chr8	131073052	131073202	+	3	0	0	Inf	ASAP1
chr8	141357855	141370292	-	3	84	9	0	TRAPPC9
chr8	141828375	141900868	-	3	431	186	0	PTK2
chr8	142242727	142242898	+	3	0	0	Inf	SLC45A4
chr8	17601112	17613470	-	3	53	12	0.1	MTUS1
chr8	68005777	68007967	+	3	49	23	0.1	CSPP1
chr9	103082546	103111654	-	3	38	19	0.1	TEX10
chr9	114904599	114905903	-	3	40	20	0.1	SUSD1
chr9	115030328	115060196	-	3	264	118	0	PTBP3
chr9	140563798	140563908	-	3	0	0	Inf	EHMT1
chr9	4286037	4286523	-	3	19	17	0.2	GLIS3
chr9	88233897	88248289	-	3	23	19	0.1	AGTPBP1
chrX	128687212	128688423	+	3	6	9	0.3	OCRL
chrX	44383247	44386611	-	3	11	0	0.3	FUNDC1
chrX	47495438	47497223	-	3	0	0	Inf	ELK1
chr10	103384501	103436193	-	2	24	31	0.1	FBXW4
chr10	103427642	103436193	-	2	24	16	0.1	FBXW4
chr10	11876280	11876449	-	2	0	0	Inf	PROSER2
chr10	128850944	128908618	+	2	58	26	0	DOCK1
chr10	129903283	129904735	-	2	0	0	Inf	MKI67
chr10	129906373	129907105	-	2	0	0	Inf	MKI67
chr10	131298964	131300492	-	2	0	0	Inf	MGMT
chr10	15858833	15889942	-	2	10	4	0.2	FAM188A
chr10	35790428	35819171	+	2	19	59	0	CCNY
chr10	45937258	45938190	-	2	0	0	Inf	ALOX5
chr11	113510712	113510945	+	2	0	0	Inf
chr11	118451960	118455359	+	2	82	120	0	ARCN1
chr11	118997644	118997835	+	2	19	7	0.1	HINFP
chr11	12785725	12849882	+	2	129	0	0	TEAD1
chr11	17170213	17172202	-	2	169	51	0	PIK3C2A
chr11	2038375	2042605	+	2	0	0	Inf
chr11	28080472	28113060	-	2	7	5	0.3	KIF18A
chr11	32948702	32977667	+	2	27	58	0	QSER1
chr11	34111725	34113603	+	2	217	210	0	CAPRIN1
chr11	43400782	43436326	+	2	90	55	0	TTC17
chr11	46702189	46702297	-	2	234	105	0	ARHGAP1
chr11	65201326	65204439	-	2	0	0	Inf	NEAT1
chr11	65267095	65268234	+	2	0	0	Inf	MALAT1
chr11	68349120	68349239	+	2	0	0	Inf	PPP6R3
chr11	70028607	70031801	+	2	24	46	0	ANO1
chr11	70200406	70202360	+	2	108	48	0	PPFIA1
chr11	71671795	71671937	+	2	19	13	0.1	RNF121
chr11	73555851	73556021	+	2	23	18	0.1	MRPL48
chr11	75034692	75036411	-	2	0	0	Inf	ARRB1
chr11	76169226	76183884	+	2	28	45	0	C11orf30
chr11	76834919	76835505	-	2	0	0	Inf	CAPN5
chr11	82780522	82781214	+	2	0	0	Inf	RAB30
chr11	85707868	85742653	-	2	183	165	0	PICALM
chr11	9173904	9215228	-	2	32	10	0.1	DENND5A
chr12	1006720	1017768	+	2	0	0	Inf	WNK1
chr12	116668237	116675510	-	2	49	0	0	MED13L
chr12	122064786	122079398	-	2	0	0	Inf	ORAI1
chr12	125339001	125342279	+	2	0	0	Inf	SCARB1
chr12	13066126	13066285	-	2	0	0	Inf	GPRC5A
chr12	132195716	132195992	+	2	0	22	0.1	SFSWAP
chr12	39223180	39268313	-	2	11	5	0.2	CPNE8
chr12	48465449	48491907	-	2	23	0	0.1	SENP1
chr12	49333437	49334971	-	2	214	146	0	ARF3
chr12	49434263	49434373	-	2	0	0	Inf	MLL2
chr12	49445118	49445577	+	2	0	0	Inf	MLL2
chr12	49445388	49445577	+	2	0	0	Inf	MLL2
chr12	49445739	49445898	+	2	0	4	0.5	MLL2
chr12	54411352	54412138	+	2	0	0	Inf	HOXC6
chr12	57604243	57604352	-	2	0	0	Inf	LRP1
chr12	70193988	70195501	+	2	31	37	0.1	RAB3IP
chr13	115007595	115016149	+	2	146	38	0	CDC16
chr13	21305979	21311944	-	2	0	2	1	N6AMT2
chr13	28748408	28752072	+	2	154	137	0	PAN3
chr13	41814396	41835051	-	2	18	18	0.1	MTRF1
chr13	73352324	73352518	-	2	109	95	0	DIS3
chr13	73636330	73650077	-	2	0	0	Inf	KLF5
chr13	80080302	80095110	+	2	0	85	0	NDFIP2
chr14	105174024	105176019	-	2	0	0	Inf	INF2
chr14	105346940	105347055	-	2	0	0	Inf	CEP170B
chr14	39648294	39648666	+	2	163	103	0	PNN
chr14	50262508	50281575	-	2	13	17	0.1	NEMF
chr14	51378529	51390818	-	2	89	0	0	PYGL
chr14	53107461	53107774	+	2	0	0	Inf	RP11-841O20.2
chr14	89042183	89077284	+	2	37	15	0.1	ZC3H14
chr15	41961025	41962156	+	2	25	7	0.1	MGA
chr15	41988272	41991357	+	2	12	7	0.2	MGA
chr15	43627142	43628024	+	2	0	0	Inf	ADAL
chr15	57925844	57931743	+	2	0	18	0.1	GCOM1
chr15	62299506	62306191	-	2	60	38	0	VPS13C
chr15	63824845	63866602	+	2	40	50	0	USP3
chr15	75867643	75868000	-	2	0	0	Inf	PTPN9
chr15	90897873	90904174	+	2	0	0	Inf	ZNF774
chr16	19474601	19475346	+	2	116	64	0	TMC5
chr16	19488761	19492787	+	2	70	91	0	TMC5
chr16	2809569	2810009	+	2	116	70	0	SRRM2
chr16	2816309	2816558	-	2	0	0	Inf	SRRM2
chr16	2818997	2820352	+	2	294	0	0	SRRM2
chr16	30081200	30081694	-	2	0	0	Inf	ALDOA
chr16	3446183	3447122	-	2	0	0	Inf	ZSCAN32
chr16	3817777	3820693	-	2	0	0	Inf	CREBBP
chr16	4382215	4383520	+	2	36	69	0	GLIS2
chr16	46779125	46779395	-	2	0	0	Inf	MYLK3
chr16	53074817	53074979	+	2	0	0	Inf	TCONS_00024657
chr16	58594115	58594266	-	2	132	132	0	CNOT1
chr16	68300495	68300624	+	2	10	18	0.1	SLC7A6
chr17	1576374	1583093	-	2	136	66	0	PRPF8
chr17	17707069	17712753	+	2	60	13	0	RAI1
chr17	25631805	25638642	+	2	66	105	0	WSB1
chr17	35604934	35609962	-	2	43	39	0	ACACA
chr17	35829288	35829421	+	2	0	0	Inf	TADA2A
chr17	43163948	43175914	-	2	0	0	Inf	NMT1
chr17	45993636	45993963	-	2	0	0	Inf	AC003665.1
chr17	54961688	54961953	+	2	0	0	Inf	MTVR2
chr17	59758982	59759645	-	2	0	0	Inf	BRIP1
chr17	61781003	61805773	-	2	12	0	0.2	STRADA
chr17	65395377	65399031	-	2	0	0	Inf	PITPNC1
chr17	65941719	65941821	+	2	0	0	Inf	BPTF
chr17	715871	716031	+	2	0	0	Inf	NXN
chr17	72764835	72765441	+	2	0	0	Inf	SLC9A3R1
chr17	7416768	7416894	-	2	0	0	Inf	POLR2A
chr17	7417360	7417722	-	2	0	0	Inf	POLR2A
chr17	80141649	80146295	-	2	6	15	0.1	CCDC57
chr17	80620413	80622192	+	2	0	0	Inf	RAB40B
chr17	970316	1011166	-	2	0	43	0	ABR
chr18	12999419	13030607	+	2	32	16	0.1	CEP192
chr18	21911806	21912079	-	2	0	0	Inf	OSBPL1A
chr18	44407921	44426804	-	2	9	11	0.2	PIAS2
chr18	47455881	47489400	-	2	42	31	0	MYO5B
chr18	55103386	55103575	-	2	0	0	Inf	ONECUT2
chr18	60206913	60217693	+	2	10	13	0.2	ZCCHC2
chr18	74561481	74563895	+	2	3	3	0.7	ZNF236
chr19	1106609	1106752	-	2	0	0	Inf	GPX4
chr19	14164961	14165090	-	2	0	0	Inf	PALM3
chr19	18258252	18258434	+	2	7	11	0.2	MAST3
chr19	19756682	19757156	-	2	67	48	0	ATP13A1
chr19	2760007	2760390	-	2	0	0	Inf	SGTA
chr19	41810047	41811662	-	2	0	0	Inf	HNRNPUL1
chr19	41810087	41812523	-	2	0	0	Inf	HNRNPUL1
chr19	41810087	41812849	-	2	0	0	Inf	HNRNPUL1
chr19	41811716	41812769	-	2	0	0	Inf	HNRNPUL1
chr19	44500244	44586258	+	2	3	7	0.3	ZNF155
chr19	45496010	45496220	-	2	0	0	Inf	CLPTM1
chr19	45556048	45556150	+	2	108	55	0	CLASRP
chr19	45783631	45783992	+	2	42	29	0	MARK4
chr19	47421744	47425613	+	2	86	174	0	ARHGAP35
chr19	47865732	47865950	+	2	11	0	0.2	DHX34
chr19	48197371	48198731	+	2	33	33	0.1	GLTSCR1
chr19	49857359	49857500	-	2	0	0	Inf	TEAD2
chr19	51015042	51015255	+	2	0	0	Inf	ASPDH
chr19	53409257	53409761	+	2	0	0	Inf	TCONS_l2_00013205
chr19	55551846	55575519	+	2	0	0	Inf	CTC-550B14.7
chr19	56671777	56672059	-	2	0	0	Inf	ZNF444
chr19	58302984	58303109	-	2	0	0	Inf	ZNF586
chr19	7934940	7935255	-	2	0	0	Inf	FLJ22184
chr19	7935080	7935521	+	2	0	0	Inf	CTD-3193O13.11
chr1	110912319	110912598	+	2	0	0	Inf	SLC16A4
chr1	117910347	118009049	+	2	0	35	0.1	MAN1A2
chr1	151502964	151507607	+	2	107	24	0	CGN
chr1	153923754	153923861	+	2	0	0	Inf	CRTC2
chr1	155408782	155448325	-	2	0	0	Inf	ASH1L
chr1	156711458	156711579	-	2	0	0	Inf
chr1	15870893	15888820	+	2	13	8	0.2	DNAJC16
chr1	16767740	16767871	+	2	0	0	Inf	NECAP2
chr1	173915613	173933325	-	2	35	38	0.1	RC3H1
chr1	1772722	1775765	+	2	0	0	Inf	GNB1
chr1	17938453	17938850	-	2	0	0	Inf	ARHGEF10L
chr1	19653373	19653478	+	2	0	0	Inf	PQLC2
chr1	198207321	198207456	-	2	0	0	Inf	NEK7
chr1	201963023	201963560	-	2	0	0	Inf	RNPEP
chr1	207200838	207201024	-	2	22	11	0.1	C1orf116
chr1	2078718	2078976	-	2	0	0	Inf	PRKCZ
chr1	21306826	21307720	-	2	111	126	0	EIF4G3
chr1	21327691	21329301	-	2	212	21	0	EIF4G3
chr1	22160077	22165212	+	2	0	0	Inf	HSPG2
chr1	233334684	233372726	-	2	29	32	0.1	PCNXL2
chr1	24463274	24463409	+	2	0	0	Inf	IL22RA1
chr1	33236965	33237835	-	2	0	0	Inf	KIAA1522
chr1	33413822	33415375	-	2	27	33	0.1	RNF19B
chr1	33741700	33747412	+	2	8	11	0.2	ZNF362
chr1	42041214	42050989	-	2	17	0	0.1	HIVEP3
chr1	46159589	46159721	+	2	0	0	Inf	TMEM69
chr1	59081446	59083906	-	2	0	0	Inf
chr1	6007163	6022009	-	2	16	18	0.1	NPHP4
chr1	65445245	65460771	-	2	0	0	Inf	TCONS_l2_00001277
chr1	93691889	93698150	+	2	0	19	0.1	CCDC18
chr20	13509079	13568017	-	2	3	6	0.3	TASP1
chr20	25271733	25277620	+	2	0	0	Inf	PYGB
chr20	30115286	30115853	+	2	271	0	0	HM13
chr20	31033434	31034691	+	2	0	0	Inf	C20orf112
chr20	34137684	34138109	-	2	0	0	Inf	ERGIC3
chr20	35675455	35695524	-	2	9	19	0.1	RBL1
chr20	42193154	42193254	-	2	0	0	Inf	SGK2
chr20	49191053	49196463	+	2	78	25	0	PTPN1
chr20	57009657	57016139	+	2	34	77	0	VAPB
chr20	60572605	60589763	-	2	78	45	0	TAF4
chr20	61865523	61865664	+	2	0	0	Inf
chr20	62559687	62562375	+	2	2	42	0	DNAJC5
chr21	46275124	46281186	-	2	67	83	0	PTTG1IP
chr22	23431273	23431871	+	2	0	0	Inf	GNAZ
chr22	25771779	25777545	-	2	6	5	0.3	LRP5L
chr22	38083916	38084999	+	2	21	10	0.1	RP1-37E16.12
chr22	41664100	41677053	-	2	0	13	0.2	RANGAP1
chr22	43015309	43015901	+	2	0	0	Inf	CYB5R3
chr22	47287161	47325531	+	2	25	0	0.1	TBC1D22A
chr22	47393529	47433094	+	2	25	19	0.1	TBC1D22A
chr2	105884493	105885280	-	2	0	0	Inf	TGFBRAP1
chr2	128698804	128703131	-	2	0	0	Inf	SAP130
chr2	160811709	160826723	-	2	35	24	0.1	PLA2R1
chr2	168986050	169023917	-	2	106	165	0	STK39
chr2	170411633	170413807	-	2	0	5	0.4	FASTKD1
chr2	170911969	170917953	+	2	25	14	0.1	UBR3
chr2	172935634	172935798	+	2	0	2	1	METAP1D
chr2	175240272	175242488	+	2	0	0	Inf	CIR1
chr2	201277033	201305507	+	2	83	79	0	SPATS2L
chr2	201881713	201887655	-	2	13	4	0.2	FAM126B
chr2	202010100	202014558	+	2	13	16	0.1	CFLAR
chr2	227771508	227779067	+	2	6	12	0.2	RHBDD1
chr2	241553082	241553383	-	2	0	0	Inf	GPR35
chr2	241553297	241553723	-	2	0	0	Inf	GPR35
chr2	242169247	242189395	-	2	279	139	0	HDLBP
chr2	242583255	242584077	+	2	0	0	Inf	ATG4B
chr2	242595176	242595290	-	2	0	0	Inf	ATG4B
chr2	46524803	46607844	-	2	0	0	Inf	EPAS1
chr2	61597455	61622368	-	2	28	77	0	USP34
chr2	65659095	65659218	-	2	6	50	0	SPRED2
chr2	73301556	73302691	+	2	0	0	Inf	RAB11FIP5
chr2	85554123	85554417	+	2	0	0	Inf	TGOLN2
chr2	9458652	9468040	+	2	99	106	0	ASAP2
chr3	149563797	149613347	+	2	72	27	0	RNF13
chr3	150293435	150299533	+	2	155	51	0	EIF2A
chr3	169831147	169840532	-	2	226	62	0	PHC3
chr3	169846471	169854453	-	2	107	206	0	PHC3
chr3	195997285	195997412	-	2	78	16	0	PCYT1A
chr3	197592293	197593090	+	2	5	23	0.1	LRCH3
chr3	37376543	37396678	+	2	61	7	0	GOLGA4
chr3	47079155	47088111	-	2	18	36	0.1	SETD2
chr3	53529073	53535747	+	2	9	20	0.1	CACNA1D
chr3	57875767	57882659	+	2	7	15	0.1	SLMAP
chr3	71090478	71096246	-	2	101	98	0	FOXP1
chr3	9464862	9506356	+	2	0	29	0.1	SETD5
chr4	10099334	10105610	-	2	163	143	0	WDR1
chr4	120192450	120193189	+	2	55	63	0	USP53
chr4	1219147	1235307	-	2	23	26	0.1	CTBP1
chr4	140810882	140811022	+	2	0	0	Inf	MAML3
chr4	146823317	146824367	-	2	45	25	0	ZNF827
chr4	152086740	152100549	-	2	0	64	0	SH3D19
chr4	178274461	178281831	+	2	0	0	Inf	NEIL3
chr4	1985039	1985701	+	2	0	0	Inf	NELFA
chr4	39739039	39757359	+	2	336	113	0	UBE2K
chr4	83799882	83803090	-	2	66	55	0	SEC31A
chr5	102099298	102099442	-	2	0	0	Inf
chr5	10390443	10391843	+	2	77	87	0	MARCH6
chr5	118440874	118456834	+	2	29	15	0.1	DMXL1
chr5	142416760	142437312	+	2	3	49	0	ARHGAP26
chr5	14484146	14484246	-	2	0	0	Inf	TRIO
chr5	145616860	145616995	+	2	46	20	0	RBM27
chr5	170504234	170505289	-	2	0	0	Inf	RANBP17
chr5	170610198	170632616	+	2	0	0	Inf	RANBP17
chr5	175816359	175816465	-	2	0	0	Inf	HIGD2A
chr5	176490189	176491645	-	2	0	0	Inf	ZNF346
chr5	39002636	39021238	-	2	56	49	0	RICTOR
chr5	92826105	92827048	+	2	0	0	Inf	FLJ42709
chr5	96083048	96090445	+	2	80	75	0	CAST
chr6	10702601	10702872	+	2	11	7	0.2	PAK1IP1
chr6	13579682	13584457	+	2	8	3	0.2	SIRT5
chr6	136709530	136710655	-	2	100	91	0	MAP7
chr6	144070121	144075049	+	2	27	13	0.1	PHACTR2
chr6	157150360	157150555	+	2	45	78	0	ARID1B
chr6	160804346	160804762	-	2	0	0	Inf	SLC22A3
chr6	170024170	170024376	+	2	0	0	Inf	WDR27
chr6	17507399	17514185	+	2	10	0	0.2	CAP2
chr6	17764385	17765177	-	2	10	7	0.2	KIF13A
chr6	2048031	2052092	-	2	0	0	Inf	GMDS
chr6	47494363	47522502	+	2	2	90	0	CD2AP
chr6	5404774	5431405	+	2	3	0	0.7	FARS2
chr6	7404650	7411684	+	2	9	0	0.2	RIOK1
chr6	7541874	7563010	-	2	0	0	Inf	DSP
chr6	7583216	7583364	+	2	0	0	Inf	DSP
chr6	87920168	87928449	+	2	0	25	0.1	ZNF292
chr7	100611122	100611255	-	2	0	0	Inf	RP11-395B7.2
chr7	1049585	1049779	-	2	47	37	0	C7orf50
chr7	107205032	107217037	+	2	27	12	0.1	DUS4L
chr7	123332606	123332807	+	2	0	0	Inf	WASL
chr7	123332606	123332810	+	2	0	0	Inf	WASL
chr7	123332612	123332783	+	2	0	0	Inf	WASL
chr7	131060182	131084192	+	2	199	36	0	MKLN1
chr7	131194310	131195785	+	2	0	3	0.7	PODXL
chr7	149246283	149255930	-	2	0	5	0.4	TCONS_l2_00026959
chr7	150774187	150774323	-	2	82	35	0	FASTK
chr7	151181822	151195266	-	2	0	0	Inf	RHEB
chr7	151878310	151878703	+	2	0	0	Inf	MLL3
chr7	151878328	151878460	+	2	0	0	Inf	MLL3
chr7	155507335	155507443	+	2	0	0	Inf	RBM33
chr7	156785637	156786875	-	2	0	0	Inf	MNX1
chr7	16255690	16317851	-	2	5	0	0.4	ISPD
chr7	43679047	43680248	-	2	16	13	0.1	COA1
chr7	5106754	5107063	+	2	0	0	Inf	RBAK
chr7	6150755	6156570	+	2	23	0	0.1	USP42
chr7	66262360	66270383	+	2	30	32	0.1	KCTD7
chr7	8266902	8267124	+	2	0	0	Inf	ICA1
chr7	83758438	83823984	-	2	4	23	0.1	SEMA3A
chr7	91700218	91715000	+	2	40	24	0	AKAP9
chr7	939055	944809	-	2	158	113	0	ADAP1
chr8	102555468	102571040	+	2	62	19	0	GRHL2
chr8	124089350	124154696	+	2	18	5	0.1	WDR67
chr8	124349864	124351686	-	2	128	95	0	ATAD2
chr8	130861488	130883742	-	2	179	68	0	FAM49B
chr8	131370262	131374017	-	2	14	91	0	ASAP1
chr8	141799572	141813749	-	2	190	49	0	PTK2
chr8	146105749	146108221	-	2	3	0	0.7	ZNF250
chr8	18656804	18662408	-	2	21	9	0.1	PSD3
chr8	71495398	71499411	-	2	277	620	0	TRAM1
chr9	100190741	100194520	+	2	14	11	0.1	TDRD7
chr9	111812562	111855871	-	2	28	25	0.1	C9orf5
chr9	115024714	115060196	-	2	264	155	0	PTBP3
chr9	127982605	127982979	+	2	0	4	0.5	RABEPK
chr9	131016729	131016880	-	2	0	0	Inf	DNM1
chr9	131247643	131256947	+	2	38	19	0.1	ODF2
chr9	136708792	136709002	+	2	0	0	Inf	VAV2
chr9	139005687	139005874	-	2	0	0	Inf
chr9	21828044	21830059	+	2	6	0	0.3	MTAP
chr9	22046749	22097363	+	2	10	0	0.2	CDKN2B-AS1
chr9	33351557	33352717	+	2	8	18	0.1	NFX1
chr9	33941646	33953472	-	2	48	9	0	UBAP2
chr9	33944362	33956144	-	2	15	52	0	UBAP2
chr9	33986757	34017187	-	2	87	39	0	UBAP2
chr9	36372492	36376124	-	2	58	0	0	RNF38
chr9	86293355	86301070	-	2	85	90	0	UBQLN1
chr9	86297865	86301070	-	2	85	76	0	UBQLN1
chrX	119070574	119072773	-	2	26	9	0.1	NKAP
chrX	122820397	122846758	-	2	90	24	0	THOC2
chrX	153583198	153586713	-	2	0	0	Inf	FLNA
chrX	41043250	41045895	+	2	44	36	0	USP9X
chrX	53570378	53574791	+	2	0	0	Inf	HUWE1
chrX	67412760	67417106	-	2	9	6	0.2	OPHN1

## Sheet: C-LM_1
chromosome	start	end	strand	circ_reads	lin_reads_5prime	lin_reads_3prime	circ/lin_ratio	host_gene
chr1	1586822	1650894	-	68	57	0	1.2	CDK11B
chr1	117944807	117963271	+	31	43	40	0.7	MAN1A2
chr19	40368302	40384167	-	29	0	0	Inf	FCGBP
chr3	171965322	171969331	+	28	84	41	0.3	FNDC3B
chr17	65941524	65972074	+	24	77	43	0.3	BPTF
chr16	68155889	68160513	+	23	29	13	0.8	NFATC3
chr1	155646338	155746272	-	21	12	57	0.4	YY1AP1
chr1	19610489	19630880	-	19	18	8	1.1	AKR7A3
chr3	169863210	169867032	-	19	65	76	0.2	PHC3
chr6	4891946	4892613	+	19	33	39	0.5	CDYL
chr9	33971648	33973235	-	19	25	22	0.8	UBAP2
chr16	85667519	85667738	+	18	73	45	0.2	GSE1
chr1	27056141	27059283	+	18	63	72	0.2	ARID1A
chr13	99890680	99896878	+	16	148	59	0.1	UBAC2
chr1	117944807	117957453	+	16	43	98	0.2	MAN1A2
chr10	7839009	7844817	+	14	83	16	0.2	ATP5C1
chr5	137320945	137324004	-	14	3	5	2.8	FAM13B
chr6	47251673	47254331	-	14	56	89	0.2	TNFRSF21
chr7	100410368	100410830	-	14	42	18	0.3	EPHB4
chr8	61653817	61655656	+	14	39	206	0.1	CHD7
chr11	32948702	32956981	+	13	22	33	0.4	QSER1
chr15	64791491	64792365	+	13	11	24	0.5	ZNF609
chr19	40376630	40408135	-	13	9	0	1.4	FCGBP
chr20	2944917	2945848	+	13	21	16	0.6	PTPRA
chr4	73956383	73958017	-	13	0	50	0.3	ANKRD17
chr11	33307958	33309057	+	12	48	22	0.2	HIPK3
chr11	65267236	65267452	-	12	0	0	Inf	TCONS_00019666
chr7	99621041	99621930	+	12	116	33	0.1	ZKSCAN1
chr19	11230767	11231198	+	11	69	96	0.1	LDLR
chr2	61749745	61761038	-	11	90	34	0.1	XPO1
chr3	196214269	196215554	-	11	24	11	0.5	RNF168
chr8	141828375	141900868	-	11	363	179	0	PTK2
chr11	65267159	65267984	+	10	0	0	Inf	TCONS_l2_00004575
chr12	109046047	109048186	-	10	59	33	0.2	CORO1C
chr16	2812870	2812981	+	10	0	0	Inf	SRRM2
chr16	58594115	58594266	-	10	76	106	0.1	CNOT1
chr18	9182379	9221997	+	10	46	30	0.2	ANKRD12
chr1	1601102	1666274	-	10	0	0	Inf	SLC35E2B
chrUn_gl000220	121604	123082	+	10	33	5	0.3	LOC100507412
chr11	123464789	123465546	+	9	69	101	0.1	GRAMD1B
chr16	68155889	68157024	+	9	29	29	0.3	NFATC3
chr19	1090906	1091906	-	9	99	54	0.1	POLR2E
chr1	117944807	117984947	+	9	43	23	0.2	MAN1A2
chr3	114069120	114070725	-	9	40	2	0.2	ZBTB20
chr3	157839891	157841780	+	9	66	32	0.1	RSRC1
chr6	158703294	158735300	+	9	11	19	0.5	TCONS_00011401
chr7	128655032	128658211	-	9	60	39	0.2	TNPO3
chr7	155465560	155473602	+	9	55	88	0.1	RBM33
chr14	69256018	69256208	+	8	0	0	Inf	ZFP36L1
chr16	2812939	2813053	-	8	0	0	Inf	SRRM2
chr16	2816060	2816558	-	8	0	0	Inf	SRRM2
chr17	57430575	57430887	+	8	62	13	0.1	YPEL2
chr1	1158623	1159348	-	8	45	42	0.2	SDF4
chr1	19595065	19630880	-	8	18	2	0.4	AKR7L
chr2	168920009	168986268	-	8	64	40	0.1	STK39
chr2	169053334	169053449	+	8	0	0	Inf	STK39
chr2	198273199	198274705	-	8	0	0	Inf	SF3B1
chr3	49166310	49169548	-	8	0	0	Inf	LAMB2
chr8	131164981	131193126	-	8	30	35	0.2	ASAP1
chr8	141889569	141900868	-	8	363	121	0	PTK2
chrX	84600865	84622771	-	8	153	95	0.1	POF1B
chr11	117984011	117985907	+	7	0	0	Inf	TMPRSS4
chr12	95602618	95605043	-	7	56	8	0.1	FGD6
chr15	89656955	89659752	+	7	506	337	0	ABHD2
chr15	93540186	93541851	+	7	57	82	0.1	CHD2
chr3	145838898	145842016	-	7	139	98	0.1	PLOD2
chr7	100611122	100611255	-	7	0	0	Inf	RP11-395B7.2
chr7	142460281	142470796	+	7	0	0	Inf	PRSS1
chr7	158662545	158669382	+	7	72	63	0.1	WDR60
chr8	141582910	141595410	-	7	61	51	0.1	AGO2
chr8	81411728	81412617	+	7	26	31	0.2	ZBTB10
chr11	1093511	1093748	-	6	0	0	Inf	MUC2
chr11	65423158	65423406	-	6	144	130	0	RELA
chr15	41361767	41362745	-	6	32	15	0.2	INO80
chr15	76566752	76588078	-	6	150	63	0	ETFA
chr17	27084113	27084567	+	6	0	0	Inf	C17orf63
chr17	27084113	27084567	+	6	0	0	Inf	FAM222B
chr17	37646809	37649143	+	6	64	50	0.1	CDK12
chr17	40762125	40811570	+	6	38	0	0.2	TUBG1
chr17	65941719	65941821	+	6	0	0	Inf	BPTF
chr19	41811650	41812511	-	6	0	0	Inf	HNRNPUL1
chr1	21105879	21106041	-	6	0	0	Inf	HP1BP3
chr1	33236971	33237091	-	6	0	0	Inf	KIAA1522
chr1	62321701	62350080	+	6	40	71	0.1	INADL
chr20	17639407	17639557	-	6	0	0	Inf	RRBP1
chr20	34242493	34242679	+	6	0	0	Inf	RBM12
chr3	149563797	149629870	+	6	43	28	0.1	RNF13
chr3	169854206	169867032	-	6	65	98	0.1	PHC3
chr4	153332454	153333681	-	6	0	3	2	FBXW7
chr4	54280781	54294350	+	6	32	20	0.2	FIP1L1
chr6	7176887	7189555	+	6	54	53	0.1	RREB1
chr7	123332612	123332738	+	6	0	0	Inf	WASL
chr7	97820039	97823884	+	6	54	22	0.1	LMTK2
chr8	141749116	141762415	-	6	83	162	0	PTK2
chr8	141856358	141900868	-	6	363	67	0	PTK2
chr8	62531536	62566219	-	6	0	28	0.2	ASPH
chr9	33293677	33295425	+	6	4	23	0.3	NFX1
chr10	49609654	49618211	+	5	13	18	0.3	MAPK8
chr11	34111725	34113603	+	5	198	158	0	CAPRIN1
chr11	65269791	65272490	+	5	2	0	2.5	TCONS_l2_00004572
chr11	70505932	70507783	-	5	13	5	0.4	SHANK2
chr11	73418464	73429763	-	5	21	0	0.2	RAB6A
chr13	26974589	26975761	+	5	33	20	0.2	CDK8
chr13	29244490	29244596	-	5	0	0	Inf	POMP
chr13	33160655	33223002	+	5	0	0	Inf	PDS5B
chr14	99924615	99932150	-	5	37	25	0.1	SETD3
chr16	53907697	53913899	+	5	13	26	0.2	FTO
chr16	8952206	8953192	-	5	87	107	0	CARHSP1
chr17	37627667	37627778	-	5	0	0	Inf	CDK12
chr19	41810087	41812523	-	5	0	0	Inf	HNRNPUL1
chr19	47767859	47768203	+	5	45	20	0.1	CCDC9
chr1	117944807	117948267	+	5	43	74	0.1	MAN1A2
chr1	155283910	155285753	-	5	0	0	Inf	FDPS
chr1	229414161	229414464	-	5	0	0	Inf	RAB4A
chr1	230798886	230810870	+	5	5	22	0.2	COG2
chr1	36636571	36639079	+	5	92	27	0.1	MAP7D1
chr1	41536266	41541123	-	5	41	41	0.1	SCMH1
chr1	53018877	53019041	+	5	0	0	Inf
chr1	89480229	89524726	-	5	0	17	0.3	GBP3
chr22	21288066	21288532	+	5	81	54	0.1	CRKL
chr22	24698162	24765288	+	5	7	13	0.4	SPECC1L
chr22	41277773	41282519	+	5	11	4	0.5	XPNPEP3
chr2	106761645	106782539	-	5	0	27	0.2	UXS1
chr2	113057425	113057606	+	5	11	12	0.4	ZC3H6
chr2	64778576	64780543	+	5	34	42	0.1	AFTPH
chr2	86701898	86707485	+	5	49	98	0.1	KDM3A
chr3	169840378	169847340	-	5	118	84	0	PHC3
chr3	196118683	196129890	-	5	17	14	0.3	UBXN7
chr4	152069073	152069338	-	5	37	58	0.1	SH3D19
chr4	187627716	187630999	-	5	76	67	0.1	FAT1
chr5	131686677	131686848	-	5	0	0	Inf	LOC553103
chr5	95091099	95099324	+	5	10	19	0.3	RHOBTB3
chr6	16326624	16328701	-	5	24	12	0.2	ATXN1
chr7	139083344	139094400	+	5	90	16	0.1	LUC7L2
chr7	155499553	155511137	+	5	107	211	0	RBM33
chr8	127577703	127577821	-	5	0	0	Inf	RP11-89K10.1
chr8	141595217	141616013	-	5	0	93	0.1	AGO2
chr9	115030328	115038293	-	5	131	115	0	PTBP3
chr9	33932559	33933644	-	5	2	31	0.2	UBAP2
chr10	112356155	112358048	+	4	70	34	0.1	SMC3
chr10	119100490	119100613	-	4	228	227	0	PDZD8
chr10	70719561	70720005	+	4	103	127	0	DDX21
chr10	93999102	94000118	-	4	60	2	0.1	CPEB3
chr11	102267340	102268327	+	4	0	0	Inf	TMEM123
chr11	1212863	1213103	-	4	0	0	Inf	MUC5AC
chr11	44955714	44955875	+	4	0	0	Inf	TP53I11
chr11	62602902	62603004	-	4	48	48	0.1	WDR74
chr11	65267821	65269039	+	4	0	0	Inf	MALAT1
chr11	68312305	68331900	+	4	98	88	0	PPP6R3
chr11	77815025	77820627	-	4	20	20	0.2	ALG8
chr12	104341088	104341208	+	4	201	73	0	HSP90B1
chr12	123061441	123065217	+	4	20	5	0.2	KNTC1
chr12	6781515	6781698	-	4	44	17	0.1	ZNF384
chr13	33091993	33101669	-	4	30	0	0.1	N4BP2L2
chr13	33306237	33309467	+	4	153	48	0	PDS5B
chr13	39588280	39588431	-	4	0	0	Inf	PROSER1
chr13	96485180	96489456	-	4	5	4	0.8	UGGT2
chr13	99056264	99057963	-	4	0	0	Inf	FARP1
chr14	31107330	31112611	+	4	32	29	0.1	SCFD1
chr14	35295218	35331528	-	4	25	32	0.1	BAZ1A
chr14	39648294	39648666	+	4	168	103	0	PNN
chr15	40462262	40462882	+	4	11	16	0.2	BUB1B
chr15	41347444	41348904	-	4	60	29	0.1	INO80
chr15	43164808	43170882	-	4	15	0	0.3	TTBK2
chr15	72502080	72502185	-	4	0	0	Inf	PKM2
chr15	72837160	72864506	+	4	47	26	0.1	ARIH1
chr15	85609730	85611024	+	4	0	0	Inf	PDE8A
chr15	89144834	89182825	+	4	0	14	0.3	ISG20
chr15	93467550	93472321	+	4	133	83	0	CHD2
chr16	28975025	28975360	+	4	13	0	0.3	NFATC2IP
chr16	30750281	30750410	-	4	0	0	Inf	SRCAP
chr16	3779134	3779382	+	4	0	0	Inf	CREBBP
chr17	2297336	2298748	-	4	30	20	0.1	MNT
chr17	37686910	37687079	-	4	0	0	Inf	CDK12
chr17	64492318	64510584	+	4	10	10	0.4	PRKCA
chr17	7417327	7417441	-	4	0	0	Inf	POLR2A
chr18	33722788	33751123	+	4	5	23	0.2	ELP2
chr19	41242890	41243674	+	4	13	16	0.2	ITPKC
chr19	42222046	42224127	+	4	179	105	0	CEACAM5
chr19	4418016	4423871	+	4	8	6	0.5	CHAF1A
chr19	50909794	50909929	-	4	0	0	Inf	POLD1
chr19	54651933	54652039	+	4	0	0	Inf	CNOT3
chr19	56223964	56224354	+	4	0	0	Inf	NLRP9
chr1	205585605	205593019	-	4	27	0	0.1	ELK4
chr1	213037066	213037861	+	4	2	0	2	FLVCR1
chr20	36685933	36694658	+	4	48	18	0.1	RPRD1B
chr20	3733077	3733213	+	4	0	0	Inf	HSPA12B
chr20	46252654	46262380	+	4	92	21	0	NCOA3
chr21	37619814	37620866	+	4	14	4	0.3	DOPEY2
chr22	36135056	36135187	+	4	0	0	Inf	RBFOX2
chr22	38875666	38877359	-	4	0	0	Inf	KDELR3
chr22	42324569	42325130	+	4	0	0	Inf
chr2	144966169	144969146	-	4	10	12	0.3	GTDC1
chr2	169547543	169574488	+	4	20	35	0.1	CERS6
chr2	231921635	231927295	-	4	0	0	Inf	PSMD1
chr3	124646542	124646692	+	4	0	0	Inf	MUC13
chr3	127980970	127983624	+	4	6	3	0.7	EEFSEC
chr4	1019752	1020073	+	4	0	0	Inf	FGFRL1
chr4	1345502	1346341	+	4	9	0	0.4	KIAA1530
chr4	165227517	165227617	-	4	0	0	Inf	MARCH1
chr4	38045982	38104778	+	4	56	81	0	TBC1D1
chr4	52729602	52758017	+	4	67	17	0.1	DCUN1D4
chr4	73950965	73958017	-	4	0	35	0.1	ANKRD17
chr4	95444874	95497185	+	4	156	41	0	PDLIM5
chr5	112128142	112137080	+	4	17	10	0.2	APC
chr5	124036706	124036962	-	4	5	10	0.4	ZNF608
chr5	127484445	127507438	+	4	226	298	0	SLC12A2
chr5	132262812	132270633	-	4	94	23	0	AFF4
chr5	145197456	145205763	-	4	6	33	0.1	PRELID2
chr5	167915606	167921655	+	4	139	32	0	RARS
chr5	170305100	170319557	+	4	0	0	Inf	RANBP17
chr6	160804346	160804762	-	4	0	0	Inf	SLC22A3
chr7	104681304	104731761	+	4	0	32	0.1	MLL5
chr7	123332684	123332807	+	4	0	0	Inf	WASL
chr7	140034433	140037149	-	4	12	0	0.3	SLC37A3
chr7	143087850	143088017	-	4	0	0	Inf	EPHA1
chr7	151878328	151878460	+	4	0	0	Inf	MLL3
chr7	35050079	35058208	-	4	2	0	2	DPY19L1
chr7	43679047	43680248	-	4	26	7	0.2	COA1
chr9	104163003	104163204	-	4	0	0	Inf	ZNF189
chr9	110062421	110087285	+	4	174	84	0	RAD23B
chr9	115030328	115060196	-	4	256	115	0	PTBP3
chr9	132393310	132393876	-	4	0	0	Inf	NTMT1
chr9	19286766	19305525	+	4	72	32	0.1	DENND4C
chr9	33960823	33996331	-	4	48	21	0.1	UBAP2
chr9	96233422	96261168	+	4	141	0	0	FAM120A
chrX	153219929	153220571	+	4	0	0	Inf	HCFC1
chrX	53563456	53574800	+	4	0	0	Inf	HUWE1
chrX	73069352	73069689	+	4	0	0	Inf	XIST
chrX	73071957	73072154	+	4	0	0	Inf	TCONS_00017433
chrX	84558411	84563222	-	4	146	92	0	POF1B
chr10	102743960	102744174	-	3	0	0	Inf	MRPL43
chr10	103552595	103567658	-	3	71	25	0	MGEA5
chr10	129901881	129902241	-	3	0	0	Inf	MKI67
chr10	14909081	14909908	+	3	22	0	0.1	HSPA14
chr10	16526335	16528616	+	3	13	7	0.2	PTER
chr10	70190192	70229920	-	3	9	4	0.3	DNA2
chr10	74468040	74475660	+	3	5	10	0.3	MCU
chr11	1093670	1095251	-	3	0	0	Inf	MUC2
chr11	120347369	120348235	+	3	0	43	0.1	ARHGEF12
chr11	16824518	16838869	-	3	57	58	0.1	PLEKHA7
chr11	65201326	65204439	-	3	0	0	Inf	NEAT1
chr11	68560782	68564401	-	3	17	35	0.1	CPT1A
chr11	78176921	78204241	-	3	10	6	0.3	NARS2
chr11	85707868	85742653	-	3	112	182	0	PICALM
chr11	85733409	85742653	-	3	112	109	0	PICALM
chr11	95825055	95826681	-	3	8	8	0.4	MAML2
chr11	9735012	9761894	+	3	16	26	0.1	SWAP70
chr12	121220457	121222396	-	3	29	16	0.1	SPPL3
chr12	124071293	124074996	+	3	157	194	0	TMED2
chr12	58345540	58347472	+	3	3	0	1	XRCC6BP1
chr12	7045330	7045504	-	3	0	0	Inf	ATN1
chr13	111556344	111556610	-	3	0	0	Inf	ANKRD10
chr13	73636771	73649991	-	3	0	0	Inf	KLF5
chr14	69255739	69256201	+	3	0	0	Inf	ZFP36L1
chr14	81297486	81307112	-	3	12	4	0.2	CEP128
chr15	68434283	68457142	+	3	138	80	0	PIAS1
chr15	85657103	85664245	+	3	64	71	0	PDE8A
chr15	90408726	90432372	-	3	49	0	0.1	C15orf38-AP3S2
chr15	90414706	90432372	-	3	49	12	0.1	AP3S2
chr16	30794148	30794400	+	3	0	0	Inf	ZNF629
chr16	47624889	47625165	-	3	0	0	Inf	PHKB
chr16	68300495	68309152	+	3	10	12	0.2	SLC7A6
chr16	69649232	69650703	-	3	0	0	Inf	NFAT5
chr16	72461288	72462552	-	3	0	4	0.8	TCONS_00025047
chr16	89958600	89962491	+	3	69	42	0	TCF25
chr17	17696246	17707163	+	3	112	11	0	RAI1
chr17	17697272	17699579	-	3	0	0	Inf	RAI1
chr17	27032487	27033092	-	3	0	0	Inf	PROCA1
chr17	28011580	28030080	-	3	13	6	0.2	SSH2
chr17	29483000	29497015	+	3	168	78	0	NF1
chr17	34171819	34171990	+	3	3	0	1	TAF15
chr17	35913216	35914161	-	3	33	28	0.1	SYNRG
chr17	37884133	37884700	+	3	0	0	Inf	ERBB2
chr17	38252042	38252223	+	3	0	0	Inf	NR1D1
chr17	62130139	62130731	-	3	19	12	0.2	ERN1
chr17	65941524	65944422	+	3	77	52	0	BPTF
chr17	7416747	7416915	-	3	0	0	Inf	POLR2A
chr17	76871396	76871718	+	3	0	0	Inf	TIMP2
chr17	79667496	79668747	+	3	55	0	0.1	HGS
chr17	80521229	80529746	+	3	42	34	0.1	FOXK2
chr18	46858233	46906128	-	3	6	10	0.3	DYM
chr19	17212469	17213367	+	3	10	17	0.2	MYO9B
chr19	17270204	17273932	+	3	24	19	0.1	MYO9B
chr19	18258252	18258434	+	3	3	5	0.6	MAST3
chr19	18648410	18649246	-	3	42	77	0	FKBP8
chr19	36211942	36223241	-	3	0	0	Inf	WBP7
chr19	41811716	41812707	-	3	0	0	Inf	HNRNPUL1
chr19	41811716	41812769	-	3	0	0	Inf	HNRNPUL1
chr19	42406334	42410345	-	3	0	0	Inf	ARHGEF1
chr19	47865732	47865950	+	3	10	0	0.3	DHX34
chr19	50815964	50817218	+	3	0	0	Inf	KCNC3
chr19	54964789	54965681	-	3	0	0	Inf	LENG8
chr19	5921211	5928098	-	3	38	28	0.1	RANBP3
chr19	6733192	6734058	+	3	0	0	Inf	GPR108
chr1	155896466	155896947	-	3	50	35	0.1	KIAA0907
chr1	169509950	169510085	+	3	0	0	Inf	F5
chr1	17297755	17297953	-	3	0	0	Inf	CROCC
chr1	181058818	181059048	+	3	0	0	Inf	IER5
chr1	21267751	21268823	-	3	72	6	0	EIF4G3
chr1	21267983	21307720	-	3	147	83	0	EIF4G3
chr1	23356961	23377013	+	3	62	49	0	KDM1A
chr1	29474591	29481422	-	3	129	0	0	SRSF4
chr1	29481207	29481422	-	3	129	97	0	SRSF4
chr1	31810021	31811895	+	3	17	16	0.2	ZCCHC17
chr1	47184301	47184715	+	3	0	0	Inf	EFCAB14
chr1	6021853	6046387	-	3	3	0	1	NPHP4
chr20	34241449	34246936	-	3	71	0	0	CPNE1
chr20	45891031	45905539	-	3	50	91	0	ZMYND8
chr21	44329529	44331064	+	3	0	0	Inf	NDUFV3
chr22	22153300	22162135	-	3	49	35	0.1	MAPK1
chr22	42605656	42611347	-	3	24	23	0.1	TCF20
chr2	148653869	148657467	+	3	0	4	0.8	ACVR2A
chr2	159488264	159497271	+	3	63	32	0	PKP4
chr2	189183214	189185201	+	3	0	0	Inf	GULP1
chr2	220115608	220115848	+	3	0	0	Inf	TUBA4A
chr2	61597455	61597714	-	3	43	43	0.1	USP34
chr2	73659325	73718625	+	3	3	5	0.6	ALMS1
chr2	74273404	74275538	+	3	9	17	0.2	TET3
chr3	119176127	119177474	-	3	0	0	Inf	TMEM39A
chr3	119582265	119624699	-	3	66	84	0	GSK3B
chr3	129233746	129239134	-	3	0	0	Inf	IFT122
chr3	169831147	169840532	-	3	155	30	0	PHC3
chr3	169846471	169867032	-	3	65	121	0	PHC3
chr3	71090478	71102924	-	3	109	96	0	FOXP1
chr4	113483526	113506881	-	3	0	3	1	C4orf21
chr4	151749331	151753128	-	3	28	84	0	LRBA
chr4	39739039	39757359	+	3	230	80	0	UBE2K
chr4	6850588	6851997	+	3	0	0	Inf	KIAA0232
chr4	77055327	77065626	-	3	90	18	0	NUP54
chr5	138699447	138700432	+	3	210	106	0	PAIP2
chr5	138991999	138992203	+	3	0	0	Inf	UBE2D2
chr5	36984777	36986403	+	3	42	41	0.1	NIPBL
chr5	64747301	64769779	-	3	0	0	Inf	ADAMTS6
chr5	73136304	73136585	+	3	27	26	0.1	RGNEF
chr6	159047861	159048098	-	3	0	0	Inf	TMEM181
chr6	167314967	167315080	+	3	0	0	Inf	TCONS_00012016
chr6	18236682	18258636	-	3	194	38	0	DEK
chr6	20781375	20797973	+	3	7	0	0.4	CDKAL1
chr6	43171591	43172277	+	3	4	0	0.8	CUL9
chr6	85218502	85218795	-	3	0	0	Inf	TCONS_l2_00025431
chr7	101870646	101870949	+	3	16	20	0.2	CUX1
chr7	105121498	105146720	-	3	18	26	0.1	PUS7
chr7	123332606	123332810	+	3	0	0	Inf	WASL
chr7	155530223	155538296	+	3	211	47	0	RBM33
chr7	158552176	158557544	-	3	126	73	0	ESYT2
chr7	158566031	158590767	-	3	46	74	0	ESYT2
chr7	22347957	22357656	-	3	4	11	0.3	RAPGEF5
chr7	23650789	23651172	+	3	0	4	0.8	CCDC126
chr7	26232870	26233254	-	3	0	590	0	HNRNPA2B1
chr7	66193578	66193920	-	3	0	0	Inf
chr7	98730320	98730723	-	3	0	0	Inf	SMURF1
chr8	124089350	124117704	+	3	10	4	0.3	WDR67
chr8	125332326	125339662	-	3	10	86	0	TMEM65
chr8	128902834	128903244	+	3	59	59	0.1	PVT1
chr8	131073052	131073202	+	3	0	0	Inf	ASAP1
chr8	131226801	131249240	-	3	69	38	0	ASAP1
chr8	141407718	141415797	-	3	102	102	0	TRAPPC9
chr8	62531536	62596747	-	3	396	28	0	ASPH
chr9	115336336	115337531	+	3	21	11	0.1	KIAA1958
chr9	126202638	126220176	-	3	15	24	0.1	DENND1A
chr9	140115110	140115729	+	3	0	0	Inf	RNF208
chr9	19305349	19328160	+	3	36	32	0.1	DENND4C
chr9	33986757	33989124	-	3	56	25	0.1	UBAP2
chr9	36215325	36216366	-	3	0	0	Inf	GNE
chrX	128687212	128688423	+	3	0	4	0.8	OCRL
chr10	105336086	105336191	+	2	0	0	Inf	NEURL
chr10	105767934	105778666	+	2	82	66	0	SLK
chr10	126370175	126370948	-	2	11	0	0.2	FAM53B
chr10	126631025	126631876	+	2	32	14	0.1	RP11-298J20.4
chr10	128859931	128908618	+	2	17	22	0.1	DOCK1
chr10	129905095	129917583	-	2	54	0	0	MKI67
chr10	28872327	28884970	+	2	182	134	0	WAC
chr10	32115231	32150586	-	2	64	50	0	ARHGAP12
chr10	5741487	5756170	+	2	0	2	1	FAM208B
chr10	6261602	6266176	+	2	0	65	0	PFKFB3
chr10	64950653	64954135	-	2	76	86	0	JMJD1C
chr10	70719922	70721886	-	2	0	0	Inf	DDX21
chr10	75296026	75299351	-	2	77	97	0	USP54
chr10	76729417	76748870	+	2	42	18	0	KAT6B
chr10	93754291	93768032	+	2	16	23	0.1	BTAF1
chr11	107967204	107969434	-	2	0	0	Inf	CUL5
chr11	118343544	118366575	-	2	0	0	Inf	MLL
chr11	118352429	118353210	+	2	46	47	0	MLL
chr11	3378705	3379299	+	2	0	0	Inf	ZNF195
chr11	34107610	34112225	+	2	180	262	0	CAPRIN1
chr11	36415395	36424928	+	2	28	36	0.1	PRR5L
chr11	45986865	46001517	-	2	28	17	0.1	PHF21A
chr11	46342576	46342750	-	2	0	0	Inf	CREB3L1
chr11	46342636	46342765	-	2	0	0	Inf	CREB3L1
chr11	47305728	47308085	+	2	33	27	0.1	MADD
chr11	581491	582081	+	2	56	35	0	PHRF1
chr11	61545549	61545655	-	2	0	0	Inf	RP11-467L20.9
chr11	65190644	65190974	+	2	0	0	Inf	NEAT1
chr11	72695132	72700142	-	2	20	16	0.1	FCHSD2
chr11	73079340	73079902	-	2	0	0	Inf	ARHGEF17
chr11	76174864	76183884	+	2	16	25	0.1	C11orf30
chr11	76207258	76239510	+	2	25	15	0.1	C11orf30
chr11	85723323	85742653	-	2	112	155	0	PICALM
chr11	9308001	9316934	-	2	29	45	0	TMEM41B
chr12	1003727	1006847	+	2	32	110	0	WNK1
chr12	105321750	105322472	-	2	41	38	0	SLC41A2
chr12	111990083	111993723	-	2	3	33	0.1	ATXN2
chr12	112171726	112171872	+	2	6	7	0.3	ACAD10
chr12	1136913	1137738	+	2	13	13	0.2	ERC1
chr12	113828070	113828846	-	2	0	0	Inf
chr12	124934360	124979914	-	2	29	20	0.1	NCOR2
chr12	19406873	19413955	+	2	30	25	0.1	PLEKHA5
chr12	25297298	25314131	-	2	26	4	0.1	CASC1
chr12	27524262	27524458	-	2	0	0	Inf	ARNTL2
chr12	28458581	28460682	+	2	23	31	0.1	CCDC91
chr12	2931959	2933418	+	2	27	0	0.1	ITFG2
chr12	46633461	46637097	-	2	95	112	0	SLC38A1
chr12	49434191	49434387	+	2	0	0	Inf	MLL2
chr12	49445442	49445631	+	2	0	2	1	MLL2
chr12	49445934	49446069	+	2	0	0	Inf	MLL2
chr12	57535156	57559992	+	2	74	96	0	LRP1
chr12	69644908	69656342	+	2	80	60	0	CPSF6
chr12	70193988	70195501	+	2	38	31	0.1	RAB3IP
chr12	7044914	7046084	-	2	0	0	Inf	ATN1
chr12	7048076	7048306	-	2	0	0	Inf	ATN1
chr12	85449324	85450962	+	2	8	12	0.2	LRRIQ1
chr12	88560106	88584399	+	2	5	8	0.2	TMTC3
chr13	113537354	113537481	-	2	0	0	Inf	ATP11A
chr13	32529988	32530116	-	2	0	0	Inf	TCONS_l2_00006780
chr13	42788642	42793930	+	2	50	37	0	DGKH
chr13	79940321	79940878	+	2	0	0	Inf	RBM26
chr13	80080302	80095110	+	2	0	80	0	NDFIP2
chr13	96636057	96651561	-	2	12	9	0.2	UGGT2
chr14	105174024	105174144	-	2	0	0	Inf	INF2
chr14	35331249	35331528	-	2	25	26	0.1	BAZ1A
chr14	69256040	69256231	+	2	0	9	0.2	ZFP36L1
chr14	72054287	72056087	+	2	21	32	0.1	SIPA1L1
chr14	74121549	74125659	+	2	0	6	0.3	DNAL1
chr14	76088421	76108241	+	2	4	0	0.5	FLVCR2
chr14	76330009	76368567	+	2	13	13	0.2	TTLL5
chr15	30003111	30011186	+	2	0	0	Inf	TJP1
chr15	44843073	44855423	+	2	92	0	0	EIF3J
chr15	44887456	44952814	-	2	29	18	0.1	SPG11
chr15	66801178	66813543	+	2	26	17	0.1	ZWILCH
chr15	67524151	67529158	-	2	72	69	0	AAGAB
chr15	68466069	68473692	+	2	80	26	0	PIAS1
chr15	77150149	77154874	-	2	16	21	0.1	SCAPER
chr15	86201767	86205684	+	2	0	0	Inf	AKAP13
chr15	93543741	93552553	+	2	84	61	0	CHD2
chr16	18839352	18845760	-	2	19	22	0.1	SMG1
chr16	2812354	2812681	-	2	0	0	Inf	SRRM2
chr16	2819803	2820013	-	2	0	0	Inf	SRRM2
chr16	3841981	3843627	-	2	74	52	0	CREBBP
chr16	396147	397106	-	2	17	31	0.1	AXIN1
chr16	4409296	4412739	-	2	8	8	0.2	CORO7
chr16	58593707	58594266	-	2	76	0	0	CNOT1
chr16	67917883	67918274	-	2	0	0	Inf	EDC4
chr16	68264743	68264930	-	2	79	34	0	ESRP2
chr16	89291126	89292039	+	2	0	0	Inf	ZNF778
chr17	17696246	17701827	+	2	112	35	0	RAI1
chr17	26873818	26873942	+	2	0	0	Inf	UNC119
chr17	34171705	34171990	+	2	0	0	Inf	TAF15
chr17	34171840	34172014	+	2	0	0	Inf	TAF15
chr17	34864900	34867294	-	2	58	40	0	MYO19
chr17	35310185	35311207	+	2	139	55	0	AATF
chr17	35676499	35678301	-	2	0	0	Inf	ACACA
chr17	39911041	39911495	+	2	0	0	Inf	JUP
chr17	46135813	46136151	-	2	0	0	Inf	NFE2L1
chr17	56435161	56435286	-	2	0	0	Inf	RNF43
chr17	65924470	65928135	+	2	45	141	0	BPTF
chr17	7416478	7417033	-	2	0	0	Inf	POLR2A
chr17	7416583	7416772	-	2	0	0	Inf	POLR2A
chr17	7416709	7416940	-	2	0	0	Inf	POLR2A
chr17	7417222	7417399	-	2	0	0	Inf	POLR2A
chr17	79813017	79813462	-	2	706	748	0	P4HB
chr18	12859162	12862743	-	2	0	0	Inf	PTPN2
chr18	21711845	21713326	+	2	0	0	Inf	TTC39C
chr18	29959174	29972998	-	2	17	4	0.1	FAM59A
chr18	39623696	39629569	+	2	2	3	0.7	PIK3C3
chr18	47455881	47480805	-	2	64	33	0	MYO5B
chr18	54426095	54448887	+	2	2	5	0.4	WDR7
chr19	10940808	10940996	-	2	0	0	Inf	DNM2
chr19	11233849	11234020	+	2	96	51	0	LDLR
chr19	12635609	12639510	-	2	2	0	1	ZNF564
chr19	32836603	32873989	+	2	0	0	Inf	ZNF507
chr19	35655097	35660680	-	2	0	0	Inf	FXYD5
chr19	3976102	3976507	+	2	0	0	Inf	EEF2
chr19	41444873	41510351	+	2	0	7	0.3	CYP2B7P1
chr19	41811650	41812723	-	2	0	0	Inf	HNRNPUL1
chr19	41812810	41813186	+	2	0	0	Inf	HNRNPUL1
chr19	41859209	41859341	+	2	0	0	Inf	TMEM91
chr19	42221376	42222301	+	2	30	0	0.1	CEACAM5
chr19	42734370	42734666	+	2	0	0	Inf	GSK3A
chr19	44977784	44977929	+	2	0	0	Inf
chr19	45323811	45324610	-	2	0	0	Inf	BCAM
chr19	45901262	45901597	-	2	188	54	0	PPP1R13L
chr19	47549648	47549838	+	2	0	0	Inf	TMEM160
chr19	49472398	49472614	+	2	0	0	Inf	GYS1
chr19	49836765	49836957	+	2	0	0	Inf	CTC-301O7.4
chr19	49857359	49857500	-	2	0	0	Inf	TEAD2
chr19	50099959	50100098	-	2	0	0	Inf	PRR12
chr19	50726536	50728921	-	2	0	0	Inf	MYH14
chr19	51464999	51470581	-	2	400	354	0	KLK6
chr19	54975317	54975529	-	2	0	0	Inf
chr19	55610151	55614936	-	2	14	30	0.1	PPP1R12C
chr19	5604593	5604947	-	2	21	40	0	SAFB2
chr19	5696680	5706003	-	2	21	10	0.1	LONP1
chr19	59080432	59080594	+	2	0	0	Inf	LOC100131691
chr1	101362125	101387397	+	2	26	26	0.1	SLC30A7
chr1	10713444	10713615	+	2	0	0	Inf	CASZ1
chr1	117944807	118009049	+	2	43	25	0	MAN1A2
chr1	151514784	151516679	-	2	0	0	Inf	TUFT1
chr1	153794305	153794450	+	2	0	0	Inf	GATAD2B
chr1	155885663	155891709	-	2	24	22	0.1	KIAA0907
chr1	156696993	156697305	+	2	0	0	Inf	ISG20L2
chr1	15860731	15874923	+	2	15	11	0.1	DNAJC16
chr1	169510022	169510751	-	2	0	0	Inf	F5
chr1	180031354	180034407	+	2	16	26	0.1	CEP350
chr1	202731826	202736188	-	2	14	11	0.1	KDM5B
chr1	21267983	21276604	-	2	35	83	0	EIF4G3
chr1	21932558	21932690	-	2	110	89	0	RAP1GAP
chr1	22027990	22030111	-	2	18	25	0.1	USP48
chr1	22074630	22078108	-	2	25	21	0.1	USP48
chr1	22213964	22214088	+	2	0	0	Inf	HSPG2
chr1	231079551	231097049	-	2	11	5	0.2	TTC13
chr1	24410957	24413317	-	2	34	13	0.1	MYOM3
chr1	24840803	24841057	+	2	31	24	0.1	RCAN3
chr1	26227977	26228130	-	2	0	0	Inf	STMN1
chr1	27057817	27058030	-	2	0	0	Inf	ARID1A
chr1	27878160	27878484	+	2	0	0	Inf	AHDC1
chr1	28907071	28907741	-	2	17	16	0.1	SNHG12
chr1	33236965	33237835	-	2	0	0	Inf	KIAA1522
chr1	43239233	43241150	+	2	8	0	0.2	C1orf50
chr1	44041651	44042180	-	2	0	0	Inf	PTPRF
chr1	44720065	44720465	+	2	0	0	Inf	ERI3
chr1	52305897	52306186	-	2	51	66	0	NRD1
chr1	53561798	53567577	-	2	0	0	Inf	SLC1A7
chr1	53566543	53567309	-	2	0	0	Inf	SLC1A7
chr1	56894975	56895978	-	2	0	0	Inf
chr1	67356836	67371058	-	2	0	2	1	WDR78
chr1	757073	758399	-	2	0	0	Inf	TCONS_00001367
chr1	78414839	78429400	-	2	117	38	0	FUBP1
chr1	8555122	8601377	-	2	37	33	0.1	RERE
chr1	93648916	93724442	+	2	4	0	0.5	CCDC18
chr1	9615503	9617861	+	2	0	0	Inf	SLC25A33
chr1	97262748	97262916	+	2	0	0	Inf	PTBP2
chr1	983510	984310	-	2	0	0	Inf	AGRN
chr20	13509079	13550233	-	2	20	5	0.1	TASP1
chr20	30115286	30115853	+	2	270	0	0	HM13
chr20	30954186	30956926	+	2	84	29	0	ASXL1
chr20	32659871	32666359	+	2	369	177	0	RALY
chr20	47569241	47580435	+	2	44	24	0	ARFGEF2
chr20	47894164	47894362	+	2	0	0	Inf	ZNFX1
chr20	48491241	48494600	+	2	60	15	0	SLC9A8
chr20	49546574	49546824	+	2	0	0	Inf	ADNP
chr20	57574397	57574864	-	2	0	0	Inf	CTSZ
chr21	37617345	37623582	+	2	10	6	0.2	DOPEY2
chr21	46704078	46704289	+	2	0	0	Inf	POFUT2
chr22	51161411	51161555	-	2	0	0	Inf	SHANK3
chr2	101648729	101650220	-	2	24	15	0.1	TBC1D8
chr2	128750760	128754065	-	2	41	48	0	SAP130
chr2	157218021	157218332	-	2	0	0	Inf
chr2	182780574	182780883	+	2	0	0	Inf	SSFA2
chr2	191523883	191537878	+	2	5	3	0.4	NAB1
chr2	203818727	203820481	+	2	14	6	0.1	ALS2CR8
chr2	241453530	241454259	-	2	0	0	Inf	ANKMY1
chr2	242374376	242375953	+	2	38	56	0	FARP2
chr2	26587169	26596497	+	2	13	19	0.1	EPT1
chr2	42513408	42522656	+	2	55	50	0	EML4
chr2	54839297	54859905	+	2	196	151	0	SPTBN1
chr2	64801511	64802221	-	2	0	0	Inf	AFTPH
chr3	100034942	100039815	+	2	19	43	0	TBC1D23
chr3	111828389	111831992	+	2	9	26	0.1	C3orf52
chr3	169854206	169854453	-	2	71	98	0	PHC3
chr3	169854206	169896726	-	2	151	98	0	PHC3
chr3	171969049	172028671	+	2	135	20	0	FNDC3B
chr3	183515710	183516777	+	2	20	12	0.1	YEATS2
chr3	183888333	183889807	-	2	0	0	Inf	DVL3
chr3	196899598	196900130	+	2	0	0	Inf	DLG1
chr3	197592293	197602646	+	2	0	5	0.4	LRCH3
chr3	3819408	3830758	-	2	0	0	Inf	SUMF1
chr3	42235315	42244244	+	2	73	58	0	TRAK1
chr3	47079155	47125532	-	2	0	19	0.1	SETD2
chr3	47466974	47470160	-	2	35	22	0.1	SCAP
chr3	52558450	52563348	+	2	0	0	Inf	STAB1
chr3	57618991	57627474	-	2	8	8	0.2	FAM116A
chr3	65836847	65837171	-	2	0	0	Inf	MAGI1
chr3	9860666	9860921	-	2	0	0	Inf	TTLL3
chr4	106155053	106158508	+	2	8	0	0.2	TET2
chr4	129913321	129925031	-	2	0	5	0.4	SCLT1
chr4	151509199	151520283	-	2	51	56	0	LRBA
chr4	151656409	151729550	-	2	30	61	0	LRBA
chr4	152291852	152292770	-	2	0	0	Inf
chr4	153897389	153897506	+	2	0	0	Inf	FHDC1
chr4	186350484	186361873	+	2	0	2	1	C4orf47
chr4	26387974	26407892	+	2	29	35	0.1	RBPJ
chr4	39739039	39776553	+	2	230	62	0	UBE2K
chr4	48371865	48385801	+	2	53	40	0	SLAIN2
chr4	54265896	54294350	+	2	29	20	0.1	FIP1L1
chr4	79111331	79111461	-	2	0	0	Inf	FRAS1
chr4	89941610	89950800	-	2	0	6	0.3	FAM13A
chr4	91229394	91234198	+	2	23	26	0.1	FAM190A
chr5	112336780	112337371	+	2	18	13	0.1	DCP2
chr5	126140467	126168493	+	2	77	29	0	LMNB1
chr5	126189253	126208172	+	2	0	0	Inf	MARCH3
chr5	14316621	14336836	+	2	54	59	0	TRIO
chr5	16779653	16780717	-	2	0	46	0	MYO10
chr5	167813002	167814357	+	2	0	0	Inf	WWC1
chr5	31448653	31451747	-	2	44	8	0	DROSHA
chr5	65349233	65350779	+	2	92	103	0	ERBB2IP
chr5	96314841	96322374	+	2	58	20	0	LNPEP
chr6	131179270	131191266	-	2	21	33	0.1	EPB41L2
chr6	161455290	161471011	+	2	39	5	0.1	MAP3K4
chr6	161469647	161471011	+	2	17	5	0.1	MAP3K4
chr6	168226969	168227334	-	2	0	0	Inf	C6orf124
chr6	168226969	168227334	-	2	0	0	Inf	TCONS_00011145
chr6	168227166	168227334	-	2	0	0	Inf	C6orf124
chr6	1705650	1705925	+	2	0	0	Inf	GMDS
chr6	17661883	17676001	-	2	33	19	0.1	NUP153
chr6	18197287	18218116	+	2	16	22	0.1	KDM1B
chr6	3321916	3322145	+	2	0	0	Inf	SLC22A23
chr6	35441549	35441672	+	2	0	0	Inf	TEAD3
chr6	71185112	71212494	+	2	26	9	0.1	FAM135A
chr6	91224759	91269933	-	2	6	0	0.3	MAP3K7
chr7	100172517	100172655	+	2	0	0	Inf	LRCH4
chr7	100410368	100411643	-	2	50	18	0	EPHB4
chr7	100550807	100551113	-	2	0	0	Inf
chr7	104678572	104681470	+	2	32	135	0	MLL5
chr7	104753280	104753472	-	2	0	0	Inf	SRPK2
chr7	104844074	104844232	-	2	100	24	0	SRPK2
chr7	104844074	104937980	-	2	0	24	0.1	SRPK2
chr7	107399390	107399555	-	2	0	0	Inf	CBLL1
chr7	123332606	123332708	+	2	0	0	Inf	WASL
chr7	129679303	129688984	-	2	14	6	0.1	ZC3HC1
chr7	130737183	130737314	-	2	13	13	0.2	AC058791.2
chr7	149312869	149313256	+	2	0	0	Inf	TCONS_l2_00026947
chr7	158534326	158534432	+	2	0	0	Inf	ESYT2
chr7	158573653	158574097	+	2	0	0	Inf	ESYT2
chr7	17908029	17915413	-	2	18	27	0.1	SNX13
chr7	2701667	2703631	-	2	0	0	Inf	TTYH3
chr7	27168454	27168885	+	2	0	0	Inf	HOXA-AS2
chr7	5472059	5472682	-	2	0	0	Inf
chr7	6057444	6057676	+	2	15	6	0.1	AIMP2
chr7	66193818	66194580	-	2	0	0	Inf
chr7	716865	751164	-	2	15	0	0.1	PRKAR1B
chr7	73977200	73979537	-	2	0	0	Inf	GTF2IRD1
chr7	75517352	75517516	-	2	0	0	Inf	RHBDD2
chr7	810107	814799	+	2	26	17	0.1	HEATR2
chr7	91924202	91957214	+	2	59	41	0	ANKIB1
chr7	932421	932552	+	2	0	0	Inf	GET4
chr7	932466	933156	+	2	0	0	Inf	GET4
chr7	98730332	98730723	-	2	0	0	Inf	SMURF1
chr7	99008686	99015218	+	2	151	58	0	BUD31
chr8	104413743	104413889	-	2	38	44	0	SLC25A32
chr8	127648173	127649221	+	2	0	0	Inf	RP11-89K10.1
chr8	131085779	131086605	+	2	0	0	Inf	ASAP1
chr8	131092147	131104389	-	2	94	29	0	ASAP1
chr8	134296331	134296431	-	2	0	0	Inf	NDRG1
chr8	134571058	134571180	+	2	0	0	Inf	ST3GAL1
chr8	141122274	141122532	+	2	0	0	Inf	TRAPPC9
chr8	141262875	141301177	-	2	60	52	0	TRAPPC9
chr8	141296626	141296864	+	2	0	0	Inf	TRAPPC9
chr8	141572551	141595410	-	2	61	57	0	AGO2
chr8	141678367	141684503	-	2	50	229	0	PTK2
chr8	141925402	141925735	-	2	0	0	Inf	PTK2
chr8	142225857	142231864	-	2	22	8	0.1	SLC45A4
chr8	144999554	144999806	-	2	0	0	Inf	PLEC
chr8	17611225	17613470	-	2	19	26	0.1	MTUS1
chr8	22262208	22266009	+	2	17	8	0.1	SLC39A14
chr8	37556224	37557023	-	2	0	0	Inf	ZNF703
chr8	56688035	56688197	+	2	0	0	Inf	TGS1
chr8	68018139	68028357	+	2	24	28	0.1	CSPP1
chr8	68169966	68170525	-	2	64	38	0	ARFGEF1
chr8	81742344	81742464	+	2	0	0	Inf	ZNF704
chr8	96062942	96063672	+	2	0	0	Inf	NDUFAF6
chr9	127064214	127089724	+	2	60	39	0	NEK6
chr9	127660827	127674305	-	2	10	23	0.1	GOLGA1
chr9	130206307	130207528	+	2	2	0	1	ZNF79
chr9	130931330	130943078	-	2	7	32	0.1	CIZ1
chr9	130941363	130941522	-	2	0	0	Inf	CIZ1
chr9	131388689	131394926	-	2	0	0	Inf	SPTAN1
chr9	134019928	134020130	-	2	0	0	Inf	RP11-544A12.4
chr9	136235331	136235984	-	2	0	0	Inf	SURF4
chr9	140705912	140712590	+	2	22	7	0.1	EHMT1
chr9	27009017	27048272	+	2	28	9	0.1	IFT74
chr9	33351557	33352717	+	2	8	9	0.2	NFX1
chr9	36352738	36353328	-	2	30	14	0.1	RNF38
chr9	79980375	79983052	+	2	26	42	0	VPS13A
chr9	96021672	96021798	-	2	0	0	Inf	WNK2
chr9	96233422	96238620	+	2	141	174	0	FAM120A
chrX	131512006	131512238	+	2	0	0	Inf	RP5-842K24.2
chrX	133607388	133627620	+	2	40	5	0	HPRT1
chrX	17121840	17157084	+	2	41	8	0	REPS2
chrX	17705861	17710588	+	2	113	39	0	NHS
chrX	53430497	53430825	-	2	70	60	0	SMC1A
chrX	53560154	53574788	+	2	0	0	Inf	HUWE1
chrX	53560154	53574815	+	2	0	0	Inf	HUWE1
chrX	73071957	73072064	+	2	0	0	Inf	TCONS_00017433
chrX	76907603	76912143	-	2	36	15	0.1	ATRX
chrX	84600865	84614635	-	2	182	95	0	POF1B

## Sheet: C-PT_2
chromosome	start	end	strand	circ_reads	lin_reads_5prime	lin_reads_3prime	circ/lin_ratio	host_gene
chr1	1586822	1650894	-	74	51	0	1.5	CDK11B
chr1	117944807	117963271	+	31	21	42	0.7	MAN1A2
chr15	64791491	64792365	+	27	34	31	0.8	ZNF609
chr6	47251673	47254331	-	26	118	186	0.1	TNFRSF21
chr1	155646338	155746272	-	24	23	52	0.5	YY1AP1
chr3	169863210	169867032	-	23	91	81	0.3	PHC3
chr1	205585605	205593019	-	22	37	0	0.6	ELK4
chr11	32948702	32956981	+	20	24	48	0.4	QSER1
chr16	85667519	85667738	+	18	51	23	0.4	GSE1
chr4	73956383	73958017	-	18	0	72	0.2	ANKRD17
chr11	65267236	65267452	-	17	0	0	Inf	TCONS_00019666
chr1	1601102	1666274	-	17	0	0	Inf	SLC35E2B
chr1	19610489	19630880	-	17	9	3	1.9	AKR7A3
chr3	171965322	171969331	+	17	144	69	0.1	FNDC3B
chr1	117944807	117984947	+	16	21	33	0.5	MAN1A2
chr14	69256018	69256208	+	15	0	0	Inf	ZFP36L1
chr4	73950965	73958017	-	15	0	44	0.3	ANKRD17
chr6	4891946	4892613	+	15	17	17	0.9	CDYL
chr12	95602618	95605043	-	14	115	24	0.1	FGD6
chr16	2812939	2813053	-	14	0	0	Inf	SRRM2
chr16	68155889	68160513	+	14	47	15	0.3	NFATC3
chr17	65941524	65972074	+	14	116	58	0.1	BPTF
chr19	41810087	41812523	-	14	0	2	7	HNRNPUL1
chr11	33307958	33309057	+	13	76	30	0.2	HIPK3
chr1	27056141	27059283	+	13	90	60	0.1	ARID1A
chr20	30954186	30956926	+	13	52	45	0.2	ASXL1
chr22	42605656	42611347	-	13	24	20	0.5	TCF20
chr7	155465560	155473602	+	13	71	95	0.1	RBM33
chr15	30053341	30065560	-	12	101	71	0.1	TJP1
chr15	77657504	77681144	-	12	0	38	0.3	PEAK1
chr15	89144834	89182825	+	11	0	11	1	ISG20
chr3	146176197	146239840	-	11	24	0	0.5	PLSCR2
chr8	61653817	61655656	+	11	56	234	0	CHD7
chr12	70193988	70195501	+	10	54	37	0.2	RAB3IP
chr16	2816060	2816558	-	10	0	0	Inf	SRRM2
chr17	40762125	40811570	+	10	55	5	0.2	TUBG1
chr17	65941524	65944422	+	10	116	88	0.1	BPTF
chr19	18871406	18871708	-	10	0	0	Inf	CRTC1
chr1	19597241	19612486	-	10	14	13	0.7	AKR7L
chr20	2944917	2945848	+	10	22	26	0.4	PTPRA
chr4	39328182	39329376	-	10	38	30	0.3	RFC1
chrX	17121840	17157084	+	10	37	10	0.3	REPS2
chr16	2816596	2816842	-	9	0	0	Inf	SRRM2
chr16	68155889	68225678	+	9	47	26	0.2	NFATC3
chr4	1219147	1235307	-	9	27	14	0.3	CTBP1
chr7	128655032	128658211	-	9	63	48	0.1	TNPO3
chr11	17112880	17113823	-	8	36	93	0.1	PIK3C2A
chr13	28830428	28835595	+	8	128	81	0.1	PAN3
chr14	39648294	39648666	+	8	123	96	0.1	PNN
chr14	45478115	45496677	+	8	8	6	1	FAM179B
chr15	89656955	89659752	+	8	490	331	0	ABHD2
chr16	3778762	3779366	+	8	0	0	Inf	CREBBP
chr17	20107645	20109225	+	8	13	12	0.6	SPECC1
chr19	5047486	5082515	+	8	14	9	0.6	KDM4B
chr3	107429298	107435696	+	8	48	106	0.1	BBX
chr4	153332454	153333681	-	8	5	13	0.6	FBXW7
chr7	73100965	73101425	+	8	48	107	0.1	WBSCR22
chr8	103283361	103285000	-	8	68	21	0.1	UBR5
chr12	6781515	6781698	-	7	28	21	0.2	ZNF384
chr16	3778809	3779349	+	7	0	0	Inf	CREBBP
chr16	89291126	89292039	+	7	0	9	0.8	ZNF778
chr17	48823947	48824063	+	7	0	120	0.1	LUC7L3
chr17	57430575	57430887	+	7	108	19	0.1	YPEL2
chr17	80521229	80529746	+	7	59	47	0.1	FOXK2
chr1	21377358	21415706	-	7	111	191	0	EIF4G3
chr1	27269150	27269556	+	7	0	0	Inf	NUDC
chr2	120684173	120702816	+	7	8	11	0.6	PTPN4
chr3	196118683	196129890	-	7	18	27	0.3	UBXN7
chr4	39739039	39776553	+	7	280	82	0	UBE2K
chr4	48371865	48385801	+	7	49	32	0.1	SLAIN2
chr6	18236682	18258636	-	7	174	52	0	DEK
chr7	149189949	149255930	-	7	0	6	1.2	ZNF746
chr7	99090662	99092254	-	7	10	0	0.7	ZNF394
chr9	136657011	136657329	+	7	0	0	Inf	VAV2
chr10	70719561	70726959	+	6	124	111	0	DDX21
chr11	62300435	62300582	-	6	0	0	Inf	AHNAK
chr11	65267159	65267984	+	6	0	0	Inf	TCONS_l2_00004575
chr12	2946000	2950126	-	6	0	0	Inf	LOC100507424
chr12	50634075	50634210	+	6	0	0	Inf	LIMA1
chr13	33306237	33309467	+	6	148	47	0	PDS5B
chr14	105174024	105176019	-	6	0	0	Inf	INF2
chr17	34171798	34172014	+	6	0	0	Inf	TAF15
chr19	41811650	41812723	-	6	0	0	Inf	HNRNPUL1
chr1	48821341	48825442	-	6	11	3	0.5	SPATA6
chr20	17639407	17639557	-	6	0	0	Inf	RRBP1
chr2	231931619	231951895	+	6	59	43	0.1	PSMD1
chr2	3203479	3203631	+	6	0	0	Inf	TSSC1
chr3	3819408	3830758	-	6	0	0	Inf	SUMF1
chr4	25819759	25849486	-	6	73	52	0.1	SEL1L3
chr5	137320945	137324004	-	6	0	6	1	FAM13B
chr5	160033771	160059374	-	6	11	22	0.3	ATP10B
chr6	157256599	157256710	+	6	75	34	0.1	ARID1B
chr6	33645656	33645776	-	6	0	0	Inf	ITPR3
chr7	158662545	158669382	+	6	36	52	0.1	WDR60
chr7	65592690	65599361	+	6	74	28	0.1	CRCP
chr7	98985661	98987635	+	6	186	164	0	ARPC1B
chr8	141874410	141900868	-	6	491	343	0	PTK2
chr8	25265498	25266456	+	6	56	110	0.1	DOCK5
chr8	52773404	52773806	-	6	39	51	0.1	PCMTD1
chr9	114905750	114905903	-	6	51	34	0.1	SUSD1
chr9	138773478	138774924	-	6	17	20	0.3	CAMSAP1
chrX	153219929	153220571	+	6	0	0	Inf	HCFC1
chrX	73064323	73064908	-	6	0	0	Inf	XIST
chr11	288388	288492	+	5	0	43	0.1	TCONS_00019179
chr11	70200406	70208594	+	5	67	33	0.1	PPFIA1
chr11	82788373	82795056	+	5	0	0	Inf	TCONS_00019410
chr12	121220457	121222396	-	5	44	28	0.1	SPPL3
chr12	56177107	56177384	+	5	0	0	Inf	RP11-762I7.5
chr13	99890680	99896878	+	5	165	50	0	UBAC2
chr14	67389382	67391009	+	5	20	0	0.2	GPHN
chr15	41361767	41362745	-	5	37	18	0.1	INO80
chr15	66034052	66044966	-	5	63	31	0.1	DENND4A
chr15	77471131	77474382	-	5	48	60	0.1	PEAK1
chr15	90742675	90743147	+	5	0	0	Inf	SEMA4B
chr16	68155889	68157024	+	5	47	30	0.1	NFATC3
chr17	37864573	37866734	+	5	100	129	0	ERBB2
chr17	42430240	42430370	-	5	0	0	Inf	GRN
chr18	55103388	55103776	-	5	0	0	Inf	ONECUT2
chr19	12903120	12903230	-	5	0	0	Inf	JUNB
chr19	41811641	41812707	-	5	0	0	Inf	HNRNPUL1
chr19	52194737	52194895	+	5	0	0	Inf	hsa-mir-125a
chr19	8045237	8045681	+	5	0	0	Inf	ELAVL1
chr1	155283910	155285753	-	5	0	0	Inf	FDPS
chr1	21327691	21329301	-	5	168	9	0	EIF4G3
chr1	23356961	23377013	+	5	69	88	0.1	KDM1A
chr1	41536266	41541123	-	5	51	42	0.1	SCMH1
chr1	90475646	90484343	+	5	50	51	0.1	ZNF326
chr1	91382196	91406866	-	5	15	0	0.3	ZNF644
chr21	17135209	17138460	+	5	31	24	0.2	USP25
chr22	29438482	29440878	+	5	14	21	0.2	ZNRF3
chr2	109100604	109104276	+	5	57	56	0.1	GCC2
chr2	122363276	122363756	-	5	42	26	0.1	CLASP1
chr2	131888293	131897848	+	5	8	21	0.2	PLEKHB2
chr2	136467002	136467801	+	5	29	42	0.1	R3HDM1
chr2	171884848	171902872	-	5	55	32	0.1	TLK1
chr3	171969049	172028671	+	5	229	35	0	FNDC3B
chr3	71090478	71102924	-	5	105	84	0	FOXP1
chr5	142586762	142593653	+	5	30	18	0.2	ARHGAP26
chr5	145197456	145205763	-	5	0	45	0.1	PRELID2
chr5	16779653	16783578	-	5	84	56	0.1	MYO10
chr5	176370335	176385155	-	5	17	17	0.3	UIMC1
chr5	43122140	43139411	+	5	32	59	0.1	ZNF131
chr6	13579682	13584457	+	5	10	19	0.3	SIRT5
chr6	157222509	157256710	+	5	36	34	0.1	ARID1B
chr6	160804346	160804762	-	5	0	0	Inf	SLC22A3
chr7	104702610	104707254	+	5	123	50	0	MLL5
chr7	131194310	131195785	+	5	0	3	1.7	PODXL
chr7	139415730	139416814	-	5	101	49	0	HIPK2
chr7	158552176	158557544	-	5	131	90	0	ESYT2
chr7	158672374	158684024	+	5	52	10	0.1	WDR60
chr7	73108816	73111209	-	5	0	0	Inf	WBSCR22
chr7	73114707	73115261	-	5	19	0	0.3	STX1A
chr8	117668094	117671219	-	5	1033	927	0	EIF3H
chr8	128902834	128903244	+	5	119	119	0	PVT1
chr8	140742900	140744445	-	5	40	0	0.1	TRAPPC9
chr8	141595217	141616013	-	5	4	100	0	AGO2
chr8	61707544	61714152	+	5	67	24	0.1	CHD7
chrX	73064492	73065511	+	5	0	0	Inf	XIST
chrX	73069352	73069689	+	5	0	0	Inf	XIST
chr10	115480790	115486193	+	4	118	58	0	CASP7
chr10	12021055	12056183	-	4	28	11	0.1	UPF2
chr10	121186416	121186841	-	4	0	0	Inf	GRK5
chr10	121520216	121520622	+	4	0	0	Inf	INPP5F
chr10	3165217	3165416	-	4	0	0	Inf	PFKP
chr10	32115231	32141525	-	4	100	59	0	ARHGAP12
chr10	32832227	32873232	+	4	4	0	1	CCDC7
chr10	71243446	71244971	+	4	162	47	0	TSPAN15
chr10	7839009	7844817	+	4	61	11	0.1	ATP5C1
chr11	120276826	120278532	+	4	5	72	0.1	ARHGEF12
chr11	12785725	12785981	+	4	125	83	0	TEAD1
chr11	129034213	129034322	-	4	25	27	0.1	ARHGAP32
chr11	130130750	130131824	-	4	28	19	0.1	ZBTB44
chr11	17167214	17167489	-	4	76	21	0.1	PIK3C2A
chr11	65198239	65205128	+	4	0	7	0.6	NEAT1
chr11	85707868	85742653	-	4	185	209	0	PICALM
chr12	105321750	105322472	-	4	53	37	0.1	SLC41A2
chr12	111907911	111926584	-	4	89	101	0	ATXN2
chr12	12277498	12283827	-	4	20	63	0.1	LRP6
chr12	30881581	30888140	-	4	120	84	0	CAPRIN2
chr12	49445491	49446076	-	4	0	0	Inf	MLL2
chr12	50615803	50616268	-	4	70	95	0	LIMA1
chr12	69644908	69656342	+	4	117	40	0	CPSF6
chr13	113841728	113842231	+	4	0	0	Inf	PCID2
chr13	73482668	73505405	+	4	20	19	0.2	PIBF1
chr15	50592985	50593565	-	4	45	24	0.1	GABPB1
chr15	59179173	59179739	-	4	115	119	0	SLTM
chr15	59383257	59384839	+	4	66	28	0.1	RNF111
chr15	65902359	65903094	+	4	0	0	Inf	C15orf44
chr15	68434283	68466230	+	4	100	95	0	PIAS1
chr15	73048699	73050513	-	4	0	0	Inf	ADPGK
chr15	81419930	81518052	+	4	0	0	Inf	IL16
chr15	93521463	93528903	+	4	75	20	0.1	CHD2
chr16	2816291	2816399	+	4	0	0	Inf	SRRM2
chr16	418327	418560	-	4	0	48	0.1	MRPL28
chr16	75428987	75429107	-	4	26	37	0.1	CFDP1
chr17	17696246	17707163	+	4	74	4	0.1	RAI1
chr17	35310185	35311207	+	4	160	45	0	AATF
chr17	5211988	5238639	+	4	38	21	0.1	RABEP1
chr17	57247143	57272216	+	4	0	24	0.2	PRR11
chr17	70890921	70891037	-	4	0	0	Inf	SLC39A11
chr17	76823326	76825089	-	4	21	15	0.2	USP36
chr19	11512979	11513102	+	4	0	0	Inf	RGL3
chr19	33462097	33462197	+	4	0	0	Inf	CEP89
chr19	4053968	4055245	-	4	17	62	0.1	ZBTB7A
chr19	41242890	41243674	+	4	25	17	0.2	ITPKC
chr19	41811650	41812707	-	4	0	0	Inf	HNRNPUL1
chr19	42752181	42753288	+	4	0	0	Inf	ERF
chr19	44241470	44241606	+	4	0	0	Inf	SMG9
chr19	46124043	46124382	+	4	0	0	Inf	EML2
chr19	48660270	48660397	-	4	14	59	0.1	LIG1
chr19	51517744	51517929	+	4	0	0	Inf	CTC-518B2.12
chr19	7936202	7936988	+	4	0	0	Inf	FLJ22184
chr1	109242088	109242192	+	4	0	0	Inf	PRPF38B
chr1	153888267	153888495	-	4	0	0	Inf	GATAD2B
chr1	161967851	161968033	+	4	0	0	Inf	OLFML2B
chr1	27878160	27878484	+	4	0	0	Inf	AHDC1
chr1	31907114	31907450	-	4	0	0	Inf	SERINC2
chr1	33236971	33237091	-	4	0	0	Inf	KIAA1522
chr1	42041214	42050989	-	4	21	3	0.2	HIVEP3
chr1	8555122	8601377	-	4	52	61	0.1	RERE
chr20	31033434	31034691	+	4	0	0	Inf	C20orf112
chr20	39721111	39729993	+	4	107	110	0	TOP1
chr20	45891031	45905539	-	4	78	68	0.1	ZMYND8
chr20	46287060	46318973	+	4	0	0	Inf	CTD-2653D5.1
chr20	57014000	57016139	+	4	114	65	0	VAPB
chr20	57574397	57574864	-	4	0	0	Inf	CTSZ
chr20	61341084	61341273	+	4	0	203	0	NTSR1
chr21	42598192	42629253	+	4	72	167	0	BACE2
chr2	120885263	120932580	+	4	0	0	Inf	EPB41L5
chr2	131809879	131813268	-	4	114	0	0	FAM168B
chr2	203620260	203624076	+	4	27	17	0.1	FAM117B
chr2	36792472	36792730	-	4	0	0	Inf	FEZ2
chr3	114069120	114070725	-	4	78	10	0.1	ZBTB20
chr3	145838898	145842016	-	4	102	77	0	PLOD2
chr3	170906490	170912424	-	4	20	16	0.2	TNIK
chr3	179292970	179293292	+	4	0	0	Inf	ACTL6A
chr3	183361267	183369064	+	4	10	13	0.3	KLHL24
chr3	196214269	196215554	-	4	31	24	0.1	RNF168
chr4	140810510	140812121	-	4	22	32	0.1	MAML3
chr4	143181644	143191927	-	4	124	64	0	INPP4B
chr4	183635239	183676412	+	4	0	3	1.3	TENM3
chr4	183721041	183721655	-	4	0	0	Inf	TENM3
chr4	36230203	36231267	-	4	0	38	0.1	ARAP2
chr4	41663436	41694401	+	4	13	13	0.3	LIMCH1
chr5	122881110	122893258	+	4	19	22	0.2	CSNK1G3
chr5	124036706	124036962	-	4	9	7	0.4	ZNF608
chr5	126860276	126860453	-	4	0	0	Inf	PRRC1
chr5	148590288	148627492	+	4	87	11	0	ABLIM3
chr5	38967262	38968132	-	4	5	35	0.1	RICTOR
chr5	64747301	64769779	-	4	16	7	0.2	ADAMTS6
chr5	73136304	73136585	+	4	45	31	0.1	RGNEF
chr6	109962720	109965891	-	4	0	16	0.2	AKD1
chr6	136913310	136956259	-	4	0	23	0.2	MAP3K5
chr6	158733082	158735300	+	4	23	21	0.2	TCONS_00011401
chr6	16326624	16328701	-	4	14	13	0.3	ATXN1
chr7	100611122	100611255	-	4	0	0	Inf	RP11-395B7.2
chr7	143087850	143088017	-	4	0	0	Inf	EPHA1
chr7	151878328	151878460	+	4	0	0	Inf	MLL3
chr7	26232918	26233314	-	4	891	0	0	HNRNPA2B1
chr7	91924202	92000921	+	4	103	65	0	ANKIB1
chr8	103299660	103300494	-	4	193	55	0	UBR5
chr8	119206641	119207302	+	4	0	0	Inf	SAMD12
chr8	131073052	131073202	+	4	0	0	Inf	ASAP1
chr8	131073210	131104296	+	4	0	0	Inf	LOC100507117
chr8	18622958	18662408	-	4	7	9	0.4	PSD3
chr8	95946892	95947849	+	4	0	0	Inf	NDUFAF6
chr9	33056834	33073804	-	4	116	0	0	SMU1
chrX	84558411	84563222	-	4	126	119	0	POF1B
chr10	103427642	103436193	-	3	12	16	0.2	FBXW4
chr10	114788999	114799885	+	3	0	313	0	TCF7L2
chr10	27484563	27499850	-	3	0	0	Inf	ACBD5
chr10	5741487	5756170	+	3	0	10	0.3	FAM208B
chr10	70152894	70154208	-	3	16	9	0.2	RUFY2
chr10	74987817	74992921	+	3	0	15	0.2	FAM149B1
chr10	91511102	91522592	+	3	30	45	0.1	KIF20B
chr11	120345268	120348235	+	3	70	61	0	ARHGEF12
chr11	128932174	128936763	-	3	53	32	0.1	ARHGAP32
chr11	1450078	1450257	+	3	0	0	Inf	BRSK2
chr11	46342576	46342750	-	3	0	0	Inf	CREB3L1
chr11	62392836	62393088	+	3	0	0	Inf	GANAB
chr11	65729488	65732633	-	3	0	0	Inf	SART1
chr11	71726841	71726967	-	3	0	0	Inf	NUMA1
chr11	76157943	76183884	+	3	103	36	0	C11orf30
chr11	85707868	85714494	-	3	73	209	0	PICALM
chr12	125348140	125398320	-	3	719	84	0	SCARB1
chr12	53454840	53455048	+	3	0	61	0	TENC1
chr12	62965171	62986728	+	3	27	0	0.1	MON2
chr12	83250788	83251359	+	3	28	9	0.1	TMTC2
chr13	38624905	38647113	-	3	0	0	Inf	TCONS_l2_00007127
chr13	51331898	51351923	+	3	0	0	Inf	DLEU7
chr13	96485180	96489456	-	3	0	13	0.2	UGGT2
chr14	23346166	23349137	-	3	0	0	Inf	LRP10
chr14	69255706	69256231	+	3	0	0	Inf	ZFP36L1
chr14	69255739	69256201	+	3	0	0	Inf	ZFP36L1
chr15	35174702	35240585	-	3	16	42	0.1	AQR
chr15	71433787	71447271	+	3	8	12	0.2	THSD4
chr15	93540186	93541851	+	3	67	97	0	CHD2
chr16	1704631	1704854	-	3	0	0	Inf	CRAMP1L
chr16	2225500	2225623	+	3	72	67	0	TRAF7
chr16	22360599	22361170	-	3	47	31	0.1	CDR2
chr16	27374116	27374306	-	3	0	0	Inf	IL4R
chr16	2811667	2811808	-	3	0	0	Inf	SRRM2
chr16	3900297	3901010	-	3	60	79	0	CREBBP
chr16	67070541	67100701	+	3	85	90	0	CBFB
chr16	72920606	72921859	+	3	0	0	Inf	ZFHX3
chr16	75268786	75269884	-	3	79	120	0	BCAR1
chr17	33337276	33339252	+	3	0	0	Inf	RFFL
chr17	34171819	34171990	+	3	0	0	Inf	TAF15
chr17	35310411	35344030	+	3	0	75	0	AATF
chr17	35921296	35945538	-	3	53	39	0.1	SYNRG
chr17	35944755	35946657	-	3	53	37	0.1	SYNRG
chr17	36872280	36872928	+	3	0	0	Inf	MLLT6
chr17	36933939	36943173	-	3	47	6	0.1	PIP4K2B
chr17	38644968	38645162	+	3	0	0	Inf	TNS4
chr17	40931094	40931423	-	3	0	0	Inf	VPS25
chr17	42475086	42475262	+	3	0	0	Inf	GPATCH8
chr17	4883033	4883803	-	3	0	0	Inf	CAMTA2
chr17	57274904	57275150	+	3	28	39	0.1	PRR11
chr17	72764835	72765441	+	3	0	0	Inf	SLC9A3R1
chr17	7416772	7417192	-	3	0	0	Inf	POLR2A
chr17	79477952	79479039	-	3	0	393	0	ACTG1
chr19	11332913	11333454	+	3	0	0	Inf	DOCK6
chr19	1271327	1271466	+	3	80	110	0	CIRBP
chr19	16613875	16620799	+	3	4	0	0.8	C19orf44
chr19	37824145	37824817	-	3	0	0	Inf	HKR1
chr19	38571895	38579491	+	3	63	135	0	SIPA1L3
chr19	40738413	40739673	+	3	0	0	Inf	AKT2
chr19	41810014	41812723	-	3	0	0	Inf	HNRNPUL1
chr19	41811716	41812707	-	3	0	0	Inf	HNRNPUL1
chr19	42796919	42797332	-	3	0	0	Inf	CIC
chr19	45766370	45766625	+	3	16	0	0.2	MARK4
chr19	50816854	50816985	+	3	0	0	Inf	KCNC3
chr1	1158623	1159348	-	3	64	57	0	SDF4
chr1	155640110	155649303	-	3	9	50	0.1	YY1AP1
chr1	161748033	161753886	+	3	32	33	0.1	ATF6
chr1	16464347	16464925	-	3	62	103	0	EPHA2
chr1	168007608	168014465	+	3	31	21	0.1	DCAF6
chr1	169510610	169510718	+	3	0	0	Inf	F5
chr1	169947225	170001116	-	3	0	20	0.2	KIFAP3
chr1	20071616	20071752	+	3	0	0	Inf	TMCO4
chr1	22149030	22149257	+	3	0	0	Inf	LDLRAD2
chr1	27057817	27058030	-	3	0	0	Inf	ARID1A
chr1	67356836	67371058	-	3	0	0	Inf	WDR78
chr1	89206670	89250507	+	3	56	29	0.1	PKN2
chr1	97235258	97250810	+	3	13	0	0.2	PTBP2
chr1	983510	984310	-	3	0	0	Inf	AGRN
chr20	17639475	17640249	-	3	0	0	Inf	RRBP1
chr20	23370582	23383707	-	3	0	12	0.2	NAPB
chr20	30253303	30253727	+	3	0	0	Inf	BCL2L1
chr20	61291763	61292527	+	3	22	11	0.1	SLCO4A1
chr20	62544638	62546410	-	3	0	0	Inf	DNAJC5
chr22	20920753	20922918	+	3	90	216	0	MED15
chr22	45241148	45244940	+	3	28	5	0.1	PRR5-ARHGAP8
chr2	169018296	169038600	-	3	83	71	0	STK39
chr2	182780574	182780883	+	3	0	0	Inf	SSFA2
chr2	210968827	211019335	-	3	7	12	0.2	C2orf67
chr2	219118865	219119022	-	3	0	0	Inf	ARPC2
chr2	240061379	240098259	-	3	21	5	0.1	HDAC4
chr2	28222242	28222349	+	3	0	0	Inf	BRE
chr2	39592048	39593544	+	3	0	0	Inf	MAP4K3
chr2	55234087	55234365	-	3	0	0	Inf	RTN4
chr2	73675089	73682422	+	3	19	10	0.2	ALMS1
chr2	99199018	99199492	-	3	0	0	Inf	INPP4A
chr3	11382118	11421526	+	3	5	8	0.4	ATG7
chr3	152017193	152018156	+	3	99	195	0	MBNL1
chr3	47098310	47108608	-	3	8	8	0.4	SETD2
chr3	50145502	50145737	+	3	33	53	0.1	RBM5
chr3	9860666	9860921	-	3	0	0	Inf	TTLL3
chr4	1221074	1221443	+	3	0	0	Inf	CTBP1
chr4	54249939	54256040	+	3	20	37	0.1	FIP1L1
chr4	54292038	54294350	+	3	46	11	0.1	FIP1L1
chr4	83799882	83803093	-	3	153	59	0	SEC31A
chr5	14673750	14693203	+	3	27	0	0.1	FAM105B
chr5	179252376	179252684	-	3	0	0	Inf	SQSTM1
chr5	56160560	56161804	+	3	41	28	0.1	MAP3K1
chr5	58334685	58334798	-	3	21	12	0.1	PDE4D
chr5	74981031	74998635	-	3	9	13	0.2	POC5
chr6	158703294	158735498	+	3	12	0	0.2	TCONS_00011401
chr6	159004985	159010814	+	3	11	13	0.2	TMEM181
chr6	159221519	159221763	+	3	0	0	Inf	EZR
chr6	35391802	35393712	-	3	0	0	Inf	PPARD
chr6	64395451	64395630	-	3	0	0	Inf	PHF3
chr6	82900789	82914675	-	3	23	48	0.1	IBTK
chr7	107399183	107399372	-	3	0	0	Inf	CBLL1
chr7	116432472	116432707	-	3	0	0	Inf	MET
chr7	129760588	129762042	+	3	41	24	0.1	KLHDC10
chr7	155499553	155511137	+	3	81	169	0	RBM33
chr7	156619298	156629579	-	3	49	103	0	LMBR1
chr7	16255690	16317851	-	3	0	0	Inf	ISPD
chr7	2252846	2259091	-	3	35	19	0.1	MAD1L1
chr7	26232903	26233299	-	3	0	0	Inf	HNRNPA2B1
chr7	44807479	44808082	+	3	0	0	Inf	ZMIZ2
chr7	47474074	47474701	+	3	0	0	Inf	TNS3
chr7	76640233	76640345	+	3	0	0	Inf	TCONS_l2_00026034
chr7	99621041	99621930	+	3	104	31	0	ZKSCAN1
chr8	119343515	119344088	+	3	0	0	Inf	AC023590.1
chr8	141231557	141263028	-	3	76	83	0	TRAPPC9
chr8	141712668	141716304	-	3	236	189	0	PTK2
chr8	141889569	141900868	-	3	491	222	0	PTK2
chr8	141895726	141895938	-	3	0	0	Inf	PTK2
chr8	30557597	30560757	-	3	79	45	0	GSR
chr8	52744003	52773806	-	3	39	28	0.1	PCMTD1
chr8	62531536	62566219	-	3	0	23	0.1	ASPH
chr9	130687385	130688258	-	3	0	0	Inf	PIP5KL1
chr9	134019666	134022971	+	3	47	51	0.1	NUP214
chr9	33953282	33963789	-	3	38	71	0	UBAP2
chr9	33971648	33973235	-	3	33	42	0.1	UBAP2
chr9	37959127	37959239	+	3	0	0	Inf	SHB
chrX	153219929	153220484	+	3	0	0	Inf	HCFC1
chrX	153220667	153225467	+	3	0	0	Inf	HCFC1
chrX	37245851	37285253	+	3	7	16	0.2	PRRG1
chr10	102743960	102744174	-	2	0	0	Inf	MRPL43
chr10	102796324	102796424	+	2	0	0	Inf	SFXN3
chr10	103338972	103339165	+	2	0	0	Inf	DPCD
chr10	103552595	103570071	-	2	55	55	0	MGEA5
chr10	104416755	104417009	-	2	0	0	Inf	TRIM8
chr10	114804575	114805753	+	2	0	0	Inf	TCF7L2
chr10	114900952	114925982	+	2	0	0	Inf	TCF7L2
chr10	11893995	11894214	+	2	51	17	0	C10orf47
chr10	120797749	120797951	-	2	243	134	0	EIF3A
chr10	121436003	121436114	-	2	0	0	Inf	BAG3
chr10	126714782	126715577	-	2	0	0	Inf	CTBP2
chr10	129239152	129240104	-	2	0	0	Inf	DOCK1
chr10	129905837	129907124	-	2	0	0	Inf	MKI67
chr10	129906373	129907105	-	2	0	0	Inf	MKI67
chr10	28852111	28852929	+	2	0	0	Inf	WAC
chr10	30017934	30018038	+	2	0	0	Inf	SVIL
chr10	5836847	5842668	-	2	177	165	0	GDI2
chr10	6001716	6008302	-	2	9	4	0.2	IL15RA
chr10	75289437	75299351	-	2	81	37	0	USP54
chr11	112186525	112186739	+	2	0	0	Inf	RP11-356J5.12
chr11	117108060	117108767	+	2	0	0	Inf	RNF214
chr11	118769943	118770765	+	2	0	0	Inf	BCL9L
chr11	130073293	130078201	-	2	0	0	Inf	ST14
chr11	16863093	16877461	-	2	38	49	0	PLEKHA7
chr11	2152683	2152986	+	2	0	0	Inf	IGF2
chr11	36415395	36424928	+	2	11	63	0	PRR5L
chr11	61183173	61188963	-	2	0	0	Inf	CPSF7
chr11	62400036	62407203	-	2	158	100	0	GANAB
chr11	62459847	62460269	-	2	43	46	0	HNRNPUL2-BSCL2
chr11	65202523	65205128	+	2	0	7	0.3	NEAT1
chr11	65270591	65272066	+	2	21	0	0.1	TCONS_l2_00004569
chr11	65403725	65404021	-	2	0	0	Inf	PCNXL3
chr11	66571465	66595835	+	2	12	12	0.2	C11orf80
chr11	78176921	78204241	-	2	17	17	0.1	NARS2
chr11	85723323	85742653	-	2	185	228	0	PICALM
chr11	93523739	93528226	+	2	38	20	0.1	MED17
chr12	10370661	10373157	+	2	0	15	0.1	GABARAPL1
chr12	117521236	117521641	-	2	0	0	Inf	TESC
chr12	120287977	120288079	-	2	23	24	0.1	CIT
chr12	120436324	120436540	+	2	67	13	0	CCDC64
chr12	122861935	122865105	-	2	32	45	0	CLIP1
chr12	123983090	123984083	-	2	7	0	0.3	RILPL1
chr12	124819058	124825205	+	2	0	0	Inf	NCOR2
chr12	124911167	124922542	-	2	44	38	0	NCOR2
chr12	46633461	46637097	-	2	115	143	0	SLC38A1
chr12	49444983	49445523	+	2	0	0	Inf	MLL2
chr12	49445631	49445793	+	2	0	0	Inf	MLL2
chr12	49445712	49446135	+	2	0	0	Inf	MLL2
chr12	52445281	52448988	+	2	0	4	0.5	NR4A1
chr12	56080740	56080892	-	2	0	0	Inf	ITGA7
chr12	57110987	57113771	+	2	0	0	Inf	NACA
chr12	57789531	57791981	-	2	0	37	0.1	R3HDM2
chr12	6347850	6348239	-	2	0	0	Inf
chr12	69983264	69987393	+	2	177	75	0	CCT2
chr12	72027043	72041593	-	2	46	54	0	ZFC3H1
chr13	20567202	20580726	+	2	85	51	0	ZMYM2
chr13	32529988	32530116	-	2	0	0	Inf	TCONS_l2_00006780
chr13	72204687	72256042	-	2	11	2	0.2	DACH1
chr14	20811305	20811436	-	2	0	0	Inf	RPPH1
chr14	24878927	24879041	-	2	0	0	Inf	NYNRIN
chr14	38337650	38343768	+	2	0	0	Inf
chr14	55821218	55821940	+	2	0	0	Inf
chr14	69256040	69256231	+	2	0	0	Inf	ZFP36L1
chr14	69588933	69616220	-	2	3	7	0.3	DCAF5
chr15	101725619	101725739	-	2	0	0	Inf	CHSY1
chr15	41961025	41962156	+	2	12	7	0.2	MGA
chr15	57523349	57526305	+	2	73	18	0	TCF12
chr15	59175824	59182660	-	2	145	34	0	SLTM
chr15	59368155	59373483	+	2	5	29	0.1	RNF111
chr15	81271742	81279558	-	2	0	0	Inf	MESDC2
chr15	90610341	90611827	+	2	16	10	0.1	ZNF710
chr15	93543741	93558139	+	2	97	147	0	CHD2
chr15	93563317	93563488	+	2	0	91	0	CHD2
chr16	16205231	16205439	+	2	32	17	0.1	ABCC1
chr16	18852886	18856973	-	2	33	58	0	SMG1
chr16	21261051	21262298	+	2	10	0	0.2	ANKS4B
chr16	30675535	30677862	+	2	66	7	0	FBRS
chr16	30676599	30680826	-	2	0	0	Inf	FBRS
chr16	3801726	3808973	-	2	48	63	0	CREBBP
chr16	4555484	4557013	+	2	96	33	0	HMOX2
chr16	53175090	53191453	+	2	8	38	0.1	CHD9
chr16	58594115	58594266	-	2	132	123	0	CNOT1
chr16	67070541	67116242	+	2	85	34	0	CBFB
chr16	68308593	68309152	+	2	35	10	0.1	SLC7A6
chr16	732952	733087	-	2	71	34	0	JMJD8
chr16	81703335	81703466	-	2	0	0	Inf	CMIP
chr16	81744627	81744847	-	2	0	0	Inf	CMIP
chr16	88008653	88052273	+	2	59	0	0	BANP
chr17	28011580	28030080	-	2	6	8	0.2	SSH2
chr17	29311634	29329131	+	2	0	0	Inf	RNF135
chr17	34171798	34171990	+	2	0	0	Inf	TAF15
chr17	35667024	35667210	+	2	0	0	Inf	ACACA
chr17	36936704	36936857	-	2	50	21	0	PIP4K2B
chr17	39906815	39909285	+	2	0	0	Inf	JUP
chr17	39919480	39921042	+	2	0	0	Inf	JUP
chr17	45673718	45677105	+	2	12	58	0	NPEPPS
chr17	46760620	46765314	+	2	22	7	0.1	CTD-2377D24.8
chr17	4781611	4787768	+	2	38	74	0	MINK1
chr17	48823196	48824063	+	2	0	120	0	LUC7L3
chr17	56434828	56436184	-	2	82	26	0	RNF43
chr17	57148183	57161450	-	2	24	8	0.1	TRIM37
chr17	57987922	57992064	+	2	16	23	0.1	RPS6KB1
chr17	60069900	60088594	-	2	78	54	0	MED13
chr17	7417222	7417369	-	2	0	0	Inf	POLR2A
chr18	13113584	13114250	+	2	6	6	0.3	CEP192
chr18	19345732	19359646	+	2	19	19	0.1	MIB1
chr18	21293883	21294036	+	2	0	7	0.3	LAMA3
chr18	54385194	54426184	+	2	5	24	0.1	WDR7
chr18	9195548	9221997	+	2	61	52	0	ANKRD12
chr18	9204473	9221997	+	2	5	52	0	ANKRD12
chr19	11230767	11234020	+	2	85	82	0	LDLR
chr19	11510721	11512655	+	2	0	0	Inf	RGL3
chr19	12016843	12017009	+	2	0	0	Inf	ZNF69
chr19	14286269	14286477	-	2	0	0	Inf	LPHN1
chr19	18648410	18649246	-	2	38	103	0	FKBP8
chr19	1985639	1986405	+	2	0	0	Inf	BTBD2
chr19	37203287	37203769	+	2	0	0	Inf	ZNF567
chr19	45262395	45262575	+	2	0	0	Inf	BCL3
chr19	45572513	45572699	-	2	0	0	Inf	CLASRP
chr19	46116798	46122449	-	2	20	27	0.1	EML2
chr19	47207425	47214295	-	2	80	68	0	PRKD2
chr19	47503818	47504400	-	2	0	0	Inf	ARHGAP35
chr19	50104915	50119077	-	2	0	0	Inf	PRR12
chr19	50992085	51000706	+	2	0	0	Inf	TCONS_l2_00013179
chr19	53453589	53453925	+	2	0	0	Inf	ZNF816
chr19	58290118	58301768	+	2	9	0	0.2	ZNF586
chr19	7989762	7989908	+	2	0	0	Inf	CTXN1
chr19	8538547	8539128	+	2	74	99	0	HNRNPM
chr1	108697604	108728576	-	2	66	60	0	SLC25A24
chr1	117944807	117957453	+	2	21	93	0	MAN1A2
chr1	154946434	154946597	+	2	0	0	Inf	SHC1
chr1	154958875	154959254	+	2	0	0	Inf	FLAD1
chr1	155218042	155221632	-	2	0	0	Inf	FAM189B
chr1	160371364	160371633	-	2	0	0	Inf	VANGL2
chr1	16202973	16203157	+	2	0	0	Inf	SPEN
chr1	169510031	169510247	+	2	0	0	Inf	F5
chr1	171492359	171506612	+	2	113	138	0	PRRC2C
chr1	172525008	172539870	+	2	31	46	0	SUCO
chr1	174188262	174247917	+	2	19	19	0.1	RABGAP1L
chr1	2079007	2079927	-	2	0	0	Inf	PRKCZ
chr1	21306826	21329301	-	2	168	136	0	EIF4G3
chr1	21324093	21377487	-	2	132	0	0	EIF4G3
chr1	228626703	228626944	-	2	0	0	Inf	TCONS_00001853
chr1	23415243	23435620	-	2	84	0	0	LUZP1
chr1	235377083	235377341	-	2	19	22	0.1	ARID4B
chr1	239882095	239950477	+	2	0	0	Inf	CHRM3
chr1	24454630	24460876	-	2	253	105	0	IL22RA1
chr1	26496908	26497856	+	2	66	0	0	ZNF593
chr1	26607631	26607777	+	2	0	0	Inf	SH3BGRL3
chr1	27057757	27058060	-	2	0	0	Inf	ARID1A
chr1	27878236	27878484	+	2	0	0	Inf	AHDC1
chr1	28362054	28369161	-	2	3	22	0.1	EYA3
chr1	31465236	31479949	-	2	33	56	0	PUM1
chr1	33058531	33059355	+	2	0	9	0.2	ZBTB8A
chr1	35230420	35230598	-	2	0	0	Inf	RP1-34M23.5
chr1	35658187	35658463	+	2	0	0	Inf	SFPQ
chr1	35846859	35854683	+	2	21	36	0.1	ZMYM4
chr1	45800062	45800639	-	2	0	5	0.4	MUTYH
chr1	54258901	54298264	-	2	32	3	0.1	TMEM48
chr1	8652082	8652321	+	2	0	0	Inf	RERE
chr1	93029198	93073284	-	2	22	13	0.1	EVI5
chr1	94341823	94343418	-	2	86	58	0	DNTTIP2
chr20	37121572	37146643	+	2	69	34	0	RALGAPB
chr20	44444179	44444552	+	2	72	34	0	UBE2C
chr20	46639594	46639992	-	2	0	0	Inf
chr20	55982604	55982763	-	2	0	0	Inf	RBM38
chr20	60885885	60886363	-	2	77	0	0	LAMA5
chr21	34120809	34127664	-	2	8	18	0.1	GCFC1
chr21	35497640	35497780	+	2	44	16	0	MRPS6
chr21	35598516	35598644	+	2	0	0	Inf	TCONS_l2_00017027
chr21	36206706	36231875	-	2	114	99	0	RUNX1
chr22	20128100	20130356	-	2	0	0	Inf	ZDHHC8
chr22	21288066	21288532	+	2	71	38	0	CRKL
chr22	24133942	24135875	+	2	38	51	0	SMARCB1
chr22	32025228	32025334	+	2	0	0	Inf	PISD
chr22	36914809	36915584	-	2	171	188	0	EIF3D
chr22	41573306	41573696	-	2	0	0	Inf	RP1-85F18.5
chr22	45209482	45209714	-	2	0	0	Inf	PRR5-ARHGAP8
chr22	45209530	45209714	-	2	0	0	Inf	PRR5-ARHGAP8
chr22	46708037	46722551	+	2	14	12	0.1	GTSE1
chr22	47401583	47401780	-	2	0	0	Inf	TBC1D22A
chr22	50646964	50654296	+	2	0	17	0.1	SELO
chr2	100040613	100052403	-	2	16	18	0.1	REV1
chr2	100078957	100081447	-	2	23	11	0.1	REV1
chr2	122514815	122516382	+	2	0	37	0.1	TSN
chr2	128747137	128747440	-	2	38	28	0.1	SAP130
chr2	169537488	169574488	+	2	0	75	0	CERS6
chr2	201814276	201822267	-	2	43	11	0	ORC2
chr2	204259422	204260503	+	2	76	8	0	ABI2
chr2	20526021	20532824	-	2	8	15	0.1	PUM2
chr2	234358627	234360706	+	2	9	4	0.2	DGKD
chr2	24098698	24103580	-	2	0	5	0.4	ATAD2B
chr2	29149333	29158473	+	2	28	7	0.1	WDR43
chr2	36668400	36669878	+	2	30	13	0.1	CRIM1
chr2	39559057	39564722	-	2	7	20	0.1	MAP4K3
chr2	58449076	58459247	-	2	32	31	0.1	FANCL
chr2	61749745	61753656	-	2	112	25	0	XPO1
chr2	74274942	74275095	+	2	0	0	Inf	TET3
chr3	119219541	119232566	+	2	68	51	0	TIMMDC1
chr3	136170874	136221621	-	2	29	8	0.1	STAG1
chr3	136551133	136551634	+	2	0	0	Inf	SLC35G2
chr3	142383043	142396955	+	2	98	50	0	PLS1
chr3	167742313	167766153	-	2	31	16	0.1	GOLIM4
chr3	171830241	171851336	+	2	179	131	0	FNDC3B
chr3	171965322	172028671	+	2	144	35	0	FNDC3B
chr3	194146070	194154625	-	2	33	28	0.1	ATP13A3
chr3	196118683	196120490	-	2	25	27	0.1	UBXN7
chr3	3178943	3186394	+	2	13	0	0.2	TRNT1
chr4	103635594	103647840	-	2	10	0	0.2	MANBA
chr4	110384056	110384800	+	2	25	83	0	SEC24B
chr4	129898921	129899075	+	2	0	0	Inf	SCLT1
chr4	143324090	143383879	-	2	82	54	0	INPP4B
chr4	144464661	144465125	+	2	73	71	0	SMARCA5
chr4	146744573	146770713	-	2	25	16	0.1	ZNF827
chr4	152086740	152096826	-	2	98	65	0	SH3D19
chr4	152086740	152108615	-	2	0	65	0	SH3D19
chr4	152096534	152096656	+	2	0	0	Inf	SH3D19
chr4	16000007	16035132	-	2	145	65	0	PROM1
chr4	187627716	187630999	-	2	109	111	0	FAT1
chr4	39739039	39757359	+	2	280	112	0	UBE2K
chr4	39779986	39782224	+	2	0	0	Inf	UBE2K
chr4	39839475	39843676	-	2	0	44	0	PDS5A
chr4	48371865	48381865	+	2	49	89	0	SLAIN2
chr4	56277780	56284152	+	2	71	100	0	TMEM165
chr4	56342129	56355632	-	2	24	7	0.1	CLOCK
chr4	8035137	8036478	+	2	0	0	Inf	ABLIM2
chr4	8035970	8036075	+	2	0	0	Inf	ABLIM2
chr4	83740313	83763634	-	2	56	0	0	SEC31A
chr4	853393	864692	-	2	30	34	0.1	GAK
chr4	89696054	89696574	+	2	0	0	Inf	FAM13A
chr5	114875361	114878598	-	2	0	0	Inf	FEM1C
chr5	126859151	126874835	+	2	232	53	0	PRRC1
chr5	127466758	127477673	+	2	302	297	0	SLC12A2
chr5	139585623	139585786	-	2	0	0	Inf	CYSTM1
chr5	141138039	141138163	+	2	0	0	Inf
chr5	141724980	141733148	+	2	4	6	0.3	TCONS_l2_00023557
chr5	144817634	144852878	-	2	0	0	Inf	TCONS_00010522
chr5	148582671	148582869	-	2	0	0	Inf	RP11-331K21.1
chr5	151169883	151170623	+	2	120	55	0	G3BP1
chr5	176963358	176966148	-	2	25	5	0.1	FAM193B
chr5	33461006	33463930	+	2	82	140	0	TARS
chr5	34922321	34923339	+	2	20	62	0	BRIX1
chr5	38991050	39021238	-	2	27	40	0	RICTOR
chr5	59938638	59943360	-	2	80	20	0	DEPDC1B
chr5	75993811	75997038	+	2	17	8	0.1	IQGAP2
chr6	129823749	129879311	-	2	0	0	Inf	RP1-69D17.4
chr6	149691044	149700654	+	2	12	14	0.1	TAB2
chr6	149699153	149700654	+	2	56	14	0	TAB2
chr6	155448623	155504634	+	2	0	0	Inf	TIAM2
chr6	168226780	168227334	-	2	0	0	Inf	C6orf124
chr6	43038474	43038600	-	2	0	0	Inf	KLC4
chr6	79647407	79647647	+	2	0	0	Inf	PHIP
chr7	100075570	100075882	+	2	0	0	Inf	TSC22D4
chr7	104744565	104745355	-	2	0	0	Inf	MLL5
chr7	116339124	116340338	+	2	71	142	0	MET
chr7	131060182	131084192	+	2	142	41	0	MKLN1
chr7	139083344	139094400	+	2	104	16	0	LUC7L2
chr7	151878310	151878477	+	2	0	0	Inf	MLL3
chr7	158531713	158536369	-	2	118	59	0	ESYT2
chr7	1897304	1900804	+	2	0	0	Inf	MAD1L1
chr7	2269618	2270362	-	2	71	38	0	MAD1L1
chr7	27668989	27672064	-	2	37	67	0	HIBADH
chr7	28843919	28844099	-	2	0	0	Inf	CREB5
chr7	43679047	43680248	-	2	22	3	0.1	COA1
chr7	47568633	47568745	-	2	42	9	0	TNS3
chr7	51292618	51292722	-	2	0	0	Inf	COBL
chr7	687498	687843	-	2	0	0	Inf	PRKAR1B
chr7	91842508	91855996	-	2	21	20	0.1	KRIT1
chr7	91924202	91957214	+	2	103	54	0	ANKIB1
chr8	100736679	100737210	-	2	0	0	Inf	VPS13B
chr8	107691437	107705105	+	2	62	28	0	OXR1
chr8	116543885	116544152	+	2	0	0	Inf	TRPS1
chr8	119117502	119117630	-	2	0	0	Inf	EXT1
chr8	120252404	120255754	+	2	1022	0	0	MAL2
chr8	124346117	124351686	-	2	113	73	0	ATAD2
chr8	124371460	124373886	-	2	101	182	0	ATAD2
chr8	126036718	126056146	-	2	136	0	0	KIAA0196
chr8	131370262	131374017	-	2	15	80	0	ASAP1
chr8	141310567	141370292	-	2	90	96	0	TRAPPC9
chr8	141381062	141415797	-	2	144	81	0	TRAPPC9
chr8	141671183	141671320	-	2	0	0	Inf	PTK2
chr8	141828375	141900868	-	2	491	213	0	PTK2
chr8	141856358	141900868	-	2	491	77	0	PTK2
chr8	142264087	142264728	-	2	16	35	0.1	SLC45A4
chr8	145535385	145535522	+	2	128	114	0	HSF1
chr8	27151596	27151827	-	2	19	0	0.1	TRIM35
chr8	48320422	48353104	+	2	21	27	0.1	KIAA0146
chr8	48869730	48869991	-	2	55	67	0	PRKDC
chr8	52758220	52773806	-	2	39	35	0.1	PCMTD1
chr8	68044185	68049838	+	2	19	33	0.1	CSPP1
chr8	95676924	95677424	+	2	49	52	0	ESRP1
chr8	99538969	99608397	-	2	76	34	0	STK3
chr9	111812562	111812972	-	2	53	17	0	C9orf5
chr9	125751575	125752492	+	2	76	52	0	RABGAP1
chr9	125914967	125915095	+	2	0	0	Inf	STRBP
chr9	126164024	126220176	-	2	11	0	0.2	DENND1A
chr9	126319848	126371760	-	2	2	11	0.2	DENND1A
chr9	130420653	130423484	+	2	49	35	0	STXBP1
chr9	140115510	140115729	+	2	0	0	Inf	RNF208
chr9	140563798	140563908	-	2	0	0	Inf	EHMT1
chr9	140646782	140652463	+	2	37	23	0.1	EHMT1
chr9	15474014	15474140	-	2	0	0	Inf	PSIP1
chr9	33944362	33948585	-	2	71	23	0	UBAP2
chr9	33948371	33956144	-	2	8	80	0	UBAP2
chr9	33971648	33996331	-	2	44	42	0	UBAP2
chr9	6420911	6434173	+	2	40	16	0	UHRF2
chr9	86274694	86301070	-	2	140	0	0	UBQLN1
chr9	96238537	96259881	+	2	215	145	0	FAM120A
chrX	128687212	128688423	+	2	0	0	Inf	OCRL
chrX	129147847	129147968	-	2	0	0	Inf	BCORL1
chrX	129370187	129380979	-	2	2	14	0.1	ZNF280C
chrX	17121840	17124175	+	2	37	0	0.1	REPS2
chrX	47071080	47076026	-	2	0	0	Inf	UBA1
chrX	53565825	53574809	+	2	0	0	Inf	HUWE1
chrX	73071865	73072109	+	2	0	0	Inf	TCONS_00017433
chrX	73071909	73072109	+	2	0	0	Inf	TCONS_00017433

## Sheet: C-LM_2
chromosome	start	end	strand	circ_reads	lin_reads_5prime	lin_reads_3prime	circ/lin_ratio	host_gene
chr1	1586822	1650894	-	56	57	0	1	CDK11B
chr16	85667519	85667738	+	46	91	60	0.5	GSE1
chr19	55715149	55716960	-	30	34	71	0.4	PTPRH
chr11	1212839	1213103	-	27	0	0	Inf	MUC5AC
chr17	65941524	65972074	+	27	160	35	0.2	BPTF
chr1	117944807	117963271	+	27	28	35	0.8	MAN1A2
chr16	2812939	2813053	-	26	0	0	Inf	SRRM2
chr15	64791491	64792365	+	25	10	46	0.5	ZNF609
chr3	169863210	169867032	-	24	87	106	0.2	PHC3
chr4	73950965	73958017	-	23	0	49	0.5	ANKRD17
chr8	141595217	141616013	-	23	0	95	0.2	AGO2
chr3	171965322	171969331	+	20	122	44	0.2	FNDC3B
chr4	73956383	73958017	-	19	0	32	0.6	ANKRD17
chr16	68155889	68157024	+	15	46	46	0.3	NFATC3
chr16	68155889	68160513	+	14	46	31	0.3	NFATC3
chr3	169840378	169847340	-	14	140	67	0.1	PHC3
chr6	4891946	4892613	+	14	31	34	0.4	CDYL
chr19	41811650	41812511	-	13	0	0	Inf	HNRNPUL1
chr1	155646338	155746272	-	13	20	58	0.2	YY1AP1
chr7	100611122	100611255	-	13	0	0	Inf	RP11-395B7.2
chr7	128655032	128658211	-	13	73	43	0.2	TNPO3
chr11	32948702	32956981	+	12	32	43	0.3	QSER1
chr1	205585605	205593019	-	12	27	0	0.4	ELK4
chr1	27056141	27059283	+	12	59	91	0.1	ARID1A
chr20	17639407	17639557	-	12	0	0	Inf	RRBP1
chr8	61653817	61655656	+	12	56	256	0	CHD7
chr11	73418464	73429763	-	11	30	37	0.3	RAB6A
chr1	19595065	19630880	-	11	36	2	0.3	AKR7L
chrUn_gl000220	121604	123082	+	11	65	0	0.2	LOC100507412
chr19	40368302	40384167	-	10	0	10	1	FCGBP
chr19	41811641	41812707	-	10	0	0	Inf	HNRNPUL1
chr21	37619814	37620866	+	10	9	4	1.1	DOPEY2
chr22	42910111	42970824	-	10	7	24	0.4	RRP7A
chr2	32602655	32641231	+	10	22	26	0.4	BIRC6
chr6	18236682	18258636	-	10	183	53	0.1	DEK
chr7	99621041	99621930	+	10	151	27	0.1	ZKSCAN1
chr9	33971648	33973235	-	10	40	33	0.2	UBAP2
chr16	2816060	2816558	-	9	0	0	Inf	SRRM2
chr16	89484691	89497734	-	9	0	54	0.2	ANKRD11
chr19	42221373	42222301	+	9	269	0	0	CEACAM5
chr10	121186416	121186841	-	8	0	0	Inf	GRK5
chr11	1212863	1213103	-	8	0	0	Inf	MUC5AC
chr11	46342576	46342750	-	8	0	0	Inf	CREB3L1
chr11	76174864	76183884	+	8	27	41	0.2	C11orf30
chr12	109176743	109176874	+	8	0	0	Inf	SSH1
chr12	22796706	22826594	+	8	0	17	0.5	ETNK1
chr12	56563312	56563992	-	8	37	51	0.2	SMARCC2
chr16	3900297	3901010	-	8	54	91	0.1	CREBBP
chr17	35800605	35800763	+	8	36	52	0.2	TADA2A
chr17	73741943	73743756	+	8	0	0	Inf	ITGB4
chr1	117944807	117948267	+	8	28	84	0.1	MAN1A2
chr1	1601102	1666274	-	8	0	0	Inf	SLC35E2B
chr1	21076215	21100103	-	8	68	141	0.1	HP1BP3
chr22	42605656	42611347	-	8	19	26	0.3	TCF20
chr2	55762860	55771505	+	8	0	19	0.4	CCDC104
chr3	63898263	63898901	+	8	19	12	0.4	ATXN7
chr4	153332454	153333681	-	8	0	9	0.9	FBXW7
chr4	83799882	83803093	-	8	110	59	0.1	SEC31A
chr5	137320945	137324004	-	8	8	7	1	FAM13B
chr5	78692645	78693460	-	8	17	13	0.5	HOMER1
chr6	47251673	47254331	-	8	78	171	0	TNFRSF21
chr7	155499553	155511137	+	8	129	217	0	RBM33
chr11	1093511	1093748	-	7	0	0	Inf	MUC2
chr12	95602618	95605043	-	7	58	14	0.1	FGD6
chr13	33306237	33309467	+	7	139	52	0.1	PDS5B
chr14	24459390	24505837	+	7	5	0	1.4	DHRS4L2
chr17	40762125	40811570	+	7	70	7	0.1	TUBG1
chr19	4035800	4035921	-	7	0	0	Inf	PIAS4
chr19	48887486	48894755	-	7	0	712	0	KDELR1
chr1	33236971	33237091	-	7	0	0	Inf	KIAA1522
chr1	65243305	65280523	+	7	21	43	0.2	RAVER2
chr20	45891031	45905539	-	7	75	74	0.1	ZMYND8
chr5	167915606	167921655	+	7	170	60	0	RARS
chr5	176963358	176966148	-	7	23	5	0.3	FAM193B
chr10	116730126	116734144	+	6	21	10	0.3	TRUB1
chr10	91511102	91522592	+	6	33	39	0.2	KIF20B
chr11	123464789	123465546	+	6	111	130	0	GRAMD1B
chr11	61183746	61183869	+	6	0	0	Inf	CPSF7
chr12	14941947	14942067	-	6	145	0	0	WBP11
chr12	69983264	69985939	+	6	136	84	0	CCT2
chr14	69256040	69256231	+	6	0	0	Inf	ZFP36L1
chr15	78337241	78346529	-	6	33	31	0.2	TBC1D2B
chr17	57430575	57430887	+	6	38	9	0.2	YPEL2
chr18	9182379	9221997	+	6	40	33	0.2	ANKRD12
chr19	50902107	50902741	+	6	12	9	0.5	POLD1
chr1	147086266	147087702	+	6	0	71	0.1	BCL9
chr1	229771599	229771766	+	6	0	0	Inf	URB2
chr20	48491241	48494600	+	6	60	10	0.1	SLC9A8
chr3	169854206	169867032	-	6	87	134	0	PHC3
chr4	187627716	187630999	-	6	62	59	0.1	FAT1
chr4	40980420	41016415	-	6	28	0	0.2	APBB2
chr5	56160560	56161804	+	6	17	13	0.4	MAP3K1
chr8	125332326	125343033	-	6	46	82	0.1	TMEM65
chr8	141874410	141900868	-	6	362	292	0	PTK2
chr9	7011697	7011879	+	6	3	9	0.7	KDM4C
chrX	73064323	73064908	-	6	0	0	Inf	XIST
chr11	12785725	12785981	+	5	61	43	0.1	TEAD1
chr11	13435076	13443385	-	5	46	17	0.1	BTBD10
chr11	65267159	65267984	+	5	0	0	Inf	TCONS_l2_00004575
chr11	65267236	65267452	-	5	0	0	Inf	TCONS_00019666
chr12	109046047	109048186	-	5	49	45	0.1	CORO1C
chr12	70193988	70195501	+	5	28	39	0.1	RAB3IP
chr13	21742126	21742538	-	5	45	19	0.1	SKA3
chr15	30053341	30065560	-	5	58	84	0.1	TJP1
chr16	148142	150507	-	5	45	34	0.1	NPRL3
chr16	2816062	2816842	-	5	0	0	Inf	SRRM2
chr16	69404385	69406258	-	5	19	17	0.3	TERF2
chr19	42795496	42796320	-	5	0	0	Inf	CIC
chr1	35940405	35944813	-	5	63	29	0.1	KIAA0319L
chr20	2944917	2945848	+	5	30	25	0.2	PTPRA
chr20	34241449	34246936	-	5	94	11	0.1	CPNE1
chr21	36206706	36231875	-	5	94	80	0.1	RUNX1
chr2	99786012	99787892	-	5	11	2	0.5	MITD1
chr3	145838898	145842016	-	5	130	58	0	PLOD2
chr3	149563797	149639014	+	5	60	24	0.1	RNF13
chr4	146823317	146824367	-	5	26	15	0.2	ZNF827
chr5	127466758	127477673	+	5	218	229	0	SLC12A2
chr5	36982266	36986403	+	5	0	45	0.1	NIPBL
chr7	139415730	139416814	-	5	103	45	0	HIPK2
chr7	26232918	26233314	-	5	739	0	0	HNRNPA2B1
chr8	131370262	131374017	-	5	24	55	0.1	ASAP1
chr9	19286766	19305525	+	5	76	34	0.1	DENND4C
chr9	88233897	88248289	-	5	24	10	0.2	AGTPBP1
chr10	116719484	116734144	+	4	20	10	0.2	TRUB1
chr10	126631025	126631876	+	4	3	3	1.3	RP11-298J20.4
chr10	14610378	14610705	+	4	0	0	Inf	FAM107B
chr10	45934733	45937365	-	4	0	0	Inf	ALOX5
chr10	64936056	64946143	-	4	23	32	0.1	JMJD1C
chr10	875324	890995	-	4	128	74	0	LARP4B
chr11	118343558	118343834	-	4	0	0	Inf	MLL
chr11	18312988	18314523	-	4	8	6	0.5	HPS5
chr11	72468811	72470426	-	4	297	228	0	STARD10
chr11	85733409	85742653	-	4	138	103	0	PICALM
chr12	53910271	53928411	+	4	0	0	Inf	RP11-793H13.3
chr13	28748408	28752072	+	4	127	70	0	PAN3
chr13	99890680	99896878	+	4	135	75	0	UBAC2
chr14	23378691	23380612	-	4	8	21	0.2	RBM23
chr14	81297486	81307112	-	4	13	10	0.3	CEP128
chr15	49528047	49531564	+	4	26	48	0.1	GALK2
chr15	57539317	57539559	-	4	0	0	Inf	TCF12
chr15	90760670	90764997	+	4	331	125	0	SEMA4B
chr16	11884262	11884446	+	4	0	0	Inf	ZC3H7A
chr16	354303	364683	-	4	33	32	0.1	AXIN1
chr16	88008653	88017865	+	4	43	2	0.1	BANP
chr17	40946844	40947107	-	4	0	0	Inf	WNK4
chr17	65924470	65928135	+	4	49	184	0	BPTF
chr18	19345732	19359646	+	4	28	10	0.1	MIB1
chr19	38631823	38633350	+	4	138	166	0	SIPA1L3
chr19	39834642	39834850	-	4	0	0	Inf	SAMD4B
chr19	39835405	39836479	-	4	0	0	Inf	SAMD4B
chr19	41242890	41243674	+	4	26	16	0.2	ITPKC
chr19	41811716	41812707	-	4	0	0	Inf	HNRNPUL1
chr1	117944807	117957453	+	4	28	96	0	MAN1A2
chr1	156616289	156616422	-	4	0	0	Inf	RP11-284F21.7
chr1	171492359	171502100	+	4	152	112	0	PRRC2C
chr1	180953812	180974599	-	4	22	15	0.2	STX6
chr1	205585605	205597002	-	4	2	0	2	ELK4
chr1	222838718	222838905	-	4	0	0	Inf	MIA3
chr1	31907114	31907450	-	4	0	0	Inf	SERINC2
chr1	47745912	47748131	-	4	28	10	0.1	STIL
chr1	62365254	62367131	+	4	94	81	0	INADL
chr20	17639437	17639557	-	4	0	0	Inf	RRBP1
chr20	2127881	2129006	-	4	0	0	Inf	STK35
chr20	32617574	32619410	+	4	0	325	0	RALY
chr20	37159809	37161502	+	4	14	25	0.2	RALGAPB
chr22	23615267	23615961	+	4	10	39	0.1	BCR
chr22	32025280	32025408	+	4	0	0	Inf	PISD
chr2	113057425	113057606	+	4	6	7	0.6	ZC3H6
chr2	128747137	128754065	-	4	69	46	0.1	SAP130
chr2	149519350	149522715	+	4	20	29	0.1	EPC2
chr2	168994597	168997268	-	4	107	68	0	STK39
chr2	61749745	61761038	-	4	101	29	0	XPO1
chr3	169846471	169890500	-	4	227	153	0	PHC3
chr3	169889160	169896726	-	4	205	99	0	PHC3
chr3	196214269	196215554	-	4	31	15	0.1	RNF168
chr4	140810510	140812121	-	4	27	24	0.1	MAML3
chr4	54280781	54294350	+	4	15	12	0.3	FIP1L1
chr4	73984404	73991029	-	4	52	39	0.1	ANKRD17
chr5	10415599	10417516	+	4	102	92	0	MARCH6
chr5	139574030	139574237	+	4	1298	274	0	CYSTM1
chr5	36953719	36976504	+	4	105	39	0	NIPBL
chr5	619104	655699	+	4	12	7	0.3	CEP72
chr6	144772505	144780490	+	4	21	12	0.2	UTRN
chr6	16326624	16328701	-	4	22	6	0.2	ATXN1
chr7	100410368	100410830	-	4	93	50	0	EPHB4
chr7	100685159	100685867	-	4	0	0	Inf	MUC17
chr7	102962378	102963241	-	4	48	66	0.1	DNAJC2
chr7	158552176	158557544	-	4	149	102	0	ESYT2
chr7	30590251	30614497	-	4	0	4	1	AC005154.6
chr7	5668876	5668999	+	4	0	0	Inf	RNF216
chr7	97820039	97823884	+	4	35	31	0.1	LMTK2
chr7	98559924	98569568	+	4	21	18	0.2	TRRAP
chr8	117668094	117671219	-	4	1370	1148	0	EIF3H
chr8	131164981	131193126	-	4	29	40	0.1	ASAP1
chr8	141856358	141900868	-	4	362	89	0	PTK2
chr8	28956385	28956758	-	4	16	0	0.2	KIF13B
chr8	67976986	67977115	+	4	0	0	Inf	CSPP1
chr9	131860291	131860929	-	4	7	14	0.3	CRAT
chr9	33944362	33956144	-	4	19	48	0.1	UBAP2
chr9	33948371	33953472	-	4	68	89	0	UBAP2
chr9	33948371	33956144	-	4	19	89	0	UBAP2
chr9	4823547	4827033	+	4	27	26	0.1	RCL1
chrX	53430497	53430825	-	4	73	82	0	SMC1A
chrX	53563456	53574809	+	4	0	0	Inf	HUWE1
chrX	73069352	73069689	+	4	0	0	Inf	XIST
chrX	84600865	84622771	-	4	208	128	0	POF1B
chr10	101171835	101172099	+	3	0	0	Inf	GOT1
chr10	129834881	129834996	-	3	0	0	Inf	PTPRE
chr10	129901478	129917583	-	3	69	0	0	MKI67
chr11	107916996	107925682	+	3	22	18	0.1	CUL5
chr11	10821978	10822194	-	3	537	491	0	EIF4G2
chr11	118352663	118352768	+	3	0	0	Inf	MLL
chr11	128963515	128994789	-	3	30	36	0.1	ARHGAP32
chr11	33307958	33309057	+	3	50	30	0.1	HIPK3
chr11	36516525	36518816	-	3	4	28	0.1	TRAF6
chr11	57466030	57467869	+	3	84	0	0	ZDHHC5
chr11	63961660	63965446	+	3	217	35	0	STIP1
chr11	85707868	85742653	-	3	138	180	0	PICALM
chr11	85722072	85742653	-	3	138	109	0	PICALM
chr11	94301895	94310658	+	3	3	4	0.8	PIWIL4
chr11	9735012	9754257	+	3	28	38	0.1	SWAP70
chr12	12022357	12022903	+	3	114	45	0	ETV6
chr12	27867712	27877119	+	3	37	50	0.1	MRPS35
chr12	3742769	3753806	-	3	9	11	0.3	EFCAB4B
chr12	49445739	49445922	+	3	0	0	Inf	MLL2
chr12	57920065	57920734	-	3	0	0	Inf	MBD6
chr12	69644908	69656342	+	3	88	27	0	CPSF6
chr12	83250788	83251359	+	3	34	24	0.1	TMTC2
chr13	21735928	21746820	-	3	8	18	0.2	SKA3
chr14	105174024	105176019	-	3	0	0	Inf	INF2
chr14	39746137	39818181	+	3	12	0	0.2	CTAGE5
chr14	64526595	64526879	-	3	0	0	Inf	SYNE2
chr15	41036244	41037457	-	3	31	13	0.1	RMDN3
chr15	52186011	52194233	+	3	182	120	0	TMOD3
chr15	57523349	57526305	+	3	90	26	0	TCF12
chr15	66828270	66839043	+	3	19	32	0.1	ZWILCH
chr15	75702176	75705386	-	3	120	36	0	SIN3A
chr15	86225388	86236682	+	3	36	47	0.1	AKAP13
chr15	90760670	90763123	+	3	331	184	0	SEMA4B
chr15	90982563	90986710	+	3	132	101	0	IQGAP1
chr16	66764014	66766408	-	3	0	56	0.1	DYNC1LI2
chr17	27979176	27979727	+	3	0	0	Inf	RP11-68I3.2
chr17	34171537	34171786	+	3	0	0	Inf	TAF15
chr17	37864573	37866734	+	3	82	85	0	ERBB2
chr17	5211988	5238639	+	3	40	34	0.1	RABEP1
chr17	60064367	60088594	-	3	81	51	0	MED13
chr17	65941524	65960520	+	3	160	21	0	BPTF
chr17	73646596	73662700	-	3	0	0	Inf	RECQL5
chr17	7417222	7417441	-	3	0	0	Inf	POLR2A
chr17	7417297	7417402	-	3	0	0	Inf	POLR2A
chr18	19761413	19763004	+	3	86	49	0	GATA6
chr18	76856475	76886375	+	3	8	3	0.4	ATP9B
chr19	10273342	10277339	-	3	0	71	0	DNMT1
chr19	10883154	10887892	+	3	193	235	0	DNM2
chr19	18258252	18258434	+	3	22	11	0.1	MAST3
chr19	39948314	39950600	+	3	67	22	0	SUPT5H
chr19	41268908	41271240	-	3	0	0	Inf	SNRPA
chr19	41811650	41812769	-	3	0	0	Inf	HNRNPUL1
chr19	42410284	42410424	+	3	0	0	Inf	ARHGEF1
chr19	54649727	54651953	-	3	0	0	Inf	CNOT3
chr19	54964789	54965681	-	3	0	0	Inf	LENG8
chr19	55851587	55851826	-	3	0	0	Inf	SUV420H2
chr1	1158623	1159348	-	3	54	51	0.1	SDF4
chr1	117944807	117984947	+	3	28	28	0.1	MAN1A2
chr1	151288048	151288985	-	3	16	35	0.1	PI4KB
chr1	151611363	151611595	+	3	16	17	0.2	SNX27
chr1	155408117	155429689	-	3	44	39	0.1	ASH1L
chr1	225706952	225707177	-	3	0	0	Inf	ENAH
chr1	28800065	28800663	+	3	137	30	0	PHACTR4
chr1	33236965	33237676	-	3	0	0	Inf	KIAA1522
chr1	41536266	41541123	-	3	35	40	0.1	SCMH1
chr1	48158278	48158893	+	3	0	0	Inf	RP11-543D5.1
chr1	58992932	59004982	-	3	14	25	0.1	OMA1
chr20	25662143	25663175	-	3	0	0	Inf	ZNF337
chr20	60861638	60864386	+	3	57	105	0	OSBPL2
chr20	60888143	60888306	-	3	60	31	0	LAMA5
chr20	62559687	62562375	+	3	0	51	0.1	DNAJC5
chr21	45163438	45164462	-	3	0	0	Inf	PDXK
chr22	21288066	21288532	+	3	50	20	0.1	CRKL
chr22	41173043	41188680	-	3	14	12	0.2	SLC25A17
chr22	48081948	48082955	+	3	3	0	1	RP11-191L9.4
chr2	100078957	100081447	-	3	22	11	0.1	REV1
chr2	101879000	101883341	+	3	133	17	0	CNOT11
chr2	136360069	136362586	+	3	33	39	0.1	R3HDM1
chr2	148653869	148657467	+	3	7	2	0.4	ACVR2A
chr2	162036151	162061304	+	3	3	65	0	TANK
chr2	171884848	171902872	-	3	48	33	0.1	TLK1
chr2	210968827	211019335	-	3	13	17	0.2	C2orf67
chr2	217039946	217040084	-	3	0	0	Inf	XRCC5
chr2	234296902	234299129	+	3	5	16	0.2	DGKD
chr2	61749745	61753656	-	3	106	29	0	XPO1
chr2	9616115	9624679	+	3	34	13	0.1	IAH1
chr3	114770646	114771454	+	3	0	0	Inf	ZBTB20
chr3	119219541	119236162	+	3	61	57	0	TIMMDC1
chr3	119582265	119624699	-	3	82	73	0	GSK3B
chr3	126583165	126584426	-	3	0	0	Inf	CHCHD6
chr3	133907680	133914026	-	3	34	44	0.1	RYK
chr3	169831147	169854453	-	3	107	35	0	PHC3
chr3	183465459	183480067	+	3	23	20	0.1	YEATS2
chr3	188202379	188242575	+	3	126	102	0	LPP
chr3	196118683	196129890	-	3	21	23	0.1	UBXN7
chr3	196831773	196846401	-	3	35	49	0.1	DLG1
chr3	197592293	197602646	+	3	5	7	0.4	LRCH3
chr3	47676679	47677626	-	3	58	68	0	SMARCC1
chr4	114653179	114656336	+	3	0	0	Inf	CAMK2D
chr4	144336629	144361535	+	3	37	23	0.1	GAB1
chr4	48371865	48385801	+	3	49	48	0.1	SLAIN2
chr5	138117611	138119061	+	3	445	118	0	CTNNA1
chr5	16779653	16780717	-	3	2	59	0.1	MYO10
chr5	32415073	32420208	-	3	41	56	0.1	ZFR
chr5	43122140	43162033	+	3	27	7	0.1	ZNF131
chr5	60768507	60790237	+	3	18	36	0.1	ZSWIM6
chr5	677864	678179	-	3	7	9	0.3	TPPP
chr6	13632601	13644961	-	3	6	30	0.1	RANBP9
chr6	157405795	157431695	+	3	25	29	0.1	ARID1B
chr6	158052005	158052114	-	3	0	0	Inf	ZDHHC14
chr6	158733082	158735300	+	3	36	8	0.1	TCONS_00011401
chr6	160804346	160804762	-	3	0	0	Inf	SLC22A3
chr6	7176887	7189555	+	3	63	55	0	RREB1
chr7	11021998	11030474	+	3	53	32	0.1	PHF14
chr7	122011697	122011952	+	3	0	0	Inf	RP5-1101C3.1
chr7	131193709	131196192	-	3	19	133	0	PODXL
chr7	152007050	152012423	-	3	66	21	0	MLL3
chr7	155457868	155473602	+	3	111	92	0	RBM33
chr7	155465560	155473602	+	3	41	92	0	RBM33
chr7	158662545	158669382	+	3	52	48	0.1	WDR60
chr7	35006505	35013217	-	3	0	0	Inf	DPY19L1
chr7	73100965	73101425	+	3	54	98	0	WBSCR22
chr7	917244	917546	-	3	0	0	Inf	GET4
chr8	100108539	100115348	+	3	65	54	0	VPS13B
chr8	126021212	126021585	+	3	147	68	0	SQLE
chr8	141889569	141900868	-	3	362	196	0	PTK2
chr8	28910445	28910616	-	3	0	0	Inf	HMBOX1
chr8	52773404	52773806	-	3	67	33	0	PCMTD1
chr8	623508	623628	+	3	0	0	Inf	ERICH1
chr9	115336336	115337531	+	3	19	16	0.2	KIAA1958
chr9	138773478	138774924	-	3	16	17	0.2	CAMSAP1
chr9	33932559	33933626	-	3	35	26	0.1	UBAP2
chr9	33960823	33989124	-	3	30	25	0.1	UBAP2
chr9	86292641	86293514	-	3	86	111	0	UBQLN1
chrX	149983334	149984551	-	3	2	2	1.5	CD99L2
chrX	73071865	73072064	+	3	0	0	Inf	TCONS_00017433
chr10	129901678	129902395	-	2	0	0	Inf	MKI67
chr10	28824490	28883037	+	2	59	0	0	WAC
chr10	28872327	28884970	+	2	155	86	0	WAC
chr10	5827814	5842668	-	2	177	184	0	GDI2
chr10	70719561	70720005	+	2	115	127	0	DDX21
chr11	100687445	100734285	+	2	0	0	Inf	ARHGAP42
chr11	102221076	102261344	+	2	0	0	Inf	BIRC2
chr11	104815497	104866488	+	2	0	0	Inf	CASP4
chr11	108042925	108044578	-	2	21	15	0.1	NPAT
chr11	1093499	1093822	-	2	0	0	Inf	MUC2
chr11	119155678	119156276	+	2	63	12	0	CBL
chr11	120100235	120100428	-	2	0	0	Inf	OAF
chr11	2713454	2713610	-	2	0	0	Inf	KCNQ1OT1
chr11	3752620	3752808	-	2	177	57	0	NUP98
chr11	3789810	3797251	-	2	200	81	0	NUP98
chr11	64533450	64534425	+	2	0	0	Inf	SF1
chr11	6962801	6977013	+	2	9	6	0.2	ZNF215
chr11	70925087	70925408	-	2	0	0	Inf	SHANK2
chr11	82989768	82991303	-	2	225	29	0	CCDC90B
chr12	111916873	111926456	-	2	0	0	Inf	ATXN2
chr12	111947352	111948386	-	2	64	78	0	ATXN2
chr12	121220457	121222396	-	2	20	27	0.1	SPPL3
chr12	123798166	123800207	-	2	57	15	0	SBNO1
chr12	133148873	133153517	+	2	55	71	0	FBRSL1
chr12	22796696	22826594	+	2	57	17	0	ETNK1
chr12	30881581	30894040	-	2	27	37	0.1	CAPRIN2
chr12	49445518	49446157	-	2	0	0	Inf	MLL2
chr12	53775442	53803345	+	2	41	79	0	SP1
chr12	85449324	85450962	+	2	0	2	1	LRRIQ1
chr13	111919894	111928025	+	2	53	60	0	ARHGEF7
chr13	114766900	114767184	-	2	0	0	Inf	RASA3
chr13	20632714	20641530	+	2	19	35	0.1	ZMYM2
chr13	21726710	21726829	+	2	0	0	Inf
chr13	26898908	26928017	+	2	0	34	0.1	CDK8
chr13	29244490	29246971	-	2	0	0	Inf	POMP
chr13	41603912	41605069	+	2	0	0	Inf
chr13	79940767	79940884	-	2	0	83	0	RBM26
chr13	80094944	80107591	+	2	173	52	0	NDFIP2
chr13	96409897	96416207	+	2	44	63	0	DNAJC3
chr14	103871412	103871604	+	2	13	12	0.2	MARK3
chr14	104245081	104263855	-	2	12	4	0.2	PPP1R13B
chr14	105148384	105148730	+	2	0	0	Inf	RP11-982M15.6
chr14	35433134	35441270	-	2	0	0	Inf	TCONS_l2_00008016
chr14	69588933	69616220	-	2	0	2	1	DCAF5
chr14	69858537	69859762	+	2	0	0	Inf	ERH
chr14	69866001	69909354	-	2	0	0	Inf	SLC39A9
chr14	93460224	93460358	-	2	0	28	0.1	ITPK1
chr15	42470415	42470768	-	2	19	63	0	VPS39
chr15	44943688	44949461	-	2	0	40	0	SPG11
chr15	50875285	50884823	-	2	17	5	0.1	TRPM7
chr15	57743697	57754090	+	2	8	25	0.1	CGNL1
chr15	66727364	66729230	+	2	41	40	0	MAP2K1
chr15	68434283	68466230	+	2	114	101	0	PIAS1
chr15	81010923	81012389	-	2	0	0	Inf	ABHD17C
chr15	89656955	89659752	+	2	411	248	0	ABHD2
chr16	15788021	15790717	+	2	47	16	0	NDE1
chr16	19504560	19507838	+	2	0	0	Inf	TMC5
chr16	239227	243014	-	2	42	0	0	LUC7L
chr16	2816596	2816842	-	2	0	0	Inf	SRRM2
chr16	2819803	2820013	-	2	0	0	Inf	SRRM2
chr16	47333027	47333404	+	2	0	0	Inf	RP11-474B12.1
chr16	52473151	52553457	-	2	0	0	Inf	TOX3
chr16	56435644	56448256	-	2	20	82	0	AMFR
chr16	56792449	56793919	+	2	35	0	0.1	NUP93
chr16	68300495	68300624	+	2	14	16	0.1	SLC7A6
chr16	68308593	68321774	+	2	16	19	0.1	SLC7A6
chr16	69189773	69201088	+	2	54	37	0	CIRH1A
chr16	841670	841948	+	2	0	4	0.5	CHTF18
chr16	88694029	88695262	+	2	23	48	0	ZC3H18
chr16	8941909	8944707	+	2	0	0	Inf	RP11-77H9.2
chr16	89958600	89967202	+	2	79	58	0	TCF25
chr17	19467835	19470426	-	2	0	0	Inf	RP11-1113L8.1
chr17	20107645	20109225	+	2	3	0	0.7	SPECC1
chr17	27400620	27400771	+	2	0	0	Inf	MYO18A
chr17	27401174	27420430	-	2	0	0	Inf	TIAF1
chr17	38324461	38325661	-	2	0	0	Inf	CASC3
chr17	38421314	38430188	-	2	0	0	Inf	WIPF2
chr17	41598736	41599594	+	2	24	22	0.1	DHX8
chr17	4445758	4446460	-	2	16	9	0.1	MYBBP1A
chr17	54926056	54933986	+	2	21	6	0.1	DGKE
chr17	54926056	54934026	+	2	21	0	0.1	DGKE
chr17	715871	716031	+	2	0	0	Inf	NXN
chr17	7417150	7417381	-	2	0	0	Inf	POLR2A
chr17	7417222	7417369	-	2	0	0	Inf	POLR2A
chr17	7417222	7417399	-	2	0	0	Inf	POLR2A
chr17	78022381	78024082	+	2	2	3	0.7	CCDC40
chr17	79477952	79479039	-	2	0	391	0	ACTG1
chr17	79534442	79539114	-	2	52	58	0	NPLOC4
chr17	80521229	80526077	+	2	31	57	0	FOXK2
chr18	12999419	13030607	+	2	20	15	0.1	CEP192
chr18	12999419	13073184	+	2	20	27	0.1	CEP192
chr18	51797729	51800460	+	2	2	4	0.5	POLI
chr19	11113704	11114073	+	2	13	20	0.1	SMARCA4
chr19	11230767	11238761	+	2	85	99	0	LDLR
chr19	17212469	17213367	+	2	7	22	0.1	MYO9B
chr19	18648410	18649246	-	2	39	72	0	FKBP8
chr19	34876402	34876555	+	2	0	0	Inf	GPI
chr19	38572384	38572952	-	2	0	0	Inf	SIPA1L3
chr19	39626515	39626713	-	2	0	0	Inf	CTC-218B8.3
chr19	41809876	41810166	+	2	531	787	0	HNRNPUL1
chr19	41810087	41812523	-	2	0	4	0.5	HNRNPUL1
chr19	41811633	41812707	-	2	0	0	Inf	HNRNPUL1
chr19	41811729	41812707	-	2	0	0	Inf	HNRNPUL1
chr19	45323434	45323544	-	2	0	0	Inf	BCAM
chr19	47767859	47768203	+	2	22	15	0.1	CCDC9
chr19	48185232	48198731	+	2	26	36	0.1	GLTSCR1
chr19	55568020	55568176	-	2	54	25	0	RDH13
chr19	58290118	58291514	+	2	29	0	0.1	ZNF586
chr1	113655100	113662145	+	2	10	13	0.2	LRIG2
chr1	12638745	12639440	-	2	42	113	0	DHRS3
chr1	151139409	151139890	+	2	63	28	0	SCNM1
chr1	154987685	154988176	+	2	0	0	Inf	ZBTB7B
chr1	155160789	155160915	+	2	0	0	Inf	MUC1
chr1	155365249	155385714	-	2	39	16	0.1	ASH1L
chr1	15752366	15757489	+	2	88	0	0	EFHD2
chr1	16093870	16095125	+	2	13	6	0.2	FBLIM1
chr1	167353093	167358998	+	2	51	57	0	POU2F1
chr1	169510031	169510247	+	2	0	0	Inf	F5
chr1	171492359	171511368	+	2	152	175	0	PRRC2C
chr1	172520651	172526934	+	2	19	27	0.1	C1orf9
chr1	180366650	180382606	-	2	26	0	0.1	ACBD6
chr1	193181194	193205486	+	2	0	14	0.1	CDC73
chr1	201970503	201972589	+	2	87	74	0	RNPEP
chr1	21327691	21329301	-	2	187	19	0	EIF4G3
chr1	21943798	21945565	-	2	0	36	0.1	RAP1GAP
chr1	228479720	228481175	-	2	0	0	Inf	OBSCN
chr1	236998846	237016388	+	2	24	13	0.1	MTR
chr1	24098600	24098916	-	2	14	2	0.1	LOC100506963
chr1	28362054	28384605	-	2	38	13	0.1	EYA3
chr1	28800065	28807116	+	2	137	68	0	PHACTR4
chr1	29068914	29070498	+	2	55	0	0	YTHDF2
chr1	29475520	29481321	-	2	0	0	Inf	SRSF4
chr1	29481207	29481422	-	2	116	84	0	SRSF4
chr1	31437524	31438958	+	2	0	0	Inf	PUM1
chr1	33236906	33237890	-	2	0	0	Inf	KIAA1522
chr1	33413822	33415375	-	2	29	44	0	RNF19B
chr1	33429698	33429839	+	2	0	0	Inf	RNF19B
chr1	42041214	42050989	-	2	15	0	0.1	HIVEP3
chr1	53712367	53723082	+	2	0	0	Inf	LRP8
chr1	6592725	6614330	+	2	0	0	Inf	U6
chr20	31033450	31034719	+	2	0	0	Inf	C20orf112
chr20	31034536	31034691	+	2	0	0	Inf	C20orf112
chr20	33345178	33345284	+	2	0	0	Inf	NCOA6
chr20	34243078	34246936	-	2	94	0	0	RBM12
chr20	39721111	39729993	+	2	97	108	0	TOP1
chr20	40141484	40143591	-	2	35	12	0.1	CHD6
chr20	44444179	44444552	+	2	63	33	0	UBE2C
chr20	45858471	45905539	-	2	75	43	0	ZMYND8
chr20	47570092	47580435	+	2	57	24	0	ARFGEF2
chr20	56846418	56847931	-	2	3	6	0.3	PPP4R1L
chr20	61291763	61292527	+	2	10	5	0.2	SLCO4A1
chr20	61833638	61835159	-	2	102	44	0	YTHDF1
chr21	16336790	16415895	-	2	38	0	0.1	NRIP1
chr22	21161649	21167794	-	2	32	64	0	PI4KA
chr22	40813532	40814624	+	2	0	0	Inf	MKL1
chr22	42263102	42276794	-	2	0	0	Inf	SREBF2
chr22	44880693	44881174	-	2	0	0	Inf
chr22	45197956	45221473	+	2	17	17	0.1	ARHGAP8
chr2	127808377	127808819	-	2	19	44	0	BIN1
chr2	128627027	128631846	-	2	14	20	0.1	AMMECR1L
chr2	136103119	136107732	-	2	0	8	0.2	ZRANB3
chr2	15629017	15651474	-	2	10	22	0.1	NBAS
chr2	169547543	169574488	+	2	19	67	0	CERS6
chr2	173423435	173429801	+	2	26	26	0.1	PDK1
chr2	190636191	190636341	-	2	0	0	Inf	ORMDL1
chr2	197777605	197787849	-	2	0	3	0.7	PGAP1
chr2	20507738	20527139	-	2	115	82	0	PUM2
chr2	211018218	211019335	-	2	13	12	0.2	C2orf67
chr2	214174782	214204994	+	2	23	2	0.1	SPAG16
chr2	226142	226712	+	2	0	0	Inf	SH3YL1
chr2	232879544	232894790	+	2	24	27	0.1	DIS3L2
chr2	241553497	241553641	-	2	0	0	Inf	GPR35
chr2	24299469	24299939	+	2	0	0	Inf	FAM228B
chr2	271865	277372	+	2	223	0	0	ACP1
chr2	3334978	3335129	+	2	0	0	Inf	TSSC1
chr2	47635539	47657080	+	2	17	11	0.1	MSH2
chr2	64778576	64780543	+	2	27	43	0	AFTPH
chr2	64796225	64800202	+	2	48	8	0	AFTPH
chr2	74274731	74275082	-	2	0	0	Inf	TET3
chr2	85595808	85598685	+	2	4	3	0.5	ELMOD3
chr2	9445305	9445973	+	2	0	0	Inf	ASAP2
chr3	119222378	119222868	+	2	67	39	0	TIMMDC1
chr3	119720892	119812440	-	2	0	57	0	GSK3B
chr3	121178896	121204031	-	2	8	7	0.2	POLQ
chr3	123219361	123221528	-	2	62	75	0	PTPLB
chr3	126733024	126733218	+	2	24	31	0.1	PLXNA1
chr3	129305976	129307568	+	2	0	0	Inf	PLXND1
chr3	136183722	136221621	-	2	17	20	0.1	STAG1
chr3	138453475	138453646	-	2	59	38	0	PIK3CB
chr3	155267575	155286113	-	2	4	13	0.2	PLCH1
chr3	169831147	169840532	-	2	155	35	0	PHC3
chr3	171944660	171969331	+	2	108	44	0	FNDC3B
chr3	188326948	188327632	+	2	102	31	0	LPP
chr3	45683277	45683415	-	2	0	0	Inf	LIMD1
chr3	5021052	5021438	-	2	0	0	Inf	BHLHE40-AS1
chr3	6822138	6824682	+	2	0	0	Inf	TCONS_l2_00019131
chr3	71037144	71090683	-	2	259	136	0	FOXP1
chr4	114430793	114436347	-	2	53	0	0	CAMK2D
chr4	120221549	120221678	+	2	0	0	Inf	C4orf3
chr4	121732524	121742500	-	2	15	4	0.1	PRDM5
chr4	128995614	129003460	+	2	35	30	0.1	LARP1B
chr4	151656409	151729550	-	2	40	69	0	LRBA
chr4	151771875	151774095	-	2	66	35	0	LRBA
chr4	152069073	152069338	-	2	39	35	0.1	SH3D19
chr4	154315413	154318485	+	2	7	0	0.3	MND1
chr4	178274461	178281831	+	2	6	0	0.3	NEIL3
chr4	1902352	1932497	+	2	59	88	0	WHSC1
chr4	2659529	2692697	+	2	28	15	0.1	FAM193A
chr4	38691406	38691553	-	2	0	0	Inf	KLF3
chr4	39902045	39904080	-	2	104	23	0	PDS5A
chr4	429558	431341	-	2	0	0	Inf	ZNF721
chr4	52729602	52758017	+	2	77	14	0	DCUN1D4
chr4	72102292	72121116	+	2	4	3	0.5	SLC4A4
chr4	87891915	87892024	+	2	0	0	Inf	AFF1
chr5	140895576	140953384	+	2	0	0	Inf	CTD-2024I7.13
chr5	14316621	14336836	+	2	73	96	0	TRIO
chr5	14673750	14681716	+	2	15	18	0.1	FAM105B
chr5	151169883	151170623	+	2	81	43	0	G3BP1
chr5	153409048	153414527	-	2	4	10	0.2	FAM114A2
chr5	16779653	16783578	-	2	73	59	0	MYO10
chr5	179976930	179998432	+	2	33	49	0	CNOT6
chr5	31414238	31414398	+	2	0	0	Inf	DROSHA
chr5	32135677	32143986	-	2	85	132	0	GOLPH3
chr5	58369159	58369345	+	2	0	0	Inf	PDE4D
chr5	60252708	60346463	+	2	0	0	Inf	NDUFAF2
chr5	65222409	65290692	+	2	0	48	0	ERBB2IP
chr6	168226905	168227334	-	2	0	0	Inf	C6orf124
chr6	43143507	43143705	+	2	0	64	0	SRF
chr6	71185112	71212494	+	2	32	23	0.1	FAM135A
chr7	100675256	100675433	-	2	0	0	Inf	MUC17
chr7	1028477	1028879	+	2	0	0	Inf	CYP2W1
chr7	102944288	102944937	+	2	98	55	0	PMPCB
chr7	104753283	104753430	-	2	0	0	Inf	SRPK2
chr7	1099175	1099342	+	2	0	0	Inf	C7orf50
chr7	11112625	11115262	-	2	0	0	Inf	PHF14
chr7	117825700	117828459	+	2	10	79	0	NAA38
chr7	123332606	123332708	+	2	0	0	Inf	WASL
chr7	123332618	123332807	+	2	0	0	Inf	WASL
chr7	128637442	128641288	-	2	34	35	0.1	TNPO3
chr7	131189033	131195785	+	2	0	0	Inf	PODXL
chr7	133002037	133059756	+	2	94	61	0	EXOC4
chr7	138964063	138969320	+	2	0	14	0.1	UBN2
chr7	139741443	139746807	-	2	16	23	0.1	PARP12
chr7	151860632	151860829	+	2	0	0	Inf	MLL3
chr7	156509606	156509762	+	2	0	0	Inf	LMBR1
chr7	16641886	16655480	-	2	0	0	Inf	ANKMY2
chr7	30612615	30614497	-	2	0	7	0.3	AC005154.6
chr7	36327262	36336690	-	2	0	0	Inf	EEPD1
chr7	40027197	40041630	+	2	56	34	0	CDK13
chr7	716865	751164	-	2	26	0	0.1	PRKAR1B
chr7	72954211	72957974	-	2	171	54	0	BCL7B
chr7	73768209	73768334	+	2	5	2	0.4	CLIP2
chr7	73817965	73818938	-	2	0	0	Inf	CLIP2
chr7	77408105	77409117	-	2	0	0	Inf	RSBN1L
chr8	11013675	11013846	-	2	0	0	Inf	XKR6
chr8	125678971	125679146	+	2	0	0	Inf	MTSS1
chr8	128069818	128070069	+	2	0	0	Inf
chr8	128902834	128903244	+	2	92	89	0	PVT1
chr8	129021835	129022690	+	2	57	110	0	PVT1
chr8	131073052	131073202	+	2	0	0	Inf	ASAP1
chr8	141561842	141561973	+	2	0	0	Inf	AGO2
chr8	141675015	141684503	-	2	84	142	0	PTK2
chr8	141828375	141900868	-	2	362	217	0	PTK2
chr8	144651887	144651990	+	2	0	0	Inf	MROH6
chr8	18622958	18662408	-	2	18	12	0.1	PSD3
chr8	21832180	21837714	+	2	12	15	0.1	XPO7
chr8	25156459	25158173	+	2	29	53	0	DOCK5
chr8	38801306	38803739	+	2	0	16	0.1	PLEKHA2
chr8	42176258	42176382	+	2	0	0	Inf	IKBKB
chr8	42317413	42330172	-	2	16	12	0.1	SLC20A2
chr8	61484604	61504528	+	2	79	108	0	RAB2A
chr8	95549330	95550574	-	2	28	15	0.1	KIAA1429
chr8	98673299	98703416	+	2	140	121	0	MTDH
chr9	100780570	100788733	+	2	0	0	Inf
chr9	110062421	110074018	+	2	149	33	0	RAD23B
chr9	114148656	114154104	-	2	21	26	0.1	KIAA0368
chr9	114905750	114905903	-	2	42	23	0	SUSD1
chr9	130931330	130943078	-	2	12	64	0	CIZ1
chr9	139996716	139997584	+	2	0	0	Inf	MAN1B1
chr9	33932559	33933644	-	2	5	26	0.1	UBAP2
chr9	33953282	33960876	-	2	24	108	0	UBAP2
chr9	35295692	35366990	+	2	19	9	0.1	UNC13B
chr9	4117767	4118881	-	2	25	17	0.1	GLIS3
chr9	710803	713464	+	2	5	4	0.4	KANK1
chr9	96021690	96021798	-	2	0	0	Inf	WNK2
chr9	99098998	99114391	-	2	35	57	0	SLC35D2
chrX	117521302	117532433	+	2	5	16	0.1	WDR44
chrX	153219929	153220571	+	2	0	0	Inf	HCFC1
chrX	17121840	17159681	+	2	44	0	0	REPS2
chrX	18265888	18275150	-	2	0	12	0.2	SCML2
chrX	37245851	37285253	+	2	0	25	0.1	PRRG1
chrX	39874143	39937222	-	2	12	0	0.2	BCOR
chrX	53563456	53574800	+	2	0	0	Inf	HUWE1
chrX	53565908	53574809	+	2	0	0	Inf	HUWE1
chrX	53571738	53574809	+	2	0	0	Inf	HUWE1
chrX	71855004	71856236	-	2	4	4	0.5	PHKA1
chrX	76907603	76912143	-	2	46	30	0	ATRX

## Sheet: C-PT_3
chromosome	start	end	strand	circ_reads	lin_reads_5prime	lin_reads_3prime	circ/lin_ratio	host_gene
chr1	1586822	1650894	-	74	71	0	1	CDK11B
chr3	169863210	169867032	-	52	119	138	0.4	PHC3
chr17	40765866	40817580	+	42	55	0	0.8	TUBG1
chr17	65941524	65972074	+	29	183	72	0.2	BPTF
chr1	205585605	205593019	-	29	45	0	0.6	ELK4
chr6	47251673	47254331	-	29	118	152	0.2	TNFRSF21
chr16	85667519	85667738	+	27	64	37	0.4	GSE1
chr3	171965322	171969331	+	26	114	51	0.2	FNDC3B
chr15	64791491	64792365	+	23	23	32	0.7	ZNF609
chr11	32948702	32956981	+	22	17	35	0.6	QSER1
chr16	68155889	68160513	+	20	28	48	0.4	NFATC3
chr12	95602618	95605043	-	18	64	16	0.3	FGD6
chr1	117944807	117963271	+	18	20	64	0.3	MAN1A2
chr3	196118683	196129890	-	16	24	39	0.4	UBXN7
chr1	19610489	19630880	-	15	0	6	2.5	AKR7A3
chr8	61653817	61655656	+	15	70	261	0.1	CHD7
chr19	40368302	40384167	-	14	0	0	Inf	FCGBP
chr1	19595065	19630880	-	14	0	0	Inf	AKR7L
chr1	27056141	27059283	+	14	78	50	0.2	ARID1A
chrUn_gl000220	121604	123082	+	14	100	3	0.1	LOC100507412
chr1	1601102	1666274	-	13	0	0	Inf	SLC35E2B
chr22	42910111	42970824	-	13	0	30	0.4	RRP7A
chr4	140810510	140812121	-	13	32	29	0.4	MAML3
chr4	73950965	73958017	-	13	0	56	0.2	ANKRD17
chr22	42605656	42611347	-	12	20	29	0.4	TCF20
chr7	100611122	100611255	-	12	0	0	Inf	RP11-395B7.2
chr7	131194310	131195785	+	12	0	0	Inf	PODXL
chr1	117944807	117957453	+	11	20	99	0.1	MAN1A2
chr1	41536266	41541123	-	11	53	48	0.2	SCMH1
chr4	153332454	153333681	-	11	0	13	0.8	FBXW7
chr4	73956383	73958017	-	11	0	47	0.2	ANKRD17
chr6	4891946	4892613	+	11	35	20	0.3	CDYL
chr8	141874410	141900868	-	11	439	433	0	PTK2
chr11	1212935	1213103	-	10	0	0	Inf	MUC5AC
chr11	33307958	33309057	+	10	70	50	0.1	HIPK3
chr11	46800009	46800149	-	10	60	77	0.1	CKAP5
chr16	68155889	68157024	+	10	28	47	0.2	NFATC3
chr1	117944807	117984947	+	10	20	18	0.5	MAN1A2
chr1	154227311	154228231	+	10	251	322	0	UBAP2L
chr3	169840378	169847340	-	10	218	58	0	PHC3
chr5	137320945	137324004	-	10	5	11	0.9	FAM13B
chr9	33971648	33973235	-	10	39	36	0.3	UBAP2
chr12	47497895	47501947	+	9	5	0	1.8	PCED1B
chr12	70193988	70195501	+	9	51	44	0.2	RAB3IP
chr16	22360599	22361170	-	9	56	38	0.2	CDR2
chr17	39635598	39680792	-	9	303	0	0	KRT35
chr1	27269150	27269556	+	9	29	0	0.3	NUDC
chr20	2944917	2945848	+	9	22	30	0.3	PTPRA
chr7	149189949	149255930	-	9	0	12	0.8	ZNF746
chr7	151878328	151878460	+	9	0	0	Inf	MLL3
chr7	40027197	40027857	+	9	46	39	0.2	CDK13
chr7	44807479	44808082	+	9	0	0	Inf	ZMIZ2
chr8	141828375	141874498	-	9	376	265	0	PTK2
chr9	96021748	96051165	-	9	0	0	Inf	WNK2
chr12	79986390	80014987	-	8	152	0	0.1	PAWR
chr13	96375495	96377506	+	8	109	72	0.1	DNAJC3
chr18	19345732	19359646	+	8	23	10	0.3	MIB1
chr1	91400964	91447927	-	8	25	7	0.3	ZNF644
chr20	39721111	39729993	+	8	110	175	0	TOP1
chr2	100078957	100081447	-	8	27	14	0.3	REV1
chr3	45130545	45133030	-	8	26	94	0.1	CDCP1
chr3	57618991	57627474	-	8	23	19	0.3	FAM116A
chr5	36982266	36986403	+	8	0	68	0.1	NIPBL
chr5	72370568	72373320	+	8	11	0	0.7	FCHO2
chr8	131164981	131193126	-	8	32	77	0.1	ASAP1
chr8	141856358	141900868	-	8	439	128	0	PTK2
chr8	62531536	62566219	-	8	0	31	0.3	ASPH
chr10	129901881	129902241	-	7	0	0	Inf	MKI67
chr10	7839009	7844817	+	7	43	18	0.2	ATP5C1
chr12	109072047	109095099	-	7	95	53	0.1	CORO1C
chr14	23378691	23380612	-	7	12	27	0.3	RBM23
chr15	91181677	91184431	+	7	57	10	0.1	CRTC3
chr17	7417222	7417369	-	7	0	0	Inf	POLR2A
chr19	4831064	4831243	+	7	0	0	Inf	TICAM1
chr20	40161688	40179999	-	7	18	36	0.2	CHD6
chr2	61749745	61753656	-	7	120	36	0.1	XPO1
chr3	169854206	169867032	-	7	119	203	0	PHC3
chr4	144464661	144465125	+	7	71	88	0.1	SMARCA5
chr4	77659913	77663079	+	7	54	61	0.1	SHROOM3
chr5	122881110	122893258	+	7	51	44	0.1	CSNK1G3
chr7	158662545	158669382	+	7	41	47	0.1	WDR60
chr8	142264087	142264728	-	7	3	36	0.2	SLC45A4
chr9	114202651	114206774	-	7	269	29	0	KIAA0368
chr9	140563798	140563908	-	7	0	0	Inf	EHMT1
chrX	73069352	73069689	+	7	0	0	Inf	XIST
chr11	111625222	111630675	-	6	23	15	0.3	PPP2R1B
chr13	114806475	114839312	-	6	42	52	0.1	RASA3
chr13	41133645	41134997	-	6	40	28	0.2	FOXO1
chr14	21971315	21972024	-	6	2	24	0.2	METTL3
chr16	418327	418560	-	6	0	44	0.1	MRPL28
chr17	65941524	65944422	+	6	183	164	0	BPTF
chr19	41811650	41812511	-	6	0	2	3	HNRNPUL1
chr19	7989762	7989908	+	6	0	0	Inf	CTXN1
chr1	169510571	169510706	+	6	0	0	Inf	F5
chr1	222838718	222838905	-	6	0	0	Inf	MIA3
chr1	28785595	28793279	+	6	21	113	0.1	PHACTR4
chr1	33236971	33237091	-	6	0	2	3	KIAA1522
chr1	35936463	35944813	-	6	45	56	0.1	KIAA0319L
chr1	91382196	91383711	-	6	33	0	0.2	ZNF644
chr4	128995614	129012299	+	6	31	25	0.2	LARP1B
chr4	178274461	178281831	+	6	2	0	3	NEIL3
chr4	39739039	39776553	+	6	276	109	0	UBE2K
chr5	124036706	124036962	-	6	25	8	0.2	ZNF608
chr5	167824728	167826572	+	6	84	28	0.1	WWC1
chr5	179136873	179147561	+	6	498	367	0	CANX
chr7	24663281	24708279	+	6	0	19	0.3	MPP6
chr8	129097575	129098071	-	6	0	0	Inf	PVT1
chr8	141595217	141616013	-	6	4	110	0.1	AGO2
chr8	141840570	141874498	-	6	376	152	0	PTK2
chr9	33960823	33973235	-	6	39	38	0.2	UBAP2
chr11	1093442	1093748	-	5	0	0	Inf	MUC2
chr12	120995084	121004783	+	5	65	70	0.1	RNF10
chr12	46230371	46254732	+	5	11	37	0.1	ARID2
chr12	49445442	49445631	+	5	0	0	Inf	MLL2
chr12	49445739	49445922	+	5	0	0	Inf	MLL2
chr12	69644908	69653977	+	5	110	111	0	CPSF6
chr14	34394823	34400421	-	5	39	0	0.1	EGLN3
chr14	69256018	69256208	+	5	0	0	Inf	ZFP36L1
chr15	30053341	30092905	-	5	131	107	0	TJP1
chr15	41371898	41384380	-	5	65	47	0.1	INO80
chr15	68450096	68450216	-	5	0	0	Inf	PIAS1
chr15	89656955	89659752	+	5	443	261	0	ABHD2
chr17	7416772	7417381	-	5	0	0	Inf	POLR2A
chr17	953289	1003975	-	5	64	83	0.1	ABR
chr19	47865732	47865950	+	5	14	0	0.4	DHX34
chr1	1158623	1159348	-	5	75	77	0.1	SDF4
chr1	155186174	155206260	-	5	13	5	0.4	GBAP1
chr1	21069258	21092024	-	5	151	0	0	HP1BP3
chr1	23356961	23377013	+	5	105	53	0	KDM1A
chr1	27057742	27057985	-	5	0	0	Inf	ARID1A
chr1	65243305	65280523	+	5	14	31	0.2	RAVER2
chr1	755324	755884	-	5	0	0	Inf
chr1	91382196	91406866	-	5	17	0	0.3	ZNF644
chr20	36685933	36694658	+	5	62	34	0.1	RPRD1B
chr2	120834546	120849237	+	5	13	4	0.4	EPB41L5
chr2	231307651	231314970	+	5	31	74	0.1	SP100
chr3	171969049	172028671	+	5	153	22	0	FNDC3B
chr3	196214269	196215554	-	5	23	18	0.2	RNF168
chr3	71090478	71102924	-	5	112	140	0	FOXP1
chr4	36230203	36231267	-	5	0	13	0.4	ARAP2
chr4	57180563	57182177	+	5	0	0	Inf	KIAA1211
chr5	16779653	16783578	-	5	108	61	0	MYO10
chr5	36984777	36986403	+	5	75	68	0.1	NIPBL
chr5	95091099	95099324	+	5	20	17	0.2	RHOBTB3
chr6	149699153	149700654	+	5	60	29	0.1	TAB2
chr6	161455290	161471011	+	5	81	34	0.1	MAP3K4
chr6	18236682	18258636	-	5	190	48	0	DEK
chr6	36181656	36185787	+	5	27	15	0.2	BRPF3
chr7	127013395	127017383	-	5	68	20	0.1	ZNF800
chr7	128655032	128658211	-	5	77	63	0.1	TNPO3
chr7	149313020	149313256	+	5	0	0	Inf	TCONS_l2_00026947
chr7	151049897	151053308	+	5	66	86	0.1	NUB1
chr7	27668989	27672064	-	5	35	54	0.1	HIBADH
chr7	66262360	66270383	+	5	22	20	0.2	KCTD7
chr7	73114707	73118158	-	5	34	0	0.1	STX1A
chr8	131092147	131104389	-	5	141	68	0	ASAP1
chr8	62546241	62566219	-	5	0	98	0.1	ASPH
chr9	134312006	134314448	+	5	119	81	0	PRRC2B
chr9	33294417	33295425	+	5	64	24	0.1	NFX1
chr9	4117767	4118881	-	5	46	38	0.1	GLIS3
chrX	149932523	149933108	-	5	0	0	Inf	MTMR1
chrX	37245851	37285253	+	5	0	30	0.2	PRRG1
chr10	119100490	119104960	-	4	0	165	0	PDZD8
chr10	121186416	121186841	-	4	0	0	Inf	GRK5
chr10	126631025	126631876	+	4	10	5	0.4	RP11-298J20.4
chr10	3160973	3175506	+	4	111	198	0	PFKP
chr11	120345268	120348235	+	4	56	66	0.1	ARHGEF12
chr11	34952950	35006275	+	4	35	16	0.1	PDHX
chr11	6718903	6720173	-	4	0	0	Inf
chr12	1399017	1399178	+	4	14	22	0.2	ERC1
chr13	115012421	115037956	+	4	0	0	Inf	CDC16
chr13	20567202	20568059	+	4	81	73	0	ZMYM2
chr13	24823614	24826000	+	4	41	43	0.1	SPATA13
chr13	26974589	26975761	+	4	34	24	0.1	CDK8
chr13	28001228	28004758	+	4	436	388	0	GTF3A
chr13	33306237	33309467	+	4	259	62	0	PDS5B
chr13	38624905	38647113	-	4	0	0	Inf	TCONS_l2_00007127
chr13	53007796	53009017	-	4	75	14	0.1	VPS36
chr13	99890680	99896878	+	4	130	65	0	UBAC2
chr14	38178294	38178878	-	4	0	0	Inf	TTC6
chr15	44724199	44725599	+	4	0	0	Inf	CTDSPL2
chr15	57274143	57274371	+	4	0	0	Inf	TCF12
chr15	62221699	62223458	-	4	30	24	0.1	VPS13C
chr15	77425346	77426092	-	4	48	48	0.1	PEAK1
chr15	85657103	85664245	+	4	64	66	0.1	PDE8A
chr15	93543741	93558139	+	4	78	153	0	CHD2
chr16	23477767	23479017	+	4	0	0	Inf	GGA2
chr16	2812939	2813053	-	4	0	0	Inf	SRRM2
chr16	2816596	2816842	-	4	0	0	Inf	SRRM2
chr16	30005361	30005482	-	4	0	0	Inf	HIRIP3
chr16	68215377	68225678	+	4	14	26	0.2	NFATC3
chr16	74949767	74957901	-	4	38	57	0.1	WDR59
chr17	20107645	20109225	+	4	5	5	0.8	SPECC1
chr17	35800605	35825645	+	4	24	36	0.1	TADA2A
chr17	73842495	73842852	+	4	0	0	Inf	WBP2
chr17	7416810	7416999	-	4	0	0	Inf	POLR2A
chr17	79634758	79639832	+	4	52	0	0.1	CCDC137
chr18	9182379	9221997	+	4	65	77	0.1	ANKRD12
chr19	11230767	11234020	+	4	90	75	0	LDLR
chr19	19603114	19603521	+	4	78	106	0	GATAD2A
chr19	33090877	33133051	-	4	41	29	0.1	ANKRD27
chr19	41810001	41810166	+	4	0	991	0	HNRNPUL1
chr19	50104915	50119077	-	4	0	0	Inf	PRR12
chr1	100889777	100933650	+	4	15	12	0.3	CDC14A
chr1	117944807	117948267	+	4	20	73	0.1	MAN1A2
chr1	151198478	151198927	-	4	0	0	Inf	PIP5K1A
chr1	20071568	20071748	+	4	0	0	Inf	TMCO4
chr1	207504452	207504641	+	4	417	254	0	CD55
chr1	21295966	21307720	-	4	158	160	0	EIF4G3
chr1	233334684	233388534	-	4	32	15	0.1	PCNXL2
chr1	29474591	29487029	-	4	34	0	0.1	SRSF4
chr1	35824525	35827390	+	4	15	40	0.1	ZMYM4
chr1	42041214	42050989	-	4	18	3	0.2	HIVEP3
chr1	46105881	46108171	-	4	38	105	0	GPBP1L1
chr1	52956403	52975384	-	4	62	5	0.1	ZCCHC11
chr20	57014000	57016139	+	4	147	125	0	VAPB
chr20	57474700	57475965	-	4	0	0	Inf	GNAS
chr21	46927910	46928205	+	4	0	0	Inf	COL18A1
chr2	168920009	168931741	-	4	219	48	0	STK39
chr2	178305692	178326746	+	4	33	43	0.1	AGPS
chr2	240929490	240954277	-	4	176	58	0	NDUFA10
chr2	242511711	242512000	+	4	19	0	0.2	BOK
chr2	61749745	61761038	-	4	94	36	0	XPO1
chr2	85554123	85554417	+	4	0	0	Inf	TGOLN2
chr3	171965322	172028671	+	4	114	22	0	FNDC3B
chr3	188326948	188327632	+	4	108	38	0	LPP
chr3	20017092	20017661	+	4	22	44	0.1	RAB5A
chr3	47908735	47910817	-	4	395	62	0	MAP4
chr4	148778703	148803083	+	4	0	11	0.4	ARHGAP10
chr4	48371865	48385801	+	4	83	91	0	SLAIN2
chr4	87967317	87968746	+	4	126	70	0	AFF1
chr5	127466758	127497492	+	4	388	380	0	SLC12A2
chr5	142281499	142311690	+	4	45	23	0.1	ARHGAP26
chr5	176963358	176966148	-	4	14	4	0.3	FAM193B
chr5	65462412	65462545	-	4	0	0	Inf	SREK1
chr7	104714065	104719410	+	4	93	66	0	MLL5
chr7	116339124	116340338	+	4	110	154	0	MET
chr7	131060182	131084192	+	4	79	40	0.1	MKLN1
chr7	23224688	23226765	+	4	55	20	0.1	NUPL2
chr7	27824781	27839709	+	4	221	54	0	TAX1BP1
chr7	77210743	77212967	+	4	113	42	0	PTPN12
chr7	91924202	91957214	+	4	86	84	0	ANKIB1
chr7	99621041	99621930	+	4	76	36	0.1	ZKSCAN1
chr8	103299660	103300494	-	4	202	79	0	UBR5
chr8	103766397	103766713	+	4	0	0	Inf
chr8	107691437	107705105	+	4	74	37	0.1	OXR1
chr8	128902834	128903244	+	4	120	93	0	PVT1
chr8	141679702	141680056	+	4	0	0	Inf	PTK2
chr8	141856358	141874498	-	4	376	128	0	PTK2
chr8	141895726	141895938	-	4	0	0	Inf	PTK2
chr8	48307537	48320523	+	4	0	27	0.1	KIAA0146
chr8	61484604	61488856	+	4	85	0	0	RAB2A
chr8	61707544	61714152	+	4	103	15	0	CHD7
chr9	123593608	123595734	-	4	47	29	0.1	PSMD5
chr9	138773478	138774924	-	4	16	20	0.2	CAMSAP1
chr9	22046749	22097363	+	4	6	0	0.7	CDKN2B-AS1
chrX	53430497	53430825	-	4	92	162	0	SMC1A
chrX	67272381	67293141	-	4	15	0	0.3	OPHN1
chr10	15875628	15889942	-	3	10	7	0.3	FAM188A
chr10	27326114	27337908	-	3	12	17	0.2	ANKRD26
chr10	27497330	27499819	-	3	0	0	Inf	ACBD5
chr10	96018556	96018907	+	3	12	5	0.2	PLCE1
chr11	10821636	10823321	-	3	679	527	0	EIF4G2
chr11	1093304	1093748	-	3	0	0	Inf	MUC2
chr11	1093517	1093748	-	3	0	0	Inf	MUC2
chr11	130130750	130131824	-	3	23	22	0.1	ZBTB44
chr11	13435076	13443385	-	3	54	10	0.1	BTBD10
chr11	34101174	34113603	+	3	410	232	0	CAPRIN1
chr11	34978930	34999729	+	3	46	17	0.1	PDHX
chr11	46001310	46001517	-	3	29	39	0.1	PHF21A
chr11	47434950	47435237	+	3	15	3	0.2	SLC39A13
chr11	65267236	65267452	-	3	0	0	Inf	TCONS_00019666
chr11	65268033	65269585	+	3	0	0	Inf	MALAT1
chr11	65831098	65831200	+	3	137	78	0	SF3B2
chr11	73198312	73198937	-	3	0	0	Inf	FAM168A
chr11	85707868	85742653	-	3	193	246	0	PICALM
chr12	105321750	105325569	-	3	0	41	0.1	SLC41A2
chr12	122825299	122826244	-	3	28	77	0	CLIP1
chr12	2863554	2863757	+	3	0	0	Inf	RP11-885B4.1
chr12	31562196	31579358	-	3	16	6	0.2	DENND5B
chr12	40422102	40442012	-	3	8	17	0.2	SLC2A13
chr12	49445469	49445631	+	3	0	0	Inf	MLL2
chr12	57927735	57928235	-	3	57	40	0.1	DCTN2
chr13	113537354	113537481	-	3	0	0	Inf	ATP11A
chr13	21395842	21418025	-	3	31	22	0.1	XPO4
chr13	21742126	21742538	-	3	63	34	0	SKA3
chr13	33306237	33320238	+	3	259	100	0	PDS5B
chr13	42040958	42042974	+	3	32	36	0.1	C13orf15
chr13	96409897	96416207	+	3	72	79	0	DNAJC3
chr14	64465631	64489581	+	3	101	112	0	SYNE2
chr14	74203700	74204000	-	3	43	77	0	C14orf43
chr15	59373134	59373483	+	3	54	38	0.1	RNF111
chr15	75703832	75705386	-	3	133	55	0	SIN3A
chr15	89144834	89182825	+	3	0	12	0.2	ISG20
chr16	14346245	14354878	+	3	0	0	Inf	MKL2
chr16	23424768	23428442	-	3	27	80	0	COG7
chr16	2816062	2816596	-	3	0	0	Inf	SRRM2
chr16	3778584	3779372	+	3	0	0	Inf	CREBBP
chr16	58593707	58594266	-	3	136	0	0	CNOT1
chr16	88677675	88677944	+	3	24	18	0.1	ZC3H18
chr16	88893109	88909237	-	3	10	5	0.3	GALNS
chr16	89784374	89784508	-	3	0	0	Inf	VPS9D1
chr17	2297336	2298748	-	3	28	19	0.1	MNT
chr17	37864573	37866734	+	3	83	121	0	ERBB2
chr17	39911041	39911495	+	3	0	0	Inf	JUP
chr17	42541839	42552271	-	3	40	10	0.1	GPATCH8
chr17	57430575	57430887	+	3	53	28	0.1	YPEL2
chr17	65447396	65448850	-	3	0	0	Inf	PITPNC1
chr17	70120270	70122446	-	3	0	0	Inf	SOX9
chr17	7402357	7402810	+	3	0	69	0	POLR2A
chr17	7416436	7416562	-	3	3	0	1	POLR2A
chr17	7416571	7417348	+	3	0	0	Inf	POLR2A
chr17	80521229	80529746	+	3	46	50	0.1	FOXK2
chr19	11233849	11240346	+	3	106	75	0	LDLR
chr19	36211984	36212122	-	3	0	0	Inf	WBP7
chr19	4035800	4035921	-	3	0	0	Inf	PIAS4
chr19	41242890	41243674	+	3	30	7	0.1	ITPKC
chr19	6381132	6381412	-	3	0	28	0.1	GTF2F1
chr1	113934502	113937775	+	3	0	0	Inf	MAGI3
chr1	145646114	145663367	+	3	6	23	0.1	RNF115
chr1	155408117	155408859	-	3	0	46	0.1	ASH1L
chr1	1756835	1770677	-	3	66	61	0	GNB1
chr1	205585605	205597002	-	3	2	0	1.5	ELK4
chr1	29481207	29481422	-	3	137	88	0	SRSF4
chr1	43850544	43850654	+	3	0	0	Inf	MED8
chr1	59805629	59844509	+	3	8	10	0.3	FGGY
chr20	3200902	3201730	-	3	0	0	Inf	ITPA
chr20	33334610	33380366	-	3	25	147	0	NCOA6
chr20	34183398	34183676	-	3	75	38	0	FER1L4
chr20	45891031	45905539	-	3	83	84	0	ZMYND8
chr20	56993266	57016139	+	3	117	125	0	VAPB
chr20	60888143	60888306	-	3	71	31	0	LAMA5
chr20	61537238	61545758	-	3	99	58	0	DIDO1
chr20	61833638	61835159	-	3	143	55	0	YTHDF1
chr21	36206706	36231875	-	3	88	75	0	RUNX1
chr21	45731268	45731372	+	3	0	0	Inf	PFKL
chr2	136360069	136362586	+	3	59	71	0	R3HDM1
chr2	136402948	136437894	+	3	89	66	0	R3HDM1
chr2	64778576	64780543	+	3	38	43	0.1	AFTPH
chr3	126733024	126733218	+	3	98	64	0	PLXNA1
chr3	130398170	130424501	-	3	0	0	Inf	PIK3R4
chr3	145838898	145842016	-	3	132	60	0	PLOD2
chr3	152132729	152150709	+	3	426	195	0	MBNL1
chr3	169831147	169854453	-	3	139	35	0	PHC3
chr3	169889160	169896726	-	3	203	151	0	PHC3
chr3	171969049	172025291	+	3	153	58	0	FNDC3B
chr3	8977554	8983488	-	3	12	13	0.2	RAD18
chr3	98600383	98600611	-	3	103	105	0	DCBLD2
chr4	106155053	106158508	+	3	17	5	0.2	TET2
chr4	115540578	115544858	+	3	0	52	0.1	UGT8
chr4	146823317	146824367	-	3	34	15	0.1	ZNF827
chr4	1902352	1932497	+	3	66	68	0	WHSC1
chr4	2008855	2010290	+	3	0	0	Inf	NELFA
chr4	38045982	38104778	+	3	123	117	0	TBC1D1
chr4	79805170	79805452	+	3	0	0	Inf	BMP2K
chr4	88959402	88987031	+	3	8	8	0.4	PKD2
chr5	127466758	127477673	+	3	388	375	0	SLC12A2
chr5	133996808	134002686	+	3	87	42	0	SEC24A
chr5	138699447	138700432	+	3	165	253	0	PAIP2
chr5	32415073	32417897	-	3	107	62	0	ZFR
chr5	70888752	70892191	+	3	36	67	0	MCCC2
chr6	101086476	101110412	-	3	29	18	0.1	ASCC3
chr6	126314902	126334247	+	3	25	30	0.1	TRMT11
chr6	157362937	157363062	-	3	0	0	Inf	ARID1B
chr6	71136141	71162274	+	3	49	77	0	FAM135A
chr6	85154104	85180622	-	3	0	0	Inf	RP1-90L14.1
chr7	127953227	127976096	-	3	122	17	0	RBM28
chr7	131193709	131196192	-	3	105	578	0	PODXL
chr7	138209985	138258387	+	3	36	42	0.1	TRIM24
chr7	140402665	140404763	+	3	61	41	0	NDUFB2
chr7	143080085	143080228	+	3	0	0	Inf	ZYX
chr7	27668989	27689252	-	3	79	54	0	HIBADH
chr7	44684925	44687358	+	3	45	37	0.1	OGDH
chr7	44739739	44741214	+	3	58	77	0	OGDH
chr7	55169862	55170021	-	3	0	0	Inf	EGFR
chr7	73100965	73101425	+	3	53	81	0	WBSCR22
chr7	95037109	95037891	+	3	0	0	Inf	PON2
chr8	123865979	123867049	-	3	0	0	Inf	ZHX2
chr8	123929109	123929249	-	3	0	0	Inf	ZHX2
chr8	125567982	125590259	-	3	0	86	0	MTSS1
chr8	141828375	141900868	-	3	439	265	0	PTK2
chr8	142227188	142229896	-	3	0	27	0.1	SLC45A4
chr8	81411728	81412617	+	3	25	23	0.1	ZBTB10
chr9	100444481	100447322	-	3	26	0	0.1	XPA
chr9	115013208	115060196	-	3	187	138	0	PTBP3
chr9	123914762	123922580	+	3	5	14	0.2	CNTRL
chr9	136657011	136657329	+	3	0	0	Inf	VAV2
chr9	33293677	33295425	+	3	3	24	0.1	NFX1
chr9	33953282	33956144	-	3	25	117	0	UBAP2
chr9	86274694	86301070	-	3	127	0	0	UBQLN1
chr9	98740342	98766983	+	3	16	17	0.2	ERCC6L2
chrX	151804335	151809756	-	3	0	11	0.3	GABRQ
chrX	53563456	53574809	+	3	0	0	Inf	HUWE1
chr10	114799783	114799885	+	2	237	311	0	TCF7L2
chr10	12039670	12056183	-	2	40	27	0	UPF2
chr10	32832227	32873232	+	2	0	0	Inf	CCDC7
chr10	4757392	4757531	-	2	0	0	Inf
chr10	64966354	64968561	-	2	117	19	0	JMJD1C
chr10	73894495	73895511	-	2	0	0	Inf	ASCC1
chr10	79797196	79799983	+	2	0	11	0.2	RPS24
chr11	116729247	116732073	+	2	0	0	Inf	SIK3
chr11	43883599	43887594	-	2	0	0	Inf	RP11-613D13.5
chr11	46342595	46342846	-	2	0	0	Inf	CREB3L1
chr11	46515157	46515754	-	2	11	6	0.2	AMBRA1
chr11	46515157	46534363	-	2	12	6	0.2	AMBRA1
chr11	62297582	62299098	-	2	0	0	Inf	AHNAK
chr11	62299698	62300060	-	2	0	0	Inf	AHNAK
chr11	65267159	65267984	+	2	0	0	Inf	TCONS_l2_00004575
chr11	77069942	77091039	-	2	151	59	0	PAK1
chr11	77386080	77404656	-	2	41	56	0	RSF1
chr11	85722072	85742653	-	2	193	115	0	PICALM
chr11	872904	875997	+	2	0	0	Inf	CHID1
chr12	12006408	12045291	-	2	0	0	Inf	ETV6
chr12	124158161	124191620	+	2	0	12	0.2	TCTN2
chr12	133147892	133158852	+	2	82	38	0	FBRSL1
chr12	49445712	49445898	+	2	0	0	Inf	MLL2
chr12	50936905	50937398	-	2	0	0	Inf	DIP2B
chr12	54531772	54533417	+	2	0	0	Inf
chr12	83250788	83251359	+	2	28	23	0.1	TMTC2
chr12	990857	996470	+	2	153	63	0	WNK1
chr13	21735928	21742538	-	2	63	32	0	SKA3
chr13	32971111	32972494	-	2	0	0	Inf	BRCA2
chr13	41646917	41654945	+	2	5	53	0	WBP4
chr13	46559431	46594692	-	2	77	108	0	ZC3H13
chr13	73491213	73492144	+	2	21	0	0.1	PIBF1
chr13	95829960	95840796	-	2	17	13	0.1	ABCC4
chr13	96485180	96489456	-	2	7	4	0.3	UGGT2
chr13	99890680	99966474	+	2	130	35	0	UBAC2
chr14	67736417	67770316	+	2	16	21	0.1	MPP5
chr14	75248331	75248595	-	2	0	0	Inf	YLPM1
chr14	75248418	75248595	-	2	0	0	Inf	YLPM1
chr15	101725619	101725739	-	2	0	0	Inf	CHSY1
chr15	41648236	41669502	+	2	63	77	0	NUSAP1
chr15	41961025	41962156	+	2	23	12	0.1	MGA
chr15	64994177	64994609	+	2	0	0	Inf	AC100830.3
chr15	75693070	75705386	-	2	133	39	0	SIN3A
chr15	81271106	81274523	-	2	65	3	0	MESDC2
chr15	90760670	90763123	+	2	150	99	0	SEMA4B
chr15	93467550	93472321	+	2	112	75	0	CHD2
chr16	24816025	24816172	+	2	6	0	0.3	TNRC6A
chr16	30675535	30678943	+	2	57	29	0	FBRS
chr16	53175090	53191453	+	2	10	33	0.1	CHD9
chr16	67271141	67271285	-	2	12	8	0.2	FHOD1
chr16	70566381	70575737	+	2	138	51	0	SF3B3
chr16	89783969	89784161	-	2	0	0	Inf	VPS9D1
chr17	17696246	17701827	+	2	76	22	0	RAI1
chr17	37579949	37580074	-	2	86	67	0	MED1
chr17	41400786	41401040	+	2	0	0	Inf
chr17	43111865	43119215	+	2	0	0	Inf	DCAKD
chr17	47394636	47394831	-	2	0	0	Inf	ZNF652
chr17	48743264	48743908	-	2	0	0	Inf	ABCC3
chr17	53016284	53024673	+	2	83	40	0	TOM1L1
chr17	53024621	53027487	+	2	144	23	0	TOM1L1
chr17	7416772	7417045	-	2	0	0	Inf	POLR2A
chr17	76694350	76705814	-	2	68	9	0	CYTH1
chr17	79667496	79668747	+	2	43	0	0	HGS
chr17	80521229	80526077	+	2	46	53	0	FOXK2
chr18	19747151	19748344	-	2	4	0	0.5	RP11-627G18.3
chr18	55153343	55153475	-	2	0	0	Inf	ONECUT2
chr19	11333216	11340174	+	2	0	0	Inf	DOCK6
chr19	1300672	1300848	-	2	0	0	Inf	EFNA2
chr19	15350010	15353944	+	2	0	0	Inf	BRD4
chr19	30476129	30503438	+	2	64	118	0	URI1
chr19	3452528	3463598	-	2	0	0	Inf	NFIC
chr19	36212502	36217231	+	2	0	0	Inf	WBP7
chr19	38590601	38597280	+	2	119	153	0	SIPA1L3
chr19	39899095	39899623	-	2	0	0	Inf	ZFP36
chr19	41450615	41518390	+	2	0	13	0.2	CYP2B7P1
chr19	41810087	41812523	-	2	0	0	Inf	HNRNPUL1
chr19	48887486	48894755	-	2	0	681	0	KDELR1
chr19	51462150	51462399	+	2	0	0	Inf	CTB-147C22.8
chr19	51517894	51518494	+	2	0	0	Inf	CTC-518B2.12
chr19	54646664	54659201	+	2	42	0	0	CNOT3
chr19	54649727	54651973	-	2	0	0	Inf	CNOT3
chr1	101372407	101440458	+	2	53	6	0	SLC30A7
chr1	1102742	1103040	-	2	0	0	Inf
chr1	1116591	1116788	-	2	0	0	Inf	TTLL10
chr1	114515645	114516317	+	2	52	0	0	HIPK1
chr1	155365249	155429689	-	2	57	18	0	ASH1L
chr1	155644800	155649303	-	2	13	0	0.2	YY1AP1
chr1	159893258	159893629	-	2	0	0	Inf	TAGLN2
chr1	168200751	168212307	+	2	40	0	0	SFT2D2
chr1	169510031	169510760	+	2	0	0	Inf	F5
chr1	169510043	169510286	+	2	0	0	Inf	F5
chr1	171501835	171501961	-	2	0	0	Inf	PRRC2C
chr1	17939012	17939129	-	2	0	0	Inf	ARHGEF10L
chr1	21327691	21329301	-	2	165	8	0	EIF4G3
chr1	226048391	226056148	+	2	0	0	Inf	TMEM63A
chr1	233313547	233344435	-	2	7	21	0.1	PCNXL2
chr1	26594973	26596105	+	2	23	15	0.1	CEP85
chr1	42045407	42050989	-	2	18	9	0.1	HIVEP3
chr1	45358394	45363116	-	2	0	0	Inf	EIF2B3
chr1	46659526	46660323	-	2	23	15	0.1	POMGNT1
chr1	58971731	59002413	-	2	15	32	0.1	OMA1
chr1	62237102	62253644	+	2	24	45	0	INADL
chr1	6551471	6551638	-	2	0	0	Inf	PLEKHG5
chr20	17639407	17639557	-	2	0	0	Inf	RRBP1
chr20	33954359	33971936	-	2	26	28	0.1	UQCC
chr20	42089555	42089678	+	2	0	0	Inf	SRSF6
chr20	47693516	47707559	+	2	224	381	0	CSE1L
chr20	57574397	57574864	-	2	0	0	Inf	CTSZ
chr20	61916217	61917794	+	2	0	36	0.1	ARFGAP1
chr20	62577003	62577996	-	2	62	40	0	UCKL1
chr21	16386664	16415895	-	2	28	23	0.1	NRIP1
chr21	30693541	30715137	+	2	41	0	0	BACH1
chr22	22160138	22162135	-	2	63	32	0	MAPK1
chr22	29695588	29695841	+	2	101	262	0	EWSR1
chr22	34157357	34161940	-	2	0	28	0.1	LARGE
chr22	36690200	36691070	-	2	0	0	Inf	MYH9
chr22	37964383	37965254	-	2	0	0	Inf	CDC42EP1
chr22	42575614	42611347	-	2	20	11	0.1	TCF20
chr22	45209482	45209662	-	2	0	0	Inf	PRR5-ARHGAP8
chr22	45209538	45209714	-	2	0	0	Inf	PRR5-ARHGAP8
chr2	10544899	10547076	-	2	0	0	Inf	HPCAL1
chr2	136409302	136437894	+	2	35	66	0	R3HDM1
chr2	171973827	171974367	-	2	60	0	0	TLK1
chr2	197653927	197657876	-	2	21	46	0	GTF3C3
chr2	203142672	203242273	+	2	55	34	0	NOP58
chr2	231325976	231339162	+	2	74	0	0	SP100
chr2	24046127	24092631	-	2	14	5	0.1	ATAD2B
chr2	241552942	241553383	-	2	0	0	Inf	GPR35
chr2	32602655	32670736	+	2	38	49	0	BIRC6
chr2	46203567	46237656	+	2	3	22	0.1	PRKCE
chr2	58449076	58459247	-	2	27	28	0.1	FANCL
chr2	61709514	61720188	-	2	133	89	0	XPO1
chr2	74653619	74656056	+	2	0	0	Inf	RTKN
chr3	114069120	114070725	-	2	56	2	0	ZBTB20
chr3	152882554	152965320	+	2	0	0	Inf	RAP2B
chr3	167754623	167759262	-	2	138	93	0	GOLIM4
chr3	167785677	167791097	-	2	0	0	Inf	GOLIM4
chr3	179424721	179437822	+	2	0	2	1	USP13
chr3	197422736	197432046	-	2	19	14	0.1	KIAA0226
chr3	48677191	48678066	+	2	0	0	Inf	CELSR3
chr3	63898263	63898901	+	2	25	19	0.1	ATXN7
chr3	9455198	9457416	+	2	0	0	Inf	SETD5
chr4	1036832	1037177	-	2	0	0	Inf	TCONS_00007952
chr4	106614455	106616825	-	2	15	23	0.1	INTS12
chr4	110412482	110416012	+	2	79	19	0	SEC24B
chr4	187528688	187528844	+	2	0	0	Inf	FAT1
chr4	2674039	2695429	-	2	0	0	Inf	FAM193A
chr4	54265896	54294350	+	2	61	11	0	FIP1L1
chr4	54280781	54294350	+	2	40	11	0	FIP1L1
chr4	54292038	54294350	+	2	107	11	0	FIP1L1
chr4	73950965	73959945	-	2	98	56	0	ANKRD17
chr4	75937634	75938360	+	2	49	3	0	PARM1
chr4	77055327	77065626	-	2	88	26	0	NUP54
chr5	126859151	126874835	+	2	291	74	0	PRRC1
chr5	139539124	139540414	+	2	0	0	Inf	CTB-131B5.5
chr5	142264862	142311690	+	2	46	23	0	ARHGAP26
chr5	145529184	145544034	-	2	38	59	0	LARS
chr5	32155427	32156372	+	2	0	0	Inf	GOLPH3
chr5	32379220	32400308	-	2	0	27	0.1	ZFR
chr5	38991050	39003724	-	2	19	34	0.1	RICTOR
chr5	70798425	70844572	+	2	81	26	0	BDP1
chr5	73930508	73932323	-	2	71	45	0	ENC1
chr5	74041502	74046492	-	2	13	25	0.1	GFM2
chr5	77385216	77396849	-	2	33	41	0	AP3B1
chr6	139232738	139233003	+	2	0	0	Inf	REPS1
chr6	155123104	155152274	+	2	93	29	0	SCAF8
chr6	157222509	157256710	+	2	58	13	0	ARID1B
chr6	157357968	157431695	+	2	0	23	0.1	ARID1B
chr6	158733082	158735300	+	2	46	29	0	TCONS_00011401
chr6	159197439	159210403	-	2	287	249	0	EZR
chr6	168227166	168227334	-	2	0	0	Inf	C6orf124
chr6	170855190	170858201	-	2	116	132	0	PSMB1
chr6	18256591	18258636	-	2	190	127	0	DEK
chr6	26426409	26429013	+	2	0	0	Inf	BTN2A3P
chr6	47494363	47522502	+	2	0	101	0	CD2AP
chr6	90461149	90472249	-	2	19	5	0.1	MDN1
chr6	96971031	96971164	+	2	0	0	Inf	UFL1
chr7	100953622	100953736	-	2	0	0	Inf	RP11-132A1.4
chr7	104702610	104707254	+	2	107	90	0	MLL5
chr7	107399267	107399534	-	2	0	0	Inf	CBLL1
chr7	127950832	127979755	-	2	0	0	Inf	RBM28
chr7	128530604	128530769	-	2	0	0	Inf	KCP
chr7	131186077	131194224	+	2	0	0	Inf	PODXL
chr7	133728957	133729059	+	2	0	0	Inf	EXOC4
chr7	138768525	138774505	-	2	61	73	0	ZC3HAV1
chr7	156619298	156629579	-	2	65	71	0	LMBR1
chr7	158672374	158698782	+	2	51	16	0	WDR60
chr7	22330793	22357656	-	2	9	22	0.1	RAPGEF5
chr7	24659670	24720139	+	2	0	23	0.1	MPP6
chr7	2579248	2580146	-	2	0	0	Inf	BRAT1
chr7	44807171	44807584	-	2	0	0	Inf	ZMIZ2
chr7	97820925	97823884	+	2	41	30	0	LMTK2
chr7	98730326	98730723	-	2	0	0	Inf	SMURF1
chr7	98730332	98730723	-	2	0	0	Inf	SMURF1
chr8	107691437	107754545	+	2	74	5	0	OXR1
chr8	119388020	119391939	-	2	71	0	0	SAMD12
chr8	128867400	128903244	+	2	5	93	0	PVT1
chr8	141357855	141370325	-	2	0	56	0	TRAPPC9
chr8	145738024	145738154	-	2	17	5	0.1	RECQL4
chr8	623288	642612	-	2	30	0	0.1	ERICH1
chr8	68123717	68131795	-	2	107	21	0	ARFGEF1
chr8	68163533	68172161	-	2	71	71	0	ARFGEF1
chr8	95549330	95550574	-	2	61	20	0	KIAA1429
chr9	139730193	139730297	+	2	93	104	0	RABL6
chr9	33944362	33956144	-	2	25	84	0	UBAP2
chr9	33960823	33989124	-	2	79	38	0	UBAP2
chr9	4093896	4125941	-	2	12	0	0.2	GLIS3
chr9	4286037	4286523	-	2	11	11	0.2	GLIS3
chr9	4823547	4860901	+	2	16	0	0.1	RCL1
chr9	86279944	86292876	-	2	93	154	0	UBQLN1
chrX	153219929	153220571	+	2	0	0	Inf	HCFC1
chrX	53563456	53574800	+	2	0	0	Inf	HUWE1
chrX	95990756	95993761	+	2	0	126	0	DIAPH2

## Sheet: C-LM_3
chromosome	start	end	strand	circ_reads	lin_reads_5prime	lin_reads_3prime	circ/lin_ratio	host_gene
chr16	85667519	85667738	+	52	74	40	0.7	GSE1
chr1	1586822	1650894	-	44	53	0	0.8	CDK11B
chr15	64791491	64792365	+	22	20	23	1	ZNF609
chr17	65941524	65972074	+	21	104	38	0.2	BPTF
chr3	169863210	169867032	-	20	78	71	0.3	PHC3
chr3	171965322	171969331	+	20	72	27	0.3	FNDC3B
chrUn_gl000220	121604	123082	+	19	38	2	0.5	LOC100507412
chr1	117944807	117963271	+	18	17	31	0.6	MAN1A2
chr1	1601102	1666274	-	18	0	0	Inf	SLC35E2B
chr5	167915606	167921655	+	18	157	40	0.1	RARS
chr22	42915719	42976365	-	17	17	36	0.5	RRP7A
chr7	134222945	134261182	+	17	23	0	0.7	AKR1B10
chr1	155646338	155746272	-	16	26	47	0.3	YY1AP1
chr11	1212935	1213103	-	15	0	0	Inf	MUC5AC
chr13	46577273	46594692	-	15	47	25	0.3	ZC3H13
chr1	19610489	19630880	-	14	8	0	1.8	AKR7A3
chr8	141595217	141616013	-	14	10	84	0.2	AGO2
chr19	18258252	18258434	+	13	24	21	0.5	MAST3
chr7	139083344	139092096	+	13	57	82	0.2	LUC7L2
chr11	32948702	32956981	+	12	18	28	0.4	QSER1
chr16	2816060	2816558	-	12	0	0	Inf	SRRM2
chr3	169854206	169867032	-	12	78	107	0.1	PHC3
chr5	137320945	137324004	-	12	0	0	Inf	FAM13B
chr1	205585605	205593019	-	11	8	0	1.4	ELK4
chr3	196118683	196129890	-	11	26	19	0.4	UBXN7
chr13	96375495	96377506	+	10	38	31	0.3	DNAJC3
chr19	41811650	41812511	-	10	0	2	5	HNRNPUL1
chr1	33236971	33237091	-	10	0	3	3.3	KIAA1522
chr14	24459390	24505837	+	9	0	0	Inf	DHRS4L2
chr18	33606862	33613800	-	9	42	7	0.2	RPRD1A
chr18	9182379	9221997	+	9	26	17	0.3	ANKRD12
chr1	117944807	117957453	+	9	17	85	0.1	MAN1A2
chr1	155186174	155206260	-	9	6	0	1.5	GBAP1
chr1	193172924	193181607	+	9	11	15	0.6	CDC73
chr3	169840378	169847340	-	9	110	75	0.1	PHC3
chr4	73956383	73958017	-	9	0	27	0.3	ANKRD17
chr9	5968018	5988545	-	9	12	4	0.8	KIAA2026
chr12	49444983	49445550	+	8	0	0	Inf	MLL2
chr14	105174024	105176019	-	8	0	0	Inf	INF2
chr14	23378691	23380612	-	8	17	4	0.5	RBM23
chr19	40368302	40384167	-	8	0	0	Inf	FCGBP
chr19	41242890	41243674	+	8	16	11	0.5	ITPKC
chr19	41811650	41812723	-	8	0	2	4	HNRNPUL1
chr1	151611363	151611595	+	8	16	13	0.5	SNX27
chr4	52729602	52758017	+	8	108	9	0.1	DCUN1D4
chr6	158733082	158735300	+	8	27	8	0.3	TCONS_00011401
chr7	151878328	151878460	+	8	0	0	Inf	MLL3
chr7	99090662	99092254	-	8	10	0	0.8	ZNF394
chr8	11666302	11689179	+	8	70	217	0	FDFT1
chr8	52773404	52773806	-	8	62	21	0.1	PCMTD1
chr10	34558584	34573173	-	7	10	5	0.7	PARD3
chr11	1093511	1093748	-	7	0	0	Inf	MUC2
chr11	65267236	65267452	-	7	0	0	Inf	TCONS_00019666
chr12	95602618	95605043	-	7	50	5	0.1	FGD6
chr16	2812939	2813053	-	7	0	0	Inf	SRRM2
chr16	2816062	2816596	-	7	0	0	Inf	SRRM2
chr17	40762125	40811570	+	7	41	0	0.2	TUBG1
chr1	154207066	154207767	+	7	87	16	0.1	UBAP2L
chr20	39721111	39729993	+	7	54	55	0.1	TOP1
chr22	42910111	42970824	-	7	8	12	0.6	RRP7A
chr2	55894125	55895093	-	7	0	6	1.2	PNPT1
chr6	4891946	4892613	+	7	22	26	0.3	CDYL
chr7	104753280	104753472	-	7	0	0	Inf	SRPK2
chr7	141920018	141920501	-	7	0	0	Inf	RP11-1220K2.2
chr8	61653817	61655656	+	7	38	209	0	CHD7
chr10	32197099	32199491	-	6	4	39	0.2	ARHGAP12
chr10	7839009	7844817	+	6	58	12	0.1	ATP5C1
chr11	107260799	107289013	-	6	9	4	0.7	CWF19L2
chr11	47755576	47772842	-	6	63	55	0.1	FNBP4
chr11	65267147	65267394	+	6	0	0	Inf	MALAT1
chr12	70193988	70195501	+	6	29	34	0.2	RAB3IP
chr12	7043002	7050186	+	6	83	271	0	ATN1
chr12	83250788	83251359	+	6	32	10	0.2	TMTC2
chr13	111335397	111340365	-	6	13	11	0.5	CARS2
chr14	69256018	69256208	+	6	0	0	Inf	ZFP36L1
chr15	44855323	44862856	-	6	19	0	0.3	SPG11
chr15	93540186	93545547	+	6	48	50	0.1	CHD2
chr16	2811667	2811808	-	6	0	0	Inf	SRRM2
chr16	68155889	68160513	+	6	17	19	0.3	NFATC3
chr17	27603295	27603438	-	6	0	0	Inf	NUFIP2
chr17	56434828	56436184	-	6	60	14	0.1	RNF43
chr17	57430575	57430887	+	6	25	10	0.2	YPEL2
chr19	38631823	38633350	+	6	91	175	0	SIPA1L3
chr19	41811650	41812707	-	6	0	2	3	HNRNPUL1
chr1	117944807	117984947	+	6	17	27	0.2	MAN1A2
chr1	155283910	155285753	-	6	0	0	Inf	FDPS
chr1	46067926	46070688	+	6	0	64	0.1	NASP
chr2	1539451	1542714	-	6	0	0	Inf	TPO
chr4	39739039	39757359	+	6	203	53	0	UBE2K
chr4	77659913	77663079	+	6	39	36	0.2	SHROOM3
chr4	87891915	87892024	+	6	0	0	Inf	AFF1
chr5	36953719	36976504	+	6	75	34	0.1	NIPBL
chr6	35259440	35260436	-	6	0	0	Inf	ZNF76
chr6	47251673	47254331	-	6	34	76	0.1	TNFRSF21
chr7	155465560	155473602	+	6	14	52	0.1	RBM33
chr8	102570646	102571040	+	6	12	15	0.4	GRHL2
chr8	86117767	86117936	-	6	0	0	Inf	E2F5
chr9	33886878	33900269	+	6	187	59	0	UBE2R2
chr9	33971648	33973235	-	6	36	20	0.2	UBAP2
chrX	73064323	73064908	-	6	0	0	Inf	XIST
chrX	73069352	73069689	+	6	0	0	Inf	XIST
chr11	33307958	33309057	+	5	35	17	0.1	HIPK3
chr11	85707868	85742653	-	5	98	93	0.1	PICALM
chr12	112734807	112734911	+	5	0	0	Inf	C12orf51
chr14	50292584	50304924	-	5	15	11	0.3	NEMF
chr15	89656955	89659752	+	5	333	189	0	ABHD2
chr16	2812870	2812981	+	5	0	0	Inf	SRRM2
chr16	30081200	30081694	-	5	0	0	Inf	ALDOA
chr17	65924470	65925603	+	5	31	101	0	BPTF
chr17	953289	1003975	-	5	24	33	0.2	ABR
chr19	42219661	42222139	-	5	0	0	Inf	CEACAM5
chr19	47767859	47768203	+	5	37	9	0.1	CCDC9
chr1	117944807	117948267	+	5	17	69	0.1	MAN1A2
chr1	169510031	169510247	+	5	0	0	Inf	F5
chr1	61848908	61872399	+	5	24	36	0.1	NFIA
chr20	17639407	17639557	-	5	0	0	Inf	RRBP1
chr20	2944917	2945848	+	5	6	15	0.3	PTPRA
chr20	36685933	36694658	+	5	23	21	0.2	RPRD1B
chr2	105713669	105714015	-	5	0	0	Inf	AC104655.2
chr2	203818727	203820481	+	5	9	15	0.3	ALS2CR8
chr3	196214269	196215554	-	5	6	5	0.8	RNF168
chr4	148778703	148803083	+	5	0	2	2.5	ARHGAP10
chr4	40465635	40465738	+	5	0	0	Inf	AC098869.1
chr5	6604250	6605521	-	5	15	10	0.3	NSUN2
chr5	70798425	70808255	+	5	46	18	0.1	BDP1
chr6	18236682	18258636	-	5	161	24	0	DEK
chr7	123332675	123332783	+	5	0	0	Inf	WASL
chr7	128655032	128658211	-	5	64	25	0.1	TNPO3
chr7	149189949	149255930	-	5	0	6	0.8	ZNF746
chr7	44739739	44741214	+	5	24	52	0.1	OGDH
chr7	91842508	91855996	-	5	26	14	0.2	KRIT1
chr8	119388020	119391939	-	5	49	0	0.1	SAMD12
chr8	141856358	141856777	-	5	198	52	0	PTK2
chr8	68015271	68071372	+	5	24	11	0.2	CSPP1
chr9	110062421	110074018	+	5	104	0	0	RAD23B
chr9	78638653	78686814	+	5	14	17	0.3	PCSK5
chr10	112640990	112724819	+	4	19	11	0.2	PDCD4
chr11	17167214	17167489	-	4	52	10	0.1	PIK3C2A
chr11	34111725	34113603	+	4	128	151	0	CAPRIN1
chr11	64896791	64898213	-	4	0	0	Inf	SYVN1
chr12	120995348	120995485	+	4	27	44	0.1	RNF10
chr12	57005743	57005897	+	4	0	0	Inf	BAZ2A
chr12	69652630	69652735	-	4	0	0	Inf	CPSF6
chr13	22113440	22113827	-	4	16	20	0.2	EFHA1
chr13	96665560	96684225	-	4	23	0	0.2	UGGT2
chr13	99890680	99896878	+	4	118	26	0	UBAC2
chr14	20811305	20811436	-	4	0	0	Inf	RPPH1
chr14	55168779	55169298	+	4	18	7	0.2	SAMD4A
chr15	30053341	30065560	-	4	66	53	0.1	TJP1
chr15	81226969	81227103	+	4	0	0	Inf	KIAA1199
chr15	93543741	93558139	+	4	54	106	0	CHD2
chr16	67201205	67201305	+	4	19	2	0.2	HSF4
chr16	69189773	69201088	+	4	44	42	0.1	CIRH1A
chr16	69194258	69201088	+	4	55	42	0.1	CIRH1A
chr16	8952206	8953192	-	4	66	99	0	CARHSP1
chr17	20107645	20109225	+	4	0	0	Inf	SPECC1
chr17	34171681	34171939	+	4	0	0	Inf	TAF15
chr17	56051910	56052035	+	4	0	0	Inf	VEZF1
chr17	65941524	65960520	+	4	104	20	0	BPTF
chr17	78022381	78023788	+	4	8	5	0.5	CCDC40
chr19	2350237	2350370	-	4	0	0	Inf	AC005258.3
chr19	3976102	3976507	+	4	0	0	Inf	EEF2
chr19	45901262	45901597	-	4	188	81	0	PPP1R13L
chr19	48244749	48244898	-	4	0	0	Inf	EHD2
chr1	14099572	14109326	+	4	38	5	0.1	PRDM2
chr1	155160799	155160936	+	4	0	0	Inf	MUC1
chr1	169509961	169510096	+	4	0	0	Inf	F5
chr1	180250440	180257652	-	4	5	5	0.8	ACBD6
chr1	20812512	20812621	+	4	0	0	Inf	CAMK2N1
chr1	220287655	220312481	+	4	24	24	0.2	IARS2
chr1	27056141	27059283	+	4	74	54	0.1	ARID1A
chr1	39747879	39753234	+	4	11	40	0.1	MACF1
chr20	30954186	30959677	+	4	54	0	0.1	ASXL1
chr20	57014000	57016139	+	4	51	28	0.1	VAPB
chr2	100078957	100081447	-	4	14	11	0.3	REV1
chr2	169404105	169417832	+	4	61	15	0.1	CERS6
chr2	27884261	27884914	-	4	0	0	Inf	SUPT7L
chr2	39505547	39514105	-	4	18	7	0.2	MAP4K3
chr3	141148074	141148198	+	4	0	0	Inf	ZBTB38
chr3	145838898	145842016	-	4	103	53	0	PLOD2
chr3	149563797	149639014	+	4	40	20	0.1	RNF13
chr3	169831147	169867032	-	4	78	26	0.1	PHC3
chr4	187627716	187630999	-	4	60	60	0.1	FAT1
chr4	48371865	48385801	+	4	42	40	0.1	SLAIN2
chr4	52729602	52744020	+	4	108	5	0	DCUN1D4
chr4	73950965	73958017	-	4	0	25	0.2	ANKRD17
chr5	127450277	127450426	+	4	173	0	0	SLC12A2
chr5	148930404	148930519	-	4	0	79	0.1	CSNK1A1
chr5	171462549	171534856	-	4	8	0	0.5	STK10
chr5	180487896	180488002	-	4	0	0	Inf	BTNL9
chr5	36982266	36986403	+	4	0	27	0.1	NIPBL
chr5	57776966	57777068	+	4	0	0	Inf
chr6	20781375	20781496	+	4	5	6	0.7	CDKAL1
chr6	5404774	5431405	+	4	5	0	0.8	FARS2
chr7	104714065	104719410	+	4	40	32	0.1	MLL5
chr7	107399183	107399372	-	4	0	0	Inf	CBLL1
chr7	107399267	107399534	-	4	0	0	Inf	CBLL1
chr7	123332663	123332807	+	4	0	0	Inf	WASL
chr7	127293454	127294058	-	4	0	0	Inf	SND1
chr7	151181822	151195266	-	4	5	0	0.8	RHEB
chr7	23650789	23651172	+	4	2	5	0.8	CCDC126
chr7	72987173	72987295	-	4	0	11	0.4	TBL2
chr7	73100965	73101425	+	4	29	56	0.1	WBSCR22
chr8	129021835	129022690	+	4	39	108	0	PVT1
chr8	141582910	141595410	-	4	107	50	0	AGO2
chr9	123690156	123690261	-	4	0	0	Inf	TRAF1
chr9	125772632	125839041	+	4	30	34	0.1	RABGAP1
chr9	136657011	136657329	+	4	0	0	Inf	VAV2
chr9	33953282	33963789	-	4	20	85	0	UBAP2
chr9	4117767	4125941	-	4	0	9	0.4	GLIS3
chrX	153996576	153999154	+	4	54	58	0.1	DKC1
chrX	17121840	17157084	+	4	20	6	0.2	REPS2
chr10	102732536	102738106	-	3	0	0	Inf	MRPL43
chr10	103427642	103436193	-	3	20	14	0.2	FBXW4
chr10	105767934	105778666	+	3	54	55	0.1	SLK
chr10	121431917	121432168	+	3	0	67	0	BAG3
chr10	24816864	24825822	+	3	16	5	0.2	KIAA1217
chr10	4872866	4878001	+	3	12	4	0.2	AKR1E2
chr10	4872866	4879773	+	3	12	0	0.2	AKR1E2
chr10	71016791	71021050	+	3	11	3	0.3	HKDC1
chr10	93754291	93768032	+	3	18	14	0.2	BTAF1
chr10	98303832	98336586	-	3	70	119	0	TM9SF3
chr11	65319154	65319381	+	3	0	0	Inf	LTBP3
chr11	73849764	73850873	-	3	28	16	0.1	C2CD3
chr12	12022357	12022903	+	3	74	39	0	ETV6
chr12	42521847	42523653	-	3	0	0	Inf	GXYLT1
chr12	65078566	65088674	+	3	15	0	0.2	RASSF3
chr12	6781515	6781698	-	3	30	21	0.1	ZNF384
chr12	79986390	79990438	-	3	19	0	0.2	PAWR
chr13	24914169	24914386	-	3	0	0	Inf
chr13	46577273	46619648	-	3	9	25	0.1	ZC3H13
chr13	98865473	98865667	+	3	76	99	0	FARP1
chr14	104206862	104208199	+	3	0	0	Inf	PPP1R13B
chr14	58690339	58690574	+	3	0	16	0.2	ACTR10
chr14	91444649	91467503	-	3	6	0	0.5	RPS6KA5
chr15	41347444	41348904	-	3	47	18	0.1	INO80
chr15	66806325	66832548	+	3	0	12	0.2	ZWILCH
chr15	86087002	86129054	+	3	24	39	0.1	AKAP13
chr15	93540186	93541851	+	3	48	54	0.1	CHD2
chr16	148142	150507	-	3	32	24	0.1	NPRL3
chr16	22163831	22163955	+	3	3	8	0.4	VWA3A
chr16	354303	364683	-	3	24	15	0.1	AXIN1
chr16	68155889	68157024	+	3	17	21	0.1	NFATC3
chr17	36517593	36523933	+	3	8	16	0.2	SOCS7
chr17	37864573	37866734	+	3	50	61	0	ERBB2
chr17	4186092	4210418	-	3	27	11	0.1	UBE2G1
chr17	43159011	43164020	+	3	102	31	0	NMT1
chr17	7416856	7417066	-	3	0	0	Inf	POLR2A
chr18	2732262	2796519	+	3	12	21	0.1	SMCHD1
chr18	29691716	29693823	+	3	0	0	Inf	RNF138
chr18	77488906	77496521	+	3	5	18	0.2	CTDP1
chr18	9195548	9221997	+	3	39	17	0.1	ANKRD12
chr19	33134028	33134258	-	3	8	22	0.1	ANKRD27
chr19	41811641	41812707	-	3	0	0	Inf	HNRNPUL1
chr19	50412370	50412511	+	3	0	0	Inf	NUP62
chr19	54646664	54650393	+	3	51	68	0	CNOT3
chr1	155408117	155429689	-	3	37	23	0.1	ASH1L
chr1	16237595	16242774	+	3	29	13	0.1	SPEN
chr1	172520651	172526934	+	3	13	19	0.2	C1orf9
chr1	204082042	204086835	+	3	10	35	0.1	SOX13
chr1	21076215	21076375	-	3	64	81	0	HP1BP3
chr1	21295966	21307720	-	3	103	85	0	EIF4G3
chr1	21295966	21329301	-	3	135	85	0	EIF4G3
chr1	236966727	237001899	+	3	27	17	0.1	MTR
chr1	26510704	26511677	+	3	30	7	0.1	CNKSR1
chr1	31465236	31468067	-	3	67	31	0	PUM1
chr1	31465236	31479949	-	3	30	31	0.1	PUM1
chr1	32502510	32504220	+	3	62	21	0	KHDRBS1
chr1	53566187	53566348	-	3	0	0	Inf	SLC1A7
chr1	6867042	6885270	+	3	0	47	0.1	CAMTA1
chr1	89236034	89237562	+	3	23	26	0.1	PKN2
chr20	33345178	33345284	+	3	0	0	Inf	NCOA6
chr20	34183398	34183676	-	3	119	29	0	FER1L4
chr20	36685939	36694658	+	3	0	21	0.1	RPRD1B
chr20	60572605	60589763	-	3	83	39	0	TAF4
chr21	36206706	36231875	-	3	47	56	0.1	RUNX1
chr21	37619814	37623582	+	3	11	0	0.3	DOPEY2
chr22	21288066	21288532	+	3	31	21	0.1	CRKL
chr22	41521867	41536261	+	3	10	32	0.1	EP300
chr22	42605656	42611347	-	3	16	6	0.2	TCF20
chr2	171685176	171685483	-	3	0	0	Inf	GAD1
chr2	45925079	45928630	+	3	0	0	Inf	PRKCE
chr2	45925083	45928630	+	3	0	0	Inf	PRKCE
chr2	48049356	48050499	-	3	19	17	0.2	FBXO11
chr2	68365873	68368927	-	3	20	3	0.2	WDR92
chr2	71171613	71171730	-	3	0	0	Inf	AC007040.7
chr3	114069120	114070725	-	3	30	0	0.1	ZBTB20
chr3	18419661	18462483	-	3	9	11	0.3	SATB1
chr3	185638891	185641772	-	3	104	21	0	TRA2B
chr3	47958065	47958503	-	3	0	0	Inf	MAP4
chr3	71090478	71102924	-	3	124	84	0	FOXP1
chr4	106155053	106158508	+	3	6	0	0.5	TET2
chr4	128590190	128609022	+	3	2	0	1.5	INTU
chr4	144464661	144465125	+	3	31	55	0.1	SMARCA5
chr4	48371865	48396670	+	3	42	23	0.1	SLAIN2
chr4	54280781	54294350	+	3	15	5	0.2	FIP1L1
chr4	77055327	77065626	-	3	95	11	0	NUP54
chr4	91645064	91648448	+	3	19	0	0.2	CCSER1
chr5	108373122	108436220	+	3	4	0	0.8	FER
chr5	124036706	124036962	-	3	17	8	0.2	ZNF608
chr5	134002512	134007576	+	3	76	12	0	SEC24A
chr5	13911494	13931353	-	3	14	6	0.2	DNAH5
chr5	73136304	73136585	+	3	14	23	0.1	RGNEF
chr6	167435896	167447459	+	3	3	7	0.4	FGFR1OP
chr6	3076997	3078169	+	3	43	14	0.1	RIPK1
chr6	7176887	7189555	+	3	51	45	0.1	RREB1
chr7	102665509	102669865	-	3	3	0	1	FBXL13
chr7	116339124	116340338	+	3	55	55	0.1	MET
chr7	139415730	139416814	-	3	85	23	0	HIPK2
chr7	26232161	26233269	-	3	0	0	Inf	HNRNPA2B1
chr7	30944933	30945082	+	3	0	0	Inf	AQP1
chr7	91924202	91957214	+	3	56	24	0.1	ANKIB1
chr7	99621041	99621930	+	3	98	27	0	ZKSCAN1
chr8	128902834	128903244	+	3	72	60	0	PVT1
chr8	131164981	131193126	-	3	13	35	0.1	ASAP1
chr8	132952745	132958880	+	3	52	60	0	EFR3A
chr8	140884102	140884259	+	3	0	0	Inf	TRAPPC9
chr8	141285756	141310713	-	3	89	50	0	TRAPPC9
chr8	141357855	141370292	-	3	53	27	0.1	TRAPPC9
chr8	141771263	141813749	-	3	142	70	0	PTK2
chr8	18622958	18662408	-	3	21	3	0.1	PSD3
chr8	37971709	37976881	+	3	12	0	0.2	ASH2L
chr8	618597	624047	-	3	30	0	0.1	ERICH1
chr8	95549330	95550574	-	3	29	6	0.1	KIAA1429
chr9	130928535	130943078	-	3	20	0	0.2	CIZ1
chrX	129147847	129147968	-	3	0	0	Inf	BCORL1
chr10	102744007	102745203	-	2	0	0	Inf	RP11-108L7.4
chr10	105197771	105198565	+	2	7	18	0.1	PDCD11
chr10	114724314	114799885	+	2	63	187	0	TCF7L2
chr10	114799783	114799885	+	2	226	187	0	TCF7L2
chr10	11551593	11560573	-	2	0	24	0.1	USP6NL
chr10	12077091	12077278	-	2	0	0	Inf	UPF2
chr10	121186586	121186841	-	2	0	0	Inf	GRK5
chr10	128768965	128796513	+	2	29	22	0.1	DOCK1
chr10	64966354	64968995	-	2	80	20	0	JMJD1C
chr10	96364669	96364827	-	2	0	0	Inf	RP11-119K6.6
chr11	12241747	12246367	+	2	38	12	0.1	MICAL2
chr11	130060348	130064183	+	2	284	759	0	ST14
chr11	130130750	130131824	-	2	24	10	0.1	ZBTB44
chr11	18296845	18296971	-	2	0	0	Inf
chr11	62293215	62293631	+	2	0	0	Inf	AHNAK
chr11	62300505	62300619	-	2	0	0	Inf	AHNAK
chr11	65171976	65172193	-	2	0	0	Inf	FRMD8
chr11	65267224	65267933	+	2	0	0	Inf	MALAT1
chr11	66515849	66590145	+	2	0	26	0.1	C11orf80
chr11	66625731	66625931	-	2	0	0	Inf	PC
chr11	70196028	70202360	+	2	7	24	0.1	PPFIA1
chr11	73418464	73429763	-	2	14	0	0.1	RAB6A
chr11	77090285	77091039	-	2	81	39	0	PAK1
chr11	77676786	77678841	+	2	0	0	Inf	INTS4
chr11	85692171	85692271	-	2	24	49	0	PICALM
chr12	110565164	110584853	+	2	13	8	0.2	IFT81
chr12	110613971	110614089	-	2	0	0	Inf	IFT81
chr12	111990083	111993723	-	2	10	34	0.1	ATXN2
chr12	113828070	113828846	-	2	0	0	Inf
chr12	116665838	116666504	+	2	0	0	Inf	MED13L
chr12	120990301	120992611	+	2	18	21	0.1	RNF10
chr12	122850907	122854449	-	2	0	0	Inf	CLIP1
chr12	124821412	124825236	+	2	0	0	Inf	NCOR2
chr12	15834159	15835906	-	2	76	75	0	EPS8
chr12	28378231	28379132	+	2	0	0	Inf	CCDC91
chr12	49444983	49445388	+	2	0	0	Inf	MLL2
chr12	49444983	49445523	+	2	0	0	Inf	MLL2
chr12	49445631	49445793	+	2	0	2	1	MLL2
chr12	49445631	49445847	+	2	0	0	Inf	MLL2
chr12	53600930	53601135	+	2	0	0	Inf	ITGB7
chr12	57789531	57791981	-	2	0	31	0.1	R3HDM2
chr12	57920065	57920734	-	2	0	0	Inf	MBD6
chr12	62730073	62730251	-	2	0	0	Inf	USP15
chr12	6483111	6484486	-	2	0	0	Inf	SCNN1A
chr12	69983264	69985939	+	2	136	58	0	CCT2
chr12	69983264	69987393	+	2	136	45	0	CCT2
chr12	8192414	8192761	+	2	6	7	0.3	FOXJ2
chr12	95583682	95605043	-	2	50	0	0	FGD6
chr12	96717725	96728643	-	2	9	6	0.2	CDK17
chr13	113170753	113213713	-	2	15	14	0.1	TUBGCP3
chr13	20325501	20333521	-	2	0	0	Inf	PSPC1
chr13	33327469	33334858	+	2	50	167	0	PDS5B
chr13	46543740	46549663	-	2	0	0	Inf	ZC3H13
chr13	80094944	80113910	+	2	170	21	0	NDFIP2
chr13	99114027	99118815	-	2	91	37	0	STK24
chr14	31139461	31144271	+	2	28	11	0.1	SCFD1
chr14	32559707	32563592	+	2	17	0	0.1	ARHGAP5
chr14	51101931	51111732	-	2	0	0	Inf	SAV1
chr14	62244789	62245628	+	2	2	0	1	SNAPC1
chr14	99924615	99932150	-	2	36	19	0.1	SETD3
chr14	99976778	99977015	-	2	0	0	Inf	CCNK
chr14	99976901	99977015	-	2	0	0	Inf	CCNK
chr15	101549041	101569437	+	2	2	32	0.1	LRRK1
chr15	43242459	43258484	-	2	12	16	0.1	UBR1
chr15	45451294	45452923	+	2	0	0	Inf	DUOX1
chr15	50592985	50596330	-	2	37	15	0.1	GABPB1
chr15	52161413	52194233	+	2	160	39	0	TMOD3
chr15	59963381	59972507	-	2	45	15	0	BNIP2
chr15	65869794	65869923	-	2	0	0	Inf	PTPLAD1
chr15	67460255	67462879	-	2	0	0	Inf	SMAD3
chr15	75971574	75971980	-	2	0	0	Inf	CSPG4
chr15	76957993	76958130	-	2	12	4	0.2	SCAPER
chr15	80412669	80415142	+	2	17	16	0.1	ZFAND6
chr15	85325887	85334114	+	2	54	69	0	ZNF592
chr16	1116103	1116364	+	2	0	0	Inf	RP11-161M6.5
chr16	11933551	11940700	-	2	81	210	0	RSL1D1
chr16	14720962	14721193	-	2	0	40	0	PARN
chr16	16101672	16196574	+	2	19	18	0.1	ABCC1
chr16	24762046	24788679	+	2	6	20	0.1	TNRC6A
chr16	2809569	2810009	+	2	78	42	0	SRRM2
chr16	2816596	2816842	-	2	0	0	Inf	SRRM2
chr16	47531309	47549512	+	2	20	11	0.1	PHKB
chr16	53188358	53191453	+	2	3	19	0.1	CHD9
chr16	53476711	53515747	+	2	0	14	0.1	RBL2
chr16	56419830	56423287	-	2	32	15	0.1	AMFR
chr16	67576445	67576613	+	2	0	0	Inf	FAM65A
chr16	684515	684644	-	2	180	0	0	C16orf13
chr16	71799391	71803602	-	2	20	19	0.1	AP1G1
chr16	81641171	81641297	+	2	42	41	0	CMIP
chr16	900606	900822	+	2	0	0	Inf	TCONS_00024310
chr17	29654666	29685650	+	2	0	0	Inf	NF1
chr17	34171537	34171927	+	2	0	0	Inf	TAF15
chr17	34171549	34171753	+	2	0	0	Inf	TAF15
chr17	34171819	34172014	+	2	0	0	Inf	TAF15
chr17	35936438	35945538	-	2	40	26	0	SYNRG
chr17	42475004	42475262	+	2	0	0	Inf	GPATCH8
chr17	48503616	48503750	+	2	0	17	0.1	ACSF2
chr17	4880180	4882961	+	2	0	0	Inf	CAMTA2
chr17	57990044	57992064	+	2	45	15	0	RPS6KB1
chr17	70120270	70122446	-	2	0	0	Inf	SOX9
chr17	715961	716253	+	2	0	0	Inf	NXN
chr17	72764835	72765441	+	2	0	0	Inf	SLC9A3R1
chr17	7416772	7417381	-	2	0	0	Inf	POLR2A
chr17	78022381	78024082	+	2	8	16	0.1	CCDC40
chr17	79577235	79580520	-	2	48	28	0	NPLOC4
chr17	80858526	80861354	+	2	13	19	0.1	TBCD
chr17	8473037	8480656	-	2	0	0	Inf	MYH10
chr18	18559870	18572898	-	2	47	16	0	ROCK1
chr18	19345732	19359646	+	2	13	4	0.2	MIB1
chr18	34646852	34647508	+	2	5	2	0.4	KIAA1328
chr18	43702432	43703330	+	2	0	0	Inf	HAUS1
chr18	55833019	55919286	+	2	12	0	0.2	NEDD4L
chr19	11233849	11234020	+	2	99	52	0	LDLR
chr19	12903120	12903790	-	2	0	0	Inf	JUNB
chr19	15354108	15355108	+	2	0	0	Inf	BRD4
chr19	15354124	15355108	+	2	0	0	Inf	BRD4
chr19	18648410	18649246	-	2	46	52	0	FKBP8
chr19	18871406	18871708	-	2	0	0	Inf	CRTC1
chr19	19756682	19757156	-	2	59	19	0	ATP13A1
chr19	41810087	41812523	-	2	0	0	Inf	HNRNPUL1
chr19	41938372	41938629	+	2	0	0	Inf	ATP5SL
chr19	45323333	45323589	-	2	0	0	Inf	BCAM
chr19	50154124	50158127	+	2	97	147	0	SCAF1
chr19	50909807	50909929	-	2	0	0	Inf	POLD1
chr19	7989762	7989972	+	2	0	0	Inf	CTXN1
chr19	8538547	8539128	+	2	69	78	0	HNRNPM
chr19	873317	873426	-	2	0	0	Inf	MED16
chr1	10225627	10225756	-	2	0	0	Inf	UBE4B
chr1	114128008	114165616	+	2	10	5	0.2	MAGI3
chr1	114280731	114281421	-	2	8	0	0.2	PHTF1
chr1	155895422	155896947	-	2	64	35	0	KIAA0907
chr1	156286956	156304709	-	2	11	107	0	CCT3
chr1	156615253	156616401	+	2	0	0	Inf	BCAN
chr1	167381211	167381355	-	2	0	0	Inf	POU2F1
chr1	169510016	169510205	+	2	0	0	Inf	F5
chr1	169510070	169510286	+	2	0	0	Inf	F5
chr1	169510085	169510598	+	2	0	0	Inf	F5
chr1	169510355	169510463	+	2	0	0	Inf	F5
chr1	171481170	171504736	+	2	62	63	0	PRRC2C
chr1	171526530	171526701	-	2	0	0	Inf	PRRC2C
chr1	1747194	1756938	-	2	84	186	0	GNB1
chr1	197621364	197684204	-	2	7	10	0.2	DENND1B
chr1	2078409	2078520	-	2	0	0	Inf	PRKCZ
chr1	20812406	20812539	+	2	0	0	Inf	CAMK2N1
chr1	21267983	21276604	-	2	37	53	0	EIF4G3
chr1	212782216	212782343	+	2	0	0	Inf	ATF3
chr1	222838718	222838905	-	2	0	0	Inf	MIA3
chr1	24840803	24841057	+	2	12	18	0.1	RCAN3
chr1	31501642	31532286	-	2	0	39	0.1	PUM1
chr1	31907114	31907450	-	2	0	0	Inf	SERINC2
chr1	33236906	33237890	-	2	0	0	Inf	KIAA1522
chr1	33236971	33237850	-	2	0	3	0.7	KIAA1522
chr1	35658187	35658463	+	2	0	0	Inf	SFPQ
chr1	40726510	40737707	+	2	24	14	0.1	ZMPSTE24
chr1	41536266	41541123	-	2	34	55	0	SCMH1
chr1	54258901	54298264	-	2	14	0	0.1	TMEM48
chr1	59805629	59844509	+	2	11	6	0.2	FGGY
chr1	68617343	68617448	+	2	0	0	Inf	LOC100289178
chr1	8420517	8420680	+	2	0	0	Inf	RERE
chr1	93683294	93692006	+	2	0	9	0.2	CCDC18
chr20	46365446	46386207	-	2	78	110	0	SULF2
chr20	60747742	60749705	-	2	0	0	Inf	SS18L1
chr20	60904193	60905597	-	2	0	56	0	LAMA5
chr20	62259019	62259344	-	2	0	0	Inf	CTD-3184A7.4
chr21	40600425	40601362	-	2	11	5	0.2	BRWD1
chr22	47400220	47400788	-	2	0	0	Inf	TBC1D22A
chr2	10559859	10560261	+	2	64	25	0	HPCAL1
chr2	120885263	120932580	+	2	0	0	Inf	EPB41L5
chr2	136432901	136437894	+	2	63	25	0	R3HDM1
chr2	168920009	168931741	-	2	109	28	0	STK39
chr2	168986050	168997268	-	2	51	109	0	STK39
chr2	170401230	170413807	-	2	6	9	0.2	FASTKD1
chr2	20402847	20419089	-	2	0	80	0	SDC1
chr2	204304854	204305616	+	2	0	0	Inf	RAPH1
chr2	224758950	224760347	-	2	10	21	0.1	WDFY1
chr2	227771508	227779067	+	2	7	14	0.1	RHBDD1
chr2	233075035	233114056	+	2	10	8	0.2	DIS3L2
chr2	240059785	240060448	+	2	0	0	Inf	HDAC4
chr2	240268032	240268500	-	2	0	0	Inf	HDAC4
chr2	241553303	241553641	-	2	0	0	Inf	GPR35
chr2	241553497	241553641	-	2	0	0	Inf	GPR35
chr2	242173152	242182589	+	2	0	0	Inf	HDLBP
chr2	3203479	3203631	+	2	0	0	Inf	TSSC1
chr2	39559057	39564722	-	2	6	24	0.1	MAP4K3
chr2	69555402	69565697	-	2	115	56	0	GFPT1
chr2	99786012	99787892	-	2	15	0	0.1	MITD1
chr3	113208160	113208376	-	2	0	0	Inf	SPICE1
chr3	119562101	119582452	-	2	76	34	0	GSK3B
chr3	122487547	122487729	-	2	0	0	Inf	HSPBAP1
chr3	123454244	123456390	-	2	4	0	0.5	MYLK
chr3	130871474	130889731	+	2	5	0	0.4	NEK11
chr3	138289159	138291774	-	2	3	7	0.3	CEP70
chr3	138400808	138403645	-	2	23	3	0.1	PIK3CB
chr3	139138398	139204069	+	2	0	0	Inf	RP11-319G6.3
chr3	145820541	145842016	-	2	103	31	0	PLOD2
chr3	151504977	151505772	+	2	0	0	Inf	MIR548H2
chr3	170077486	170097776	+	2	87	0	0	SKIL
chr3	171969049	171979873	+	2	99	0	0	FNDC3B
chr3	176816253	176849237	-	2	2	60	0	TBL1XR1
chr3	188326948	188327632	+	2	90	21	0	LPP
chr3	31917924	31921322	-	2	10	20	0.1	OSBPL10
chr3	57569624	57570191	-	2	51	17	0	ARF4
chr4	106848492	106880283	+	2	86	35	0	NPNT
chr4	129867161	129880932	-	2	6	5	0.3	SCLT1
chr4	144354643	144361535	+	2	28	6	0.1	GAB1
chr4	146744573	146770713	-	2	11	13	0.2	ZNF827
chr4	151727422	151753128	-	2	30	26	0.1	LRBA
chr4	152096534	152096656	+	2	0	0	Inf	SH3D19
chr4	186096939	186097205	-	2	35	24	0.1	KIAA1430
chr4	37633006	37640126	-	2	3	6	0.3	RELL1
chr4	47887514	47888016	-	2	9	11	0.2	NFXL1
chr4	52729602	52752804	+	2	108	7	0	DCUN1D4
chr4	54011499	54011749	-	2	2	0	1	SCFD2
chr4	54249939	54256040	+	2	4	10	0.2	FIP1L1
chr4	56319220	56322467	-	2	16	10	0.1	CLOCK
chr4	57741647	57742586	-	2	0	0	Inf
chr4	74123797	74123968	-	2	0	0	Inf	ANKRD17
chr4	83745707	83770130	-	2	98	45	0	SEC31A
chr4	88029310	88036451	+	2	33	78	0	AFF1
chr5	123979203	124036962	-	2	17	7	0.1	ZNF608
chr5	126859151	126862470	+	2	314	11	0	PRRC1
chr5	130988327	130989037	-	2	0	0	Inf	FNIP1
chr5	133333157	133333523	+	2	0	0	Inf	VDAC1
chr5	134705095	134705832	-	2	254	220	0	H2AFY
chr5	139568648	139574237	+	2	0	135	0	CYSTM1
chr5	139574030	139574237	+	2	1364	135	0	CYSTM1
chr5	145176004	145205763	-	2	0	5	0.4	PRELID2
chr5	170421071	170421208	-	2	0	0	Inf	RANBP17
chr5	32135677	32143986	-	2	49	104	0	GOLPH3
chr5	443681	443904	+	2	0	0	Inf	EXOC3
chr5	64100055	64100213	+	2	10	29	0.1	CWC27
chr5	64747301	64769779	-	2	4	0	0.5	ADAMTS6
chr5	65307876	65310553	+	2	27	5	0.1	ERBB2IP
chr5	72354259	72373320	+	2	2	7	0.3	FCHO2
chr6	158079447	158081168	+	2	0	0	Inf	ZDHHC14
chr6	17675135	17676001	-	2	29	29	0.1	NUP153
chr6	18256591	18258636	-	2	161	76	0	DEK
chr7	100180322	100180473	-	2	0	0	Inf	LRCH4
chr7	100482059	100482173	+	2	0	118	0	SRRT
chr7	100611122	100611255	-	2	0	0	Inf	RP11-395B7.2
chr7	107399183	107399534	-	2	0	0	Inf	CBLL1
chr7	128626782	128637589	-	2	71	19	0	TNPO3
chr7	131060182	131084192	+	2	88	22	0	MKLN1
chr7	138921750	138969320	+	2	23	4	0.1	UBN2
chr7	148716083	148718239	-	2	113	210	0	PDIA4
chr7	151860632	151860829	+	2	0	0	Inf	MLL3
chr7	156785637	156786875	-	2	0	0	Inf	MNX1
chr7	157536232	157536438	+	2	0	0	Inf	PTPRN2
chr7	24663284	24690331	+	2	5	5	0.4	MPP6
chr7	24854677	24859857	-	2	12	14	0.1	OSBPL3
chr7	5778906	5781275	-	2	4	0	0.5	RNF216
chr7	6461357	6464466	-	2	2	11	0.2	DAGLB
chr7	66193776	66193920	-	2	0	0	Inf
chr7	716865	751164	-	2	47	0	0	PRKAR1B
chr7	72883846	72884813	-	2	43	105	0	BAZ1B
chr7	99704860	99705205	+	2	0	0	Inf	AP4M1
chr8	109462051	109462721	+	2	135	31	0	EMC2
chr8	124349864	124351686	-	2	77	47	0	ATAD2
chr8	131088593	131104389	-	2	155	233	0	ASAP1
chr8	135820746	135834646	-	2	0	0	Inf
chr8	141774332	141813749	-	2	142	47	0	PTK2
chr8	141828375	141900868	-	2	313	142	0	PTK2
chr8	141856358	141889736	-	2	107	52	0	PTK2
chr8	141874410	141900868	-	2	313	196	0	PTK2
chr8	141889569	141900868	-	2	313	112	0	PTK2
chr8	143399904	143413192	-	2	7	9	0.2	TSNARE1
chr8	145052926	145056157	+	2	0	0	Inf	PARP10
chr8	18656804	18662408	-	2	21	2	0.1	PSD3
chr8	61707544	61714152	+	2	96	13	0	CHD7
chr8	61765387	61766059	+	2	18	10	0.1	CHD7
chr8	62531536	62566219	-	2	0	25	0.1	ASPH
chr9	102677459	102691125	+	2	15	7	0.1	STX17
chr9	116931154	116931396	-	2	0	0	Inf	COL27A1
chr9	135931398	135932295	+	2	19	27	0.1	GTF3C5
chr9	138741982	138774924	-	2	13	26	0.1	CAMSAP1
chr9	138773478	138774924	-	2	13	10	0.2	CAMSAP1
chr9	139934697	139934985	+	2	0	0	Inf	NPDC1
chr9	33932559	33933626	-	2	22	27	0.1	UBAP2
chr9	33932559	33933644	-	2	2	27	0.1	UBAP2
chr9	33941646	33948585	-	2	82	17	0	UBAP2
chr9	33960823	33963789	-	2	20	24	0.1	UBAP2
chr9	33960823	33996331	-	2	69	24	0	UBAP2
chr9	36352738	36353328	-	2	27	6	0.1	RNF38
chr9	4117767	4118881	-	2	8	9	0.2	GLIS3
chr9	78682870	78722267	+	2	14	3	0.1	PCSK5
chr9	80386067	80386218	-	2	0	0	Inf	GNAQ
chr9	80537076	80546772	-	2	0	6	0.3	GNAQ
chr9	86293355	86301070	-	2	58	63	0	UBQLN1
chrX	153219929	153220571	+	2	0	0	Inf	HCFC1
chrX	16846216	16847893	+	2	28	70	0	TXLNG
chrX	47426050	47426179	+	2	0	0	Inf	ARAF
chrX	53563456	53574809	+	2	0	0	Inf	HUWE1
chrX	53563479	53574821	+	2	0	0	Inf	HUWE1
chrX	73071957	73072064	+	2	0	0	Inf	TCONS_00017433
chrX	84558411	84563222	-	2	81	74	0	POF1B

## Sheet: T-LM vs C-LM
id	LM_T	LM_T	baseMean	log2FoldChange	lfcSE	stat	pvalue	padj	biotype	symbol	description
hsa_chr10:120797750-120797951	2.02409	0.71479	1.23851	1.58249	2.8038	-0.564409	0.572476		circular	EIF3A	eukaryotic translation initiation factor 3, subunit A
hsa_chr10:126631026-126631876	1.2427	2.39631	1.93487	-1.0052	2.04774	0.49088	0.623511		circular	ZRANB1	zinc finger, RAN-binding domain containing 1
hsa_chr10:32197100-32199491	1.01205	4.87065	3.32721	-2.2035	1.91099	1.15307	0.248882		circular	ARHGAP12	Rho GTPase activating protein 12
hsa_chr10:34558585-34573173	0	2.50176	1.50106	-3.57995	3.00567	1.19107	0.233627		circular	PARD3	par-3 family cell polarity regulator
hsa_chr10:7839010-7844817	4.1188	7.16795	5.94829	-0.813936	1.38349	0.588321	0.556317	0.807483	circular	ATP5C1	ATP synthase, H+ transporting, mitochondrial F1 complex, gamma polypeptide 1
hsa_chr10:91511103-91522592	0	1.63577	0.98146	-3.00296	3.4342	0.87443	0.381884		circular	KIF20B	kinesin family member 20B
hsa_chr10:93754292-93768032	0	1.9587	1.17522	-3.23576	2.94404	1.09909	0.271729		circular	BTAF1	BTAF1 RNA polymerase II, B-TFIID transcription factor-associated, 170kDa
hsa_chr11:107260800-107289013	1.51807	1.42958	1.46497	0.150781	2.64869	-0.0569267	0.954604		circular	CWF19L2	CWF19-like 2, cell cycle control (S. pombe)
hsa_chr11:119155679-119156276	2.4854	1.43177	1.85322	0.748362	2.19068	-0.341612	0.732643		circular	CBL	Cbl proto-oncogene, E3 ubiquitin protein ligase
hsa_chr11:123464790-123465546	0	4.56794	2.74076	-4.47969	2.28351	1.96176	0.049791		circular	GRAMD1B	GRAM domain containing 1B
hsa_chr11:32948703-32956981	8.62829	11.4018	10.2924	-0.411533	0.860095	0.478474	0.632313	0.846342	circular	QSER1	glutamine and serine rich 1
hsa_chr11:33307959-33309057	3.03614	6.96661	5.39442	-1.14299	1.33267	0.857672	0.391074	0.698567	circular	HIPK3	homeodomain interacting protein kinase 3
hsa_chr11:34111726-34113603	0	2.6116	1.56696	-3.65119	2.68402	1.36034	0.173721		circular	CAPRIN1	cell cycle associated protein 1
hsa_chr11:46333876-46334470	1.2427	1.3058	1.28056	-0.0880024	2.57154	0.0342217	0.9727		circular	CREB3L1	cAMP responsive element binding protein 3-like 1
hsa_chr11:72468812-72470426	2.53011	1.09051	1.66635	1.1969	2.4801	-0.482602	0.629378		circular	STARD10	StAR-related lipid transfer (START) domain containing 10
hsa_chr11:73418465-73429763	7.27026	4.94147	5.87298	0.538656	1.12227	-0.47997	0.631249	0.846009	circular	RAB6A	RAB6A, member RAS oncogene family
hsa_chr11:76174865-76183884	0	3.06754	1.84052	-3.90913	2.55512	1.52992	0.126037		circular	C11orf30	chromosome 11 open reading frame 30
hsa_chr11:77330651-77336863	0	1.63577	0.98146	-3.00296	3.4342	0.87443	0.381884		circular	CLNS1A	chloride channel, nucleotide-sensitive, 1A
hsa_chr11:77330651-77340944	0	1.90839	1.14504	-3.225	3.25914	0.989523	0.322407		circular	CLNS1A	chloride channel, nucleotide-sensitive, 1A
hsa_chr11:85707869-85742653	1.01205	3.04921	2.23434	-1.52896	1.94776	0.78498	0.432465		circular	PICALM	phosphatidylinositol binding clathrin assembly protein
hsa_chr11:85718585-85742653	0.62135	1.53267	1.16814	-1.38209	2.78721	0.495868	0.619987		circular	PICALM	phosphatidylinositol binding clathrin assembly protein
hsa_chr11:85733410-85742653	0	2.54516	1.52709	-3.63827	2.68642	1.35432	0.175635		circular	PICALM	phosphatidylinositol binding clathrin assembly protein
hsa_chr12:105385490-105389804	4.00347	0	1.60139	4.56137	2.44979	-1.86194	0.0626116		circular	C12orf45	chromosome 12 open reading frame 45
hsa_chr12:109046048-109048186	0	3.72718	2.23631	-4.18594	2.40985	1.73701	0.0823848		circular	CORO1C	coronin, actin binding protein, 1C
hsa_chr12:111990084-111993723	5.86752	2.14656	3.63494	1.44059	1.41551	-1.01772	0.308811		circular	ATXN2	ataxin 2
hsa_chr12:12022358-12022903	1.2427	1.17528	1.20225	0.0370009	2.64307	-0.0139992	0.988831		circular	ETV6	ets variant 6
hsa_chr12:121220458-121222396	2.02409	1.13627	1.4914	0.832725	2.36808	-0.351645	0.725105		circular	SPPL3	signal peptide peptidase like 3
hsa_chr12:122825300-122826244	3.03614	0	1.21445	4.17778	3.01379	-1.38622	0.165679		circular	CLIP1	CAP-GLY domain containing linker protein 1
hsa_chr12:27867713-27877119	2.76077	1.7044	2.12695	0.67129	1.8769	-0.35766	0.720598		circular	MRPS35	mitochondrial ribosomal protein S35
hsa_chr12:69983265-69985939	2.4854	2.35056	2.40449	0.043064	2.01165	-0.0214072	0.982921		circular	CCT2	chaperonin containing TCP1, subunit 2 (beta)
hsa_chr12:70193989-70195501	2.25475	4.09852	3.36101	-0.85682	1.51273	0.566406	0.571118		circular	RAB3IP	RAB3A interacting protein
hsa_chr12:95602619-95605043	5.29088	7.10871	6.38158	-0.399142	1.09761	0.363646	0.716122	0.885296	circular	FGD6	FYVE, RhoGEF and PH domain containing 6
hsa_chr12:96692647-96694138	5.01551	0	2.00621	4.89028	2.24827	-2.17513	0.0296202		circular	CDK17	cyclin-dependent kinase 17
hsa_chr13:21742127-21742538	0	2.27253	1.36352	-3.47429	2.78478	1.2476	0.212177		circular	SKA3	spindle and kinetochore associated complex subunit 3
hsa_chr13:26974590-26975761	1.86405	2.04566	1.97301	-0.178172	2.20738	0.0807166	0.935667		circular	CDK8	cyclin-dependent kinase 8
hsa_chr13:28748409-28752072	2.4854	0.817883	1.48489	1.54261	2.60659	-0.591813	0.553976		circular	PAN3	PAN3 poly(A) specific ribonuclease subunit
hsa_chr13:28830429-28835595	1.2427	2.79491	2.17403	-1.23723	2.13793	0.578702	0.56279		circular	PAN3	PAN3 poly(A) specific ribonuclease subunit
hsa_chr13:33306238-33309467	4.90019	3.63567	4.14148	0.410573	1.44728	-0.283685	0.776652	0.912691	circular	PDS5B	PDS5, regulator of cohesion maintenance, homolog B (S. cerevisiae)
hsa_chr13:46577274-46594692	0	2.02059	1.21235	-3.27544	2.92659	1.1192	0.263055		circular	ZC3H13	zinc finger CCCH-type containing 13
hsa_chr13:96375496-96377506	0	3.74567	2.2474	-4.16581	2.4452	1.70367	0.0884423		circular	DNAJC3	DnaJ (Hsp40) homolog, subfamily C, member 3
hsa_chr13:96409898-96416207	4.50949	0.272628	1.96737	3.77308	2.18377	-1.72778	0.0840275		circular	DNAJC3	DnaJ (Hsp40) homolog, subfamily C, member 3
hsa_chr13:96636058-96651561	2.25475	0.591009	1.2565	1.91024	2.55423	-0.747873	0.454537		circular	UGGT2	UDP-glucose glycoprotein glucosyltransferase 2
hsa_chr13:99890681-99896878	0	7.24817	4.3489	-5.13721	1.93903	2.64937	0.00806425	0.0653045	circular	UBAC2	UBA domain containing 2
hsa_chr14:23378692-23380612	2.02409	5.42719	4.06595	-1.35817	1.50191	0.904294	0.365839	0.67467	circular	RBM23	RNA binding motif protein 23
hsa_chr14:32559708-32563592	2.53011	2.43532	2.47324	0.0845707	1.95944	-0.0431606	0.965573		circular	ARHGAP5	Rho GTPase activating protein 5
hsa_chr14:32559708-32586493	0	2.18102	1.30861	-3.41729	3.12089	1.09497	0.273528		circular	ARHGAP5	Rho GTPase activating protein 5
hsa_chr14:58690340-58690574	1.2427	2.68962	2.11085	-1.13934	2.19403	0.519294	0.603556		circular	ACTR10	actin-related protein 10 homolog (S. cerevisiae)
hsa_chr14:64465632-64489581	3.7281	0	1.49124	4.45048	2.80579	-1.58618	0.112699		circular	SYNE2	spectrin repeat containing, nuclear envelope 2
hsa_chr14:76330010-76368567	2.02409	0.591009	1.16424	1.77844	2.86585	-0.620565	0.534886		circular	TTLL5	tubulin tyrosine ligase-like family, member 5
hsa_chr14:81297487-81307112	2.4854	1.9999	2.1941	0.265909	2.05065	-0.129671	0.896827		circular	CEP128	centrosomal protein 128kDa
hsa_chr14:99924616-99932150	0	2.48782	1.49269	-3.58959	2.74057	1.3098	0.190265		circular	SETD3	SET domain containing 3
hsa_chr15:25650608-25657118	1.51807	2.1627	1.90484	-0.469257	2.18387	0.214875	0.829865		circular	UBE3A	ubiquitin protein ligase E3A
hsa_chr15:30053342-30065560	2.02409	2.07793	2.05639	-0.0131306	2.11215	0.00621669	0.99504		circular	TJP1	tight junction protein 1
hsa_chr15:41036245-41037457	2.53011	0.545256	1.3392	2.17716	2.71943	-0.800594	0.423367		circular	RMDN3	regulator of microtubule dynamics 3
hsa_chr15:41361768-41362745	0	2.54971	1.52982	-3.62071	2.70572	1.33817	0.180842		circular	INO80	INO80 complex subunit
hsa_chr15:44843074-44843720	5.75219	3.52583	4.41638	0.68826	1.42666	-0.482428	0.629502	0.845137	circular	EIF3J	eukaryotic translation initiation factor 3, subunit J
hsa_chr15:59204762-59209198	6.41825	4.22449	5.10199	0.613624	1.19799	-0.512211	0.608503	0.835769	circular	SLTM	SAFB-like, transcription modulator
hsa_chr15:63824846-63829355	1.86405	1.18202	1.45483	0.623228	2.64026	-0.236048	0.813395		circular	USP3	ubiquitin specific peptidase 3
hsa_chr15:63824846-63855207	1.01205	1.43177	1.26388	-0.478864	2.57307	0.186106	0.852362		circular	USP3	ubiquitin specific peptidase 3
hsa_chr15:64791492-64792365	7.93632	19.1522	14.6658	-1.24373	0.787223	1.57989	0.114132	0.367173	circular	ZNF609	zinc finger protein 609
hsa_chr15:80412670-80415142	1.86405	0.817883	1.23635	1.12936	2.7979	-0.403647	0.686472		circular	ZFAND6	zinc finger, AN1-type domain 6
hsa_chr15:86227972-86253876	3.10675	0.817883	1.73343	1.86239	2.46213	-0.756412	0.449402		circular	AKAP13	A kinase (PRKA) anchor protein 13
hsa_chr15:89656956-89659752	0	4.40076	2.64046	-4.40927	2.15197	2.04895	0.0404673		circular	ABHD2	abhydrolase domain containing 2
hsa_chr15:90760671-90763123	2.53011	0.817883	1.50278	1.60436	2.58001	-0.621842	0.534046		circular	SEMA4B	sema domain, immunoglobulin domain (Ig), transmembrane domain (TM) and short cytoplasmic domain, (semaphorin) 4B
hsa_chr15:93540187-93541851	0	3.39047	2.03428	-4.03688	2.30101	1.75439	0.0793633		circular	CHD2	chromodomain helicase DNA binding protein 2
hsa_chr15:93540187-93545547	0	3.62189	2.17314	-4.12215	2.44453	1.68628	0.0917426		circular	CHD2	chromodomain helicase DNA binding protein 2
hsa_chr16:148143-150507	2.8761	2.66894	2.7518	0.0870108	1.59272	-0.0546302	0.956433		circular	NPRL3	nitrogen permease regulator-like 3 (S. cerevisiae)
hsa_chr16:354304-364683	0	2.66894	1.60136	-3.69879	2.46262	1.50198	0.133103		circular	AXIN1	axin 1
hsa_chr16:3900298-3901010	1.51807	0.817883	1.09796	0.879113	2.92047	-0.301018	0.763401		circular	CREBBP	CREB binding protein
hsa_chr16:68155890-68157024	0	1.63577	0.98146	-3.00296	3.4342	0.87443	0.381884		circular	NFATC3	nuclear factor of activated T-cells, cytoplasmic, calcineurin-dependent 3
hsa_chr16:68155890-68160513	15.1619	12.7806	13.7331	0.236118	0.780682	-0.302451	0.762308	0.905982	circular	NFATC3	nuclear factor of activated T-cells, cytoplasmic, calcineurin-dependent 3
hsa_chr16:69189774-69201088	0	2.0596	1.23576	-3.30004	2.94732	1.11967	0.262853		circular	CIRH1A	cirrhosis, autosomal recessive 1A (cirhin)
hsa_chr16:85667520-85667738	26.8263	33.4594	30.8061	-0.312899	0.573978	0.545141	0.585656	0.824746	circular	GSE1	Gse1 coiled-coil protein
hsa_chr16:88008654-88017865	1.01205	1.09051	1.05912	-0.105124	2.99991	0.0350424	0.972046		circular	BANP	BTG3 associated nuclear protein
hsa_chr16:8952207-8953192	2.02409	3.20261	2.7312	-0.616028	1.91505	0.321677	0.747697		circular	CARHSP1	calcium regulated heat stable protein 1, 24kDa
hsa_chr17:20107646-20109225	4.00347	1.97484	2.78629	1.04449	1.70441	-0.612815	0.539998		circular	SPECC1	sperm antigen with calponin homology and coiled-coil domains 1
hsa_chr17:37864574-37866734	0	1.89007	1.13404	-3.18914	2.97486	1.07203	0.283705		circular	ERBB2	v-erb-b2 avian erythroblastic leukemia viral oncogene homolog 2
hsa_chr17:57430576-57430887	1.86405	5.72489	4.18055	-1.68506	1.50986	1.11604	0.264406	0.576512	circular	YPEL2	yippee-like 2 (Drosophila)
hsa_chr17:65924471-65928135	1.01205	1.95415	1.57731	-0.926224	2.38918	0.387675	0.698257		circular	BPTF	bromodomain PHD finger transcription factor
hsa_chr17:65941525-65944422	1.86405	1.18202	1.45483	0.623228	2.64026	-0.236048	0.813395		circular	BPTF	bromodomain PHD finger transcription factor
hsa_chr17:65941525-65960520	1.86405	2.24746	2.0941	-0.290523	2.11853	0.137134	0.890925		circular	BPTF	bromodomain PHD finger transcription factor
hsa_chr17:65941525-65972074	12.1257	20.0203	16.8625	-0.735602	0.69819	1.05358	0.292073	0.605913	circular	BPTF	bromodomain PHD finger transcription factor
hsa_chr17:79577236-79580520	1.86405	0.987418	1.33807	0.919723	2.52654	-0.364025	0.715839		circular	NPLOC4	nuclear protein localization 4 homolog (S. cerevisiae)
hsa_chr17:79660684-79661883	0	2.2542	1.35252	-3.44105	2.81073	1.22425	0.220857		circular	HGS	hepatocyte growth factor-regulated tyrosine kinase substrate
hsa_chr17:80521230-80526077	1.51807	1.13627	1.28899	0.423577	2.51411	-0.16848	0.866206		circular	FOXK2	forkhead box K2
hsa_chr17:80858527-80869665	0	1.63577	0.98146	-3.00296	3.4342	0.87443	0.381884		circular	TBCD	tubulin folding cofactor D
hsa_chr18:33606863-33613800	0	3.03088	1.81853	-3.8613	2.58107	1.49601	0.134652		circular	RPRD1A	regulation of nuclear pre-mRNA domain containing 1A
hsa_chr18:54423814-54426184	4.9708	0	1.98832	4.86596	2.53868	-1.91673	0.0552719		circular	WDR7	WD repeat domain 7
hsa_chr18:9182380-9221997	2.4854	8.08	5.84216	-1.75954	1.31029	1.34287	0.179316	0.471376	circular	ANKRD12	ankyrin repeat domain 12
hsa_chr19:1090907-1091906	1.86405	1.47752	1.63213	0.300953	2.53942	-0.118512	0.905662		circular	POLR2E	polymerase (RNA) II (DNA directed) polypeptide E, 25kDa
hsa_chr19:11230768-11231198	0	2.90929	1.74558	-3.82646	2.61783	1.46169	0.143826		circular	LDLR	low density lipoprotein receptor
hsa_chr19:13039156-13039661	4.1188	0.817883	2.13825	2.26199	2.06533	-1.09522	0.27342		circular	FARSA	phenylalanyl-tRNA synthetase, alpha subunit
hsa_chr19:17212470-17213367	0	2.02278	1.21367	-3.3037	2.91174	1.13462	0.256536		circular	MYO9B	myosin IXB
hsa_chr19:18258253-18258434	4.50949	5.65862	5.19897	-0.306934	1.27023	0.241637	0.809062	0.927684	circular	MAST3	microtubule associated serine/threonine kinase 3
hsa_chr19:38631824-38633350	1.51807	2.96225	2.38458	-0.906334	2.04302	0.443625	0.657314		circular	SIPA1L3	signal-induced proliferation-associated 1 like 3
hsa_chr19:39943996-39944161	0.506023	2.06853	1.44353	-1.9247	2.85514	0.67412	0.500235		circular	SUPT5H	suppressor of Ty 5 homolog (S. cerevisiae)
hsa_chr19:40368303-40384167	0	1.89681	1.13809	-3.19518	2.98044	1.07205	0.283699		circular	FCGBP
hsa_chr19:40376631-40408135	7.27026	6.3159	6.69764	0.197026	1.04873	-0.187871	0.850978	0.942733	circular	FCGBP
hsa_chr19:41242891-41243674	0	5.48908	3.29345	-4.72237	2.0344	2.32125	0.0202731		circular	ITPKC	inositol-trisphosphate 3-kinase C
hsa_chr19:42221374-42222301	2.4854	2.99891	2.7935	-0.316643	2.13206	0.148515	0.881937		circular	CEACAM5	carcinoembryonic antigen-related cell adhesion molecule 5
hsa_chr19:47767860-47768203	0	3.51425	2.10855	-4.08104	2.27696	1.79232	0.0730816		circular	CCDC9	coiled-coil domain containing 9
hsa_chr19:47865733-47865950	2.4854	0.886514	1.52607	1.4545	2.5841	-0.562867	0.573526		circular	DHX34	DEAH (Asp-Glu-Ala-His) box polypeptide 34
hsa_chr19:50902108-50902741	3.38212	1.36314	2.17073	1.26652	2.03451	-0.622515	0.533603		circular	POLD1	polymerase (DNA directed), delta 1, catalytic subunit
hsa_chr19:5604594-5604947	3.03614	0.591009	1.56906	2.35838	2.56769	-0.918482	0.358367		circular	SAFB2	scaffold attachment factor B2
hsa_chr19:9007487-9012898	1.51807	3.43622	2.66896	-1.13129	1.97441	0.572978	0.56666		circular	MUC16	mucin 16, cell surface associated
hsa_chr1:1158624-1159348	0	3.89671	2.33803	-4.2434	2.22436	1.9077	0.0564306		circular	SDF4	stromal cell derived factor 4
hsa_chr1:117944808-117948267	6.25821	6.09842	6.16234	0.0303238	1.07472	-0.0282157	0.97749	0.991647	circular	MAN1A2	mannosidase, alpha, class 1A, member 2
hsa_chr1:117944808-117957453	4.90019	8.73964	7.20386	-0.817917	1.084	0.754537	0.450527	0.73816	circular	MAN1A2	mannosidase, alpha, class 1A, member 2
hsa_chr1:117944808-117963271	16.7058	20.9387	19.2455	-0.348372	0.712514	0.488934	0.624888	0.843307	circular	MAN1A2	mannosidase, alpha, class 1A, member 2
hsa_chr1:117944808-117984947	7.89161	6.69398	7.17303	0.248569	1.04337	-0.238238	0.811697	0.92838	circular	MAN1A2	mannosidase, alpha, class 1A, member 2
hsa_chr1:151611364-151611595	1.01205	2.60486	1.96773	-1.29944	2.23275	0.581994	0.560571		circular	SNX27	sorting nexin family member 27
hsa_chr1:154207067-154207767	0	2.14437	1.28662	-3.35692	3.1522	1.06494	0.286901		circular	UBAP2L	ubiquitin associated protein 2-like
hsa_chr1:1756836-1770677	1.2427	1.42958	1.35483	-0.196998	2.76123	0.0713443	0.943124		circular	GNB1	guanine nucleotide binding protein (G protein), beta polypeptide 1
hsa_chr1:193172925-193181607	0	3.48918	2.09351	-4.06069	2.55474	1.58947	0.111954		circular	CDC73	cell division cycle 73
hsa_chr1:21295967-21307720	1.51807	1.07218	1.25054	0.569837	2.79869	-0.203608	0.83866		circular	EIF4G3	eukaryotic translation initiation factor 4 gamma, 3
hsa_chr1:23356962-23377013	2.53011	2.6116	2.579	-5.64523e-05	1.93635	2.91539e-05	0.999977		circular	KDM1A	lysine (K)-specific demethylase 1A
hsa_chr1:24840804-24841057	1.2427	1.3058	1.28056	-0.0880024	2.57154	0.0342217	0.9727		circular	RCAN3	RCAN family member 3
hsa_chr1:27056142-27059283	12.3564	10.8838	11.4729	0.157592	0.892249	-0.176623	0.859804	0.9474	circular	ARID1A	AT rich interactive domain 1A (SWI-like)
hsa_chr1:27269151-27269556	5.7969	6.20825	6.04371	-0.0877576	1.14547	0.076613	0.938931	0.978417	circular	NUDC	nudC nuclear distribution protein
hsa_chr1:28800066-28800663	1.86405	0.817883	1.23635	1.12936	2.7979	-0.403647	0.686472		circular	PHACTR4	phosphatase and actin regulator 4
hsa_chr1:29481208-29481422	2.02409	1.43177	1.6687	0.505939	2.2657	-0.223304	0.823299		circular	SRSF4	serine/arginine-rich splicing factor 4
hsa_chr1:35940406-35944813	4.1188	1.09051	2.30182	1.85603	2.00113	-0.927492	0.353671		circular	KIAA0319L	KIAA0319-like
hsa_chr1:36636572-36639079	1.2427	1.18202	1.20629	0.0336537	2.8608	-0.0117638	0.990614		circular	MAP7D1	MAP7 domain containing 1
hsa_chr1:41536267-41541123	2.76077	3.36759	3.12486	-0.280901	1.49892	0.187402	0.851345		circular	SCMH1	sex comb on midleg homolog 1 (Drosophila)
hsa_chr1:8716032-8716500	2.53011	5.04237	4.03747	-0.955648	1.49528	0.639109	0.522752	0.787482	circular	RERE	arginine-glutamic acid dipeptide (RE) repeats
hsa_chr20:2928628-2945848	2.4854	2.37798	2.42095	0.0616097	2.02149	-0.0304773	0.975686		circular	PTPRA	protein tyrosine phosphatase, receptor type, A
hsa_chr20:2944918-2945848	2.8761	7.87145	5.87331	-1.47314	1.19537	1.23237	0.21781	0.521647	circular	PTPRA	protein tyrosine phosphatase, receptor type, A
hsa_chr20:30115287-30115853	3.10675	0.591009	1.59731	2.35901	2.56622	-0.919254	0.357963		circular	HM13	histocompatibility (minor) 13
hsa_chr20:30954187-30956926	3.03614	0.591009	1.56906	2.35838	2.56769	-0.918482	0.358367		circular	ASXL1	additional sex combs like transcriptional regulator 1
hsa_chr20:30954187-30959677	1.01205	2.14437	1.69144	-1.01603	2.58917	0.392415	0.694752		circular	ASXL1	additional sex combs like transcriptional regulator 1
hsa_chr20:36685934-36694658	1.2427	4.0595	2.93278	-1.76998	1.77175	0.999003	0.317793		circular	RPRD1B	regulation of nuclear pre-mRNA domain containing 1B
hsa_chr20:39721112-39729993	5.06023	3.04702	3.8523	0.778687	1.71962	-0.452826	0.650674		circular	TOP1	topoisomerase (DNA) I
hsa_chr20:40161689-40179999	5.24617	3.82589	4.394	0.458573	1.30704	-0.350847	0.725703	0.889576	circular	CHD6	chromodomain helicase DNA binding protein 6
hsa_chr20:45891032-45905539	1.2427	2.52228	2.01045	-1.08753	2.18706	0.497256	0.619009		circular	ZMYND8	zinc finger, MYND-type containing 8
hsa_chr20:46365447-46386207	0	1.89681	1.13809	-3.19518	2.98044	1.07205	0.283699		circular	SULF2	sulfatase 2
hsa_chr20:48760039-48767852	3.03614	0	1.21445	4.17778	3.01379	-1.38622	0.165679		circular	TMEM189	transmembrane protein 189
hsa_chr21:16386665-16415895	0	1.7044	1.02264	-3.0596	3.06956	0.996755	0.318884		circular	NRIP1	nuclear receptor interacting protein 1
hsa_chr21:36206707-36231875	0	2.79272	1.67563	-3.75512	2.62394	1.4311	0.152402		circular	RUNX1	runt-related transcription factor 1
hsa_chr21:37619815-37620866	3.7281	2.84066	3.19564	0.348033	1.78439	-0.195043	0.845359		circular	DOPEY2	dopey family member 2
hsa_chr22:21288067-21288532	1.86405	2.29541	2.12286	-0.351667	2.09579	0.167797	0.866743		circular	CRKL	v-crk avian sarcoma virus CT10 oncogene homolog-like
hsa_chr2:100078958-100081447	0	2.24746	1.34848	-3.436	2.81293	1.2215	0.221895		circular	REV1	REV1, polymerase (DNA directed)
hsa_chr2:106761646-106782539	0	3.07883	1.8473	-3.89888	2.58298	1.50945	0.131183		circular	UXS1	UDP-glucuronate decarboxylase 1
hsa_chr2:106774514-106782539	3.38212	2.77439	3.01748	0.320021	1.73496	-0.184454	0.853657		circular	UXS1	UDP-glucuronate decarboxylase 1
hsa_chr2:113057426-113057606	0	3.4088	2.04528	-4.05866	2.46363	1.64743	0.099469		circular	ZC3H6	zinc finger CCCH-type containing 6
hsa_chr2:136527339-136528305	1.2427	2.14437	1.7837	-0.793146	2.5331	0.313113	0.754195		circular	UBXN4	UBX domain protein 4
hsa_chr2:148653870-148657467	1.51807	1.43177	1.46629	0.0967889	2.39368	-0.0404351	0.967746		circular	ACVR2A	activin A receptor, type IIA
hsa_chr2:168869144-168921891	0	2.12368	1.27421	-3.36452	2.63778	1.27551	0.202128		circular	STK39	serine threonine kinase 39
hsa_chr2:168920010-168986268	1.01205	9.47949	6.09251	-3.1385	1.50252	2.08883	0.0367234	0.183604	circular	STK39	serine threonine kinase 39
hsa_chr2:169018297-169038600	1.2427	2.73538	2.13831	-1.16138	2.18781	0.530843	0.595527		circular	STK39	serine threonine kinase 39
hsa_chr2:170411634-170413807	3.7281	0	1.49124	4.45048	2.80579	-1.58618	0.112699		circular	FASTKD1	FAST kinase domains 1
hsa_chr2:190656516-190682906	3.7281	0	1.49124	4.45048	2.80579	-1.58618	0.112699		circular	PMS1	PMS1 postmeiotic segregation increased 1 (S. cerevisiae)
hsa_chr2:191523884-191537878	0	4.39402	2.63641	-4.40645	2.13188	2.06693	0.038741		circular	NAB1	NGFI-A binding protein 1 (EGR1 binding protein 1)
hsa_chr2:201281102-201284219	0	2.06853	1.24112	-3.33127	3.17861	1.04803	0.294626		circular	SPATS2L	spermatogenesis associated, serine-rich 2-like
hsa_chr2:203818728-203820481	0	2.08248	1.24949	-3.31469	2.93826	1.12811	0.259273		circular	CARF	calcium responsive transcription factor
hsa_chr2:240929491-240954277	3.38212	0	1.35285	4.32013	2.61018	-1.65511	0.0979027		circular	NDUFA10	NADH dehydrogenase (ubiquinone) 1 alpha subcomplex, 10, 42kDa
hsa_chr2:242374377-242375953	1.51807	2.36404	2.02565	-0.615286	2.38117	0.258396	0.796101		circular	FARP2	FERM, RhoGEF and pleckstrin domain protein 2
hsa_chr2:64778577-64780543	0	2.02278	1.21367	-3.3037	2.91174	1.13462	0.256536		circular	AFTPH	aftiphilin
hsa_chr2:69581621-69590802	4.34945	0	1.73978	4.6731	2.65665	-1.75902	0.0785737		circular	GFPT1	glutamine--fructose-6-phosphate transaminase 1
hsa_chr2:97866071-97873743	22.458	18.8634	20.3012	0.235432	0.667961	-0.352463	0.724491	0.889085	circular	ANKRD36	ankyrin repeat domain 36
hsa_chr2:99786013-99787892	0	1.8053	1.08318	-3.13087	3.02525	1.03491	0.300709		circular	MITD1	MIT, microtubule interacting and transport, domain containing 1
hsa_chr3:119582266-119624699	0	1.7044	1.02264	-3.0596	3.06956	0.996755	0.318884		circular	GSK3B	glycogen synthase kinase 3 beta
hsa_chr3:145838899-145842016	5.24617	3.9586	4.47363	0.391042	1.28312	-0.304758	0.76055	0.905657	circular	PLOD2	procollagen-lysine, 2-oxoglutarate 5-dioxygenase 2
hsa_chr3:149563798-149629870	0	1.77303	1.06382	-3.10901	3.3448	0.929506	0.352627		circular	RNF13	ring finger protein 13
hsa_chr3:149563798-149639014	4.00347	4.30926	4.18694	-0.112126	1.30906	0.0856542	0.931741	0.97645	circular	RNF13	ring finger protein 13
hsa_chr3:152132730-152150709	3.03614	1.18202	1.92367	1.36589	2.35658	-0.579608	0.562179		circular	MBNL1	muscleblind-like splicing regulator 1
hsa_chr3:157839892-157841780	4.00347	2.06853	2.84251	0.935365	1.8629	-0.502101	0.615597		circular	RSRC1	arginine/serine-rich coiled-coil 1
hsa_chr3:169831148-169840532	0.62135	1.40889	1.09388	-1.28144	2.83689	0.451706	0.651481		circular	PHC3	polyhomeotic homolog 3 (Drosophila)
hsa_chr3:169831148-169854453	2.53011	0.545256	1.3392	2.17716	2.71943	-0.800594	0.423367		circular	PHC3	polyhomeotic homolog 3 (Drosophila)
hsa_chr3:169831148-169867032	2.4854	1.42958	1.85191	0.820655	2.42434	-0.338507	0.734981		circular	PHC3	polyhomeotic homolog 3 (Drosophila)
hsa_chr3:169840379-169847340	10.3064	5.63338	7.50259	0.868991	0.994877	-0.873466	0.382409	0.690202	circular	PHC3	polyhomeotic homolog 3 (Drosophila)
hsa_chr3:169854207-169867032	0	7.97016	4.7821	-5.26282	1.86976	2.81471	0.00488218	0.0461687	circular	PHC3	polyhomeotic homolog 3 (Drosophila)
hsa_chr3:169863211-169867032	20.8246	18.341	19.3345	0.166535	0.695672	-0.239387	0.810806	0.928352	circular	PHC3	polyhomeotic homolog 3 (Drosophila)
hsa_chr3:171965323-171969331	12.8365	21.7382	18.1775	-0.740557	0.688304	1.07592	0.281965	0.593841	circular	FNDC3B	fibronectin type III domain containing 3B
hsa_chr3:171969050-172028671	1.51807	1.47752	1.49374	0.0564298	2.62032	-0.0215354	0.982819		circular	FNDC3B	fibronectin type III domain containing 3B
hsa_chr3:196118684-196129890	14.9312	6.81776	10.0631	1.15798	0.908853	-1.27411	0.202623	0.501723	circular	UBXN7	UBX domain protein 7
hsa_chr3:196214270-196215554	7.821	6.69617	7.1461	0.243924	1.0863	-0.224545	0.822333	0.931501	circular	RNF168	ring finger protein 168, E3 ubiquitin protein ligase
hsa_chr3:197592294-197602646	1.2427	1.68152	1.50599	-0.498243	2.41244	0.206531	0.836376		circular	LRCH3	leucine-rich repeats and calponin homology (CH) domain containing 3
hsa_chr3:3819409-3830758	2.02409	0.591009	1.16424	1.77844	2.86585	-0.620565	0.534886		circular	SUMF1	sulfatase modifying factor 1
hsa_chr3:71090479-71102924	2.76077	2.02059	2.31666	0.486787	1.85391	-0.262574	0.792879		circular	FOXP1	forkhead box P1
hsa_chr4:128590191-128609022	2.02409	1.07218	1.45295	0.98614	2.63318	-0.374505	0.708029		circular	INTU	inturned planar cell polarity protein
hsa_chr4:129913322-129925031	1.86405	1.18202	1.45483	0.623228	2.64026	-0.236048	0.813395		circular	SCLT1	sodium channel and clathrin linker 1
hsa_chr4:140810511-140812121	1.86405	1.36314	1.5635	0.398587	2.57111	-0.155025	0.876801		circular	MAML3	mastermind-like 3 (Drosophila)
hsa_chr4:146823318-146824367	1.86405	1.65864	1.74081	0.111272	2.2894	-0.0486032	0.961236		circular	ZNF827	zinc finger protein 827
hsa_chr4:148778704-148803083	5.13084	1.07218	2.69565	2.34024	1.87895	-1.24551	0.212946		circular	ARHGAP10	Rho GTPase activating protein 10
hsa_chr4:153332455-153333681	12.9518	10.7511	11.6314	0.272687	0.813346	-0.335266	0.737424	0.895433	circular	FBXW7	F-box and WD repeat domain containing 7, E3 ubiquitin protein ligase
hsa_chr4:187627717-187630999	2.8761	5.0101	4.1565	-0.825569	1.37647	0.599772	0.548658	0.803111	circular	FAT1	FAT atypical cadherin 1
hsa_chr4:37633007-37640126	3.03614	0	1.21445	4.17778	3.01379	-1.38622	0.165679		circular	RELL1	RELT-like 1
hsa_chr4:38016130-38023339	3.03614	0	1.21445	4.17778	3.01379	-1.38622	0.165679		circular	TBC1D1	TBC1 (tre-2/USP6, BUB2, cdc16) domain family, member 1
hsa_chr4:48371866-48385801	1.01205	3.38373	2.43505	-1.67484	1.90959	0.877067	0.38045		circular	SLAIN2	SLAIN motif family, member 2
hsa_chr4:48371866-48396670	1.2427	1.78697	1.56926	-0.52514	2.63386	0.19938	0.841966		circular	SLAIN2	SLAIN motif family, member 2
hsa_chr4:52729603-52744020	1.51807	1.07218	1.25054	0.569837	2.79869	-0.203608	0.83866		circular	DCUN1D4	DCN1, defective in cullin neddylation 1, domain containing 4
hsa_chr4:52729603-52758017	0	5.48908	3.29345	-4.72237	2.0344	2.32125	0.0202731		circular	DCUN1D4	DCN1, defective in cullin neddylation 1, domain containing 4
hsa_chr4:54249940-54256040	2.76077	0.71479	1.53318	2.03419	2.36426	-0.860392	0.389573		circular	FIP1L1	factor interacting with PAPOLA and CPSF1
hsa_chr4:54280782-54294350	0	3.64022	2.18413	-4.14234	2.23078	1.8569	0.0633256		circular	FIP1L1	factor interacting with PAPOLA and CPSF1
hsa_chr4:73950966-73958017	3.03614	6.866	5.33405	-1.14695	1.40838	0.814374	0.415431	0.714624	circular	ANKRD17	ankyrin repeat domain 17
hsa_chr4:73956384-73958017	10.3064	6.33203	7.92178	0.707312	0.955069	-0.740588	0.458944	0.744368	circular	ANKRD17	ankyrin repeat domain 17
hsa_chr4:77055328-77065626	0	1.9587	1.17522	-3.23576	2.94404	1.09909	0.271729		circular	NUP54	nucleoporin 54kDa
hsa_chr4:77659914-77663079	2.8761	1.42958	2.00819	1.05677	2.13399	-0.495209	0.620453		circular	SHROOM3	shroom family member 3
hsa_chr4:83799883-83803093	2.4854	2.52228	2.50753	-0.0733537	1.96083	0.0374095	0.970158		circular	SEC31A	SEC31 homolog A (S. cerevisiae)
hsa_chr4:95494502-95507595	0	3.43622	2.06173	-4.05489	2.49027	1.6283	0.103462		circular	PDLIM5	PDZ and LIM domain 5
hsa_chr5:10415600-10417516	2.25475	1.09051	1.5562	1.0045	2.33367	-0.430439	0.666876		circular	MARCH6	membrane-associated ring finger (C3HC4) 6, E3 ubiquitin protein ligase
hsa_chr5:124036707-124036962	3.77281	1.9587	2.68434	0.980605	1.72608	-0.568112	0.569959		circular	ZNF608	zinc finger protein 608
hsa_chr5:137320946-137324004	16.6799	14.5676	15.4125	0.194679	0.712897	-0.273082	0.78479	0.916003	circular	FAM13B	family with sequence similarity 13, member B
hsa_chr5:139574031-139574237	2.53011	1.44791	1.88079	0.813558	2.19729	-0.370256	0.711192		circular	CYSTM1	cysteine-rich transmembrane module containing 1
hsa_chr5:16779654-16783578	2.76077	0.545256	1.43146	2.27738	2.42337	-0.93976	0.34734		circular	MYO10	myosin X
hsa_chr5:167915607-167921655	4.62482	7.08146	6.0988	-0.605886	1.36628	0.443458	0.657435	0.859121	circular	RARS	arginyl-tRNA synthetase
hsa_chr5:176963359-176966148	2.53011	4.07109	3.4547	-0.661413	1.77858	0.371878	0.709984		circular	FAM193B	family with sequence similarity 193, member B
hsa_chr5:36953720-36976504	1.01205	3.23488	2.34575	-1.60979	2.11306	0.761828	0.446162		circular	NIPBL	Nipped-B homolog (Drosophila)
hsa_chr5:43161351-43162033	3.10675	1.91294	2.39047	0.687994	1.87274	-0.367372	0.713341		circular	ZNF131	zinc finger protein 131
hsa_chr5:56160561-56161804	2.4854	1.40889	1.8395	0.766642	2.19448	-0.34935	0.726826		circular	MAP3K1	mitogen-activated protein kinase kinase kinase 1, E3 ubiquitin protein ligase
hsa_chr5:65307877-65310553	0	2.50176	1.50106	-3.57995	3.00567	1.19107	0.233627		circular	ERBB2IP	erbb2 interacting protein
hsa_chr5:65349234-65350779	2.53011	1.13627	1.6938	1.15028	2.25529	-0.510036	0.610026		circular	ERBB2IP	erbb2 interacting protein
hsa_chr5:72370569-72373320	3.54216	1.3058	2.20034	1.48597	2.06345	-0.720138	0.47144		circular	FCHO2	FCH domain only 2
hsa_chr5:73136305-73136585	1.2427	2.02059	1.70943	-0.719854	2.33478	0.308317	0.757841		circular	ARHGEF28	Rho guanine nucleotide exchange factor (GEF) 28
hsa_chr6:16326625-16328701	0	2.56803	1.54082	-3.6498	2.68052	1.3616	0.173323		circular	ATXN1	ataxin 1
hsa_chr6:18236683-18258636	6.37354	5.39977	5.78928	0.222047	1.14599	-0.193759	0.846364	0.941418	circular	DEK	DEK proto-oncogene
hsa_chr6:47251674-47254331	4.04818	7.89432	6.35587	-0.922654	1.23165	0.749119	0.453785	0.740093	circular	TNFRSF21	tumor necrosis factor receptor superfamily, member 21
hsa_chr6:4891947-4892613	9.68505	17.9764	14.6599	-0.880593	0.775252	1.13588	0.256007	0.566391	circular	CDYL	chromodomain protein, Y-like
hsa_chr6:7176888-7189555	1.2427	3.6631	2.69494	-1.62423	1.82987	0.887619	0.374746		circular	RREB1	ras responsive element binding protein 1
hsa_chr7:100410369-100410830	4.00347	4.68232	4.41078	-0.244275	1.51745	0.160977	0.872111	0.951596	circular	EPHB4	EPH receptor B4
hsa_chr7:101870647-101870949	7.77628	0.886514	3.64242	3.10838	1.66637	-1.86537	0.0621301		circular	CUX1	cut-like homeobox 1
hsa_chr7:102962379-102963241	0	2.52009	1.51205	-3.60439	2.70872	1.33066	0.183301		circular	DNAJC2	DnaJ (Hsp40) homolog, subfamily C, member 2
hsa_chr7:11021999-11030474	3.7281	1.09051	2.14555	1.7157	2.27533	-0.754042	0.450824		circular	PHF14	PHD finger protein 14
hsa_chr7:116339125-116340338	0	2.33223	1.39934	-3.48375	2.79901	1.24464	0.213265		circular	MET	MET proto-oncogene, receptor tyrosine kinase
hsa_chr7:128655033-128658211	5.24617	7.00326	6.30042	-0.447218	1.12474	0.39762	0.69091	0.87501	circular	TNPO3	transportin 3
hsa_chr7:131060183-131084192	2.02409	0.71479	1.23851	1.58249	2.8038	-0.564409	0.572476		circular	MKLN1	muskelin 1, intracellular mediator containing kelch motifs
hsa_chr7:151181823-151195266	4.5542	1.07218	2.46499	2.16758	2.17361	-0.997227	0.318654		circular	RHEB	Ras homolog enriched in brain
hsa_chr7:155465561-155473602	5.01551	6.90472	6.14904	-0.452239	1.11776	0.404596	0.685775	0.872176	circular	RBM33	RNA binding motif protein 33
hsa_chr7:155499554-155511137	3.38212	3.38592	3.3844	-0.0281468	1.57204	0.0179046	0.985715		circular	RBM33	RNA binding motif protein 33
hsa_chr7:158552177-158557544	0	1.68152	1.00891	-3.04217	3.09148	0.984051	0.32509		circular	ESYT2	extended synaptotagmin-like protein 2
hsa_chr7:158662546-158669382	2.8761	6.10516	4.81353	-1.10235	1.28658	0.856806	0.391552	0.69857	circular	WDR60	WD repeat domain 60
hsa_chr7:22347958-22357656	1.51807	1.47752	1.49374	0.0564298	2.62032	-0.0215354	0.982819		circular	RAPGEF5	Rap guanine nucleotide exchange factor (GEF) 5
hsa_chr7:23650790-23651172	2.4854	2.31609	2.38382	0.0933168	2.01252	-0.0463681	0.963017		circular	CCDC126	coiled-coil domain containing 126
hsa_chr7:30590252-30614497	0	1.68152	1.00891	-3.04217	3.09148	0.984051	0.32509		circular
hsa_chr7:73100966-73101425	6.87956	4.02049	5.16412	0.772336	1.18037	-0.654316	0.512908	0.780681	circular	WBSCR22	Williams Beuren syndrome chromosome region 22
hsa_chr7:91924203-91957214	1.2427	2.77658	2.16303	-1.2141	1.96002	0.619434	0.535631		circular	ANKIB1	ankyrin repeat and IBR domain containing 1
hsa_chr7:97820040-97823884	1.01205	2.86354	2.12294	-1.46272	2.1595	0.677344	0.498188		circular	LMTK2	lemur tyrosine kinase 2
hsa_chr7:99621042-99621930	4.04818	8.29292	6.59503	-0.998972	1.22822	0.813352	0.416016	0.714665	circular	ZKSCAN1	zinc finger with KRAB and SCAN domains 1
hsa_chr8:103299661-103300494	4.39416	2.24746	3.10614	0.992731	1.61408	-0.615046	0.538525		circular	UBR5	ubiquitin protein ligase E3 component n-recognin 5
hsa_chr8:103372299-103373854	3.54216	1.43177	2.27593	1.30299	2.01616	-0.646272	0.518104		circular	UBR5	ubiquitin protein ligase E3 component n-recognin 5
hsa_chr8:109462052-109462721	2.02409	1.42958	1.66738	0.565232	2.50993	-0.225199	0.821825		circular	EMC2	ER membrane protein complex subunit 2
hsa_chr8:125332327-125343033	0	2.18102	1.30861	-3.41729	3.12089	1.09497	0.273528		circular	TMEM65	transmembrane protein 65
hsa_chr8:128902835-128903244	4.39416	2.50395	3.26004	0.827726	1.45246	-0.569878	0.568761		circular	PVT1	Pvt1 oncogene (non-protein coding)
hsa_chr8:131092148-131104389	0	2.73538	1.64123	-3.71086	2.6753	1.38708	0.165417		circular	ASAP1	ArfGAP with SH3 domain, ankyrin repeat and PH domain 1
hsa_chr8:131164982-131181313	3.03614	0	1.21445	4.17778	3.01379	-1.38622	0.165679		circular	ASAP1	ArfGAP with SH3 domain, ankyrin repeat and PH domain 1
hsa_chr8:131164982-131193126	1.51807	5.07199	3.65042	-1.68403	1.58847	1.06016	0.289071		circular	ASAP1	ArfGAP with SH3 domain, ankyrin repeat and PH domain 1
hsa_chr8:141582911-141595410	1.2427	3.20261	2.41864	-1.40756	2.07802	0.677355	0.498181		circular	AGO2	argonaute RISC catalytic component 2
hsa_chr8:141828376-141900868	0	3.66984	2.2019	-4.15335	2.47139	1.68057	0.0928464		circular	PTK2	protein tyrosine kinase 2
hsa_chr8:141856359-141900868	3.88814	2.86354	3.27338	0.420862	1.57558	-0.267115	0.789381		circular	PTK2	protein tyrosine kinase 2
hsa_chr8:141874411-141900868	3.88814	1.63577	2.53672	1.20996	1.91748	-0.631017	0.528029		circular	PTK2	protein tyrosine kinase 2
hsa_chr8:141889570-141900868	0	2.08467	1.2508	-3.34236	2.68288	1.24581	0.212834		circular	PTK2	protein tyrosine kinase 2
hsa_chr8:27151597-27151827	3.03614	0	1.21445	4.17778	3.01379	-1.38622	0.165679		circular	TRIM35	tripartite motif containing 35
hsa_chr8:37971710-37978667	0	1.77303	1.06382	-3.10901	3.3448	0.929506	0.352627		circular	ASH2L	ash2 (absent, small, or homeotic)-like (Drosophila)
hsa_chr8:38801307-38803739	2.4854	0.545256	1.32131	2.11761	2.74732	-0.770793	0.440829		circular	PLEKHA2	pleckstrin homology domain containing, family A (phosphoinositide binding specific) member 2
hsa_chr8:61653818-61655656	7.38559	10.2678	9.11489	-0.486248	0.908038	0.535494	0.592309	0.828038	circular	CHD7	chromodomain helicase DNA binding protein 7
hsa_chr8:62531537-62566219	10.883	11.6422	11.3385	-0.105601	0.83619	0.126289	0.899503	0.964741	circular	ASPH	aspartate beta-hydroxylase
hsa_chr8:62546242-62566219	1.01205	1.09051	1.05912	-0.105124	2.99991	0.0350424	0.972046		circular	ASPH	aspartate beta-hydroxylase
hsa_chr8:68200190-68214701	2.02409	1.09051	1.46394	0.879741	2.60854	-0.337254	0.735925		circular	ARFGEF1	ADP-ribosylation factor guanine nucleotide-exchange factor 1 (brefeldin A-inhibited)
hsa_chr8:95676925-95677424	1.51807	2.29541	1.98447	-0.574354	2.14596	0.267644	0.788973		circular	ESRP1	epithelial splicing regulatory protein 1
hsa_chr9:110062422-110074018	0	3.78688	2.27213	-4.19105	2.21548	1.89172	0.0585286		circular	RAD23B	RAD23 homolog B (S. cerevisiae)
hsa_chr9:115336337-115337531	0	1.97703	1.18622	-3.27438	2.91751	1.12232	0.261726		circular	KIAA1958	KIAA1958
hsa_chr9:134381501-134381840	1.74872	0.886514	1.2314	0.95505	2.59431	-0.368133	0.712774		circular	POMT1	protein-O-mannosyltransferase 1
hsa_chr9:138773479-138774924	3.7281	0.71479	1.92011	2.44597	2.40805	-1.01575	0.309749		circular	CAMSAP1	calmodulin regulated spectrin-associated protein 1
hsa_chr9:140622801-140657272	3.7281	0	1.49124	4.45048	2.80579	-1.58618	0.112699		circular	EHMT1	euchromatic histone-lysine N-methyltransferase 1
hsa_chr9:19286767-19305525	0	2.86354	1.71812	-3.80623	2.5957	1.46636	0.142551		circular	DENND4C	DENN/MADD domain containing 4C
hsa_chr9:33886879-33900269	4.62482	2.14437	3.13655	1.1529	1.80913	-0.637265	0.523952		circular	UBE2R2	ubiquitin-conjugating enzyme E2R 2
hsa_chr9:33948372-33953472	1.51807	1.09051	1.26153	0.470847	2.77309	-0.169791	0.865174		circular	UBAP2	ubiquitin associated protein 2
hsa_chr9:33948372-33956144	4.90019	1.09051	2.61438	2.11606	1.87959	-1.12581	0.260247		circular	UBAP2	ubiquitin associated protein 2
hsa_chr9:33953283-33963789	0	1.91294	1.14777	-3.20329	2.76274	1.15946	0.246268		circular	UBAP2	ubiquitin associated protein 2
hsa_chr9:33960824-33973235	0	1.63577	0.98146	-3.00296	3.4342	0.87443	0.381884		circular	UBAP2	ubiquitin associated protein 2
hsa_chr9:33971649-33973235	15.7385	13.2161	14.225	0.233681	0.759443	-0.307701	0.75831	0.904524	circular	UBAP2	ubiquitin associated protein 2
hsa_chr9:33986758-34017187	4.9708	0	1.98832	4.86596	2.53868	-1.91673	0.0552719		circular	UBAP2	ubiquitin associated protein 2
hsa_chr9:5968019-5988545	0	2.73538	1.64123	-3.71086	2.6753	1.38708	0.165417		circular	KIAA2026	KIAA2026
hsa_chr9:96233423-96261168	1.51807	1.47752	1.49374	0.0564298	2.62032	-0.0215354	0.982819		circular	FAM120A	family with sequence similarity 120A
hsa_chrX:100117160-100118584	3.03614	0	1.21445	4.17778	3.01379	-1.38622	0.165679		circular	NOX1	NADPH oxidase 1
hsa_chrX:17121841-17157084	0	2.31609	1.38966	-3.4755	2.79013	1.24564	0.212896		circular	REPS2	RALBP1 associated Eps domain containing 2
hsa_chrX:37245852-37285253	2.02409	0.545256	1.13679	1.8612	2.89137	-0.64371	0.519764		circular	PRRG1	proline rich Gla (G-carboxyglutamic acid) 1
hsa_chrX:53430498-53430825	3.38212	1.68152	2.36176	0.970901	1.79681	-0.540347	0.588958		circular	SMC1A	structural maintenance of chromosomes 1A
hsa_chrX:76907604-76912143	1.2427	1.13627	1.17884	0.0725934	2.6345	-0.0275549	0.978017		circular	ATRX	alpha thalassemia/mental retardation syndrome X-linked
hsa_chrX:84558412-84563222	0	1.89681	1.13809	-3.19518	2.98044	1.07205	0.283699		circular	POF1B	premature ovarian failure, 1B
hsa_chrX:84600866-84622771	2.76077	3.45455	3.17704	-0.336238	1.64535	0.204357	0.838075		circular	POF1B	premature ovarian failure, 1B
